# Supplementary material for: A New Variant of the aadE-sat4-aphA-3 Gene Cluster Found in a Conjugative Plasmid from a MDR Campylobacter jejuni Isolate
Source: Antibiotics (Basel). 2022 Mar 30;11(4):466. doi: 10.3390/antibiotics11040466 (PMC9032879; doi:10.3390/antibiotics11040466)
Supplement: Supplementary file 1 [file antibiotics-11-00466-s001.zip]

Archive with 8 entries (8 files):
- Figure S1.pdf
- Table S1.pdf
- Table S2.txt
- Table S3.txt
- Table S4.txt
- Table S5.txt
- Table S6.txt
- Table S7.txt
