# Supplementary material for: A New Variant of the aadE-sat4-aphA-3 Gene Cluster Found in a Conjugative Plasmid from a MDR Campylobacter jejuni Isolate
Source: Antibiotics (Basel). 2022 Mar 30;11(4):466. doi: 10.3390/antibiotics11040466 (PMC9032879; doi:10.3390/antibiotics11040466)
Supplement: Supplementary file 1 [file antibiotics-11-00466-s001.zip › Table S2.txt]

Table S2. Result from a blatn homology search using the region I sequence (3,292 to 7,302) from pCjH01 as a query sequence.   


RID: ZMTTB8HK013	
Job Title:Nucleotide Sequence 				
Program: BLASTN 
Query: None ID: lcl|Query_35227(dna) Length: 4011
Database: nt Nucleotide collection (nt)
	
Sequences producing significant alignments:
                                                                  Scientific      Common                     Max    Total Query   E   Per.   Acc.                        
Description                                                       Name            Name            Taxid      Score  Score cover Value Ident  Len        Accession        
Campylobacter jejuni subsp. jejuni strain GB19 plasmid pGB19,...  Campylobacte... NA              32022      4096   5678  76%   0.0   100.00 48659      CP071593.1       
Campylobacter coli strain CFSAN032805 plasmid p1CFSAN032805,...   Campylobacte... NA              195        4091   6111  76%   0.0   99.95  55123      CP045793.1       
Campylobacter jejuni strain CFSAN032806 plasmid pCFSAN032806,...  Campylobacte... NA              197        4091   6111  76%   0.0   99.95  55123      CP045790.1       
Campylobacter coli strain AR-0417 chromosome, complete genome     Campylobacte... NA              195        4091   5943  76%   0.0   99.95  1730910    CP044164.1       
Campylobacter coli strain CFSAN032805 plasmid pCFSAN032805_1,...  Campylobacte... NA              195        4091   6111  76%   0.0   99.95  55122      CP023546.1       
Campylobacter jejuni strain CFSAN032806 plasmid pCFSAN032806,...  Campylobacte... NA              197        4091   6111  76%   0.0   99.95  55132      CP023544.1       
Campylobacter coli strain BP3183 plasmid pCCDM183, complete...    Campylobacte... NA              195        4091   6111  76%   0.0   99.95  55122      CP017872.1       
Campylobacter coli strain ZC113 ermB and aadE-sat4-aphA-3 gene... Campylobacte... NA              195        4091   5689  76%   0.0   99.95  17259      KC575115.1       
Campylobacter coli CVM N29710 plasmid pN29710-1, complete...      Campylobacte... NA              1273173    4091   6105  76%   0.0   99.95  55127      CP004067.1       
Campylobacter coli strain R19.1157 chromosome, complete genome    Campylobacte... NA              195        4091   5689  76%   0.0   99.95  1811840    CP076513.1       
Streptococcus pyogenes strain NGAS322, complete genome            Streptococcu... NA              1314       4085   6209  76%   0.0   99.91  1950469    CP010449.1       
Mycoplasma bovirhinis DNA, complete genome, strain: HAZ141_2      Mycoplasmops... NA              29553      4063   6244  76%   0.0   99.73  948039     AP018135.1       
Campylobacter coli strain SX81 aadE-sat4-aphA-3 gene cluster,...  Campylobacte... NA              195        4063   5702  76%   0.0   99.73  15316      JQ655275.1       
Campylobacter coli strain DZB121 aminoglycoside resistance gen... Campylobacte... NA              195        4091   5245  70%   0.0   99.95  16016      KJ610808.1       
Helcococcus kunzii strain UCN99 erm(47)-containing element...     Helcococcus ... NA              40091      2950   4614  62%   0.0   99.88  81177      KU612222.1       
Campylobacter jejuni strain ZH003 chromosome, complete genome     Campylobacte... NA              197        2268   7249  60%   0.0   100.00 1652366    CP048764.1       
Campylobacter jejuni strain ZH006 chromosome, complete genome     Campylobacte... NA              197        2268   7249  60%   0.0   100.00 1652365    CP048763.1       
Campylobacter jejuni strain C1922C72 chromosome, complete genome  Campylobacte... NA              197        2130   7332  60%   0.0   99.91  1618310    CP059964.1       
Campylobacter coli strain CC19CH076 chromosome, complete genome   Campylobacte... NA              195        4096   4699  59%   0.0   100.00 1781471    CP068586.1       
Campylobacter coli strain CC19CH075 chromosome, complete genome   Campylobacte... NA              195        4096   4699  59%   0.0   100.00 1781472    CP068581.1       
Campylobacter jejuni strain CC19PF065 chromosome, complete genome Campylobacte... NA              197        4091   5397  59%   0.0   99.95  1681082    CP068567.1       
Campylobacter coli strain 2015D-0223 chromosome, complete genome  Campylobacte... NA              195        4078   5417  59%   0.0   99.86  1768055    CP059364.1       
Campylobacter coli strain R18.1828 chromosome, complete genome    Campylobacte... NA              195        2451   4100  54%   0.0   100.00 1726629    CP076509.1       
Enterococcus faecium strain SJ245 plasmid pSJ245vanA, complete... Enterococcus... NA              1352       2126   3448  46%   0.0   100.00 40559      CP076330.1       
Enterococcus faecium strain NMVRE-001 plasmid p3, complete...     Enterococcus... NA              1352       2126   3448  46%   0.0   100.00 40605      CP089322.1       
Staphylococcus aureus strain UNC_SaCF07 plasmid unnamed,...       Staphylococc... NA              1280       2126   3448  46%   0.0   100.00 28953      CP089166.1       
Staphylococcus aureus strain UNC_SaCF13 chromosome, complete...   Staphylococc... NA              1280       2126   3448  46%   0.0   100.00 2780115    CP089161.1       
Enterococcus faecalis strain E533 chromosome, complete genome     Enterococcus... NA              1351       2126   4041  46%   0.0   100.00 3109622    CP086726.1       
Staphylococcus aureus strain pt153 plasmid pER00770_1, complet... Staphylococc... NA              1280       2126   3442  46%   0.0   100.00 27067      CP083745.1       
Staphylococcus pseudintermedius strain HSP225 chromosome,...      Staphylococc... NA              283734     2126   3744  46%   0.0   100.00 2752898    CP083209.1       
Staphylococcus pseudintermedius strain HSP224 chromosome,...      Staphylococc... NA              283734     2126   3744  46%   0.0   100.00 2711397    CP083210.1       
Staphylococcus pseudintermedius strain HSP283 chromosome,...      Staphylococc... NA              283734     2126   3448  46%   0.0   100.00 2607096    CP083184.1       
Staphylococcus pseudintermedius strain HSP228 chromosome,...      Staphylococc... NA              283734     2126   3744  46%   0.0   100.00 2750560    CP083206.1       
Staphylococcus pseudintermedius strain HSP226 chromosome,...      Staphylococc... NA              283734     2126   3744  46%   0.0   100.00 2750631    CP083208.1       
Staphylococcus pseudintermedius strain HSP227 chromosome,...      Staphylococc... NA              283734     2126   3744  46%   0.0   100.00 2750563    CP083207.1       
Streptococcus suis strain SZ1908 chromosome, complete genome      Streptococcu... NA              1307       2126   3448  46%   0.0   100.00 2137458    CP082948.1       
Streptococcus dysgalactiae strain DY107 chromosome, complete...   Streptococcu... NA              1334       2126   5773  46%   0.0   100.00 2256164    CP082206.1       
Enterococcus faecium strain 7150 chromosome, complete genome      Enterococcus... NA              1352       2126   3337  46%   0.0   100.00 2666353    CP079927.1       
Enterococcus faecalis strain 1207/14 plasmid p1207_1, complete... Enterococcus... NA              1351       2126   3448  46%   0.0   100.00 75084      CP075605.1       
Staphylococcus pseudintermedius strain K18PSP147 chromosome       Staphylococc... NA              283734     2126   3448  46%   0.0   100.00 2550140    CP076465.1       
Staphylococcus aureus strain SR130 chromosome, complete genome    Staphylococc... NA              1280       2126   3442  46%   0.0   100.00 2799441    CP047924.1       
Staphylococcus aureus strain SR231 chromosome, complete genome    Staphylococc... NA              1280       2126   3448  46%   0.0   100.00 2890366    CP047922.1       
Enterococcus faecalis isolate WE0851 genome assembly, plasmid:... Enterococcus... NA              1351       2126   3745  46%   0.0   100.00 10826      OD940425.1       
Enterococcus faecium strain PR02648-8 plasmid unnamed_2,...       Enterococcus... NA              1352       2126   3448  46%   0.0   100.00 60999      CP064419.1       
Enterococcus faecalis strain L12 plasmid pL12-A                   Enterococcus... NA              1351       2126   3643  46%   0.0   100.00 18429      CP072511.1       
Staphylococcus pseudintermedius strain 6109 chromosome, comple... Staphylococc... NA              283734     2126   3448  46%   0.0   100.00 2804092    CP051149.1       
Enterococcus faecium strain VB13828 plasmid p2VB13828, complet... Enterococcus... NA              1352       2126   3448  46%   0.0   100.00 40984      CP071960.1       
Staphylococcus aureus strain FDAARGOS_1245 plasmid unnamed,...    Staphylococc... NA              1280       2126   3442  46%   0.0   100.00 32653      CP069566.1       
Staphylococcus aureus strain FDAARGOS_1246 plasmid unnamed1,...   Staphylococc... NA              1280       2126   3442  46%   0.0   100.00 32634      CP069471.1       
Enterococcus faecium strain WGS1811-4-7 plasmid unnamed2,...      Enterococcus... NA              1352       2126   3448  46%   0.0   100.00 30099      CP046168.1       
Enterococcus faecalis strain T90-6 plasmid pT90-6, complete...    Enterococcus... NA              1351       2126   3744  46%   0.0   100.00 149526     CP069129.1       
Enterococcus faecalis strain T90-1 chromosome, complete genome    Enterococcus... NA              1351       2126   3744  46%   0.0   100.00 3038914    CP068249.1       
Enterococcus faecium strain fac90 plasmid pFac90-154, complete... Enterococcus... NA              1352       2126   3744  46%   0.0   100.00 154716     CP068245.1       
Staphylococcus pseudintermedius strain DG064 chromosome,...       Staphylococc... NA              283734     2126   3448  46%   0.0   100.00 2895060    CP066718.1       
Staphylococcus pseudintermedius strain DSP021 chromosome,...      Staphylococc... NA              283734     2126   3448  46%   0.0   100.00 2795724    CP066714.1       
Staphylococcus pseudintermedius strain DG072 chromosome,...       Staphylococc... NA              283734     2126   3448  46%   0.0   100.00 2837133    CP066717.1       
Staphylococcus pseudintermedius strain DSP020 chromosome,...      Staphylococc... NA              283734     2126   3448  46%   0.0   100.00 2793830    CP066715.1       
Enterococcus faecium strain Dallas 158 plasmid p2, complete...    Enterococcus... NA              1352       2126   3448  46%   0.0   100.00 30941      CP066669.1       
Enterococcus faecium strain Dallas 155 plasmid p3, complete...    Enterococcus... NA              1352       2126   3448  46%   0.0   100.00 57134      CP066662.1       
Enterococcus faecium strain Dallas 137 plasmid p3, complete...    Enterococcus... NA              1352       2126   3448  46%   0.0   100.00 35487      CP066632.1       
Enterococcus faecium strain Dallas 93_2 plasmid p93_2_63kb,...    Enterococcus... NA              1352       2126   3448  46%   0.0   100.00 63104      CP066475.1       
Enterococcus faecium strain Dallas 87_1 plasmid p87_1_57kb,...    Enterococcus... NA              1352       2126   3448  46%   0.0   100.00 57116      CP066461.1       
Enterococcus faecium strain Dallas 17_1 plasmid p17_1_33kb,...    Enterococcus... NA              1352       2126   3448  46%   0.0   100.00 33158      CP066392.1       
Enterococcus faecium strain Dallas 55 plasmid p55_36kb, comple... Enterococcus... NA              1352       2126   3448  46%   0.0   100.00 36284      CP066424.1       
Staphylococcus pseudintermedius strain FDAARGOS_1073 chromosome   Staphylococc... NA              283734     2126   3448  46%   0.0   100.00 2830311    CP066292.1       
Staphylococcus pseudintermedius strain FDAARGOS_1072 chromosom... Staphylococc... NA              283734     2126   3448  46%   0.0   100.00 2839345    CP065998.1       
Staphylococcus pseudintermedius strain FDAARGOS_930 chromosome... Staphylococc... NA              283734     2126   3448  46%   0.0   100.00 2562839    CP065635.1       
Staphylococcus aureus strain pt217 plasmid pER05770.3A.1,...      Staphylococc... NA              1280       2126   3442  46%   0.0   100.00 25435      CP049509.1       
Staphylococcus aureus strain pt198 chromosome                     Staphylococc... NA              1280       2126   3448  46%   0.0   100.00 2912826    CP054269.1       
Staphylococcus aureus strain ER04648.3 plasmid pER04648.3A.1,...  Staphylococc... NA              1280       2126   3442  46%   0.0   100.00 27072      CP052027.1       
Staphylococcus aureus strain ER05682.3 plasmid pER05682.3A.1,...  Staphylococc... NA              1280       2126   3442  46%   0.0   100.00 25435      CP052021.1       
Staphylococcus aureus strain ER05686.3 plasmid pER05686.3A.1,...  Staphylococc... NA              1280       2126   3442  46%   0.0   100.00 25435      CP052019.1       
Staphylococcus aureus strain ER05797.3 plasmid pER05797.3A.1,...  Staphylococc... NA              1280       2126   3442  46%   0.0   100.00 25435      CP052016.1       
Staphylococcus aureus strain ER06503.3 plasmid pER06503.3A.1,...  Staphylococc... NA              1280       2126   3442  46%   0.0   100.00 27070      CP052011.1       
Staphylococcus aureus strain ER07131.3 plasmid pER07131.3A.1,...  Staphylococc... NA              1280       2126   3442  46%   0.0   100.00 25435      CP052003.1       
Staphylococcus aureus strain ER07191.3 plasmid pER07191.3A.2,...  Staphylococc... NA              1280       2126   6840  46%   0.0   100.00 42446      CP052002.1       
Staphylococcus aureus strain ER08181.3 plasmid pER08181.3A.1,...  Staphylococc... NA              1280       2126   3442  46%   0.0   100.00 27073      CP051998.1       
Staphylococcus aureus strain ER08327.3 plasmid pER08327.3A.2,...  Staphylococc... NA              1280       2126   3442  46%   0.0   100.00 25434      CP051995.1       
Campylobacter jejuni strain R19.1007 plasmid pR19.1007_53.9k,...  Campylobacte... NA              197        2425   3261  45%   0.0   100.00 53897      CP077637.1       
Staphylococcus aureus strain ER06206.3 plasmid pER06206.3A.1,...  Staphylococc... NA              1280       2126   3318  44%   0.0   100.00 26908      CP052013.1       
Campylobacter jejuni strain BC chromosome, complete genome        Campylobacte... NA              197        2268   3738  42%   0.0   100.00 1608510    CP032522.1       
Campylobacter coli strain HS11B 3-methyl-2-oxobutanoate...        Campylobacte... NA              195        2268   3568  42%   0.0   100.00 12149      KX272768.1       
Campylobacter coli strain R19.0895 chromosome, complete genome    Campylobacte... NA              195        2268   3867  42%   0.0   100.00 1715528    CP076503.1       
Campylobacter coli strain C203110 chromosome, complete genome     Campylobacte... NA              195        2265   3552  42%   0.0   100.00 1708852    CP083377.1       
Campylobacter coli strain C203016 chromosome, complete genome     Campylobacte... NA              195        2263   3568  42%   0.0   100.00 1702386    CP082947.1       
Campylobacter coli strain C203115 chromosome, complete genome     Campylobacte... NA              195        2261   3567  42%   0.0   100.00 1708465    CP083379.1       
Campylobacter coli strain C203018 chromosome, complete genome     Campylobacte... NA              195        2261   3567  42%   0.0   100.00 1709062    CP083395.1       
Enterococcus faecium strain Dallas 124_1 plasmid p124_1_37kb,...  Enterococcus... NA              1352       2126   3047  41%   0.0   100.00 37877      CP066610.1       
Enterococcus faecium strain Dallas 124_3 plasmid p124_3_37kb,...  Enterococcus... NA              1352       2126   3047  41%   0.0   100.00 37877      CP066617.1       
Campylobacter jejuni strain ZS006 plasmid pCJ41K-01, complete...  Campylobacte... NA              197        2268   2849  39%   0.0   100.00 41120      CP048757.1       
Campylobacter coli strain 16SHKX65C chromosome, complete genome   Campylobacte... NA              195        2268   3136  39%   0.0   100.00 1728473    CP038868.1       
Streptococcus suis strain YSJ17 chromosome, complete genome       Streptococcu... NA              1307       2126   2719  39%   0.0   100.00 2551200    CP032064.1       
Campylobacter coli strain AR-0416 plasmid pAR-0416                Campylobacte... NA              195        2265   2485  34%   0.0   99.92  192651     CP044166.1       
Campylobacter jejuni strain 11601MD plasmid p11601MD, complete... Campylobacte... NA              197        2274   2274  30%   0.0   99.92  44095      KJ646012.1       
Campylobacter jejuni subsp. jejuni strain 14980A plasmid...       Campylobacte... NA              32022      2274   2274  30%   0.0   99.92  50689      CP017030.1       
Campylobacter jejuni subsp. jejuni 00-2544 plasmid, complete...   Campylobacte... NA              1383068    2270   2270  30%   0.0   99.92  46902      CP006710.1       
Campylobacter coli strain ZV1224 plasmid pCCDM224L, complete...   Campylobacte... NA              195        2176   2176  30%   0.0   98.62  55234      CP017877.1       
Streptococcus suis strain Transconjugant cDY107 chromosome,...    Streptococcu... NA              1307       2126   2126  28%   0.0   100.00 2062921    CP082200.1       
Bifidobacterium longum subsp. suillum strain KCTC 15605...        Bifidobacter... NA              1931217    2126   2126  28%   0.0   100.00 2339176    CP079202.1       
Bifidobacterium longum subsp. suillum strain JCM 19995...         Bifidobacter... NA              1931217    2126   2126  28%   0.0   100.00 2340054    CP070996.1       

Alignments:

>Campylobacter jejuni subsp. jejuni strain GB19 plasmid pGB19, complete sequence
Sequence ID: CP071593.1 Length: 48659
Range 1: 30224 to 32441

Score:4096 bits(2218), Expect:0.0, 
Identities:2218/2218(100%),  Gaps:0/2218(0%), Strand: Plus/Plus

Query  1794   TTATAATTAGCTTCTTGGGGTATCTTTAAATACTGTAGAAAAGAGGAAGGAAATAATAAA  1853
              ||||||||||||||||||||||||||||||||||||||||||||||||||||||||||||
Sbjct  30224  TTATAATTAGCTTCTTGGGGTATCTTTAAATACTGTAGAAAAGAGGAAGGAAATAATAAA  30283

Query  1854   TGGCTAAAATGAGAATATCACCGGAATTGAAAAAACTGATCGAAAAATACCGCTGCGTAA  1913
              ||||||||||||||||||||||||||||||||||||||||||||||||||||||||||||
Sbjct  30284  TGGCTAAAATGAGAATATCACCGGAATTGAAAAAACTGATCGAAAAATACCGCTGCGTAA  30343

Query  1914   AAGATACGGAAGGAATGTCTCCTGCTAAGGTATATAAGCTGGTGGGAGAAAATGAAAACC  1973
              ||||||||||||||||||||||||||||||||||||||||||||||||||||||||||||
Sbjct  30344  AAGATACGGAAGGAATGTCTCCTGCTAAGGTATATAAGCTGGTGGGAGAAAATGAAAACC  30403

Query  1974   TATATTTAAAAATGACGGACAGCCGGTATAAAGGGACCACCTATGATGTGGAACGGGAAA  2033
              ||||||||||||||||||||||||||||||||||||||||||||||||||||||||||||
Sbjct  30404  TATATTTAAAAATGACGGACAGCCGGTATAAAGGGACCACCTATGATGTGGAACGGGAAA  30463

Query  2034   AGGACATGATGCTATGGCTGGAAGGAAAGCTGCCTGTTCCAAAGGTCCTGCACTTTGAAC  2093
              ||||||||||||||||||||||||||||||||||||||||||||||||||||||||||||
Sbjct  30464  AGGACATGATGCTATGGCTGGAAGGAAAGCTGCCTGTTCCAAAGGTCCTGCACTTTGAAC  30523

Query  2094   GGCATGATGGCTGGAGCAATCTGCTCATGAGTGAGGCCGATGGCGTCCTTTGCTCGGAAG  2153
              ||||||||||||||||||||||||||||||||||||||||||||||||||||||||||||
Sbjct  30524  GGCATGATGGCTGGAGCAATCTGCTCATGAGTGAGGCCGATGGCGTCCTTTGCTCGGAAG  30583

Query  2154   AGTATGAAGATGAACAAAGCCCTGAAAAGATTATCGAGCTGTATGCGGAGTGCATCAGGC  2213
              ||||||||||||||||||||||||||||||||||||||||||||||||||||||||||||
Sbjct  30584  AGTATGAAGATGAACAAAGCCCTGAAAAGATTATCGAGCTGTATGCGGAGTGCATCAGGC  30643

Query  2214   TCTTTCACTCCATCGACATATCGGATTGTCCCTATACGAATAGCTTAGACAGCCGCTTAG  2273
              ||||||||||||||||||||||||||||||||||||||||||||||||||||||||||||
Sbjct  30644  TCTTTCACTCCATCGACATATCGGATTGTCCCTATACGAATAGCTTAGACAGCCGCTTAG  30703

Query  2274   CCGAATTGGATTACTTACTGAATAACGATCTGGCCGATGTGGATTGCGAAAACTGGGAAG  2333
              ||||||||||||||||||||||||||||||||||||||||||||||||||||||||||||
Sbjct  30704  CCGAATTGGATTACTTACTGAATAACGATCTGGCCGATGTGGATTGCGAAAACTGGGAAG  30763

Query  2334   AAGACACTCCATTTAAAGATCCGCGCGAGCTGTATGATTTTTTAAAGACGGAAAAGCCCG  2393
              ||||||||||||||||||||||||||||||||||||||||||||||||||||||||||||
Sbjct  30764  AAGACACTCCATTTAAAGATCCGCGCGAGCTGTATGATTTTTTAAAGACGGAAAAGCCCG  30823

Query  2394   AAGAGGAACTTGTCTTTTCCCACGGCGACCTGGGAGACAGCAACATCTTTGTGAAAGATG  2453
              ||||||||||||||||||||||||||||||||||||||||||||||||||||||||||||
Sbjct  30824  AAGAGGAACTTGTCTTTTCCCACGGCGACCTGGGAGACAGCAACATCTTTGTGAAAGATG  30883

Query  2454   GCAAAGTAAGTGGCTTTATTGATCTTGGGAGAAGCGGCAGGGCGGACAAGTGGTATGACA  2513
              ||||||||||||||||||||||||||||||||||||||||||||||||||||||||||||
Sbjct  30884  GCAAAGTAAGTGGCTTTATTGATCTTGGGAGAAGCGGCAGGGCGGACAAGTGGTATGACA  30943

Query  2514   TTGCCTTCTGCGTCCGGTCGATCAGGGAGGATATCGGGGAAGAACAGTATGTCGAGCTAT  2573
              ||||||||||||||||||||||||||||||||||||||||||||||||||||||||||||
Sbjct  30944  TTGCCTTCTGCGTCCGGTCGATCAGGGAGGATATCGGGGAAGAACAGTATGTCGAGCTAT  31003

Query  2574   TTTTTGACTTACTGGGGATCAAGCCTGATTGGGAGAAAATAAAATATTATATTTTACTGG  2633
              ||||||||||||||||||||||||||||||||||||||||||||||||||||||||||||
Sbjct  31004  TTTTTGACTTACTGGGGATCAAGCCTGATTGGGAGAAAATAAAATATTATATTTTACTGG  31063

Query  2634   ATGAATTGTTTTAGTACCTAGATTTAGATGTCTAAAAAGCTTTAACTACAAGCTTTTTAG  2693
              ||||||||||||||||||||||||||||||||||||||||||||||||||||||||||||
Sbjct  31064  ATGAATTGTTTTAGTACCTAGATTTAGATGTCTAAAAAGCTTTAACTACAAGCTTTTTAG  31123

Query  2694   ACATCTAATCTTTTCTGAAGTACATCCGCAACTGTCCATACTCTGATGTTTTATATCTTT  2753
              ||||||||||||||||||||||||||||||||||||||||||||||||||||||||||||
Sbjct  31124  ACATCTAATCTTTTCTGAAGTACATCCGCAACTGTCCATACTCTGATGTTTTATATCTTT  31183

Query  2754   TCTAAAAGTTCGCTAGATAGAGTTCTATATTAGAGATGTAAAGAGTTTTGGTGAAGAGGT  2813
              ||||||||||||||||||||||||||||||||||||||||||||||||||||||||||||
Sbjct  31184  TCTAAAAGTTCGCTAGATAGAGTTCTATATTAGAGATGTAAAGAGTTTTGGTGAAGAGGT  31243

Query  2814   TTGTGAGTATGGCTTTTATAACCAGGGTGCAATGAGAAGCACTAACAGCAGCTAGCTTAA  2873
              ||||||||||||||||||||||||||||||||||||||||||||||||||||||||||||
Sbjct  31244  TTGTGAGTATGGCTTTTATAACCAGGGTGCAATGAGAAGCACTAACAGCAGCTAGCTTAA  31303

Query  2874   GAACGCATAGGATATACTTTTTATGGAAGTCACAGAGGAGGAATAAAATTTGAACAGGAT  2933
              ||||||||||||||||||||||||||||||||||||||||||||||||||||||||||||
Sbjct  31304  GAACGCATAGGATATACTTTTTATGGAAGTCACAGAGGAGGAATAAAATTTGAACAGGAT  31363

Query  2934   TAACAGAGTAAAGATGCATAACACCATGAACATTTTCCTCGTTATCAGCTGCGAAAAAGA  2993
              ||||||||||||||||||||||||||||||||||||||||||||||||||||||||||||
Sbjct  31364  TAACAGAGTAAAGATGCATAACACCATGAACATTTTCCTCGTTATCAGCTGCGAAAAAGA  31423

Query  2994   TCAGCAGGTGATTGTCTATTGTTTGCCACGAGACTGCACGAACCGGAGTTCCTGCTTCCA  3053
              ||||||||||||||||||||||||||||||||||||||||||||||||||||||||||||
Sbjct  31424  TCAGCAGGTGATTGTCTATTGTTTGCCACGAGACTGCACGAACCGGAGTTCCTGCTTCCA  31483

Query  3054   CACCGGAAATAGTGTTGCCTTCCGGTGAAGGAATATAGTCACATACCGCTTCCAGCCTAC  3113
              ||||||||||||||||||||||||||||||||||||||||||||||||||||||||||||
Sbjct  31484  CACCGGAAATAGTGTTGCCTTCCGGTGAAGGAATATAGTCACATACCGCTTCCAGCCTAC  31543

Query  3114   CGGCTTCTGTATTGGCATAATGAAACTCCAAATCATAGAGCCACCCTATACAAAACAGGG  3173
              ||||||||||||||||||||||||||||||||||||||||||||||||||||||||||||
Sbjct  31544  CGGCTTCTGTATTGGCATAATGAAACTCCAAATCATAGAGCCACCCTATACAAAACAGGG  31603

Query  3174   CAACAAGTGCGGAAAGAATTGCCGCTATTAAGCGAGTGCGTTTAACACGCTTTAAAAATC  3233
              ||||||||||||||||||||||||||||||||||||||||||||||||||||||||||||
Sbjct  31604  CAACAAGTGCGGAAAGAATTGCCGCTATTAAGCGAGTGCGTTTAACACGCTTTAAAAATC  31663

Query  3234   TAAGTGCACGCTGTGGCGCTTTTTCAATAGGAACCTGCCTGCGCATATCCTCTTCAAGCT  3293
              ||||||||||||||||||||||||||||||||||||||||||||||||||||||||||||
Sbjct  31664  TAAGTGCACGCTGTGGCGCTTTTTCAATAGGAACCTGCCTGCGCATATCCTCTTCAAGCT  31723

Query  3294   GGCGGCAGGCCGCACAATGCTCAATGTGTTCTCTGACCATAGCAGAGGTCTCTGTCTCGG  3353
              ||||||||||||||||||||||||||||||||||||||||||||||||||||||||||||
Sbjct  31724  GGCGGCAGGCCGCACAATGCTCAATGTGTTCTCTGACCATAGCAGAGGTCTCTGTCTCGG  31783

Query  3354   TCAATTCTTCAAGATAGGATGGGAGTAAATCCCTGACTACGCAGCAGTCAAGATTGGTTT  3413
              ||||||||||||||||||||||||||||||||||||||||||||||||||||||||||||
Sbjct  31784  TCAATTCTTCAAGATAGGATGGGAGTAAATCCCTGACTACGCAGCAGTCAAGATTGGTTT  31843

Query  3414   CACGCATTGTTATCACCTCCGATAATCTTTACAAGTTTTTCCTTACCACGATAAAAGCGC  3473
              ||||||||||||||||||||||||||||||||||||||||||||||||||||||||||||
Sbjct  31844  CACGCATTGTTATCACCTCCGATAATCTTTACAAGTTTTTCCTTACCACGATAAAAGCGC  31903

Query  3474   ACTCGAGCCCATACTTCGCTGTGCCCAAGAATGTCACCGATGTCACGGAAAGAGAAATCA  3533
              ||||||||||||||||||||||||||||||||||||||||||||||||||||||||||||
Sbjct  31904  ACTCGAGCCCATACTTCGCTGTGCCCAAGAATGTCACCGATGTCACGGAAAGAGAAATCA  31963

Query  3534   CCGGCTAATCGCAGATGGATTACTTCACGAGTTTCGGCATCTAACTGTTGCATTGCTCGA  3593
              ||||||||||||||||||||||||||||||||||||||||||||||||||||||||||||
Sbjct  31964  CCGGCTAATCGCAGATGGATTACTTCACGAGTTTCGGCATCTAACTGTTGCATTGCTCGA  32023

Query  3594   TATAGTGCAAAACGCTCTTGCCGGTTCTCAAACTCTTTCGTGGGATTATCAGGAGCCGCA  3653
              ||||||||||||||||||||||||||||||||||||||||||||||||||||||||||||
Sbjct  32024  TATAGTGCAAAACGCTCTTGCCGGTTCTCAAACTCTTTCGTGGGATTATCAGGAGCCGCA  32083

Query  3654   ACATGAGTAAGTTCGCTTTCTTCCACAAGAGTGGTGCGCTTACTTGCGATTTTTTCTTGT  3713
              ||||||||||||||||||||||||||||||||||||||||||||||||||||||||||||
Sbjct  32084  ACATGAGTAAGTTCGCTTTCTTCCACAAGAGTGGTGCGCTTACTTGCGATTTTTTCTTGT  32143

Query  3714   ACTGCGGAAACAGTATCTTTGATTGAATGCGTAGTTGTATCTATAACATTTAATTCATAG  3773
              ||||||||||||||||||||||||||||||||||||||||||||||||||||||||||||
Sbjct  32144  ACTGCGGAAACAGTATCTTTGATTGAATGCGTAGTTGTATCTATAACATTTAATTCATAG  32203

Query  3774   ATTCCCAAATTGGAAAATTGCTTCCACATTGTTTCAACTAATTCAATATTTGTTTCTCTG  3833
              ||||||||||||||||||||||||||||||||||||||||||||||||||||||||||||
Sbjct  32204  ATTCCCAAATTGGAAAATTGCTTCCACATTGTTTCAACTAATTCAATATTTGTTTCTCTG  32263

Query  3834   TCTAACTTTGAGCGTTCGATAGCTCGCTTCATAGTTTCTTCTTTACTTGCCCTTAAAACG  3893
              ||||||||||||||||||||||||||||||||||||||||||||||||||||||||||||
Sbjct  32264  TCTAACTTTGAGCGTTCGATAGCTCGCTTCATAGTTTCTTCTTTACTTGCCCTTAAAACG  32323

Query  3894   ATATACAAGGCGCGGAAATTTTAAAGCTCGAAGTGCCGACGGTGTTTGGAAAGGCAGGAG  3953
              ||||||||||||||||||||||||||||||||||||||||||||||||||||||||||||
Sbjct  32324  ATATACAAGGCGCGGAAATTTTAAAGCTCGAAGTGCCGACGGTGTTTGGAAAGGCAGGAG  32383

Query  3954   AGGTTCTTAAAAAAGCGGTGGAGCAATACAGACCCGACGCGGTGGTGTGCGTAGGTCA  4011
              ||||||||||||||||||||||||||||||||||||||||||||||||||||||||||
Sbjct  32384  AGGTTCTTAAAAAAGCGGTGGAGCAATACAGACCCGACGCGGTGGTGTGCGTAGGTCA  32441


Range 2: 29014 to 29872

Score:1581 bits(856), Expect:0.0, 
Identities:858/859(99%),  Gaps:0/859(0%), Strand: Plus/Plus

Query  1      GTGGAGGTAAAATATAGATGAATCAAGGTAGAATTATTGTAATCACAGGTGCGCCGGGGA  60
              ||||||||||||||||||||||||||||||||||||||||||||||||||||||||||||
Sbjct  29014  GTGGAGGTAAAATATAGATGAATCAAGGTAGAATTATTGTAATCACAGGTGCGCCGGGGA  29073

Query  61     CAGGAAAAACTACAACGGCATCTGCTGTTGCAAAAGAATCAGATTTGGAAAAGTCTGTGC  120
              ||||||||||||||||||||||||||||||||||||||||||||||||||||||||||||
Sbjct  29074  CAGGAAAAACTACAACGGCATCTGCTGTTGCAAAAGAATCAGATTTGGAAAAGTCTGTGC  29133

Query  121    ATATGCACACAGATGACTTTTATCATTATCATGTAAGAAAGCCAAGCGCAAGGGAGTATG  180
              ||||||||||||||||||||||||||||||||||||||||||||||||||||||||||||
Sbjct  29134  ATATGCACACAGATGACTTTTATCATTATCATGTAAGAAAGCCAAGCGCAAGGGAGTATG  29193

Query  181    ATGATTGCTGCAATGAATTTTGGAATGTAACACCTTATGTTATTAAAGGATTGTGCCGTA  240
              ||||||||||||||||||||||||||||||||||||||||||||||||||||||||||||
Sbjct  29194  ATGATTGCTGCAATGAATTTTGGAATGTAACACCTTATGTTATTAAAGGATTGTGCCGTA  29253

Query  241    AGGAAATTTTATTTGCTATTGATCATTTTAATCAGATTGTTCGCCATGAGCTGCTGAGAA  300
              ||||||||||||||||||||||||||||||||||||||||||||||||||||||||||||
Sbjct  29254  AGGAAATTTTATTTGCTATTGATCATTTTAATCAGATTGTTCGCCATGAGCTGCTGAGAA  29313

Query  301    TGATATCATGGAAGGTCGGCATCGAAACAGGCTTTAAATTAAGTGTAGGCAAGAACTATA  360
              ||||||||||||||||||||||||||||||||||||||||||||||||||||||||||||
Sbjct  29314  TGATATCATGGAAGGTCGGCATCGAAACAGGCTTTAAATTAAGTGTAGGCAAGAACTATA  29373

Query  361    AGTTTATTGAAAGGTATATATCCGAGGATTTGTGGGAGAAACTTTTGTCCACCTACCGGA  420
              ||||||||||||||||||||||||||||||||||||||||||||||||||||||||||||
Sbjct  29374  AGTTTATTGAAAGGTATATATCCGAGGATTTGTGGGAGAAACTTTTGTCCACCTACCGGA  29433

Query  421    TGGATTCCTATGAAAACATATGGGAAGCATTATTTCTATGCCATCAATTGTTCAGGGCGG  480
              ||||||||||||||||||||||||||||||||||||||||||||||||||||||||||||
Sbjct  29434  TGGATTCCTATGAAAACATATGGGAAGCATTATTTCTATGCCATCAATTGTTCAGGGCGG  29493

Query  481    TATCCGGTGAGGTGGCGGAAAGGCTTCATTATGCCTATCCGGAGTATGATAGGAATATAA  540
              ||||||||||||||||||||||||||||||||||||||||||||||||||||||||||||
Sbjct  29494  TATCCGGTGAGGTGGCGGAAAGGCTTCATTATGCCTATCCGGAGTATGATAGGAATATAA  29553

Query  541    CAAAATATACCAGGGACATGTATAAAAAATACACTGGTAAAACCGGCTGCCTGGATAGCA  600
              ||||||||||||||||||||||||||||||||||||||||||||||||||||||||||||
Sbjct  29554  CAAAATATACCAGGGACATGTATAAAAAATACACTGGTAAAACCGGCTGCCTGGATAGCA  29613

Query  601    CATATGCCGCTGATATAGAAGAGAGGCGGGAACAGTGATTACAGAAATGAAAGCAGGGCA  660
              ||||||||||||||||||||||||||||||||||||||||||||||||||||||||||||
Sbjct  29614  CATATGCCGCTGATATAGAAGAGAGGCGGGAACAGTGATTACAGAAATGAAAGCAGGGCA  29673

Query  661    CCTGAAAGATATCGATAAACCCAGCGAACCATTTGAGGTGATAGGTAAGATTATACCGAG  720
              ||||||||||||||||||||||||||||||||||||||||||||||||||||||||||||
Sbjct  29674  CCTGAAAGATATCGATAAACCCAGCGAACCATTTGAGGTGATAGGTAAGATTATACCGAG  29733

Query  721    GTATGAAAACGAGAATTGGACCTTTACAGAATTACTCTATGAAGCGCCATATTTAAAAAG  780
              ||||||||||||||||||||||||||||||||||||||||||||||||||||||||||||
Sbjct  29734  GTATGAAAACGAGAATTGGACCTTTACAGAATTACTCTATGAAGCGCCATATTTAAAAAG  29793

Query  781    CTACCAAGACGAAGAGGATGAAGAGGATGAGGAGGCAGATTGCCTTGAATATATTGACAA  840
              |||||||||| |||||||||||||||||||||||||||||||||||||||||||||||||
Sbjct  29794  CTACCAAGACAAAGAGGATGAAGAGGATGAGGAGGCAGATTGCCTTGAATATATTGACAA  29853

Query  841    TACTGATAAGATAATATAT  859
              |||||||||||||||||||
Sbjct  29854  TACTGATAAGATAATATAT  29872


>Campylobacter coli strain CFSAN032805 plasmid p1CFSAN032805, complete sequence
Sequence ID: CP045793.1 Length: 55123
Range 1: 20663 to 22880

Score:4091 bits(2215), Expect:0.0, 
Identities:2217/2218(99%),  Gaps:0/2218(0%), Strand: Plus/Minus

Query  1794   TTATAATTAGCTTCTTGGGGTATCTTTAAATACTGTAGAAAAGAGGAAGGAAATAATAAA  1853
              ||||||||||||||||||||||||||||||||||||||||||||||||||||||||||||
Sbjct  22880  TTATAATTAGCTTCTTGGGGTATCTTTAAATACTGTAGAAAAGAGGAAGGAAATAATAAA  22821

Query  1854   TGGCTAAAATGAGAATATCACCGGAATTGAAAAAACTGATCGAAAAATACCGCTGCGTAA  1913
              ||||||||||||||||||||||||||||||||||||||||||||||||||||||||||||
Sbjct  22820  TGGCTAAAATGAGAATATCACCGGAATTGAAAAAACTGATCGAAAAATACCGCTGCGTAA  22761

Query  1914   AAGATACGGAAGGAATGTCTCCTGCTAAGGTATATAAGCTGGTGGGAGAAAATGAAAACC  1973
              ||||||||||||||||||||||||||||||||||||||||||||||||||||||||||||
Sbjct  22760  AAGATACGGAAGGAATGTCTCCTGCTAAGGTATATAAGCTGGTGGGAGAAAATGAAAACC  22701

Query  1974   TATATTTAAAAATGACGGACAGCCGGTATAAAGGGACCACCTATGATGTGGAACGGGAAA  2033
              ||||||||||||||||||||||||||||||||||||||||||||||||||||||||||||
Sbjct  22700  TATATTTAAAAATGACGGACAGCCGGTATAAAGGGACCACCTATGATGTGGAACGGGAAA  22641

Query  2034   AGGACATGATGCTATGGCTGGAAGGAAAGCTGCCTGTTCCAAAGGTCCTGCACTTTGAAC  2093
              ||||||||||||||||||||||||||||||||||||||||||||||||||||||||||||
Sbjct  22640  AGGACATGATGCTATGGCTGGAAGGAAAGCTGCCTGTTCCAAAGGTCCTGCACTTTGAAC  22581

Query  2094   GGCATGATGGCTGGAGCAATCTGCTCATGAGTGAGGCCGATGGCGTCCTTTGCTCGGAAG  2153
              ||||||||||||||||||||||||||||||||||||||||||||||||||||||||||||
Sbjct  22580  GGCATGATGGCTGGAGCAATCTGCTCATGAGTGAGGCCGATGGCGTCCTTTGCTCGGAAG  22521

Query  2154   AGTATGAAGATGAACAAAGCCCTGAAAAGATTATCGAGCTGTATGCGGAGTGCATCAGGC  2213
              ||||||||||||||||||||||||||||||||||||||||||||||||||||||||||||
Sbjct  22520  AGTATGAAGATGAACAAAGCCCTGAAAAGATTATCGAGCTGTATGCGGAGTGCATCAGGC  22461

Query  2214   TCTTTCACTCCATCGACATATCGGATTGTCCCTATACGAATAGCTTAGACAGCCGCTTAG  2273
              ||||||||||||||||||||||||||||||||||||||||||||||||||||||||||||
Sbjct  22460  TCTTTCACTCCATCGACATATCGGATTGTCCCTATACGAATAGCTTAGACAGCCGCTTAG  22401

Query  2274   CCGAATTGGATTACTTACTGAATAACGATCTGGCCGATGTGGATTGCGAAAACTGGGAAG  2333
              ||||||||||||||||||||||||||||||||||||||||||||||||||||||||||||
Sbjct  22400  CCGAATTGGATTACTTACTGAATAACGATCTGGCCGATGTGGATTGCGAAAACTGGGAAG  22341

Query  2334   AAGACACTCCATTTAAAGATCCGCGCGAGCTGTATGATTTTTTAAAGACGGAAAAGCCCG  2393
              ||||||||||||||||||||||||||||||||||||||||||||||||||||||||||||
Sbjct  22340  AAGACACTCCATTTAAAGATCCGCGCGAGCTGTATGATTTTTTAAAGACGGAAAAGCCCG  22281

Query  2394   AAGAGGAACTTGTCTTTTCCCACGGCGACCTGGGAGACAGCAACATCTTTGTGAAAGATG  2453
              ||||||||||||||||||||||||||||||||||||||||||||||||||||||||||||
Sbjct  22280  AAGAGGAACTTGTCTTTTCCCACGGCGACCTGGGAGACAGCAACATCTTTGTGAAAGATG  22221

Query  2454   GCAAAGTAAGTGGCTTTATTGATCTTGGGAGAAGCGGCAGGGCGGACAAGTGGTATGACA  2513
              ||||||||||||||||||||||||||||||||||||||||||||||||||||||||||||
Sbjct  22220  GCAAAGTAAGTGGCTTTATTGATCTTGGGAGAAGCGGCAGGGCGGACAAGTGGTATGACA  22161

Query  2514   TTGCCTTCTGCGTCCGGTCGATCAGGGAGGATATCGGGGAAGAACAGTATGTCGAGCTAT  2573
              ||||||||||||||||||||||||||||||||||||||||||||||||||||||||||||
Sbjct  22160  TTGCCTTCTGCGTCCGGTCGATCAGGGAGGATATCGGGGAAGAACAGTATGTCGAGCTAT  22101

Query  2574   TTTTTGACTTACTGGGGATCAAGCCTGATTGGGAGAAAATAAAATATTATATTTTACTGG  2633
              ||||||||||||||||||||||||||||||||||||||||||||||||||||||||||||
Sbjct  22100  TTTTTGACTTACTGGGGATCAAGCCTGATTGGGAGAAAATAAAATATTATATTTTACTGG  22041

Query  2634   ATGAATTGTTTTAGTACCTAGATTTAGATGTCTAAAAAGCTTTAACTACAAGCTTTTTAG  2693
              ||||||||||||||||||||||||||||||||||||||||||||||||||||||||||||
Sbjct  22040  ATGAATTGTTTTAGTACCTAGATTTAGATGTCTAAAAAGCTTTAACTACAAGCTTTTTAG  21981

Query  2694   ACATCTAATCTTTTCTGAAGTACATCCGCAACTGTCCATACTCTGATGTTTTATATCTTT  2753
              ||||||||||||||||||||||||||||||||||||||||||||||||||||||||||||
Sbjct  21980  ACATCTAATCTTTTCTGAAGTACATCCGCAACTGTCCATACTCTGATGTTTTATATCTTT  21921

Query  2754   TCTAAAAGTTCGCTAGATAGAGTTCTATATTAGAGATGTAAAGAGTTTTGGTGAAGAGGT  2813
              ||||||||||||||||||||||||||||||||||||||||||||||||||||||||||||
Sbjct  21920  TCTAAAAGTTCGCTAGATAGAGTTCTATATTAGAGATGTAAAGAGTTTTGGTGAAGAGGT  21861

Query  2814   TTGTGAGTATGGCTTTTATAACCAGGGTGCAATGAGAAGCACTAACAGCAGCTAGCTTAA  2873
              ||||||||||||||||||||||||||||||||||||||||||||||||||||||||||||
Sbjct  21860  TTGTGAGTATGGCTTTTATAACCAGGGTGCAATGAGAAGCACTAACAGCAGCTAGCTTAA  21801

Query  2874   GAACGCATAGGATATACTTTTTATGGAAGTCACAGAGGAGGAATAAAATTTGAACAGGAT  2933
              ||||||||||||||||||||||||||||||||||||||||||||||||||||||||||||
Sbjct  21800  GAACGCATAGGATATACTTTTTATGGAAGTCACAGAGGAGGAATAAAATTTGAACAGGAT  21741

Query  2934   TAACAGAGTAAAGATGCATAACACCATGAACATTTTCCTCGTTATCAGCTGCGAAAAAGA  2993
              ||||||||||||||||||||||||||||||||||||||||||||||||||||||||||||
Sbjct  21740  TAACAGAGTAAAGATGCATAACACCATGAACATTTTCCTCGTTATCAGCTGCGAAAAAGA  21681

Query  2994   TCAGCAGGTGATTGTCTATTGTTTGCCACGAGACTGCACGAACCGGAGTTCCTGCTTCCA  3053
              ||||||||||||||||||||||||||||||||||||||||||||||||||||||||||||
Sbjct  21680  TCAGCAGGTGATTGTCTATTGTTTGCCACGAGACTGCACGAACCGGAGTTCCTGCTTCCA  21621

Query  3054   CACCGGAAATAGTGTTGCCTTCCGGTGAAGGAATATAGTCACATACCGCTTCCAGCCTAC  3113
              ||||||||||||||||||||||||||||||||||||||||||||||||||||||||||||
Sbjct  21620  CACCGGAAATAGTGTTGCCTTCCGGTGAAGGAATATAGTCACATACCGCTTCCAGCCTAC  21561

Query  3114   CGGCTTCTGTATTGGCATAATGAAACTCCAAATCATAGAGCCACCCTATACAAAACAGGG  3173
              ||||||||||||||||||||||||||||||||||||||||||||||||||||||||||||
Sbjct  21560  CGGCTTCTGTATTGGCATAATGAAACTCCAAATCATAGAGCCACCCTATACAAAACAGGG  21501

Query  3174   CAACAAGTGCGGAAAGAATTGCCGCTATTAAGCGAGTGCGTTTAACACGCTTTAAAAATC  3233
              ||||||||||||||||||||||||||||||||||||||||||||||||||||||||||||
Sbjct  21500  CAACAAGTGCGGAAAGAATTGCCGCTATTAAGCGAGTGCGTTTAACACGCTTTAAAAATC  21441

Query  3234   TAAGTGCACGCTGTGGCGCTTTTTCAATAGGAACCTGCCTGCGCATATCCTCTTCAAGCT  3293
              ||||||||||||||||||||||||||||||||||||||||||||||||||||||||||||
Sbjct  21440  TAAGTGCACGCTGTGGCGCTTTTTCAATAGGAACCTGCCTGCGCATATCCTCTTCAAGCT  21381

Query  3294   GGCGGCAGGCCGCACAATGCTCAATGTGTTCTCTGACCATAGCAGAGGTCTCTGTCTCGG  3353
              ||||||||||||||||||||||||||||||||||||||||||||||||||||||||||||
Sbjct  21380  GGCGGCAGGCCGCACAATGCTCAATGTGTTCTCTGACCATAGCAGAGGTCTCTGTCTCGG  21321

Query  3354   TCAATTCTTCAAGATAGGATGGGAGTAAATCCCTGACTACGCAGCAGTCAAGATTGGTTT  3413
              ||||||||||||||||||||||||||||||||||||||||||||||||||||||||||||
Sbjct  21320  TCAATTCTTCAAGATAGGATGGGAGTAAATCCCTGACTACGCAGCAGTCAAGATTGGTTT  21261

Query  3414   CACGCATTGTTATCACCTCCGATAATCTTTACAAGTTTTTCCTTACCACGATAAAAGCGC  3473
              ||||||||||||||||||||||||||||||||||||||||||||||||||||||||||||
Sbjct  21260  CACGCATTGTTATCACCTCCGATAATCTTTACAAGTTTTTCCTTACCACGATAAAAGCGC  21201

Query  3474   ACTCGAGCCCATACTTCGCTGTGCCCAAGAATGTCACCGATGTCACGGAAAGAGAAATCA  3533
              ||||||||||||||||||||||||||||||||||||||||||||||||||||||||||||
Sbjct  21200  ACTCGAGCCCATACTTCGCTGTGCCCAAGAATGTCACCGATGTCACGGAAAGAGAAATCA  21141

Query  3534   CCGGCTAATCGCAGATGGATTACTTCACGAGTTTCGGCATCTAACTGTTGCATTGCTCGA  3593
              ||||||||||||||||||||||||||||||||||||||||||||||||||||||||||||
Sbjct  21140  CCGGCTAATCGCAGATGGATTACTTCACGAGTTTCGGCATCTAACTGTTGCATTGCTCGA  21081

Query  3594   TATAGTGCAAAACGCTCTTGCCGGTTCTCAAACTCTTTCGTGGGATTATCAGGAGCCGCA  3653
              ||||||||||||||||||||||||||||||||||||||||||||||||||||||||||||
Sbjct  21080  TATAGTGCAAAACGCTCTTGCCGGTTCTCAAACTCTTTCGTGGGATTATCAGGAGCCGCA  21021

Query  3654   ACATGAGTAAGTTCGCTTTCTTCCACAAGAGTGGTGCGCTTACTTGCGATTTTTTCTTGT  3713
              ||||||||||||||||||||||||||||||||||||||||||||||||||||||||||||
Sbjct  21020  ACATGAGTAAGTTCGCTTTCTTCCACAAGAGTGGTGCGCTTACTTGCGATTTTTTCTTGT  20961

Query  3714   ACTGCGGAAACAGTATCTTTGATTGAATGCGTAGTTGTATCTATAACATTTAATTCATAG  3773
              ||||||||||||||||||||||||||||||||||||||||||||||||||||||||||||
Sbjct  20960  ACTGCGGAAACAGTATCTTTGATTGAATGCGTAGTTGTATCTATAACATTTAATTCATAG  20901

Query  3774   ATTCCCAAATTGGAAAATTGCTTCCACATTGTTTCAACTAATTCAATATTTGTTTCTCTG  3833
              |||||||||||||||||||||||||||||| |||||||||||||||||||||||||||||
Sbjct  20900  ATTCCCAAATTGGAAAATTGCTTCCACATTATTTCAACTAATTCAATATTTGTTTCTCTG  20841

Query  3834   TCTAACTTTGAGCGTTCGATAGCTCGCTTCATAGTTTCTTCTTTACTTGCCCTTAAAACG  3893
              ||||||||||||||||||||||||||||||||||||||||||||||||||||||||||||
Sbjct  20840  TCTAACTTTGAGCGTTCGATAGCTCGCTTCATAGTTTCTTCTTTACTTGCCCTTAAAACG  20781

Query  3894   ATATACAAGGCGCGGAAATTTTAAAGCTCGAAGTGCCGACGGTGTTTGGAAAGGCAGGAG  3953
              ||||||||||||||||||||||||||||||||||||||||||||||||||||||||||||
Sbjct  20780  ATATACAAGGCGCGGAAATTTTAAAGCTCGAAGTGCCGACGGTGTTTGGAAAGGCAGGAG  20721

Query  3954   AGGTTCTTAAAAAAGCGGTGGAGCAATACAGACCCGACGCGGTGGTGTGCGTAGGTCA  4011
              ||||||||||||||||||||||||||||||||||||||||||||||||||||||||||
Sbjct  20720  AGGTTCTTAAAAAAGCGGTGGAGCAATACAGACCCGACGCGGTGGTGTGCGTAGGTCA  20663


Range 2: 23232 to 24090

Score:1581 bits(856), Expect:0.0, 
Identities:858/859(99%),  Gaps:0/859(0%), Strand: Plus/Minus

Query  1      GTGGAGGTAAAATATAGATGAATCAAGGTAGAATTATTGTAATCACAGGTGCGCCGGGGA  60
              ||||||||||||||||||| ||||||||||||||||||||||||||||||||||||||||
Sbjct  24090  GTGGAGGTAAAATATAGATAAATCAAGGTAGAATTATTGTAATCACAGGTGCGCCGGGGA  24031

Query  61     CAGGAAAAACTACAACGGCATCTGCTGTTGCAAAAGAATCAGATTTGGAAAAGTCTGTGC  120
              ||||||||||||||||||||||||||||||||||||||||||||||||||||||||||||
Sbjct  24030  CAGGAAAAACTACAACGGCATCTGCTGTTGCAAAAGAATCAGATTTGGAAAAGTCTGTGC  23971

Query  121    ATATGCACACAGATGACTTTTATCATTATCATGTAAGAAAGCCAAGCGCAAGGGAGTATG  180
              ||||||||||||||||||||||||||||||||||||||||||||||||||||||||||||
Sbjct  23970  ATATGCACACAGATGACTTTTATCATTATCATGTAAGAAAGCCAAGCGCAAGGGAGTATG  23911

Query  181    ATGATTGCTGCAATGAATTTTGGAATGTAACACCTTATGTTATTAAAGGATTGTGCCGTA  240
              ||||||||||||||||||||||||||||||||||||||||||||||||||||||||||||
Sbjct  23910  ATGATTGCTGCAATGAATTTTGGAATGTAACACCTTATGTTATTAAAGGATTGTGCCGTA  23851

Query  241    AGGAAATTTTATTTGCTATTGATCATTTTAATCAGATTGTTCGCCATGAGCTGCTGAGAA  300
              ||||||||||||||||||||||||||||||||||||||||||||||||||||||||||||
Sbjct  23850  AGGAAATTTTATTTGCTATTGATCATTTTAATCAGATTGTTCGCCATGAGCTGCTGAGAA  23791

Query  301    TGATATCATGGAAGGTCGGCATCGAAACAGGCTTTAAATTAAGTGTAGGCAAGAACTATA  360
              ||||||||||||||||||||||||||||||||||||||||||||||||||||||||||||
Sbjct  23790  TGATATCATGGAAGGTCGGCATCGAAACAGGCTTTAAATTAAGTGTAGGCAAGAACTATA  23731

Query  361    AGTTTATTGAAAGGTATATATCCGAGGATTTGTGGGAGAAACTTTTGTCCACCTACCGGA  420
              ||||||||||||||||||||||||||||||||||||||||||||||||||||||||||||
Sbjct  23730  AGTTTATTGAAAGGTATATATCCGAGGATTTGTGGGAGAAACTTTTGTCCACCTACCGGA  23671

Query  421    TGGATTCCTATGAAAACATATGGGAAGCATTATTTCTATGCCATCAATTGTTCAGGGCGG  480
              ||||||||||||||||||||||||||||||||||||||||||||||||||||||||||||
Sbjct  23670  TGGATTCCTATGAAAACATATGGGAAGCATTATTTCTATGCCATCAATTGTTCAGGGCGG  23611

Query  481    TATCCGGTGAGGTGGCGGAAAGGCTTCATTATGCCTATCCGGAGTATGATAGGAATATAA  540
              ||||||||||||||||||||||||||||||||||||||||||||||||||||||||||||
Sbjct  23610  TATCCGGTGAGGTGGCGGAAAGGCTTCATTATGCCTATCCGGAGTATGATAGGAATATAA  23551

Query  541    CAAAATATACCAGGGACATGTATAAAAAATACACTGGTAAAACCGGCTGCCTGGATAGCA  600
              ||||||||||||||||||||||||||||||||||||||||||||||||||||||||||||
Sbjct  23550  CAAAATATACCAGGGACATGTATAAAAAATACACTGGTAAAACCGGCTGCCTGGATAGCA  23491

Query  601    CATATGCCGCTGATATAGAAGAGAGGCGGGAACAGTGATTACAGAAATGAAAGCAGGGCA  660
              ||||||||||||||||||||||||||||||||||||||||||||||||||||||||||||
Sbjct  23490  CATATGCCGCTGATATAGAAGAGAGGCGGGAACAGTGATTACAGAAATGAAAGCAGGGCA  23431

Query  661    CCTGAAAGATATCGATAAACCCAGCGAACCATTTGAGGTGATAGGTAAGATTATACCGAG  720
              ||||||||||||||||||||||||||||||||||||||||||||||||||||||||||||
Sbjct  23430  CCTGAAAGATATCGATAAACCCAGCGAACCATTTGAGGTGATAGGTAAGATTATACCGAG  23371

Query  721    GTATGAAAACGAGAATTGGACCTTTACAGAATTACTCTATGAAGCGCCATATTTAAAAAG  780
              ||||||||||||||||||||||||||||||||||||||||||||||||||||||||||||
Sbjct  23370  GTATGAAAACGAGAATTGGACCTTTACAGAATTACTCTATGAAGCGCCATATTTAAAAAG  23311

Query  781    CTACCAAGACGAAGAGGATGAAGAGGATGAGGAGGCAGATTGCCTTGAATATATTGACAA  840
              ||||||||||||||||||||||||||||||||||||||||||||||||||||||||||||
Sbjct  23310  CTACCAAGACGAAGAGGATGAAGAGGATGAGGAGGCAGATTGCCTTGAATATATTGACAA  23251

Query  841    TACTGATAAGATAATATAT  859
              |||||||||||||||||||
Sbjct  23250  TACTGATAAGATAATATAT  23232


Range 3: 24447 to 24570

Score:224 bits(121), Expect:1e-53, 
Identities:123/124(99%),  Gaps:0/124(0%), Strand: Plus/Minus

Query  3888   AAAACGATATACAAGGCGCGGAAATTTTAAAGCTCGAAGTGCCGACGGTGTTTGGAAAGG  3947
              ||||||| ||||||||||||||||||||||||||||||||||||||||||||||||||||
Sbjct  24570  AAAACGAAATACAAGGCGCGGAAATTTTAAAGCTCGAAGTGCCGACGGTGTTTGGAAAGG  24511

Query  3948   CAGGAGAGGTTCTTAAAAAAGCGGTGGAGCAATACAGACCCGACGCGGTGGTGTGCGTAG  4007
              ||||||||||||||||||||||||||||||||||||||||||||||||||||||||||||
Sbjct  24510  CAGGAGAGGTTCTTAAAAAAGCGGTGGAGCAATACAGACCCGACGCGGTGGTGTGCGTAG  24451

Query  4008   GTCA  4011
              ||||
Sbjct  24450  GTCA  24447


Range 4: 25651 to 25855

Score:213 bits(115), Expect:3e-50, 
Identities:175/205(85%),  Gaps:0/205(0%), Strand: Plus/Plus

Query  3694   TACTTGCGATTTTTTCTTGTACTGCGGAAACAGTATCTTTGATTGAATGCGTAGTTGTAT  3753
              |||||||||||||||||||||||||||||||||| ||||  || ||||  || || ||||
Sbjct  25651  TACTTGCGATTTTTTCTTGTACTGCGGAAACAGTTTCTTGAATGGAATAAGTGGTCGTAT  25710

Query  3754   CTATAACATTTAATTCATAGATTCCCAAATTGGAAAATTGCTTCCACATTGTTTCAACTA  3813
              ||||||||||  ||||||| ||||||| |||| ||||||||| |||||| ||||| || |
Sbjct  25711  CTATAACATTCGATTCATATATTCCCAGATTGCAAAATTGCTCCCACATGGTTTCTACCA  25770

Query  3814   ATTCAATATTTGTTTCTCTGTCTAACTTTGAGCGTTCGATAGCTCGCTTCATAGTTTCTT  3873
              |||| |||||||| | || |||||||||||||||||| | ||| ||||| |  |||||||
Sbjct  25771  ATTCGATATTTGTCTTTCGGTCTAACTTTGAGCGTTCAACAGCCCGCTTTAAGGTTTCTT  25830

Query  3874   CTTTACTTGCCCTTAAAACGATATA  3898
              | ||||||||||||||||  |||||
Sbjct  25831  CCTTACTTGCCCTTAAAATAATATA  25855


>Campylobacter jejuni strain CFSAN032806 plasmid pCFSAN032806, complete sequence
Sequence ID: CP045790.1 Length: 55123
Range 1: 11981 to 14198

Score:4091 bits(2215), Expect:0.0, 
Identities:2217/2218(99%),  Gaps:0/2218(0%), Strand: Plus/Plus

Query  1794   TTATAATTAGCTTCTTGGGGTATCTTTAAATACTGTAGAAAAGAGGAAGGAAATAATAAA  1853
              ||||||||||||||||||||||||||||||||||||||||||||||||||||||||||||
Sbjct  11981  TTATAATTAGCTTCTTGGGGTATCTTTAAATACTGTAGAAAAGAGGAAGGAAATAATAAA  12040

Query  1854   TGGCTAAAATGAGAATATCACCGGAATTGAAAAAACTGATCGAAAAATACCGCTGCGTAA  1913
              ||||||||||||||||||||||||||||||||||||||||||||||||||||||||||||
Sbjct  12041  TGGCTAAAATGAGAATATCACCGGAATTGAAAAAACTGATCGAAAAATACCGCTGCGTAA  12100

Query  1914   AAGATACGGAAGGAATGTCTCCTGCTAAGGTATATAAGCTGGTGGGAGAAAATGAAAACC  1973
              ||||||||||||||||||||||||||||||||||||||||||||||||||||||||||||
Sbjct  12101  AAGATACGGAAGGAATGTCTCCTGCTAAGGTATATAAGCTGGTGGGAGAAAATGAAAACC  12160

Query  1974   TATATTTAAAAATGACGGACAGCCGGTATAAAGGGACCACCTATGATGTGGAACGGGAAA  2033
              ||||||||||||||||||||||||||||||||||||||||||||||||||||||||||||
Sbjct  12161  TATATTTAAAAATGACGGACAGCCGGTATAAAGGGACCACCTATGATGTGGAACGGGAAA  12220

Query  2034   AGGACATGATGCTATGGCTGGAAGGAAAGCTGCCTGTTCCAAAGGTCCTGCACTTTGAAC  2093
              ||||||||||||||||||||||||||||||||||||||||||||||||||||||||||||
Sbjct  12221  AGGACATGATGCTATGGCTGGAAGGAAAGCTGCCTGTTCCAAAGGTCCTGCACTTTGAAC  12280

Query  2094   GGCATGATGGCTGGAGCAATCTGCTCATGAGTGAGGCCGATGGCGTCCTTTGCTCGGAAG  2153
              ||||||||||||||||||||||||||||||||||||||||||||||||||||||||||||
Sbjct  12281  GGCATGATGGCTGGAGCAATCTGCTCATGAGTGAGGCCGATGGCGTCCTTTGCTCGGAAG  12340

Query  2154   AGTATGAAGATGAACAAAGCCCTGAAAAGATTATCGAGCTGTATGCGGAGTGCATCAGGC  2213
              ||||||||||||||||||||||||||||||||||||||||||||||||||||||||||||
Sbjct  12341  AGTATGAAGATGAACAAAGCCCTGAAAAGATTATCGAGCTGTATGCGGAGTGCATCAGGC  12400

Query  2214   TCTTTCACTCCATCGACATATCGGATTGTCCCTATACGAATAGCTTAGACAGCCGCTTAG  2273
              ||||||||||||||||||||||||||||||||||||||||||||||||||||||||||||
Sbjct  12401  TCTTTCACTCCATCGACATATCGGATTGTCCCTATACGAATAGCTTAGACAGCCGCTTAG  12460

Query  2274   CCGAATTGGATTACTTACTGAATAACGATCTGGCCGATGTGGATTGCGAAAACTGGGAAG  2333
              ||||||||||||||||||||||||||||||||||||||||||||||||||||||||||||
Sbjct  12461  CCGAATTGGATTACTTACTGAATAACGATCTGGCCGATGTGGATTGCGAAAACTGGGAAG  12520

Query  2334   AAGACACTCCATTTAAAGATCCGCGCGAGCTGTATGATTTTTTAAAGACGGAAAAGCCCG  2393
              ||||||||||||||||||||||||||||||||||||||||||||||||||||||||||||
Sbjct  12521  AAGACACTCCATTTAAAGATCCGCGCGAGCTGTATGATTTTTTAAAGACGGAAAAGCCCG  12580

Query  2394   AAGAGGAACTTGTCTTTTCCCACGGCGACCTGGGAGACAGCAACATCTTTGTGAAAGATG  2453
              ||||||||||||||||||||||||||||||||||||||||||||||||||||||||||||
Sbjct  12581  AAGAGGAACTTGTCTTTTCCCACGGCGACCTGGGAGACAGCAACATCTTTGTGAAAGATG  12640

Query  2454   GCAAAGTAAGTGGCTTTATTGATCTTGGGAGAAGCGGCAGGGCGGACAAGTGGTATGACA  2513
              ||||||||||||||||||||||||||||||||||||||||||||||||||||||||||||
Sbjct  12641  GCAAAGTAAGTGGCTTTATTGATCTTGGGAGAAGCGGCAGGGCGGACAAGTGGTATGACA  12700

Query  2514   TTGCCTTCTGCGTCCGGTCGATCAGGGAGGATATCGGGGAAGAACAGTATGTCGAGCTAT  2573
              ||||||||||||||||||||||||||||||||||||||||||||||||||||||||||||
Sbjct  12701  TTGCCTTCTGCGTCCGGTCGATCAGGGAGGATATCGGGGAAGAACAGTATGTCGAGCTAT  12760

Query  2574   TTTTTGACTTACTGGGGATCAAGCCTGATTGGGAGAAAATAAAATATTATATTTTACTGG  2633
              ||||||||||||||||||||||||||||||||||||||||||||||||||||||||||||
Sbjct  12761  TTTTTGACTTACTGGGGATCAAGCCTGATTGGGAGAAAATAAAATATTATATTTTACTGG  12820

Query  2634   ATGAATTGTTTTAGTACCTAGATTTAGATGTCTAAAAAGCTTTAACTACAAGCTTTTTAG  2693
              ||||||||||||||||||||||||||||||||||||||||||||||||||||||||||||
Sbjct  12821  ATGAATTGTTTTAGTACCTAGATTTAGATGTCTAAAAAGCTTTAACTACAAGCTTTTTAG  12880

Query  2694   ACATCTAATCTTTTCTGAAGTACATCCGCAACTGTCCATACTCTGATGTTTTATATCTTT  2753
              ||||||||||||||||||||||||||||||||||||||||||||||||||||||||||||
Sbjct  12881  ACATCTAATCTTTTCTGAAGTACATCCGCAACTGTCCATACTCTGATGTTTTATATCTTT  12940

Query  2754   TCTAAAAGTTCGCTAGATAGAGTTCTATATTAGAGATGTAAAGAGTTTTGGTGAAGAGGT  2813
              ||||||||||||||||||||||||||||||||||||||||||||||||||||||||||||
Sbjct  12941  TCTAAAAGTTCGCTAGATAGAGTTCTATATTAGAGATGTAAAGAGTTTTGGTGAAGAGGT  13000

Query  2814   TTGTGAGTATGGCTTTTATAACCAGGGTGCAATGAGAAGCACTAACAGCAGCTAGCTTAA  2873
              ||||||||||||||||||||||||||||||||||||||||||||||||||||||||||||
Sbjct  13001  TTGTGAGTATGGCTTTTATAACCAGGGTGCAATGAGAAGCACTAACAGCAGCTAGCTTAA  13060

Query  2874   GAACGCATAGGATATACTTTTTATGGAAGTCACAGAGGAGGAATAAAATTTGAACAGGAT  2933
              ||||||||||||||||||||||||||||||||||||||||||||||||||||||||||||
Sbjct  13061  GAACGCATAGGATATACTTTTTATGGAAGTCACAGAGGAGGAATAAAATTTGAACAGGAT  13120

Query  2934   TAACAGAGTAAAGATGCATAACACCATGAACATTTTCCTCGTTATCAGCTGCGAAAAAGA  2993
              ||||||||||||||||||||||||||||||||||||||||||||||||||||||||||||
Sbjct  13121  TAACAGAGTAAAGATGCATAACACCATGAACATTTTCCTCGTTATCAGCTGCGAAAAAGA  13180

Query  2994   TCAGCAGGTGATTGTCTATTGTTTGCCACGAGACTGCACGAACCGGAGTTCCTGCTTCCA  3053
              ||||||||||||||||||||||||||||||||||||||||||||||||||||||||||||
Sbjct  13181  TCAGCAGGTGATTGTCTATTGTTTGCCACGAGACTGCACGAACCGGAGTTCCTGCTTCCA  13240

Query  3054   CACCGGAAATAGTGTTGCCTTCCGGTGAAGGAATATAGTCACATACCGCTTCCAGCCTAC  3113
              ||||||||||||||||||||||||||||||||||||||||||||||||||||||||||||
Sbjct  13241  CACCGGAAATAGTGTTGCCTTCCGGTGAAGGAATATAGTCACATACCGCTTCCAGCCTAC  13300

Query  3114   CGGCTTCTGTATTGGCATAATGAAACTCCAAATCATAGAGCCACCCTATACAAAACAGGG  3173
              ||||||||||||||||||||||||||||||||||||||||||||||||||||||||||||
Sbjct  13301  CGGCTTCTGTATTGGCATAATGAAACTCCAAATCATAGAGCCACCCTATACAAAACAGGG  13360

Query  3174   CAACAAGTGCGGAAAGAATTGCCGCTATTAAGCGAGTGCGTTTAACACGCTTTAAAAATC  3233
              ||||||||||||||||||||||||||||||||||||||||||||||||||||||||||||
Sbjct  13361  CAACAAGTGCGGAAAGAATTGCCGCTATTAAGCGAGTGCGTTTAACACGCTTTAAAAATC  13420

Query  3234   TAAGTGCACGCTGTGGCGCTTTTTCAATAGGAACCTGCCTGCGCATATCCTCTTCAAGCT  3293
              ||||||||||||||||||||||||||||||||||||||||||||||||||||||||||||
Sbjct  13421  TAAGTGCACGCTGTGGCGCTTTTTCAATAGGAACCTGCCTGCGCATATCCTCTTCAAGCT  13480

Query  3294   GGCGGCAGGCCGCACAATGCTCAATGTGTTCTCTGACCATAGCAGAGGTCTCTGTCTCGG  3353
              ||||||||||||||||||||||||||||||||||||||||||||||||||||||||||||
Sbjct  13481  GGCGGCAGGCCGCACAATGCTCAATGTGTTCTCTGACCATAGCAGAGGTCTCTGTCTCGG  13540

Query  3354   TCAATTCTTCAAGATAGGATGGGAGTAAATCCCTGACTACGCAGCAGTCAAGATTGGTTT  3413
              ||||||||||||||||||||||||||||||||||||||||||||||||||||||||||||
Sbjct  13541  TCAATTCTTCAAGATAGGATGGGAGTAAATCCCTGACTACGCAGCAGTCAAGATTGGTTT  13600

Query  3414   CACGCATTGTTATCACCTCCGATAATCTTTACAAGTTTTTCCTTACCACGATAAAAGCGC  3473
              ||||||||||||||||||||||||||||||||||||||||||||||||||||||||||||
Sbjct  13601  CACGCATTGTTATCACCTCCGATAATCTTTACAAGTTTTTCCTTACCACGATAAAAGCGC  13660

Query  3474   ACTCGAGCCCATACTTCGCTGTGCCCAAGAATGTCACCGATGTCACGGAAAGAGAAATCA  3533
              ||||||||||||||||||||||||||||||||||||||||||||||||||||||||||||
Sbjct  13661  ACTCGAGCCCATACTTCGCTGTGCCCAAGAATGTCACCGATGTCACGGAAAGAGAAATCA  13720

Query  3534   CCGGCTAATCGCAGATGGATTACTTCACGAGTTTCGGCATCTAACTGTTGCATTGCTCGA  3593
              ||||||||||||||||||||||||||||||||||||||||||||||||||||||||||||
Sbjct  13721  CCGGCTAATCGCAGATGGATTACTTCACGAGTTTCGGCATCTAACTGTTGCATTGCTCGA  13780

Query  3594   TATAGTGCAAAACGCTCTTGCCGGTTCTCAAACTCTTTCGTGGGATTATCAGGAGCCGCA  3653
              ||||||||||||||||||||||||||||||||||||||||||||||||||||||||||||
Sbjct  13781  TATAGTGCAAAACGCTCTTGCCGGTTCTCAAACTCTTTCGTGGGATTATCAGGAGCCGCA  13840

Query  3654   ACATGAGTAAGTTCGCTTTCTTCCACAAGAGTGGTGCGCTTACTTGCGATTTTTTCTTGT  3713
              ||||||||||||||||||||||||||||||||||||||||||||||||||||||||||||
Sbjct  13841  ACATGAGTAAGTTCGCTTTCTTCCACAAGAGTGGTGCGCTTACTTGCGATTTTTTCTTGT  13900

Query  3714   ACTGCGGAAACAGTATCTTTGATTGAATGCGTAGTTGTATCTATAACATTTAATTCATAG  3773
              ||||||||||||||||||||||||||||||||||||||||||||||||||||||||||||
Sbjct  13901  ACTGCGGAAACAGTATCTTTGATTGAATGCGTAGTTGTATCTATAACATTTAATTCATAG  13960

Query  3774   ATTCCCAAATTGGAAAATTGCTTCCACATTGTTTCAACTAATTCAATATTTGTTTCTCTG  3833
              |||||||||||||||||||||||||||||| |||||||||||||||||||||||||||||
Sbjct  13961  ATTCCCAAATTGGAAAATTGCTTCCACATTATTTCAACTAATTCAATATTTGTTTCTCTG  14020

Query  3834   TCTAACTTTGAGCGTTCGATAGCTCGCTTCATAGTTTCTTCTTTACTTGCCCTTAAAACG  3893
              ||||||||||||||||||||||||||||||||||||||||||||||||||||||||||||
Sbjct  14021  TCTAACTTTGAGCGTTCGATAGCTCGCTTCATAGTTTCTTCTTTACTTGCCCTTAAAACG  14080

Query  3894   ATATACAAGGCGCGGAAATTTTAAAGCTCGAAGTGCCGACGGTGTTTGGAAAGGCAGGAG  3953
              ||||||||||||||||||||||||||||||||||||||||||||||||||||||||||||
Sbjct  14081  ATATACAAGGCGCGGAAATTTTAAAGCTCGAAGTGCCGACGGTGTTTGGAAAGGCAGGAG  14140

Query  3954   AGGTTCTTAAAAAAGCGGTGGAGCAATACAGACCCGACGCGGTGGTGTGCGTAGGTCA  4011
              ||||||||||||||||||||||||||||||||||||||||||||||||||||||||||
Sbjct  14141  AGGTTCTTAAAAAAGCGGTGGAGCAATACAGACCCGACGCGGTGGTGTGCGTAGGTCA  14198


Range 2: 10771 to 11629

Score:1581 bits(856), Expect:0.0, 
Identities:858/859(99%),  Gaps:0/859(0%), Strand: Plus/Plus

Query  1      GTGGAGGTAAAATATAGATGAATCAAGGTAGAATTATTGTAATCACAGGTGCGCCGGGGA  60
              ||||||||||||||||||| ||||||||||||||||||||||||||||||||||||||||
Sbjct  10771  GTGGAGGTAAAATATAGATAAATCAAGGTAGAATTATTGTAATCACAGGTGCGCCGGGGA  10830

Query  61     CAGGAAAAACTACAACGGCATCTGCTGTTGCAAAAGAATCAGATTTGGAAAAGTCTGTGC  120
              ||||||||||||||||||||||||||||||||||||||||||||||||||||||||||||
Sbjct  10831  CAGGAAAAACTACAACGGCATCTGCTGTTGCAAAAGAATCAGATTTGGAAAAGTCTGTGC  10890

Query  121    ATATGCACACAGATGACTTTTATCATTATCATGTAAGAAAGCCAAGCGCAAGGGAGTATG  180
              ||||||||||||||||||||||||||||||||||||||||||||||||||||||||||||
Sbjct  10891  ATATGCACACAGATGACTTTTATCATTATCATGTAAGAAAGCCAAGCGCAAGGGAGTATG  10950

Query  181    ATGATTGCTGCAATGAATTTTGGAATGTAACACCTTATGTTATTAAAGGATTGTGCCGTA  240
              ||||||||||||||||||||||||||||||||||||||||||||||||||||||||||||
Sbjct  10951  ATGATTGCTGCAATGAATTTTGGAATGTAACACCTTATGTTATTAAAGGATTGTGCCGTA  11010

Query  241    AGGAAATTTTATTTGCTATTGATCATTTTAATCAGATTGTTCGCCATGAGCTGCTGAGAA  300
              ||||||||||||||||||||||||||||||||||||||||||||||||||||||||||||
Sbjct  11011  AGGAAATTTTATTTGCTATTGATCATTTTAATCAGATTGTTCGCCATGAGCTGCTGAGAA  11070

Query  301    TGATATCATGGAAGGTCGGCATCGAAACAGGCTTTAAATTAAGTGTAGGCAAGAACTATA  360
              ||||||||||||||||||||||||||||||||||||||||||||||||||||||||||||
Sbjct  11071  TGATATCATGGAAGGTCGGCATCGAAACAGGCTTTAAATTAAGTGTAGGCAAGAACTATA  11130

Query  361    AGTTTATTGAAAGGTATATATCCGAGGATTTGTGGGAGAAACTTTTGTCCACCTACCGGA  420
              ||||||||||||||||||||||||||||||||||||||||||||||||||||||||||||
Sbjct  11131  AGTTTATTGAAAGGTATATATCCGAGGATTTGTGGGAGAAACTTTTGTCCACCTACCGGA  11190

Query  421    TGGATTCCTATGAAAACATATGGGAAGCATTATTTCTATGCCATCAATTGTTCAGGGCGG  480
              ||||||||||||||||||||||||||||||||||||||||||||||||||||||||||||
Sbjct  11191  TGGATTCCTATGAAAACATATGGGAAGCATTATTTCTATGCCATCAATTGTTCAGGGCGG  11250

Query  481    TATCCGGTGAGGTGGCGGAAAGGCTTCATTATGCCTATCCGGAGTATGATAGGAATATAA  540
              ||||||||||||||||||||||||||||||||||||||||||||||||||||||||||||
Sbjct  11251  TATCCGGTGAGGTGGCGGAAAGGCTTCATTATGCCTATCCGGAGTATGATAGGAATATAA  11310

Query  541    CAAAATATACCAGGGACATGTATAAAAAATACACTGGTAAAACCGGCTGCCTGGATAGCA  600
              ||||||||||||||||||||||||||||||||||||||||||||||||||||||||||||
Sbjct  11311  CAAAATATACCAGGGACATGTATAAAAAATACACTGGTAAAACCGGCTGCCTGGATAGCA  11370

Query  601    CATATGCCGCTGATATAGAAGAGAGGCGGGAACAGTGATTACAGAAATGAAAGCAGGGCA  660
              ||||||||||||||||||||||||||||||||||||||||||||||||||||||||||||
Sbjct  11371  CATATGCCGCTGATATAGAAGAGAGGCGGGAACAGTGATTACAGAAATGAAAGCAGGGCA  11430

Query  661    CCTGAAAGATATCGATAAACCCAGCGAACCATTTGAGGTGATAGGTAAGATTATACCGAG  720
              ||||||||||||||||||||||||||||||||||||||||||||||||||||||||||||
Sbjct  11431  CCTGAAAGATATCGATAAACCCAGCGAACCATTTGAGGTGATAGGTAAGATTATACCGAG  11490

Query  721    GTATGAAAACGAGAATTGGACCTTTACAGAATTACTCTATGAAGCGCCATATTTAAAAAG  780
              ||||||||||||||||||||||||||||||||||||||||||||||||||||||||||||
Sbjct  11491  GTATGAAAACGAGAATTGGACCTTTACAGAATTACTCTATGAAGCGCCATATTTAAAAAG  11550

Query  781    CTACCAAGACGAAGAGGATGAAGAGGATGAGGAGGCAGATTGCCTTGAATATATTGACAA  840
              ||||||||||||||||||||||||||||||||||||||||||||||||||||||||||||
Sbjct  11551  CTACCAAGACGAAGAGGATGAAGAGGATGAGGAGGCAGATTGCCTTGAATATATTGACAA  11610

Query  841    TACTGATAAGATAATATAT  859
              |||||||||||||||||||
Sbjct  11611  TACTGATAAGATAATATAT  11629


Range 3: 10291 to 10414

Score:224 bits(121), Expect:1e-53, 
Identities:123/124(99%),  Gaps:0/124(0%), Strand: Plus/Plus

Query  3888   AAAACGATATACAAGGCGCGGAAATTTTAAAGCTCGAAGTGCCGACGGTGTTTGGAAAGG  3947
              ||||||| ||||||||||||||||||||||||||||||||||||||||||||||||||||
Sbjct  10291  AAAACGAAATACAAGGCGCGGAAATTTTAAAGCTCGAAGTGCCGACGGTGTTTGGAAAGG  10350

Query  3948   CAGGAGAGGTTCTTAAAAAAGCGGTGGAGCAATACAGACCCGACGCGGTGGTGTGCGTAG  4007
              ||||||||||||||||||||||||||||||||||||||||||||||||||||||||||||
Sbjct  10351  CAGGAGAGGTTCTTAAAAAAGCGGTGGAGCAATACAGACCCGACGCGGTGGTGTGCGTAG  10410

Query  4008   GTCA  4011
              ||||
Sbjct  10411  GTCA  10414


Range 4: 9006 to 9210

Score:213 bits(115), Expect:3e-50, 
Identities:175/205(85%),  Gaps:0/205(0%), Strand: Plus/Minus

Query  3694  TACTTGCGATTTTTTCTTGTACTGCGGAAACAGTATCTTTGATTGAATGCGTAGTTGTAT  3753
             |||||||||||||||||||||||||||||||||| ||||  || ||||  || || ||||
Sbjct  9210  TACTTGCGATTTTTTCTTGTACTGCGGAAACAGTTTCTTGAATGGAATAAGTGGTCGTAT  9151

Query  3754  CTATAACATTTAATTCATAGATTCCCAAATTGGAAAATTGCTTCCACATTGTTTCAACTA  3813
             ||||||||||  ||||||| ||||||| |||| ||||||||| |||||| ||||| || |
Sbjct  9150  CTATAACATTCGATTCATATATTCCCAGATTGCAAAATTGCTCCCACATGGTTTCTACCA  9091

Query  3814  ATTCAATATTTGTTTCTCTGTCTAACTTTGAGCGTTCGATAGCTCGCTTCATAGTTTCTT  3873
             |||| |||||||| | || |||||||||||||||||| | ||| ||||| |  |||||||
Sbjct  9090  ATTCGATATTTGTCTTTCGGTCTAACTTTGAGCGTTCAACAGCCCGCTTTAAGGTTTCTT  9031

Query  3874  CTTTACTTGCCCTTAAAACGATATA  3898
             | ||||||||||||||||  |||||
Sbjct  9030  CCTTACTTGCCCTTAAAATAATATA  9006


>Campylobacter coli strain AR-0417 chromosome, complete genome
Sequence ID: CP044164.1 Length: 1730910
Range 1: 938052 to 940269

Score:4091 bits(2215), Expect:0.0, 
Identities:2217/2218(99%),  Gaps:0/2218(0%), Strand: Plus/Plus

Query  1794    TTATAATTAGCTTCTTGGGGTATCTTTAAATACTGTAGAAAAGAGGAAGGAAATAATAAA  1853
               ||||||||||||||||||||||||||||||||||||||||||||||||||||||||||||
Sbjct  938052  TTATAATTAGCTTCTTGGGGTATCTTTAAATACTGTAGAAAAGAGGAAGGAAATAATAAA  938111

Query  1854    TGGCTAAAATGAGAATATCACCGGAATTGAAAAAACTGATCGAAAAATACCGCTGCGTAA  1913
               ||||||||||||||||||||||||||||||||||||||||||||||||||||||||||||
Sbjct  938112  TGGCTAAAATGAGAATATCACCGGAATTGAAAAAACTGATCGAAAAATACCGCTGCGTAA  938171

Query  1914    AAGATACGGAAGGAATGTCTCCTGCTAAGGTATATAAGCTGGTGGGAGAAAATGAAAACC  1973
               ||||||||||||||||||||||||||||||||||||||||||||||||||||||||||||
Sbjct  938172  AAGATACGGAAGGAATGTCTCCTGCTAAGGTATATAAGCTGGTGGGAGAAAATGAAAACC  938231

Query  1974    TATATTTAAAAATGACGGACAGCCGGTATAAAGGGACCACCTATGATGTGGAACGGGAAA  2033
               ||||||||||||||||||||||||||||||||||||||||||||||||||||||||||||
Sbjct  938232  TATATTTAAAAATGACGGACAGCCGGTATAAAGGGACCACCTATGATGTGGAACGGGAAA  938291

Query  2034    AGGACATGATGCTATGGCTGGAAGGAAAGCTGCCTGTTCCAAAGGTCCTGCACTTTGAAC  2093
               ||||||||||||||||||||||||||||||||||||||||||||||||||||||||||||
Sbjct  938292  AGGACATGATGCTATGGCTGGAAGGAAAGCTGCCTGTTCCAAAGGTCCTGCACTTTGAAC  938351

Query  2094    GGCATGATGGCTGGAGCAATCTGCTCATGAGTGAGGCCGATGGCGTCCTTTGCTCGGAAG  2153
               ||||||||||||||||||||||||||||||||||||||||||||||||||||||||||||
Sbjct  938352  GGCATGATGGCTGGAGCAATCTGCTCATGAGTGAGGCCGATGGCGTCCTTTGCTCGGAAG  938411

Query  2154    AGTATGAAGATGAACAAAGCCCTGAAAAGATTATCGAGCTGTATGCGGAGTGCATCAGGC  2213
               ||||||||||||||||||||||||||||||||||||||||||||||||||||||||||||
Sbjct  938412  AGTATGAAGATGAACAAAGCCCTGAAAAGATTATCGAGCTGTATGCGGAGTGCATCAGGC  938471

Query  2214    TCTTTCACTCCATCGACATATCGGATTGTCCCTATACGAATAGCTTAGACAGCCGCTTAG  2273
               ||||||||||||||||||||||||||||||||||||||||||||||||||||||||||||
Sbjct  938472  TCTTTCACTCCATCGACATATCGGATTGTCCCTATACGAATAGCTTAGACAGCCGCTTAG  938531

Query  2274    CCGAATTGGATTACTTACTGAATAACGATCTGGCCGATGTGGATTGCGAAAACTGGGAAG  2333
               ||||||||||||||||||||||||||||||||||||||||||||||||||||||||||||
Sbjct  938532  CCGAATTGGATTACTTACTGAATAACGATCTGGCCGATGTGGATTGCGAAAACTGGGAAG  938591

Query  2334    AAGACACTCCATTTAAAGATCCGCGCGAGCTGTATGATTTTTTAAAGACGGAAAAGCCCG  2393
               ||||||||||||||||||||||||||||||||||||||||||||||||||||||||||||
Sbjct  938592  AAGACACTCCATTTAAAGATCCGCGCGAGCTGTATGATTTTTTAAAGACGGAAAAGCCCG  938651

Query  2394    AAGAGGAACTTGTCTTTTCCCACGGCGACCTGGGAGACAGCAACATCTTTGTGAAAGATG  2453
               ||||||||||||||||||||||||||||||||||||||||||||||||||||||||||||
Sbjct  938652  AAGAGGAACTTGTCTTTTCCCACGGCGACCTGGGAGACAGCAACATCTTTGTGAAAGATG  938711

Query  2454    GCAAAGTAAGTGGCTTTATTGATCTTGGGAGAAGCGGCAGGGCGGACAAGTGGTATGACA  2513
               ||||||||||||||||||||||||||||||||||||||||||||||||||||||||||||
Sbjct  938712  GCAAAGTAAGTGGCTTTATTGATCTTGGGAGAAGCGGCAGGGCGGACAAGTGGTATGACA  938771

Query  2514    TTGCCTTCTGCGTCCGGTCGATCAGGGAGGATATCGGGGAAGAACAGTATGTCGAGCTAT  2573
               ||||||||||||||||||||||||||||||||||||||||||||||||||||||||||||
Sbjct  938772  TTGCCTTCTGCGTCCGGTCGATCAGGGAGGATATCGGGGAAGAACAGTATGTCGAGCTAT  938831

Query  2574    TTTTTGACTTACTGGGGATCAAGCCTGATTGGGAGAAAATAAAATATTATATTTTACTGG  2633
               ||||||||||||||||||||||||||||||||||||||||||||||||||||||||||||
Sbjct  938832  TTTTTGACTTACTGGGGATCAAGCCTGATTGGGAGAAAATAAAATATTATATTTTACTGG  938891

Query  2634    ATGAATTGTTTTAGTACCTAGATTTAGATGTCTAAAAAGCTTTAACTACAAGCTTTTTAG  2693
               ||||||||||||||||||||||||||||||||||||||||||||||||||||||||||||
Sbjct  938892  ATGAATTGTTTTAGTACCTAGATTTAGATGTCTAAAAAGCTTTAACTACAAGCTTTTTAG  938951

Query  2694    ACATCTAATCTTTTCTGAAGTACATCCGCAACTGTCCATACTCTGATGTTTTATATCTTT  2753
               ||||||||||||||||||||||||||||||||||||||||||||||||||||||||||||
Sbjct  938952  ACATCTAATCTTTTCTGAAGTACATCCGCAACTGTCCATACTCTGATGTTTTATATCTTT  939011

Query  2754    TCTAAAAGTTCGCTAGATAGAGTTCTATATTAGAGATGTAAAGAGTTTTGGTGAAGAGGT  2813
               ||||||||||||||||||||||||||||||||||||||||||||||||||||||||||||
Sbjct  939012  TCTAAAAGTTCGCTAGATAGAGTTCTATATTAGAGATGTAAAGAGTTTTGGTGAAGAGGT  939071

Query  2814    TTGTGAGTATGGCTTTTATAACCAGGGTGCAATGAGAAGCACTAACAGCAGCTAGCTTAA  2873
               ||||||||||||||||||||||||||||||||||||||||||||||||||||||||||||
Sbjct  939072  TTGTGAGTATGGCTTTTATAACCAGGGTGCAATGAGAAGCACTAACAGCAGCTAGCTTAA  939131

Query  2874    GAACGCATAGGATATACTTTTTATGGAAGTCACAGAGGAGGAATAAAATTTGAACAGGAT  2933
               ||||||||||||||||||||||||||||||||||||||||||||||||||||||||||||
Sbjct  939132  GAACGCATAGGATATACTTTTTATGGAAGTCACAGAGGAGGAATAAAATTTGAACAGGAT  939191

Query  2934    TAACAGAGTAAAGATGCATAACACCATGAACATTTTCCTCGTTATCAGCTGCGAAAAAGA  2993
               ||||||||||||||||||||||||||||||||||||||||||||||||||||||||||||
Sbjct  939192  TAACAGAGTAAAGATGCATAACACCATGAACATTTTCCTCGTTATCAGCTGCGAAAAAGA  939251

Query  2994    TCAGCAGGTGATTGTCTATTGTTTGCCACGAGACTGCACGAACCGGAGTTCCTGCTTCCA  3053
               ||||||||||||||||||||||||||||||||||||||||||||||||||||||||||||
Sbjct  939252  TCAGCAGGTGATTGTCTATTGTTTGCCACGAGACTGCACGAACCGGAGTTCCTGCTTCCA  939311

Query  3054    CACCGGAAATAGTGTTGCCTTCCGGTGAAGGAATATAGTCACATACCGCTTCCAGCCTAC  3113
               ||||||||||||||||||||||||||||||||||||||||||||||||||||||||||||
Sbjct  939312  CACCGGAAATAGTGTTGCCTTCCGGTGAAGGAATATAGTCACATACCGCTTCCAGCCTAC  939371

Query  3114    CGGCTTCTGTATTGGCATAATGAAACTCCAAATCATAGAGCCACCCTATACAAAACAGGG  3173
               ||||||||||||||||||||||||||||||||||||||||||||||||||||||||||||
Sbjct  939372  CGGCTTCTGTATTGGCATAATGAAACTCCAAATCATAGAGCCACCCTATACAAAACAGGG  939431

Query  3174    CAACAAGTGCGGAAAGAATTGCCGCTATTAAGCGAGTGCGTTTAACACGCTTTAAAAATC  3233
               ||||||||||||||||||||||||||||||||||||||||||||||||||||||||||||
Sbjct  939432  CAACAAGTGCGGAAAGAATTGCCGCTATTAAGCGAGTGCGTTTAACACGCTTTAAAAATC  939491

Query  3234    TAAGTGCACGCTGTGGCGCTTTTTCAATAGGAACCTGCCTGCGCATATCCTCTTCAAGCT  3293
               ||||||||||||||||||||||||||||||||||||||||||||||||||||||||||||
Sbjct  939492  TAAGTGCACGCTGTGGCGCTTTTTCAATAGGAACCTGCCTGCGCATATCCTCTTCAAGCT  939551

Query  3294    GGCGGCAGGCCGCACAATGCTCAATGTGTTCTCTGACCATAGCAGAGGTCTCTGTCTCGG  3353
               ||||||||||||||||||||||||||||||||||||||||||||||||||||||||||||
Sbjct  939552  GGCGGCAGGCCGCACAATGCTCAATGTGTTCTCTGACCATAGCAGAGGTCTCTGTCTCGG  939611

Query  3354    TCAATTCTTCAAGATAGGATGGGAGTAAATCCCTGACTACGCAGCAGTCAAGATTGGTTT  3413
               ||||||||||||||||||||||||||||||||||||||||||||||||||||||||||||
Sbjct  939612  TCAATTCTTCAAGATAGGATGGGAGTAAATCCCTGACTACGCAGCAGTCAAGATTGGTTT  939671

Query  3414    CACGCATTGTTATCACCTCCGATAATCTTTACAAGTTTTTCCTTACCACGATAAAAGCGC  3473
               ||||||||||||||||||||||||||||||||||||||||||||||||||||||||||||
Sbjct  939672  CACGCATTGTTATCACCTCCGATAATCTTTACAAGTTTTTCCTTACCACGATAAAAGCGC  939731

Query  3474    ACTCGAGCCCATACTTCGCTGTGCCCAAGAATGTCACCGATGTCACGGAAAGAGAAATCA  3533
               ||||||||||||||||||||||||||||||||||||||||||||||||||||||||||||
Sbjct  939732  ACTCGAGCCCATACTTCGCTGTGCCCAAGAATGTCACCGATGTCACGGAAAGAGAAATCA  939791

Query  3534    CCGGCTAATCGCAGATGGATTACTTCACGAGTTTCGGCATCTAACTGTTGCATTGCTCGA  3593
               ||||||||||||||||||||||||||||||||||||||||||||||||||||||||||||
Sbjct  939792  CCGGCTAATCGCAGATGGATTACTTCACGAGTTTCGGCATCTAACTGTTGCATTGCTCGA  939851

Query  3594    TATAGTGCAAAACGCTCTTGCCGGTTCTCAAACTCTTTCGTGGGATTATCAGGAGCCGCA  3653
               ||||||||||||||||||||||||||||||||||||||||||||||||||||||||||||
Sbjct  939852  TATAGTGCAAAACGCTCTTGCCGGTTCTCAAACTCTTTCGTGGGATTATCAGGAGCCGCA  939911

Query  3654    ACATGAGTAAGTTCGCTTTCTTCCACAAGAGTGGTGCGCTTACTTGCGATTTTTTCTTGT  3713
               |||||||||||||||||||||||||||||||||||| |||||||||||||||||||||||
Sbjct  939912  ACATGAGTAAGTTCGCTTTCTTCCACAAGAGTGGTGTGCTTACTTGCGATTTTTTCTTGT  939971

Query  3714    ACTGCGGAAACAGTATCTTTGATTGAATGCGTAGTTGTATCTATAACATTTAATTCATAG  3773
               ||||||||||||||||||||||||||||||||||||||||||||||||||||||||||||
Sbjct  939972  ACTGCGGAAACAGTATCTTTGATTGAATGCGTAGTTGTATCTATAACATTTAATTCATAG  940031

Query  3774    ATTCCCAAATTGGAAAATTGCTTCCACATTGTTTCAACTAATTCAATATTTGTTTCTCTG  3833
               ||||||||||||||||||||||||||||||||||||||||||||||||||||||||||||
Sbjct  940032  ATTCCCAAATTGGAAAATTGCTTCCACATTGTTTCAACTAATTCAATATTTGTTTCTCTG  940091

Query  3834    TCTAACTTTGAGCGTTCGATAGCTCGCTTCATAGTTTCTTCTTTACTTGCCCTTAAAACG  3893
               ||||||||||||||||||||||||||||||||||||||||||||||||||||||||||||
Sbjct  940092  TCTAACTTTGAGCGTTCGATAGCTCGCTTCATAGTTTCTTCTTTACTTGCCCTTAAAACG  940151

Query  3894    ATATACAAGGCGCGGAAATTTTAAAGCTCGAAGTGCCGACGGTGTTTGGAAAGGCAGGAG  3953
               ||||||||||||||||||||||||||||||||||||||||||||||||||||||||||||
Sbjct  940152  ATATACAAGGCGCGGAAATTTTAAAGCTCGAAGTGCCGACGGTGTTTGGAAAGGCAGGAG  940211

Query  3954    AGGTTCTTAAAAAAGCGGTGGAGCAATACAGACCCGACGCGGTGGTGTGCGTAGGTCA  4011
               ||||||||||||||||||||||||||||||||||||||||||||||||||||||||||
Sbjct  940212  AGGTTCTTAAAAAAGCGGTGGAGCAATACAGACCCGACGCGGTGGTGTGCGTAGGTCA  940269


Range 2: 936986 to 937700

Score:1321 bits(715), Expect:0.0, 
Identities:715/715(100%),  Gaps:0/715(0%), Strand: Plus/Plus

Query  145     ATTATCATGTAAGAAAGCCAAGCGCAAGGGAGTATGATGATTGCTGCAATGAATTTTGGA  204
               ||||||||||||||||||||||||||||||||||||||||||||||||||||||||||||
Sbjct  936986  ATTATCATGTAAGAAAGCCAAGCGCAAGGGAGTATGATGATTGCTGCAATGAATTTTGGA  937045

Query  205     ATGTAACACCTTATGTTATTAAAGGATTGTGCCGTAAGGAAATTTTATTTGCTATTGATC  264
               ||||||||||||||||||||||||||||||||||||||||||||||||||||||||||||
Sbjct  937046  ATGTAACACCTTATGTTATTAAAGGATTGTGCCGTAAGGAAATTTTATTTGCTATTGATC  937105

Query  265     ATTTTAATCAGATTGTTCGCCATGAGCTGCTGAGAATGATATCATGGAAGGTCGGCATCG  324
               ||||||||||||||||||||||||||||||||||||||||||||||||||||||||||||
Sbjct  937106  ATTTTAATCAGATTGTTCGCCATGAGCTGCTGAGAATGATATCATGGAAGGTCGGCATCG  937165

Query  325     AAACAGGCTTTAAATTAAGTGTAGGCAAGAACTATAAGTTTATTGAAAGGTATATATCCG  384
               ||||||||||||||||||||||||||||||||||||||||||||||||||||||||||||
Sbjct  937166  AAACAGGCTTTAAATTAAGTGTAGGCAAGAACTATAAGTTTATTGAAAGGTATATATCCG  937225

Query  385     AGGATTTGTGGGAGAAACTTTTGTCCACCTACCGGATGGATTCCTATGAAAACATATGGG  444
               ||||||||||||||||||||||||||||||||||||||||||||||||||||||||||||
Sbjct  937226  AGGATTTGTGGGAGAAACTTTTGTCCACCTACCGGATGGATTCCTATGAAAACATATGGG  937285

Query  445     AAGCATTATTTCTATGCCATCAATTGTTCAGGGCGGTATCCGGTGAGGTGGCGGAAAGGC  504
               ||||||||||||||||||||||||||||||||||||||||||||||||||||||||||||
Sbjct  937286  AAGCATTATTTCTATGCCATCAATTGTTCAGGGCGGTATCCGGTGAGGTGGCGGAAAGGC  937345

Query  505     TTCATTATGCCTATCCGGAGTATGATAGGAATATAACAAAATATACCAGGGACATGTATA  564
               ||||||||||||||||||||||||||||||||||||||||||||||||||||||||||||
Sbjct  937346  TTCATTATGCCTATCCGGAGTATGATAGGAATATAACAAAATATACCAGGGACATGTATA  937405

Query  565     AAAAATACACTGGTAAAACCGGCTGCCTGGATAGCACATATGCCGCTGATATAGAAGAGA  624
               ||||||||||||||||||||||||||||||||||||||||||||||||||||||||||||
Sbjct  937406  AAAAATACACTGGTAAAACCGGCTGCCTGGATAGCACATATGCCGCTGATATAGAAGAGA  937465

Query  625     GGCGGGAACAGTGATTACAGAAATGAAAGCAGGGCACCTGAAAGATATCGATAAACCCAG  684
               ||||||||||||||||||||||||||||||||||||||||||||||||||||||||||||
Sbjct  937466  GGCGGGAACAGTGATTACAGAAATGAAAGCAGGGCACCTGAAAGATATCGATAAACCCAG  937525

Query  685     CGAACCATTTGAGGTGATAGGTAAGATTATACCGAGGTATGAAAACGAGAATTGGACCTT  744
               ||||||||||||||||||||||||||||||||||||||||||||||||||||||||||||
Sbjct  937526  CGAACCATTTGAGGTGATAGGTAAGATTATACCGAGGTATGAAAACGAGAATTGGACCTT  937585

Query  745     TACAGAATTACTCTATGAAGCGCCATATTTAAAAAGCTACCAAGACGAAGAGGATGAAGA  804
               ||||||||||||||||||||||||||||||||||||||||||||||||||||||||||||
Sbjct  937586  TACAGAATTACTCTATGAAGCGCCATATTTAAAAAGCTACCAAGACGAAGAGGATGAAGA  937645

Query  805     GGATGAGGAGGCAGATTGCCTTGAATATATTGACAATACTGATAAGATAATATAT  859
               |||||||||||||||||||||||||||||||||||||||||||||||||||||||
Sbjct  937646  GGATGAGGAGGCAGATTGCCTTGAATATATTGACAATACTGATAAGATAATATAT  937700


Range 3: 941083 to 941231

Score:276 bits(149), Expect:4e-69, 
Identities:149/149(100%),  Gaps:0/149(0%), Strand: Plus/Plus

Query  1       GTGGAGGTAAAATATAGATGAATCAAGGTAGAATTATTGTAATCACAGGTGCGCCGGGGA  60
               ||||||||||||||||||||||||||||||||||||||||||||||||||||||||||||
Sbjct  941083  GTGGAGGTAAAATATAGATGAATCAAGGTAGAATTATTGTAATCACAGGTGCGCCGGGGA  941142

Query  61      CAGGAAAAACTACAACGGCATCTGCTGTTGCAAAAGAATCAGATTTGGAAAAGTCTGTGC  120
               ||||||||||||||||||||||||||||||||||||||||||||||||||||||||||||
Sbjct  941143  CAGGAAAAACTACAACGGCATCTGCTGTTGCAAAAGAATCAGATTTGGAAAAGTCTGTGC  941202

Query  121     ATATGCACACAGATGACTTTTATCATTAT  149
               |||||||||||||||||||||||||||||
Sbjct  941203  ATATGCACACAGATGACTTTTATCATTAT  941231


Range 4: 1398002 to 1398147

Score:254 bits(137), Expect:2e-62, 
Identities:143/146(98%),  Gaps:0/146(0%), Strand: Plus/Plus

Query  4        GAGGTAAAATATAGATGAATCAAGGTAGAATTATTGTAATCACAGGTGCGCCGGGGACAG  63
                |||| | |||||||||||||||||||||||||||||||||||||||||||||||||||||
Sbjct  1398002  GAGGGAGAATATAGATGAATCAAGGTAGAATTATTGTAATCACAGGTGCGCCGGGGACAG  1398061

Query  64       GAAAAACTACAACGGCATCTGCTGTTGCAAAAGAATCAGATTTGGAAAAGTCTGTGCATA  123
                ||||||||||||||||||||||||||||||||||||||||||||||||||||||| ||||
Sbjct  1398062  GAAAAACTACAACGGCATCTGCTGTTGCAAAAGAATCAGATTTGGAAAAGTCTGTACATA  1398121

Query  124      TGCACACAGATGACTTTTATCATTAT  149
                ||||||||||||||||||||||||||
Sbjct  1398122  TGCACACAGATGACTTTTATCATTAT  1398147


>Campylobacter coli strain CFSAN032805 plasmid pCFSAN032805_1, complete sequence
Sequence ID: CP023546.1 Length: 55122
Range 1: 21234 to 23451

Score:4091 bits(2215), Expect:0.0, 
Identities:2217/2218(99%),  Gaps:0/2218(0%), Strand: Plus/Minus

Query  1794   TTATAATTAGCTTCTTGGGGTATCTTTAAATACTGTAGAAAAGAGGAAGGAAATAATAAA  1853
              ||||||||||||||||||||||||||||||||||||||||||||||||||||||||||||
Sbjct  23451  TTATAATTAGCTTCTTGGGGTATCTTTAAATACTGTAGAAAAGAGGAAGGAAATAATAAA  23392

Query  1854   TGGCTAAAATGAGAATATCACCGGAATTGAAAAAACTGATCGAAAAATACCGCTGCGTAA  1913
              ||||||||||||||||||||||||||||||||||||||||||||||||||||||||||||
Sbjct  23391  TGGCTAAAATGAGAATATCACCGGAATTGAAAAAACTGATCGAAAAATACCGCTGCGTAA  23332

Query  1914   AAGATACGGAAGGAATGTCTCCTGCTAAGGTATATAAGCTGGTGGGAGAAAATGAAAACC  1973
              ||||||||||||||||||||||||||||||||||||||||||||||||||||||||||||
Sbjct  23331  AAGATACGGAAGGAATGTCTCCTGCTAAGGTATATAAGCTGGTGGGAGAAAATGAAAACC  23272

Query  1974   TATATTTAAAAATGACGGACAGCCGGTATAAAGGGACCACCTATGATGTGGAACGGGAAA  2033
              ||||||||||||||||||||||||||||||||||||||||||||||||||||||||||||
Sbjct  23271  TATATTTAAAAATGACGGACAGCCGGTATAAAGGGACCACCTATGATGTGGAACGGGAAA  23212

Query  2034   AGGACATGATGCTATGGCTGGAAGGAAAGCTGCCTGTTCCAAAGGTCCTGCACTTTGAAC  2093
              ||||||||||||||||||||||||||||||||||||||||||||||||||||||||||||
Sbjct  23211  AGGACATGATGCTATGGCTGGAAGGAAAGCTGCCTGTTCCAAAGGTCCTGCACTTTGAAC  23152

Query  2094   GGCATGATGGCTGGAGCAATCTGCTCATGAGTGAGGCCGATGGCGTCCTTTGCTCGGAAG  2153
              ||||||||||||||||||||||||||||||||||||||||||||||||||||||||||||
Sbjct  23151  GGCATGATGGCTGGAGCAATCTGCTCATGAGTGAGGCCGATGGCGTCCTTTGCTCGGAAG  23092

Query  2154   AGTATGAAGATGAACAAAGCCCTGAAAAGATTATCGAGCTGTATGCGGAGTGCATCAGGC  2213
              ||||||||||||||||||||||||||||||||||||||||||||||||||||||||||||
Sbjct  23091  AGTATGAAGATGAACAAAGCCCTGAAAAGATTATCGAGCTGTATGCGGAGTGCATCAGGC  23032

Query  2214   TCTTTCACTCCATCGACATATCGGATTGTCCCTATACGAATAGCTTAGACAGCCGCTTAG  2273
              ||||||||||||||||||||||||||||||||||||||||||||||||||||||||||||
Sbjct  23031  TCTTTCACTCCATCGACATATCGGATTGTCCCTATACGAATAGCTTAGACAGCCGCTTAG  22972

Query  2274   CCGAATTGGATTACTTACTGAATAACGATCTGGCCGATGTGGATTGCGAAAACTGGGAAG  2333
              ||||||||||||||||||||||||||||||||||||||||||||||||||||||||||||
Sbjct  22971  CCGAATTGGATTACTTACTGAATAACGATCTGGCCGATGTGGATTGCGAAAACTGGGAAG  22912

Query  2334   AAGACACTCCATTTAAAGATCCGCGCGAGCTGTATGATTTTTTAAAGACGGAAAAGCCCG  2393
              ||||||||||||||||||||||||||||||||||||||||||||||||||||||||||||
Sbjct  22911  AAGACACTCCATTTAAAGATCCGCGCGAGCTGTATGATTTTTTAAAGACGGAAAAGCCCG  22852

Query  2394   AAGAGGAACTTGTCTTTTCCCACGGCGACCTGGGAGACAGCAACATCTTTGTGAAAGATG  2453
              ||||||||||||||||||||||||||||||||||||||||||||||||||||||||||||
Sbjct  22851  AAGAGGAACTTGTCTTTTCCCACGGCGACCTGGGAGACAGCAACATCTTTGTGAAAGATG  22792

Query  2454   GCAAAGTAAGTGGCTTTATTGATCTTGGGAGAAGCGGCAGGGCGGACAAGTGGTATGACA  2513
              ||||||||||||||||||||||||||||||||||||||||||||||||||||||||||||
Sbjct  22791  GCAAAGTAAGTGGCTTTATTGATCTTGGGAGAAGCGGCAGGGCGGACAAGTGGTATGACA  22732

Query  2514   TTGCCTTCTGCGTCCGGTCGATCAGGGAGGATATCGGGGAAGAACAGTATGTCGAGCTAT  2573
              ||||||||||||||||||||||||||||||||||||||||||||||||||||||||||||
Sbjct  22731  TTGCCTTCTGCGTCCGGTCGATCAGGGAGGATATCGGGGAAGAACAGTATGTCGAGCTAT  22672

Query  2574   TTTTTGACTTACTGGGGATCAAGCCTGATTGGGAGAAAATAAAATATTATATTTTACTGG  2633
              ||||||||||||||||||||||||||||||||||||||||||||||||||||||||||||
Sbjct  22671  TTTTTGACTTACTGGGGATCAAGCCTGATTGGGAGAAAATAAAATATTATATTTTACTGG  22612

Query  2634   ATGAATTGTTTTAGTACCTAGATTTAGATGTCTAAAAAGCTTTAACTACAAGCTTTTTAG  2693
              ||||||||||||||||||||||||||||||||||||||||||||||||||||||||||||
Sbjct  22611  ATGAATTGTTTTAGTACCTAGATTTAGATGTCTAAAAAGCTTTAACTACAAGCTTTTTAG  22552

Query  2694   ACATCTAATCTTTTCTGAAGTACATCCGCAACTGTCCATACTCTGATGTTTTATATCTTT  2753
              ||||||||||||||||||||||||||||||||||||||||||||||||||||||||||||
Sbjct  22551  ACATCTAATCTTTTCTGAAGTACATCCGCAACTGTCCATACTCTGATGTTTTATATCTTT  22492

Query  2754   TCTAAAAGTTCGCTAGATAGAGTTCTATATTAGAGATGTAAAGAGTTTTGGTGAAGAGGT  2813
              ||||||||||||||||||||||||||||||||||||||||||||||||||||||||||||
Sbjct  22491  TCTAAAAGTTCGCTAGATAGAGTTCTATATTAGAGATGTAAAGAGTTTTGGTGAAGAGGT  22432

Query  2814   TTGTGAGTATGGCTTTTATAACCAGGGTGCAATGAGAAGCACTAACAGCAGCTAGCTTAA  2873
              ||||||||||||||||||||||||||||||||||||||||||||||||||||||||||||
Sbjct  22431  TTGTGAGTATGGCTTTTATAACCAGGGTGCAATGAGAAGCACTAACAGCAGCTAGCTTAA  22372

Query  2874   GAACGCATAGGATATACTTTTTATGGAAGTCACAGAGGAGGAATAAAATTTGAACAGGAT  2933
              ||||||||||||||||||||||||||||||||||||||||||||||||||||||||||||
Sbjct  22371  GAACGCATAGGATATACTTTTTATGGAAGTCACAGAGGAGGAATAAAATTTGAACAGGAT  22312

Query  2934   TAACAGAGTAAAGATGCATAACACCATGAACATTTTCCTCGTTATCAGCTGCGAAAAAGA  2993
              ||||||||||||||||||||||||||||||||||||||||||||||||||||||||||||
Sbjct  22311  TAACAGAGTAAAGATGCATAACACCATGAACATTTTCCTCGTTATCAGCTGCGAAAAAGA  22252

Query  2994   TCAGCAGGTGATTGTCTATTGTTTGCCACGAGACTGCACGAACCGGAGTTCCTGCTTCCA  3053
              ||||||||||||||||||||||||||||||||||||||||||||||||||||||||||||
Sbjct  22251  TCAGCAGGTGATTGTCTATTGTTTGCCACGAGACTGCACGAACCGGAGTTCCTGCTTCCA  22192

Query  3054   CACCGGAAATAGTGTTGCCTTCCGGTGAAGGAATATAGTCACATACCGCTTCCAGCCTAC  3113
              ||||||||||||||||||||||||||||||||||||||||||||||||||||||||||||
Sbjct  22191  CACCGGAAATAGTGTTGCCTTCCGGTGAAGGAATATAGTCACATACCGCTTCCAGCCTAC  22132

Query  3114   CGGCTTCTGTATTGGCATAATGAAACTCCAAATCATAGAGCCACCCTATACAAAACAGGG  3173
              ||||||||||||||||||||||||||||||||||||||||||||||||||||||||||||
Sbjct  22131  CGGCTTCTGTATTGGCATAATGAAACTCCAAATCATAGAGCCACCCTATACAAAACAGGG  22072

Query  3174   CAACAAGTGCGGAAAGAATTGCCGCTATTAAGCGAGTGCGTTTAACACGCTTTAAAAATC  3233
              ||||||||||||||||||||||||||||||||||||||||||||||||||||||||||||
Sbjct  22071  CAACAAGTGCGGAAAGAATTGCCGCTATTAAGCGAGTGCGTTTAACACGCTTTAAAAATC  22012

Query  3234   TAAGTGCACGCTGTGGCGCTTTTTCAATAGGAACCTGCCTGCGCATATCCTCTTCAAGCT  3293
              ||||||||||||||||||||||||||||||||||||||||||||||||||||||||||||
Sbjct  22011  TAAGTGCACGCTGTGGCGCTTTTTCAATAGGAACCTGCCTGCGCATATCCTCTTCAAGCT  21952

Query  3294   GGCGGCAGGCCGCACAATGCTCAATGTGTTCTCTGACCATAGCAGAGGTCTCTGTCTCGG  3353
              ||||||||||||||||||||||||||||||||||||||||||||||||||||||||||||
Sbjct  21951  GGCGGCAGGCCGCACAATGCTCAATGTGTTCTCTGACCATAGCAGAGGTCTCTGTCTCGG  21892

Query  3354   TCAATTCTTCAAGATAGGATGGGAGTAAATCCCTGACTACGCAGCAGTCAAGATTGGTTT  3413
              ||||||||||||||||||||||||||||||||||||||||||||||||||||||||||||
Sbjct  21891  TCAATTCTTCAAGATAGGATGGGAGTAAATCCCTGACTACGCAGCAGTCAAGATTGGTTT  21832

Query  3414   CACGCATTGTTATCACCTCCGATAATCTTTACAAGTTTTTCCTTACCACGATAAAAGCGC  3473
              ||||||||||||||||||||||||||||||||||||||||||||||||||||||||||||
Sbjct  21831  CACGCATTGTTATCACCTCCGATAATCTTTACAAGTTTTTCCTTACCACGATAAAAGCGC  21772

Query  3474   ACTCGAGCCCATACTTCGCTGTGCCCAAGAATGTCACCGATGTCACGGAAAGAGAAATCA  3533
              ||||||||||||||||||||||||||||||||||||||||||||||||||||||||||||
Sbjct  21771  ACTCGAGCCCATACTTCGCTGTGCCCAAGAATGTCACCGATGTCACGGAAAGAGAAATCA  21712

Query  3534   CCGGCTAATCGCAGATGGATTACTTCACGAGTTTCGGCATCTAACTGTTGCATTGCTCGA  3593
              ||||||||||||||||||||||||||||||||||||||||||||||||||||||||||||
Sbjct  21711  CCGGCTAATCGCAGATGGATTACTTCACGAGTTTCGGCATCTAACTGTTGCATTGCTCGA  21652

Query  3594   TATAGTGCAAAACGCTCTTGCCGGTTCTCAAACTCTTTCGTGGGATTATCAGGAGCCGCA  3653
              ||||||||||||||||||||||||||||||||||||||||||||||||||||||||||||
Sbjct  21651  TATAGTGCAAAACGCTCTTGCCGGTTCTCAAACTCTTTCGTGGGATTATCAGGAGCCGCA  21592

Query  3654   ACATGAGTAAGTTCGCTTTCTTCCACAAGAGTGGTGCGCTTACTTGCGATTTTTTCTTGT  3713
              ||||||||||||||||||||||||||||||||||||||||||||||||||||||||||||
Sbjct  21591  ACATGAGTAAGTTCGCTTTCTTCCACAAGAGTGGTGCGCTTACTTGCGATTTTTTCTTGT  21532

Query  3714   ACTGCGGAAACAGTATCTTTGATTGAATGCGTAGTTGTATCTATAACATTTAATTCATAG  3773
              ||||||||||||||||||||||||||||||||||||||||||||||||||||||||||||
Sbjct  21531  ACTGCGGAAACAGTATCTTTGATTGAATGCGTAGTTGTATCTATAACATTTAATTCATAG  21472

Query  3774   ATTCCCAAATTGGAAAATTGCTTCCACATTGTTTCAACTAATTCAATATTTGTTTCTCTG  3833
              |||||||||||||||||||||||||||||| |||||||||||||||||||||||||||||
Sbjct  21471  ATTCCCAAATTGGAAAATTGCTTCCACATTATTTCAACTAATTCAATATTTGTTTCTCTG  21412

Query  3834   TCTAACTTTGAGCGTTCGATAGCTCGCTTCATAGTTTCTTCTTTACTTGCCCTTAAAACG  3893
              ||||||||||||||||||||||||||||||||||||||||||||||||||||||||||||
Sbjct  21411  TCTAACTTTGAGCGTTCGATAGCTCGCTTCATAGTTTCTTCTTTACTTGCCCTTAAAACG  21352

Query  3894   ATATACAAGGCGCGGAAATTTTAAAGCTCGAAGTGCCGACGGTGTTTGGAAAGGCAGGAG  3953
              ||||||||||||||||||||||||||||||||||||||||||||||||||||||||||||
Sbjct  21351  ATATACAAGGCGCGGAAATTTTAAAGCTCGAAGTGCCGACGGTGTTTGGAAAGGCAGGAG  21292

Query  3954   AGGTTCTTAAAAAAGCGGTGGAGCAATACAGACCCGACGCGGTGGTGTGCGTAGGTCA  4011
              ||||||||||||||||||||||||||||||||||||||||||||||||||||||||||
Sbjct  21291  AGGTTCTTAAAAAAGCGGTGGAGCAATACAGACCCGACGCGGTGGTGTGCGTAGGTCA  21234


Range 2: 23803 to 24661

Score:1581 bits(856), Expect:0.0, 
Identities:858/859(99%),  Gaps:0/859(0%), Strand: Plus/Minus

Query  1      GTGGAGGTAAAATATAGATGAATCAAGGTAGAATTATTGTAATCACAGGTGCGCCGGGGA  60
              ||||||||||||||||||| ||||||||||||||||||||||||||||||||||||||||
Sbjct  24661  GTGGAGGTAAAATATAGATAAATCAAGGTAGAATTATTGTAATCACAGGTGCGCCGGGGA  24602

Query  61     CAGGAAAAACTACAACGGCATCTGCTGTTGCAAAAGAATCAGATTTGGAAAAGTCTGTGC  120
              ||||||||||||||||||||||||||||||||||||||||||||||||||||||||||||
Sbjct  24601  CAGGAAAAACTACAACGGCATCTGCTGTTGCAAAAGAATCAGATTTGGAAAAGTCTGTGC  24542

Query  121    ATATGCACACAGATGACTTTTATCATTATCATGTAAGAAAGCCAAGCGCAAGGGAGTATG  180
              ||||||||||||||||||||||||||||||||||||||||||||||||||||||||||||
Sbjct  24541  ATATGCACACAGATGACTTTTATCATTATCATGTAAGAAAGCCAAGCGCAAGGGAGTATG  24482

Query  181    ATGATTGCTGCAATGAATTTTGGAATGTAACACCTTATGTTATTAAAGGATTGTGCCGTA  240
              ||||||||||||||||||||||||||||||||||||||||||||||||||||||||||||
Sbjct  24481  ATGATTGCTGCAATGAATTTTGGAATGTAACACCTTATGTTATTAAAGGATTGTGCCGTA  24422

Query  241    AGGAAATTTTATTTGCTATTGATCATTTTAATCAGATTGTTCGCCATGAGCTGCTGAGAA  300
              ||||||||||||||||||||||||||||||||||||||||||||||||||||||||||||
Sbjct  24421  AGGAAATTTTATTTGCTATTGATCATTTTAATCAGATTGTTCGCCATGAGCTGCTGAGAA  24362

Query  301    TGATATCATGGAAGGTCGGCATCGAAACAGGCTTTAAATTAAGTGTAGGCAAGAACTATA  360
              ||||||||||||||||||||||||||||||||||||||||||||||||||||||||||||
Sbjct  24361  TGATATCATGGAAGGTCGGCATCGAAACAGGCTTTAAATTAAGTGTAGGCAAGAACTATA  24302

Query  361    AGTTTATTGAAAGGTATATATCCGAGGATTTGTGGGAGAAACTTTTGTCCACCTACCGGA  420
              ||||||||||||||||||||||||||||||||||||||||||||||||||||||||||||
Sbjct  24301  AGTTTATTGAAAGGTATATATCCGAGGATTTGTGGGAGAAACTTTTGTCCACCTACCGGA  24242

Query  421    TGGATTCCTATGAAAACATATGGGAAGCATTATTTCTATGCCATCAATTGTTCAGGGCGG  480
              ||||||||||||||||||||||||||||||||||||||||||||||||||||||||||||
Sbjct  24241  TGGATTCCTATGAAAACATATGGGAAGCATTATTTCTATGCCATCAATTGTTCAGGGCGG  24182

Query  481    TATCCGGTGAGGTGGCGGAAAGGCTTCATTATGCCTATCCGGAGTATGATAGGAATATAA  540
              ||||||||||||||||||||||||||||||||||||||||||||||||||||||||||||
Sbjct  24181  TATCCGGTGAGGTGGCGGAAAGGCTTCATTATGCCTATCCGGAGTATGATAGGAATATAA  24122

Query  541    CAAAATATACCAGGGACATGTATAAAAAATACACTGGTAAAACCGGCTGCCTGGATAGCA  600
              ||||||||||||||||||||||||||||||||||||||||||||||||||||||||||||
Sbjct  24121  CAAAATATACCAGGGACATGTATAAAAAATACACTGGTAAAACCGGCTGCCTGGATAGCA  24062

Query  601    CATATGCCGCTGATATAGAAGAGAGGCGGGAACAGTGATTACAGAAATGAAAGCAGGGCA  660
              ||||||||||||||||||||||||||||||||||||||||||||||||||||||||||||
Sbjct  24061  CATATGCCGCTGATATAGAAGAGAGGCGGGAACAGTGATTACAGAAATGAAAGCAGGGCA  24002

Query  661    CCTGAAAGATATCGATAAACCCAGCGAACCATTTGAGGTGATAGGTAAGATTATACCGAG  720
              ||||||||||||||||||||||||||||||||||||||||||||||||||||||||||||
Sbjct  24001  CCTGAAAGATATCGATAAACCCAGCGAACCATTTGAGGTGATAGGTAAGATTATACCGAG  23942

Query  721    GTATGAAAACGAGAATTGGACCTTTACAGAATTACTCTATGAAGCGCCATATTTAAAAAG  780
              ||||||||||||||||||||||||||||||||||||||||||||||||||||||||||||
Sbjct  23941  GTATGAAAACGAGAATTGGACCTTTACAGAATTACTCTATGAAGCGCCATATTTAAAAAG  23882

Query  781    CTACCAAGACGAAGAGGATGAAGAGGATGAGGAGGCAGATTGCCTTGAATATATTGACAA  840
              ||||||||||||||||||||||||||||||||||||||||||||||||||||||||||||
Sbjct  23881  CTACCAAGACGAAGAGGATGAAGAGGATGAGGAGGCAGATTGCCTTGAATATATTGACAA  23822

Query  841    TACTGATAAGATAATATAT  859
              |||||||||||||||||||
Sbjct  23821  TACTGATAAGATAATATAT  23803


Range 3: 25018 to 25141

Score:224 bits(121), Expect:1e-53, 
Identities:123/124(99%),  Gaps:0/124(0%), Strand: Plus/Minus

Query  3888   AAAACGATATACAAGGCGCGGAAATTTTAAAGCTCGAAGTGCCGACGGTGTTTGGAAAGG  3947
              ||||||| ||||||||||||||||||||||||||||||||||||||||||||||||||||
Sbjct  25141  AAAACGAAATACAAGGCGCGGAAATTTTAAAGCTCGAAGTGCCGACGGTGTTTGGAAAGG  25082

Query  3948   CAGGAGAGGTTCTTAAAAAAGCGGTGGAGCAATACAGACCCGACGCGGTGGTGTGCGTAG  4007
              ||||||||||||||||||||||||||||||||||||||||||||||||||||||||||||
Sbjct  25081  CAGGAGAGGTTCTTAAAAAAGCGGTGGAGCAATACAGACCCGACGCGGTGGTGTGCGTAG  25022

Query  4008   GTCA  4011
              ||||
Sbjct  25021  GTCA  25018


Range 4: 26222 to 26426

Score:213 bits(115), Expect:3e-50, 
Identities:175/205(85%),  Gaps:0/205(0%), Strand: Plus/Plus

Query  3694   TACTTGCGATTTTTTCTTGTACTGCGGAAACAGTATCTTTGATTGAATGCGTAGTTGTAT  3753
              |||||||||||||||||||||||||||||||||| ||||  || ||||  || || ||||
Sbjct  26222  TACTTGCGATTTTTTCTTGTACTGCGGAAACAGTTTCTTGAATGGAATAAGTGGTCGTAT  26281

Query  3754   CTATAACATTTAATTCATAGATTCCCAAATTGGAAAATTGCTTCCACATTGTTTCAACTA  3813
              ||||||||||  ||||||| ||||||| |||| ||||||||| |||||| ||||| || |
Sbjct  26282  CTATAACATTCGATTCATATATTCCCAGATTGCAAAATTGCTCCCACATGGTTTCTACCA  26341

Query  3814   ATTCAATATTTGTTTCTCTGTCTAACTTTGAGCGTTCGATAGCTCGCTTCATAGTTTCTT  3873
              |||| |||||||| | || |||||||||||||||||| | ||| ||||| |  |||||||
Sbjct  26342  ATTCGATATTTGTCTTTCGGTCTAACTTTGAGCGTTCAACAGCCCGCTTTAAGGTTTCTT  26401

Query  3874   CTTTACTTGCCCTTAAAACGATATA  3898
              | ||||||||||||||||  |||||
Sbjct  26402  CCTTACTTGCCCTTAAAATAATATA  26426


>Campylobacter jejuni strain CFSAN032806 plasmid pCFSAN032806, complete sequence
Sequence ID: CP023544.1 Length: 55132
Range 1: 52889 to 55106

Score:4091 bits(2215), Expect:0.0, 
Identities:2217/2218(99%),  Gaps:0/2218(0%), Strand: Plus/Plus

Query  1794   TTATAATTAGCTTCTTGGGGTATCTTTAAATACTGTAGAAAAGAGGAAGGAAATAATAAA  1853
              ||||||||||||||||||||||||||||||||||||||||||||||||||||||||||||
Sbjct  52889  TTATAATTAGCTTCTTGGGGTATCTTTAAATACTGTAGAAAAGAGGAAGGAAATAATAAA  52948

Query  1854   TGGCTAAAATGAGAATATCACCGGAATTGAAAAAACTGATCGAAAAATACCGCTGCGTAA  1913
              ||||||||||||||||||||||||||||||||||||||||||||||||||||||||||||
Sbjct  52949  TGGCTAAAATGAGAATATCACCGGAATTGAAAAAACTGATCGAAAAATACCGCTGCGTAA  53008

Query  1914   AAGATACGGAAGGAATGTCTCCTGCTAAGGTATATAAGCTGGTGGGAGAAAATGAAAACC  1973
              ||||||||||||||||||||||||||||||||||||||||||||||||||||||||||||
Sbjct  53009  AAGATACGGAAGGAATGTCTCCTGCTAAGGTATATAAGCTGGTGGGAGAAAATGAAAACC  53068

Query  1974   TATATTTAAAAATGACGGACAGCCGGTATAAAGGGACCACCTATGATGTGGAACGGGAAA  2033
              ||||||||||||||||||||||||||||||||||||||||||||||||||||||||||||
Sbjct  53069  TATATTTAAAAATGACGGACAGCCGGTATAAAGGGACCACCTATGATGTGGAACGGGAAA  53128

Query  2034   AGGACATGATGCTATGGCTGGAAGGAAAGCTGCCTGTTCCAAAGGTCCTGCACTTTGAAC  2093
              ||||||||||||||||||||||||||||||||||||||||||||||||||||||||||||
Sbjct  53129  AGGACATGATGCTATGGCTGGAAGGAAAGCTGCCTGTTCCAAAGGTCCTGCACTTTGAAC  53188

Query  2094   GGCATGATGGCTGGAGCAATCTGCTCATGAGTGAGGCCGATGGCGTCCTTTGCTCGGAAG  2153
              ||||||||||||||||||||||||||||||||||||||||||||||||||||||||||||
Sbjct  53189  GGCATGATGGCTGGAGCAATCTGCTCATGAGTGAGGCCGATGGCGTCCTTTGCTCGGAAG  53248

Query  2154   AGTATGAAGATGAACAAAGCCCTGAAAAGATTATCGAGCTGTATGCGGAGTGCATCAGGC  2213
              ||||||||||||||||||||||||||||||||||||||||||||||||||||||||||||
Sbjct  53249  AGTATGAAGATGAACAAAGCCCTGAAAAGATTATCGAGCTGTATGCGGAGTGCATCAGGC  53308

Query  2214   TCTTTCACTCCATCGACATATCGGATTGTCCCTATACGAATAGCTTAGACAGCCGCTTAG  2273
              ||||||||||||||||||||||||||||||||||||||||||||||||||||||||||||
Sbjct  53309  TCTTTCACTCCATCGACATATCGGATTGTCCCTATACGAATAGCTTAGACAGCCGCTTAG  53368

Query  2274   CCGAATTGGATTACTTACTGAATAACGATCTGGCCGATGTGGATTGCGAAAACTGGGAAG  2333
              ||||||||||||||||||||||||||||||||||||||||||||||||||||||||||||
Sbjct  53369  CCGAATTGGATTACTTACTGAATAACGATCTGGCCGATGTGGATTGCGAAAACTGGGAAG  53428

Query  2334   AAGACACTCCATTTAAAGATCCGCGCGAGCTGTATGATTTTTTAAAGACGGAAAAGCCCG  2393
              ||||||||||||||||||||||||||||||||||||||||||||||||||||||||||||
Sbjct  53429  AAGACACTCCATTTAAAGATCCGCGCGAGCTGTATGATTTTTTAAAGACGGAAAAGCCCG  53488

Query  2394   AAGAGGAACTTGTCTTTTCCCACGGCGACCTGGGAGACAGCAACATCTTTGTGAAAGATG  2453
              ||||||||||||||||||||||||||||||||||||||||||||||||||||||||||||
Sbjct  53489  AAGAGGAACTTGTCTTTTCCCACGGCGACCTGGGAGACAGCAACATCTTTGTGAAAGATG  53548

Query  2454   GCAAAGTAAGTGGCTTTATTGATCTTGGGAGAAGCGGCAGGGCGGACAAGTGGTATGACA  2513
              ||||||||||||||||||||||||||||||||||||||||||||||||||||||||||||
Sbjct  53549  GCAAAGTAAGTGGCTTTATTGATCTTGGGAGAAGCGGCAGGGCGGACAAGTGGTATGACA  53608

Query  2514   TTGCCTTCTGCGTCCGGTCGATCAGGGAGGATATCGGGGAAGAACAGTATGTCGAGCTAT  2573
              ||||||||||||||||||||||||||||||||||||||||||||||||||||||||||||
Sbjct  53609  TTGCCTTCTGCGTCCGGTCGATCAGGGAGGATATCGGGGAAGAACAGTATGTCGAGCTAT  53668

Query  2574   TTTTTGACTTACTGGGGATCAAGCCTGATTGGGAGAAAATAAAATATTATATTTTACTGG  2633
              ||||||||||||||||||||||||||||||||||||||||||||||||||||||||||||
Sbjct  53669  TTTTTGACTTACTGGGGATCAAGCCTGATTGGGAGAAAATAAAATATTATATTTTACTGG  53728

Query  2634   ATGAATTGTTTTAGTACCTAGATTTAGATGTCTAAAAAGCTTTAACTACAAGCTTTTTAG  2693
              ||||||||||||||||||||||||||||||||||||||||||||||||||||||||||||
Sbjct  53729  ATGAATTGTTTTAGTACCTAGATTTAGATGTCTAAAAAGCTTTAACTACAAGCTTTTTAG  53788

Query  2694   ACATCTAATCTTTTCTGAAGTACATCCGCAACTGTCCATACTCTGATGTTTTATATCTTT  2753
              ||||||||||||||||||||||||||||||||||||||||||||||||||||||||||||
Sbjct  53789  ACATCTAATCTTTTCTGAAGTACATCCGCAACTGTCCATACTCTGATGTTTTATATCTTT  53848

Query  2754   TCTAAAAGTTCGCTAGATAGAGTTCTATATTAGAGATGTAAAGAGTTTTGGTGAAGAGGT  2813
              ||||||||||||||||||||||||||||||||||||||||||||||||||||||||||||
Sbjct  53849  TCTAAAAGTTCGCTAGATAGAGTTCTATATTAGAGATGTAAAGAGTTTTGGTGAAGAGGT  53908

Query  2814   TTGTGAGTATGGCTTTTATAACCAGGGTGCAATGAGAAGCACTAACAGCAGCTAGCTTAA  2873
              ||||||||||||||||||||||||||||||||||||||||||||||||||||||||||||
Sbjct  53909  TTGTGAGTATGGCTTTTATAACCAGGGTGCAATGAGAAGCACTAACAGCAGCTAGCTTAA  53968

Query  2874   GAACGCATAGGATATACTTTTTATGGAAGTCACAGAGGAGGAATAAAATTTGAACAGGAT  2933
              ||||||||||||||||||||||||||||||||||||||||||||||||||||||||||||
Sbjct  53969  GAACGCATAGGATATACTTTTTATGGAAGTCACAGAGGAGGAATAAAATTTGAACAGGAT  54028

Query  2934   TAACAGAGTAAAGATGCATAACACCATGAACATTTTCCTCGTTATCAGCTGCGAAAAAGA  2993
              ||||||||||||||||||||||||||||||||||||||||||||||||||||||||||||
Sbjct  54029  TAACAGAGTAAAGATGCATAACACCATGAACATTTTCCTCGTTATCAGCTGCGAAAAAGA  54088

Query  2994   TCAGCAGGTGATTGTCTATTGTTTGCCACGAGACTGCACGAACCGGAGTTCCTGCTTCCA  3053
              ||||||||||||||||||||||||||||||||||||||||||||||||||||||||||||
Sbjct  54089  TCAGCAGGTGATTGTCTATTGTTTGCCACGAGACTGCACGAACCGGAGTTCCTGCTTCCA  54148

Query  3054   CACCGGAAATAGTGTTGCCTTCCGGTGAAGGAATATAGTCACATACCGCTTCCAGCCTAC  3113
              ||||||||||||||||||||||||||||||||||||||||||||||||||||||||||||
Sbjct  54149  CACCGGAAATAGTGTTGCCTTCCGGTGAAGGAATATAGTCACATACCGCTTCCAGCCTAC  54208

Query  3114   CGGCTTCTGTATTGGCATAATGAAACTCCAAATCATAGAGCCACCCTATACAAAACAGGG  3173
              ||||||||||||||||||||||||||||||||||||||||||||||||||||||||||||
Sbjct  54209  CGGCTTCTGTATTGGCATAATGAAACTCCAAATCATAGAGCCACCCTATACAAAACAGGG  54268

Query  3174   CAACAAGTGCGGAAAGAATTGCCGCTATTAAGCGAGTGCGTTTAACACGCTTTAAAAATC  3233
              ||||||||||||||||||||||||||||||||||||||||||||||||||||||||||||
Sbjct  54269  CAACAAGTGCGGAAAGAATTGCCGCTATTAAGCGAGTGCGTTTAACACGCTTTAAAAATC  54328

Query  3234   TAAGTGCACGCTGTGGCGCTTTTTCAATAGGAACCTGCCTGCGCATATCCTCTTCAAGCT  3293
              ||||||||||||||||||||||||||||||||||||||||||||||||||||||||||||
Sbjct  54329  TAAGTGCACGCTGTGGCGCTTTTTCAATAGGAACCTGCCTGCGCATATCCTCTTCAAGCT  54388

Query  3294   GGCGGCAGGCCGCACAATGCTCAATGTGTTCTCTGACCATAGCAGAGGTCTCTGTCTCGG  3353
              ||||||||||||||||||||||||||||||||||||||||||||||||||||||||||||
Sbjct  54389  GGCGGCAGGCCGCACAATGCTCAATGTGTTCTCTGACCATAGCAGAGGTCTCTGTCTCGG  54448

Query  3354   TCAATTCTTCAAGATAGGATGGGAGTAAATCCCTGACTACGCAGCAGTCAAGATTGGTTT  3413
              ||||||||||||||||||||||||||||||||||||||||||||||||||||||||||||
Sbjct  54449  TCAATTCTTCAAGATAGGATGGGAGTAAATCCCTGACTACGCAGCAGTCAAGATTGGTTT  54508

Query  3414   CACGCATTGTTATCACCTCCGATAATCTTTACAAGTTTTTCCTTACCACGATAAAAGCGC  3473
              ||||||||||||||||||||||||||||||||||||||||||||||||||||||||||||
Sbjct  54509  CACGCATTGTTATCACCTCCGATAATCTTTACAAGTTTTTCCTTACCACGATAAAAGCGC  54568

Query  3474   ACTCGAGCCCATACTTCGCTGTGCCCAAGAATGTCACCGATGTCACGGAAAGAGAAATCA  3533
              ||||||||||||||||||||||||||||||||||||||||||||||||||||||||||||
Sbjct  54569  ACTCGAGCCCATACTTCGCTGTGCCCAAGAATGTCACCGATGTCACGGAAAGAGAAATCA  54628

Query  3534   CCGGCTAATCGCAGATGGATTACTTCACGAGTTTCGGCATCTAACTGTTGCATTGCTCGA  3593
              ||||||||||||||||||||||||||||||||||||||||||||||||||||||||||||
Sbjct  54629  CCGGCTAATCGCAGATGGATTACTTCACGAGTTTCGGCATCTAACTGTTGCATTGCTCGA  54688

Query  3594   TATAGTGCAAAACGCTCTTGCCGGTTCTCAAACTCTTTCGTGGGATTATCAGGAGCCGCA  3653
              ||||||||||||||||||||||||||||||||||||||||||||||||||||||||||||
Sbjct  54689  TATAGTGCAAAACGCTCTTGCCGGTTCTCAAACTCTTTCGTGGGATTATCAGGAGCCGCA  54748

Query  3654   ACATGAGTAAGTTCGCTTTCTTCCACAAGAGTGGTGCGCTTACTTGCGATTTTTTCTTGT  3713
              ||||||||||||||||||||||||||||||||||||||||||||||||||||||||||||
Sbjct  54749  ACATGAGTAAGTTCGCTTTCTTCCACAAGAGTGGTGCGCTTACTTGCGATTTTTTCTTGT  54808

Query  3714   ACTGCGGAAACAGTATCTTTGATTGAATGCGTAGTTGTATCTATAACATTTAATTCATAG  3773
              ||||||||||||||||||||||||||||||||||||||||||||||||||||||||||||
Sbjct  54809  ACTGCGGAAACAGTATCTTTGATTGAATGCGTAGTTGTATCTATAACATTTAATTCATAG  54868

Query  3774   ATTCCCAAATTGGAAAATTGCTTCCACATTGTTTCAACTAATTCAATATTTGTTTCTCTG  3833
              |||||||||||||||||||||||||||||| |||||||||||||||||||||||||||||
Sbjct  54869  ATTCCCAAATTGGAAAATTGCTTCCACATTATTTCAACTAATTCAATATTTGTTTCTCTG  54928

Query  3834   TCTAACTTTGAGCGTTCGATAGCTCGCTTCATAGTTTCTTCTTTACTTGCCCTTAAAACG  3893
              ||||||||||||||||||||||||||||||||||||||||||||||||||||||||||||
Sbjct  54929  TCTAACTTTGAGCGTTCGATAGCTCGCTTCATAGTTTCTTCTTTACTTGCCCTTAAAACG  54988

Query  3894   ATATACAAGGCGCGGAAATTTTAAAGCTCGAAGTGCCGACGGTGTTTGGAAAGGCAGGAG  3953
              ||||||||||||||||||||||||||||||||||||||||||||||||||||||||||||
Sbjct  54989  ATATACAAGGCGCGGAAATTTTAAAGCTCGAAGTGCCGACGGTGTTTGGAAAGGCAGGAG  55048

Query  3954   AGGTTCTTAAAAAAGCGGTGGAGCAATACAGACCCGACGCGGTGGTGTGCGTAGGTCA  4011
              ||||||||||||||||||||||||||||||||||||||||||||||||||||||||||
Sbjct  55049  AGGTTCTTAAAAAAGCGGTGGAGCAATACAGACCCGACGCGGTGGTGTGCGTAGGTCA  55106


Range 2: 51679 to 52537

Score:1581 bits(856), Expect:0.0, 
Identities:858/859(99%),  Gaps:0/859(0%), Strand: Plus/Plus

Query  1      GTGGAGGTAAAATATAGATGAATCAAGGTAGAATTATTGTAATCACAGGTGCGCCGGGGA  60
              ||||||||||||||||||| ||||||||||||||||||||||||||||||||||||||||
Sbjct  51679  GTGGAGGTAAAATATAGATAAATCAAGGTAGAATTATTGTAATCACAGGTGCGCCGGGGA  51738

Query  61     CAGGAAAAACTACAACGGCATCTGCTGTTGCAAAAGAATCAGATTTGGAAAAGTCTGTGC  120
              ||||||||||||||||||||||||||||||||||||||||||||||||||||||||||||
Sbjct  51739  CAGGAAAAACTACAACGGCATCTGCTGTTGCAAAAGAATCAGATTTGGAAAAGTCTGTGC  51798

Query  121    ATATGCACACAGATGACTTTTATCATTATCATGTAAGAAAGCCAAGCGCAAGGGAGTATG  180
              ||||||||||||||||||||||||||||||||||||||||||||||||||||||||||||
Sbjct  51799  ATATGCACACAGATGACTTTTATCATTATCATGTAAGAAAGCCAAGCGCAAGGGAGTATG  51858

Query  181    ATGATTGCTGCAATGAATTTTGGAATGTAACACCTTATGTTATTAAAGGATTGTGCCGTA  240
              ||||||||||||||||||||||||||||||||||||||||||||||||||||||||||||
Sbjct  51859  ATGATTGCTGCAATGAATTTTGGAATGTAACACCTTATGTTATTAAAGGATTGTGCCGTA  51918

Query  241    AGGAAATTTTATTTGCTATTGATCATTTTAATCAGATTGTTCGCCATGAGCTGCTGAGAA  300
              ||||||||||||||||||||||||||||||||||||||||||||||||||||||||||||
Sbjct  51919  AGGAAATTTTATTTGCTATTGATCATTTTAATCAGATTGTTCGCCATGAGCTGCTGAGAA  51978

Query  301    TGATATCATGGAAGGTCGGCATCGAAACAGGCTTTAAATTAAGTGTAGGCAAGAACTATA  360
              ||||||||||||||||||||||||||||||||||||||||||||||||||||||||||||
Sbjct  51979  TGATATCATGGAAGGTCGGCATCGAAACAGGCTTTAAATTAAGTGTAGGCAAGAACTATA  52038

Query  361    AGTTTATTGAAAGGTATATATCCGAGGATTTGTGGGAGAAACTTTTGTCCACCTACCGGA  420
              ||||||||||||||||||||||||||||||||||||||||||||||||||||||||||||
Sbjct  52039  AGTTTATTGAAAGGTATATATCCGAGGATTTGTGGGAGAAACTTTTGTCCACCTACCGGA  52098

Query  421    TGGATTCCTATGAAAACATATGGGAAGCATTATTTCTATGCCATCAATTGTTCAGGGCGG  480
              ||||||||||||||||||||||||||||||||||||||||||||||||||||||||||||
Sbjct  52099  TGGATTCCTATGAAAACATATGGGAAGCATTATTTCTATGCCATCAATTGTTCAGGGCGG  52158

Query  481    TATCCGGTGAGGTGGCGGAAAGGCTTCATTATGCCTATCCGGAGTATGATAGGAATATAA  540
              ||||||||||||||||||||||||||||||||||||||||||||||||||||||||||||
Sbjct  52159  TATCCGGTGAGGTGGCGGAAAGGCTTCATTATGCCTATCCGGAGTATGATAGGAATATAA  52218

Query  541    CAAAATATACCAGGGACATGTATAAAAAATACACTGGTAAAACCGGCTGCCTGGATAGCA  600
              ||||||||||||||||||||||||||||||||||||||||||||||||||||||||||||
Sbjct  52219  CAAAATATACCAGGGACATGTATAAAAAATACACTGGTAAAACCGGCTGCCTGGATAGCA  52278

Query  601    CATATGCCGCTGATATAGAAGAGAGGCGGGAACAGTGATTACAGAAATGAAAGCAGGGCA  660
              ||||||||||||||||||||||||||||||||||||||||||||||||||||||||||||
Sbjct  52279  CATATGCCGCTGATATAGAAGAGAGGCGGGAACAGTGATTACAGAAATGAAAGCAGGGCA  52338

Query  661    CCTGAAAGATATCGATAAACCCAGCGAACCATTTGAGGTGATAGGTAAGATTATACCGAG  720
              ||||||||||||||||||||||||||||||||||||||||||||||||||||||||||||
Sbjct  52339  CCTGAAAGATATCGATAAACCCAGCGAACCATTTGAGGTGATAGGTAAGATTATACCGAG  52398

Query  721    GTATGAAAACGAGAATTGGACCTTTACAGAATTACTCTATGAAGCGCCATATTTAAAAAG  780
              ||||||||||||||||||||||||||||||||||||||||||||||||||||||||||||
Sbjct  52399  GTATGAAAACGAGAATTGGACCTTTACAGAATTACTCTATGAAGCGCCATATTTAAAAAG  52458

Query  781    CTACCAAGACGAAGAGGATGAAGAGGATGAGGAGGCAGATTGCCTTGAATATATTGACAA  840
              ||||||||||||||||||||||||||||||||||||||||||||||||||||||||||||
Sbjct  52459  CTACCAAGACGAAGAGGATGAAGAGGATGAGGAGGCAGATTGCCTTGAATATATTGACAA  52518

Query  841    TACTGATAAGATAATATAT  859
              |||||||||||||||||||
Sbjct  52519  TACTGATAAGATAATATAT  52537


Range 3: 51199 to 51322

Score:224 bits(121), Expect:1e-53, 
Identities:123/124(99%),  Gaps:0/124(0%), Strand: Plus/Plus

Query  3888   AAAACGATATACAAGGCGCGGAAATTTTAAAGCTCGAAGTGCCGACGGTGTTTGGAAAGG  3947
              ||||||| ||||||||||||||||||||||||||||||||||||||||||||||||||||
Sbjct  51199  AAAACGAAATACAAGGCGCGGAAATTTTAAAGCTCGAAGTGCCGACGGTGTTTGGAAAGG  51258

Query  3948   CAGGAGAGGTTCTTAAAAAAGCGGTGGAGCAATACAGACCCGACGCGGTGGTGTGCGTAG  4007
              ||||||||||||||||||||||||||||||||||||||||||||||||||||||||||||
Sbjct  51259  CAGGAGAGGTTCTTAAAAAAGCGGTGGAGCAATACAGACCCGACGCGGTGGTGTGCGTAG  51318

Query  4008   GTCA  4011
              ||||
Sbjct  51319  GTCA  51322


Range 4: 49914 to 50118

Score:213 bits(115), Expect:3e-50, 
Identities:175/205(85%),  Gaps:0/205(0%), Strand: Plus/Minus

Query  3694   TACTTGCGATTTTTTCTTGTACTGCGGAAACAGTATCTTTGATTGAATGCGTAGTTGTAT  3753
              |||||||||||||||||||||||||||||||||| ||||  || ||||  || || ||||
Sbjct  50118  TACTTGCGATTTTTTCTTGTACTGCGGAAACAGTTTCTTGAATGGAATAAGTGGTCGTAT  50059

Query  3754   CTATAACATTTAATTCATAGATTCCCAAATTGGAAAATTGCTTCCACATTGTTTCAACTA  3813
              ||||||||||  ||||||| ||||||| |||| ||||||||| |||||| ||||| || |
Sbjct  50058  CTATAACATTCGATTCATATATTCCCAGATTGCAAAATTGCTCCCACATGGTTTCTACCA  49999

Query  3814   ATTCAATATTTGTTTCTCTGTCTAACTTTGAGCGTTCGATAGCTCGCTTCATAGTTTCTT  3873
              |||| |||||||| | || |||||||||||||||||| | ||| ||||| |  |||||||
Sbjct  49998  ATTCGATATTTGTCTTTCGGTCTAACTTTGAGCGTTCAACAGCCCGCTTTAAGGTTTCTT  49939

Query  3874   CTTTACTTGCCCTTAAAACGATATA  3898
              | ||||||||||||||||  |||||
Sbjct  49938  CCTTACTTGCCCTTAAAATAATATA  49914


>Campylobacter coli strain BP3183 plasmid pCCDM183, complete sequence
Sequence ID: CP017872.1 Length: 55122
Range 1: 40996 to 43213

Score:4091 bits(2215), Expect:0.0, 
Identities:2217/2218(99%),  Gaps:0/2218(0%), Strand: Plus/Plus

Query  1794   TTATAATTAGCTTCTTGGGGTATCTTTAAATACTGTAGAAAAGAGGAAGGAAATAATAAA  1853
              ||||||||||||||||||||||||||||||||||||||||||||||||||||||||||||
Sbjct  40996  TTATAATTAGCTTCTTGGGGTATCTTTAAATACTGTAGAAAAGAGGAAGGAAATAATAAA  41055

Query  1854   TGGCTAAAATGAGAATATCACCGGAATTGAAAAAACTGATCGAAAAATACCGCTGCGTAA  1913
              ||||||||||||||||||||||||||||||||||||||||||||||||||||||||||||
Sbjct  41056  TGGCTAAAATGAGAATATCACCGGAATTGAAAAAACTGATCGAAAAATACCGCTGCGTAA  41115

Query  1914   AAGATACGGAAGGAATGTCTCCTGCTAAGGTATATAAGCTGGTGGGAGAAAATGAAAACC  1973
              ||||||||||||||||||||||||||||||||||||||||||||||||||||||||||||
Sbjct  41116  AAGATACGGAAGGAATGTCTCCTGCTAAGGTATATAAGCTGGTGGGAGAAAATGAAAACC  41175

Query  1974   TATATTTAAAAATGACGGACAGCCGGTATAAAGGGACCACCTATGATGTGGAACGGGAAA  2033
              ||||||||||||||||||||||||||||||||||||||||||||||||||||||||||||
Sbjct  41176  TATATTTAAAAATGACGGACAGCCGGTATAAAGGGACCACCTATGATGTGGAACGGGAAA  41235

Query  2034   AGGACATGATGCTATGGCTGGAAGGAAAGCTGCCTGTTCCAAAGGTCCTGCACTTTGAAC  2093
              ||||||||||||||||||||||||||||||||||||||||||||||||||||||||||||
Sbjct  41236  AGGACATGATGCTATGGCTGGAAGGAAAGCTGCCTGTTCCAAAGGTCCTGCACTTTGAAC  41295

Query  2094   GGCATGATGGCTGGAGCAATCTGCTCATGAGTGAGGCCGATGGCGTCCTTTGCTCGGAAG  2153
              ||||||||||||||||||||||||||||||||||||||||||||||||||||||||||||
Sbjct  41296  GGCATGATGGCTGGAGCAATCTGCTCATGAGTGAGGCCGATGGCGTCCTTTGCTCGGAAG  41355

Query  2154   AGTATGAAGATGAACAAAGCCCTGAAAAGATTATCGAGCTGTATGCGGAGTGCATCAGGC  2213
              ||||||||||||||||||||||||||||||||||||||||||||||||||||||||||||
Sbjct  41356  AGTATGAAGATGAACAAAGCCCTGAAAAGATTATCGAGCTGTATGCGGAGTGCATCAGGC  41415

Query  2214   TCTTTCACTCCATCGACATATCGGATTGTCCCTATACGAATAGCTTAGACAGCCGCTTAG  2273
              ||||||||||||||||||||||||||||||||||||||||||||||||||||||||||||
Sbjct  41416  TCTTTCACTCCATCGACATATCGGATTGTCCCTATACGAATAGCTTAGACAGCCGCTTAG  41475

Query  2274   CCGAATTGGATTACTTACTGAATAACGATCTGGCCGATGTGGATTGCGAAAACTGGGAAG  2333
              ||||||||||||||||||||||||||||||||||||||||||||||||||||||||||||
Sbjct  41476  CCGAATTGGATTACTTACTGAATAACGATCTGGCCGATGTGGATTGCGAAAACTGGGAAG  41535

Query  2334   AAGACACTCCATTTAAAGATCCGCGCGAGCTGTATGATTTTTTAAAGACGGAAAAGCCCG  2393
              ||||||||||||||||||||||||||||||||||||||||||||||||||||||||||||
Sbjct  41536  AAGACACTCCATTTAAAGATCCGCGCGAGCTGTATGATTTTTTAAAGACGGAAAAGCCCG  41595

Query  2394   AAGAGGAACTTGTCTTTTCCCACGGCGACCTGGGAGACAGCAACATCTTTGTGAAAGATG  2453
              ||||||||||||||||||||||||||||||||||||||||||||||||||||||||||||
Sbjct  41596  AAGAGGAACTTGTCTTTTCCCACGGCGACCTGGGAGACAGCAACATCTTTGTGAAAGATG  41655

Query  2454   GCAAAGTAAGTGGCTTTATTGATCTTGGGAGAAGCGGCAGGGCGGACAAGTGGTATGACA  2513
              ||||||||||||||||||||||||||||||||||||||||||||||||||||||||||||
Sbjct  41656  GCAAAGTAAGTGGCTTTATTGATCTTGGGAGAAGCGGCAGGGCGGACAAGTGGTATGACA  41715

Query  2514   TTGCCTTCTGCGTCCGGTCGATCAGGGAGGATATCGGGGAAGAACAGTATGTCGAGCTAT  2573
              ||||||||||||||||||||||||||||||||||||||||||||||||||||||||||||
Sbjct  41716  TTGCCTTCTGCGTCCGGTCGATCAGGGAGGATATCGGGGAAGAACAGTATGTCGAGCTAT  41775

Query  2574   TTTTTGACTTACTGGGGATCAAGCCTGATTGGGAGAAAATAAAATATTATATTTTACTGG  2633
              ||||||||||||||||||||||||||||||||||||||||||||||||||||||||||||
Sbjct  41776  TTTTTGACTTACTGGGGATCAAGCCTGATTGGGAGAAAATAAAATATTATATTTTACTGG  41835

Query  2634   ATGAATTGTTTTAGTACCTAGATTTAGATGTCTAAAAAGCTTTAACTACAAGCTTTTTAG  2693
              ||||||||||||||||||||||||||||||||||||||||||||||||||||||||||||
Sbjct  41836  ATGAATTGTTTTAGTACCTAGATTTAGATGTCTAAAAAGCTTTAACTACAAGCTTTTTAG  41895

Query  2694   ACATCTAATCTTTTCTGAAGTACATCCGCAACTGTCCATACTCTGATGTTTTATATCTTT  2753
              ||||||||||||||||||||||||||||||||||||||||||||||||||||||||||||
Sbjct  41896  ACATCTAATCTTTTCTGAAGTACATCCGCAACTGTCCATACTCTGATGTTTTATATCTTT  41955

Query  2754   TCTAAAAGTTCGCTAGATAGAGTTCTATATTAGAGATGTAAAGAGTTTTGGTGAAGAGGT  2813
              ||||||||||||||||||||||||||||||||||||||||||||||||||||||||||||
Sbjct  41956  TCTAAAAGTTCGCTAGATAGAGTTCTATATTAGAGATGTAAAGAGTTTTGGTGAAGAGGT  42015

Query  2814   TTGTGAGTATGGCTTTTATAACCAGGGTGCAATGAGAAGCACTAACAGCAGCTAGCTTAA  2873
              ||||||||||||||||||||||||||||||||||||||||||||||||||||||||||||
Sbjct  42016  TTGTGAGTATGGCTTTTATAACCAGGGTGCAATGAGAAGCACTAACAGCAGCTAGCTTAA  42075

Query  2874   GAACGCATAGGATATACTTTTTATGGAAGTCACAGAGGAGGAATAAAATTTGAACAGGAT  2933
              ||||||||||||||||||||||||||||||||||||||||||||||||||||||||||||
Sbjct  42076  GAACGCATAGGATATACTTTTTATGGAAGTCACAGAGGAGGAATAAAATTTGAACAGGAT  42135

Query  2934   TAACAGAGTAAAGATGCATAACACCATGAACATTTTCCTCGTTATCAGCTGCGAAAAAGA  2993
              ||||||||||||||||||||||||||||||||||||||||||||||||||||||||||||
Sbjct  42136  TAACAGAGTAAAGATGCATAACACCATGAACATTTTCCTCGTTATCAGCTGCGAAAAAGA  42195

Query  2994   TCAGCAGGTGATTGTCTATTGTTTGCCACGAGACTGCACGAACCGGAGTTCCTGCTTCCA  3053
              ||||||||||||||||||||||||||||||||||||||||||||||||||||||||||||
Sbjct  42196  TCAGCAGGTGATTGTCTATTGTTTGCCACGAGACTGCACGAACCGGAGTTCCTGCTTCCA  42255

Query  3054   CACCGGAAATAGTGTTGCCTTCCGGTGAAGGAATATAGTCACATACCGCTTCCAGCCTAC  3113
              ||||||||||||||||||||||||||||||||||||||||||||||||||||||||||||
Sbjct  42256  CACCGGAAATAGTGTTGCCTTCCGGTGAAGGAATATAGTCACATACCGCTTCCAGCCTAC  42315

Query  3114   CGGCTTCTGTATTGGCATAATGAAACTCCAAATCATAGAGCCACCCTATACAAAACAGGG  3173
              ||||||||||||||||||||||||||||||||||||||||||||||||||||||||||||
Sbjct  42316  CGGCTTCTGTATTGGCATAATGAAACTCCAAATCATAGAGCCACCCTATACAAAACAGGG  42375

Query  3174   CAACAAGTGCGGAAAGAATTGCCGCTATTAAGCGAGTGCGTTTAACACGCTTTAAAAATC  3233
              ||||||||||||||||||||||||||||||||||||||||||||||||||||||||||||
Sbjct  42376  CAACAAGTGCGGAAAGAATTGCCGCTATTAAGCGAGTGCGTTTAACACGCTTTAAAAATC  42435

Query  3234   TAAGTGCACGCTGTGGCGCTTTTTCAATAGGAACCTGCCTGCGCATATCCTCTTCAAGCT  3293
              ||||||||||||||||||||||||||||||||||||||||||||||||||||||||||||
Sbjct  42436  TAAGTGCACGCTGTGGCGCTTTTTCAATAGGAACCTGCCTGCGCATATCCTCTTCAAGCT  42495

Query  3294   GGCGGCAGGCCGCACAATGCTCAATGTGTTCTCTGACCATAGCAGAGGTCTCTGTCTCGG  3353
              ||||||||||||||||||||||||||||||||||||||||||||||||||||||||||||
Sbjct  42496  GGCGGCAGGCCGCACAATGCTCAATGTGTTCTCTGACCATAGCAGAGGTCTCTGTCTCGG  42555

Query  3354   TCAATTCTTCAAGATAGGATGGGAGTAAATCCCTGACTACGCAGCAGTCAAGATTGGTTT  3413
              ||||||||||||||||||||||||||||||||||||||||||||||||||||||||||||
Sbjct  42556  TCAATTCTTCAAGATAGGATGGGAGTAAATCCCTGACTACGCAGCAGTCAAGATTGGTTT  42615

Query  3414   CACGCATTGTTATCACCTCCGATAATCTTTACAAGTTTTTCCTTACCACGATAAAAGCGC  3473
              ||||||||||||||||||||||||||||||||||||||||||||||||||||||||||||
Sbjct  42616  CACGCATTGTTATCACCTCCGATAATCTTTACAAGTTTTTCCTTACCACGATAAAAGCGC  42675

Query  3474   ACTCGAGCCCATACTTCGCTGTGCCCAAGAATGTCACCGATGTCACGGAAAGAGAAATCA  3533
              ||||||||||||||||||||||||||||||||||||||||||||||||||||||||||||
Sbjct  42676  ACTCGAGCCCATACTTCGCTGTGCCCAAGAATGTCACCGATGTCACGGAAAGAGAAATCA  42735

Query  3534   CCGGCTAATCGCAGATGGATTACTTCACGAGTTTCGGCATCTAACTGTTGCATTGCTCGA  3593
              ||||||||||||||||||||||||||||||||||||||||||||||||||||||||||||
Sbjct  42736  CCGGCTAATCGCAGATGGATTACTTCACGAGTTTCGGCATCTAACTGTTGCATTGCTCGA  42795

Query  3594   TATAGTGCAAAACGCTCTTGCCGGTTCTCAAACTCTTTCGTGGGATTATCAGGAGCCGCA  3653
              ||||||||||||||||||||||||||||||||||||||||||||||||||||||||||||
Sbjct  42796  TATAGTGCAAAACGCTCTTGCCGGTTCTCAAACTCTTTCGTGGGATTATCAGGAGCCGCA  42855

Query  3654   ACATGAGTAAGTTCGCTTTCTTCCACAAGAGTGGTGCGCTTACTTGCGATTTTTTCTTGT  3713
              ||||||||||||||||||||||||||||||||||||||||||||||||||||||||||||
Sbjct  42856  ACATGAGTAAGTTCGCTTTCTTCCACAAGAGTGGTGCGCTTACTTGCGATTTTTTCTTGT  42915

Query  3714   ACTGCGGAAACAGTATCTTTGATTGAATGCGTAGTTGTATCTATAACATTTAATTCATAG  3773
              ||||||||||||||||||||||||||||||||||||||||||||||||||||||||||||
Sbjct  42916  ACTGCGGAAACAGTATCTTTGATTGAATGCGTAGTTGTATCTATAACATTTAATTCATAG  42975

Query  3774   ATTCCCAAATTGGAAAATTGCTTCCACATTGTTTCAACTAATTCAATATTTGTTTCTCTG  3833
              |||||||||||||||||||||||||||||| |||||||||||||||||||||||||||||
Sbjct  42976  ATTCCCAAATTGGAAAATTGCTTCCACATTATTTCAACTAATTCAATATTTGTTTCTCTG  43035

Query  3834   TCTAACTTTGAGCGTTCGATAGCTCGCTTCATAGTTTCTTCTTTACTTGCCCTTAAAACG  3893
              ||||||||||||||||||||||||||||||||||||||||||||||||||||||||||||
Sbjct  43036  TCTAACTTTGAGCGTTCGATAGCTCGCTTCATAGTTTCTTCTTTACTTGCCCTTAAAACG  43095

Query  3894   ATATACAAGGCGCGGAAATTTTAAAGCTCGAAGTGCCGACGGTGTTTGGAAAGGCAGGAG  3953
              ||||||||||||||||||||||||||||||||||||||||||||||||||||||||||||
Sbjct  43096  ATATACAAGGCGCGGAAATTTTAAAGCTCGAAGTGCCGACGGTGTTTGGAAAGGCAGGAG  43155

Query  3954   AGGTTCTTAAAAAAGCGGTGGAGCAATACAGACCCGACGCGGTGGTGTGCGTAGGTCA  4011
              ||||||||||||||||||||||||||||||||||||||||||||||||||||||||||
Sbjct  43156  AGGTTCTTAAAAAAGCGGTGGAGCAATACAGACCCGACGCGGTGGTGTGCGTAGGTCA  43213


Range 2: 39786 to 40644

Score:1581 bits(856), Expect:0.0, 
Identities:858/859(99%),  Gaps:0/859(0%), Strand: Plus/Plus

Query  1      GTGGAGGTAAAATATAGATGAATCAAGGTAGAATTATTGTAATCACAGGTGCGCCGGGGA  60
              ||||||||||||||||||| ||||||||||||||||||||||||||||||||||||||||
Sbjct  39786  GTGGAGGTAAAATATAGATAAATCAAGGTAGAATTATTGTAATCACAGGTGCGCCGGGGA  39845

Query  61     CAGGAAAAACTACAACGGCATCTGCTGTTGCAAAAGAATCAGATTTGGAAAAGTCTGTGC  120
              ||||||||||||||||||||||||||||||||||||||||||||||||||||||||||||
Sbjct  39846  CAGGAAAAACTACAACGGCATCTGCTGTTGCAAAAGAATCAGATTTGGAAAAGTCTGTGC  39905

Query  121    ATATGCACACAGATGACTTTTATCATTATCATGTAAGAAAGCCAAGCGCAAGGGAGTATG  180
              ||||||||||||||||||||||||||||||||||||||||||||||||||||||||||||
Sbjct  39906  ATATGCACACAGATGACTTTTATCATTATCATGTAAGAAAGCCAAGCGCAAGGGAGTATG  39965

Query  181    ATGATTGCTGCAATGAATTTTGGAATGTAACACCTTATGTTATTAAAGGATTGTGCCGTA  240
              ||||||||||||||||||||||||||||||||||||||||||||||||||||||||||||
Sbjct  39966  ATGATTGCTGCAATGAATTTTGGAATGTAACACCTTATGTTATTAAAGGATTGTGCCGTA  40025

Query  241    AGGAAATTTTATTTGCTATTGATCATTTTAATCAGATTGTTCGCCATGAGCTGCTGAGAA  300
              ||||||||||||||||||||||||||||||||||||||||||||||||||||||||||||
Sbjct  40026  AGGAAATTTTATTTGCTATTGATCATTTTAATCAGATTGTTCGCCATGAGCTGCTGAGAA  40085

Query  301    TGATATCATGGAAGGTCGGCATCGAAACAGGCTTTAAATTAAGTGTAGGCAAGAACTATA  360
              ||||||||||||||||||||||||||||||||||||||||||||||||||||||||||||
Sbjct  40086  TGATATCATGGAAGGTCGGCATCGAAACAGGCTTTAAATTAAGTGTAGGCAAGAACTATA  40145

Query  361    AGTTTATTGAAAGGTATATATCCGAGGATTTGTGGGAGAAACTTTTGTCCACCTACCGGA  420
              ||||||||||||||||||||||||||||||||||||||||||||||||||||||||||||
Sbjct  40146  AGTTTATTGAAAGGTATATATCCGAGGATTTGTGGGAGAAACTTTTGTCCACCTACCGGA  40205

Query  421    TGGATTCCTATGAAAACATATGGGAAGCATTATTTCTATGCCATCAATTGTTCAGGGCGG  480
              ||||||||||||||||||||||||||||||||||||||||||||||||||||||||||||
Sbjct  40206  TGGATTCCTATGAAAACATATGGGAAGCATTATTTCTATGCCATCAATTGTTCAGGGCGG  40265

Query  481    TATCCGGTGAGGTGGCGGAAAGGCTTCATTATGCCTATCCGGAGTATGATAGGAATATAA  540
              ||||||||||||||||||||||||||||||||||||||||||||||||||||||||||||
Sbjct  40266  TATCCGGTGAGGTGGCGGAAAGGCTTCATTATGCCTATCCGGAGTATGATAGGAATATAA  40325

Query  541    CAAAATATACCAGGGACATGTATAAAAAATACACTGGTAAAACCGGCTGCCTGGATAGCA  600
              ||||||||||||||||||||||||||||||||||||||||||||||||||||||||||||
Sbjct  40326  CAAAATATACCAGGGACATGTATAAAAAATACACTGGTAAAACCGGCTGCCTGGATAGCA  40385

Query  601    CATATGCCGCTGATATAGAAGAGAGGCGGGAACAGTGATTACAGAAATGAAAGCAGGGCA  660
              ||||||||||||||||||||||||||||||||||||||||||||||||||||||||||||
Sbjct  40386  CATATGCCGCTGATATAGAAGAGAGGCGGGAACAGTGATTACAGAAATGAAAGCAGGGCA  40445

Query  661    CCTGAAAGATATCGATAAACCCAGCGAACCATTTGAGGTGATAGGTAAGATTATACCGAG  720
              ||||||||||||||||||||||||||||||||||||||||||||||||||||||||||||
Sbjct  40446  CCTGAAAGATATCGATAAACCCAGCGAACCATTTGAGGTGATAGGTAAGATTATACCGAG  40505

Query  721    GTATGAAAACGAGAATTGGACCTTTACAGAATTACTCTATGAAGCGCCATATTTAAAAAG  780
              ||||||||||||||||||||||||||||||||||||||||||||||||||||||||||||
Sbjct  40506  GTATGAAAACGAGAATTGGACCTTTACAGAATTACTCTATGAAGCGCCATATTTAAAAAG  40565

Query  781    CTACCAAGACGAAGAGGATGAAGAGGATGAGGAGGCAGATTGCCTTGAATATATTGACAA  840
              ||||||||||||||||||||||||||||||||||||||||||||||||||||||||||||
Sbjct  40566  CTACCAAGACGAAGAGGATGAAGAGGATGAGGAGGCAGATTGCCTTGAATATATTGACAA  40625

Query  841    TACTGATAAGATAATATAT  859
              |||||||||||||||||||
Sbjct  40626  TACTGATAAGATAATATAT  40644


Range 3: 39306 to 39429

Score:224 bits(121), Expect:1e-53, 
Identities:123/124(99%),  Gaps:0/124(0%), Strand: Plus/Plus

Query  3888   AAAACGATATACAAGGCGCGGAAATTTTAAAGCTCGAAGTGCCGACGGTGTTTGGAAAGG  3947
              ||||||| ||||||||||||||||||||||||||||||||||||||||||||||||||||
Sbjct  39306  AAAACGAAATACAAGGCGCGGAAATTTTAAAGCTCGAAGTGCCGACGGTGTTTGGAAAGG  39365

Query  3948   CAGGAGAGGTTCTTAAAAAAGCGGTGGAGCAATACAGACCCGACGCGGTGGTGTGCGTAG  4007
              ||||||||||||||||||||||||||||||||||||||||||||||||||||||||||||
Sbjct  39366  CAGGAGAGGTTCTTAAAAAAGCGGTGGAGCAATACAGACCCGACGCGGTGGTGTGCGTAG  39425

Query  4008   GTCA  4011
              ||||
Sbjct  39426  GTCA  39429


Range 4: 38021 to 38225

Score:213 bits(115), Expect:3e-50, 
Identities:175/205(85%),  Gaps:0/205(0%), Strand: Plus/Minus

Query  3694   TACTTGCGATTTTTTCTTGTACTGCGGAAACAGTATCTTTGATTGAATGCGTAGTTGTAT  3753
              |||||||||||||||||||||||||||||||||| ||||  || ||||  || || ||||
Sbjct  38225  TACTTGCGATTTTTTCTTGTACTGCGGAAACAGTTTCTTGAATGGAATAAGTGGTCGTAT  38166

Query  3754   CTATAACATTTAATTCATAGATTCCCAAATTGGAAAATTGCTTCCACATTGTTTCAACTA  3813
              ||||||||||  ||||||| ||||||| |||| ||||||||| |||||| ||||| || |
Sbjct  38165  CTATAACATTCGATTCATATATTCCCAGATTGCAAAATTGCTCCCACATGGTTTCTACCA  38106

Query  3814   ATTCAATATTTGTTTCTCTGTCTAACTTTGAGCGTTCGATAGCTCGCTTCATAGTTTCTT  3873
              |||| |||||||| | || |||||||||||||||||| | ||| ||||| |  |||||||
Sbjct  38105  ATTCGATATTTGTCTTTCGGTCTAACTTTGAGCGTTCAACAGCCCGCTTTAAGGTTTCTT  38046

Query  3874   CTTTACTTGCCCTTAAAACGATATA  3898
              | ||||||||||||||||  |||||
Sbjct  38045  CCTTACTTGCCCTTAAAATAATATA  38021


>Campylobacter coli strain ZC113 ermB and aadE-sat4-aphA-3 gene cluster, complete sequence
Sequence ID: KC575115.1 Length: 17259
Range 1: 4992 to 7209

Score:4091 bits(2215), Expect:0.0, 
Identities:2217/2218(99%),  Gaps:0/2218(0%), Strand: Plus/Plus

Query  1794  TTATAATTAGCTTCTTGGGGTATCTTTAAATACTGTAGAAAAGAGGAAGGAAATAATAAA  1853
             ||||||||||||||||||||||||||||||||||||||||||||||||||||||||||||
Sbjct  4992  TTATAATTAGCTTCTTGGGGTATCTTTAAATACTGTAGAAAAGAGGAAGGAAATAATAAA  5051

Query  1854  TGGCTAAAATGAGAATATCACCGGAATTGAAAAAACTGATCGAAAAATACCGCTGCGTAA  1913
             ||||||||||||||||||||||||||||||||||||||||||||||||||||||||||||
Sbjct  5052  TGGCTAAAATGAGAATATCACCGGAATTGAAAAAACTGATCGAAAAATACCGCTGCGTAA  5111

Query  1914  AAGATACGGAAGGAATGTCTCCTGCTAAGGTATATAAGCTGGTGGGAGAAAATGAAAACC  1973
             ||||||||||||||||||||||||||||||||||||||||||||||||||||||||||||
Sbjct  5112  AAGATACGGAAGGAATGTCTCCTGCTAAGGTATATAAGCTGGTGGGAGAAAATGAAAACC  5171

Query  1974  TATATTTAAAAATGACGGACAGCCGGTATAAAGGGACCACCTATGATGTGGAACGGGAAA  2033
             ||||||||||||||||||||||||||||||||||||||||||||||||||||||||||||
Sbjct  5172  TATATTTAAAAATGACGGACAGCCGGTATAAAGGGACCACCTATGATGTGGAACGGGAAA  5231

Query  2034  AGGACATGATGCTATGGCTGGAAGGAAAGCTGCCTGTTCCAAAGGTCCTGCACTTTGAAC  2093
             ||||||||||||||||||||||||||||||||||||||||||||||||||||||||||||
Sbjct  5232  AGGACATGATGCTATGGCTGGAAGGAAAGCTGCCTGTTCCAAAGGTCCTGCACTTTGAAC  5291

Query  2094  GGCATGATGGCTGGAGCAATCTGCTCATGAGTGAGGCCGATGGCGTCCTTTGCTCGGAAG  2153
             ||||||||||||||||||||||||||||||||||||||||||||||||||||||||||||
Sbjct  5292  GGCATGATGGCTGGAGCAATCTGCTCATGAGTGAGGCCGATGGCGTCCTTTGCTCGGAAG  5351

Query  2154  AGTATGAAGATGAACAAAGCCCTGAAAAGATTATCGAGCTGTATGCGGAGTGCATCAGGC  2213
             ||||||||||||||||||||||||||||||||||||||||||||||||||||||||||||
Sbjct  5352  AGTATGAAGATGAACAAAGCCCTGAAAAGATTATCGAGCTGTATGCGGAGTGCATCAGGC  5411

Query  2214  TCTTTCACTCCATCGACATATCGGATTGTCCCTATACGAATAGCTTAGACAGCCGCTTAG  2273
             ||||||||||||||||||||||||||||||||||||||||||||||||||||||||||||
Sbjct  5412  TCTTTCACTCCATCGACATATCGGATTGTCCCTATACGAATAGCTTAGACAGCCGCTTAG  5471

Query  2274  CCGAATTGGATTACTTACTGAATAACGATCTGGCCGATGTGGATTGCGAAAACTGGGAAG  2333
             ||||||||||||||||||||||||||||||||||||||||||||||||||||||||||||
Sbjct  5472  CCGAATTGGATTACTTACTGAATAACGATCTGGCCGATGTGGATTGCGAAAACTGGGAAG  5531

Query  2334  AAGACACTCCATTTAAAGATCCGCGCGAGCTGTATGATTTTTTAAAGACGGAAAAGCCCG  2393
             ||||||||||||||||||||||||||||||||||||||||||||||||||||||||||||
Sbjct  5532  AAGACACTCCATTTAAAGATCCGCGCGAGCTGTATGATTTTTTAAAGACGGAAAAGCCCG  5591

Query  2394  AAGAGGAACTTGTCTTTTCCCACGGCGACCTGGGAGACAGCAACATCTTTGTGAAAGATG  2453
             ||||||||||||||||||||||||||||||||||||||||||||||||||||||||||||
Sbjct  5592  AAGAGGAACTTGTCTTTTCCCACGGCGACCTGGGAGACAGCAACATCTTTGTGAAAGATG  5651

Query  2454  GCAAAGTAAGTGGCTTTATTGATCTTGGGAGAAGCGGCAGGGCGGACAAGTGGTATGACA  2513
             ||||||||||||||||||||||||||||||||||||||||||||||||||||||||||||
Sbjct  5652  GCAAAGTAAGTGGCTTTATTGATCTTGGGAGAAGCGGCAGGGCGGACAAGTGGTATGACA  5711

Query  2514  TTGCCTTCTGCGTCCGGTCGATCAGGGAGGATATCGGGGAAGAACAGTATGTCGAGCTAT  2573
             ||||||||||||||||||||||||||||||||||||||||||||||||||||||||||||
Sbjct  5712  TTGCCTTCTGCGTCCGGTCGATCAGGGAGGATATCGGGGAAGAACAGTATGTCGAGCTAT  5771

Query  2574  TTTTTGACTTACTGGGGATCAAGCCTGATTGGGAGAAAATAAAATATTATATTTTACTGG  2633
             ||||||||||||||||||||||||||||||||||||||||||||||||||||||||||||
Sbjct  5772  TTTTTGACTTACTGGGGATCAAGCCTGATTGGGAGAAAATAAAATATTATATTTTACTGG  5831

Query  2634  ATGAATTGTTTTAGTACCTAGATTTAGATGTCTAAAAAGCTTTAACTACAAGCTTTTTAG  2693
             ||||||||||||||||||||||||||||||||||||||||||||||||||||||||||||
Sbjct  5832  ATGAATTGTTTTAGTACCTAGATTTAGATGTCTAAAAAGCTTTAACTACAAGCTTTTTAG  5891

Query  2694  ACATCTAATCTTTTCTGAAGTACATCCGCAACTGTCCATACTCTGATGTTTTATATCTTT  2753
             ||||||||||||||||||||||||||||||||||||||||||||||||||||||||||||
Sbjct  5892  ACATCTAATCTTTTCTGAAGTACATCCGCAACTGTCCATACTCTGATGTTTTATATCTTT  5951

Query  2754  TCTAAAAGTTCGCTAGATAGAGTTCTATATTAGAGATGTAAAGAGTTTTGGTGAAGAGGT  2813
             ||||||||||||||||||||||||||||||||||||||||||||||||||||||||||||
Sbjct  5952  TCTAAAAGTTCGCTAGATAGAGTTCTATATTAGAGATGTAAAGAGTTTTGGTGAAGAGGT  6011

Query  2814  TTGTGAGTATGGCTTTTATAACCAGGGTGCAATGAGAAGCACTAACAGCAGCTAGCTTAA  2873
             ||||||||||||||||||||||||||||||||||||||||||||||||||||||||||||
Sbjct  6012  TTGTGAGTATGGCTTTTATAACCAGGGTGCAATGAGAAGCACTAACAGCAGCTAGCTTAA  6071

Query  2874  GAACGCATAGGATATACTTTTTATGGAAGTCACAGAGGAGGAATAAAATTTGAACAGGAT  2933
             ||||||||||||||||||||||||||||||||||||||||||||||||||||||||||||
Sbjct  6072  GAACGCATAGGATATACTTTTTATGGAAGTCACAGAGGAGGAATAAAATTTGAACAGGAT  6131

Query  2934  TAACAGAGTAAAGATGCATAACACCATGAACATTTTCCTCGTTATCAGCTGCGAAAAAGA  2993
             ||||||||||||||||||||||||||||||||||||||||||||||||||||||||||||
Sbjct  6132  TAACAGAGTAAAGATGCATAACACCATGAACATTTTCCTCGTTATCAGCTGCGAAAAAGA  6191

Query  2994  TCAGCAGGTGATTGTCTATTGTTTGCCACGAGACTGCACGAACCGGAGTTCCTGCTTCCA  3053
             ||||||||||||||||||||||||||||||||||||||||||||||||||||||||||||
Sbjct  6192  TCAGCAGGTGATTGTCTATTGTTTGCCACGAGACTGCACGAACCGGAGTTCCTGCTTCCA  6251

Query  3054  CACCGGAAATAGTGTTGCCTTCCGGTGAAGGAATATAGTCACATACCGCTTCCAGCCTAC  3113
             ||||||||||||||||||||||||||||||||||||||||||||||||||||||||||||
Sbjct  6252  CACCGGAAATAGTGTTGCCTTCCGGTGAAGGAATATAGTCACATACCGCTTCCAGCCTAC  6311

Query  3114  CGGCTTCTGTATTGGCATAATGAAACTCCAAATCATAGAGCCACCCTATACAAAACAGGG  3173
             ||||||||||||||||||||||||||||||||||||||||||||||||||||||||||||
Sbjct  6312  CGGCTTCTGTATTGGCATAATGAAACTCCAAATCATAGAGCCACCCTATACAAAACAGGG  6371

Query  3174  CAACAAGTGCGGAAAGAATTGCCGCTATTAAGCGAGTGCGTTTAACACGCTTTAAAAATC  3233
             ||||||||||||||||||||||||||||||||||||||||||||||||||||||||||||
Sbjct  6372  CAACAAGTGCGGAAAGAATTGCCGCTATTAAGCGAGTGCGTTTAACACGCTTTAAAAATC  6431

Query  3234  TAAGTGCACGCTGTGGCGCTTTTTCAATAGGAACCTGCCTGCGCATATCCTCTTCAAGCT  3293
             ||||||||||||||||||||||||||||||||||||||||||||||||||||||||||||
Sbjct  6432  TAAGTGCACGCTGTGGCGCTTTTTCAATAGGAACCTGCCTGCGCATATCCTCTTCAAGCT  6491

Query  3294  GGCGGCAGGCCGCACAATGCTCAATGTGTTCTCTGACCATAGCAGAGGTCTCTGTCTCGG  3353
             ||||||||||||||||||||||||||||||||||||||||||||||||||||||||||||
Sbjct  6492  GGCGGCAGGCCGCACAATGCTCAATGTGTTCTCTGACCATAGCAGAGGTCTCTGTCTCGG  6551

Query  3354  TCAATTCTTCAAGATAGGATGGGAGTAAATCCCTGACTACGCAGCAGTCAAGATTGGTTT  3413
             ||||||||||||||||||||||||||||||||||||||||||||||||||||||||||||
Sbjct  6552  TCAATTCTTCAAGATAGGATGGGAGTAAATCCCTGACTACGCAGCAGTCAAGATTGGTTT  6611

Query  3414  CACGCATTGTTATCACCTCCGATAATCTTTACAAGTTTTTCCTTACCACGATAAAAGCGC  3473
             ||||||||||||||||||||||||||||||||||||||||||||||||||||||||||||
Sbjct  6612  CACGCATTGTTATCACCTCCGATAATCTTTACAAGTTTTTCCTTACCACGATAAAAGCGC  6671

Query  3474  ACTCGAGCCCATACTTCGCTGTGCCCAAGAATGTCACCGATGTCACGGAAAGAGAAATCA  3533
             ||||||||||||||||||||||||||||||||||||||||||||||||||||||||||||
Sbjct  6672  ACTCGAGCCCATACTTCGCTGTGCCCAAGAATGTCACCGATGTCACGGAAAGAGAAATCA  6731

Query  3534  CCGGCTAATCGCAGATGGATTACTTCACGAGTTTCGGCATCTAACTGTTGCATTGCTCGA  3593
             ||||||||||||||||||||||||||||||||||||||||||||||||||||||||||||
Sbjct  6732  CCGGCTAATCGCAGATGGATTACTTCACGAGTTTCGGCATCTAACTGTTGCATTGCTCGA  6791

Query  3594  TATAGTGCAAAACGCTCTTGCCGGTTCTCAAACTCTTTCGTGGGATTATCAGGAGCCGCA  3653
             ||||||||||||||||||||||||||||||||||||||||||||||||||||||||||||
Sbjct  6792  TATAGTGCAAAACGCTCTTGCCGGTTCTCAAACTCTTTCGTGGGATTATCAGGAGCCGCA  6851

Query  3654  ACATGAGTAAGTTCGCTTTCTTCCACAAGAGTGGTGCGCTTACTTGCGATTTTTTCTTGT  3713
             |||||||||||||||||||||||||||||||||||| |||||||||||||||||||||||
Sbjct  6852  ACATGAGTAAGTTCGCTTTCTTCCACAAGAGTGGTGTGCTTACTTGCGATTTTTTCTTGT  6911

Query  3714  ACTGCGGAAACAGTATCTTTGATTGAATGCGTAGTTGTATCTATAACATTTAATTCATAG  3773
             ||||||||||||||||||||||||||||||||||||||||||||||||||||||||||||
Sbjct  6912  ACTGCGGAAACAGTATCTTTGATTGAATGCGTAGTTGTATCTATAACATTTAATTCATAG  6971

Query  3774  ATTCCCAAATTGGAAAATTGCTTCCACATTGTTTCAACTAATTCAATATTTGTTTCTCTG  3833
             ||||||||||||||||||||||||||||||||||||||||||||||||||||||||||||
Sbjct  6972  ATTCCCAAATTGGAAAATTGCTTCCACATTGTTTCAACTAATTCAATATTTGTTTCTCTG  7031

Query  3834  TCTAACTTTGAGCGTTCGATAGCTCGCTTCATAGTTTCTTCTTTACTTGCCCTTAAAACG  3893
             ||||||||||||||||||||||||||||||||||||||||||||||||||||||||||||
Sbjct  7032  TCTAACTTTGAGCGTTCGATAGCTCGCTTCATAGTTTCTTCTTTACTTGCCCTTAAAACG  7091

Query  3894  ATATACAAGGCGCGGAAATTTTAAAGCTCGAAGTGCCGACGGTGTTTGGAAAGGCAGGAG  3953
             ||||||||||||||||||||||||||||||||||||||||||||||||||||||||||||
Sbjct  7092  ATATACAAGGCGCGGAAATTTTAAAGCTCGAAGTGCCGACGGTGTTTGGAAAGGCAGGAG  7151

Query  3954  AGGTTCTTAAAAAAGCGGTGGAGCAATACAGACCCGACGCGGTGGTGTGCGTAGGTCA  4011
             ||||||||||||||||||||||||||||||||||||||||||||||||||||||||||
Sbjct  7152  AGGTTCTTAAAAAAGCGGTGGAGCAATACAGACCCGACGCGGTGGTGTGCGTAGGTCA  7209


Range 2: 3926 to 4640

Score:1321 bits(715), Expect:0.0, 
Identities:715/715(100%),  Gaps:0/715(0%), Strand: Plus/Plus

Query  145   ATTATCATGTAAGAAAGCCAAGCGCAAGGGAGTATGATGATTGCTGCAATGAATTTTGGA  204
             ||||||||||||||||||||||||||||||||||||||||||||||||||||||||||||
Sbjct  3926  ATTATCATGTAAGAAAGCCAAGCGCAAGGGAGTATGATGATTGCTGCAATGAATTTTGGA  3985

Query  205   ATGTAACACCTTATGTTATTAAAGGATTGTGCCGTAAGGAAATTTTATTTGCTATTGATC  264
             ||||||||||||||||||||||||||||||||||||||||||||||||||||||||||||
Sbjct  3986  ATGTAACACCTTATGTTATTAAAGGATTGTGCCGTAAGGAAATTTTATTTGCTATTGATC  4045

Query  265   ATTTTAATCAGATTGTTCGCCATGAGCTGCTGAGAATGATATCATGGAAGGTCGGCATCG  324
             ||||||||||||||||||||||||||||||||||||||||||||||||||||||||||||
Sbjct  4046  ATTTTAATCAGATTGTTCGCCATGAGCTGCTGAGAATGATATCATGGAAGGTCGGCATCG  4105

Query  325   AAACAGGCTTTAAATTAAGTGTAGGCAAGAACTATAAGTTTATTGAAAGGTATATATCCG  384
             ||||||||||||||||||||||||||||||||||||||||||||||||||||||||||||
Sbjct  4106  AAACAGGCTTTAAATTAAGTGTAGGCAAGAACTATAAGTTTATTGAAAGGTATATATCCG  4165

Query  385   AGGATTTGTGGGAGAAACTTTTGTCCACCTACCGGATGGATTCCTATGAAAACATATGGG  444
             ||||||||||||||||||||||||||||||||||||||||||||||||||||||||||||
Sbjct  4166  AGGATTTGTGGGAGAAACTTTTGTCCACCTACCGGATGGATTCCTATGAAAACATATGGG  4225

Query  445   AAGCATTATTTCTATGCCATCAATTGTTCAGGGCGGTATCCGGTGAGGTGGCGGAAAGGC  504
             ||||||||||||||||||||||||||||||||||||||||||||||||||||||||||||
Sbjct  4226  AAGCATTATTTCTATGCCATCAATTGTTCAGGGCGGTATCCGGTGAGGTGGCGGAAAGGC  4285

Query  505   TTCATTATGCCTATCCGGAGTATGATAGGAATATAACAAAATATACCAGGGACATGTATA  564
             ||||||||||||||||||||||||||||||||||||||||||||||||||||||||||||
Sbjct  4286  TTCATTATGCCTATCCGGAGTATGATAGGAATATAACAAAATATACCAGGGACATGTATA  4345

Query  565   AAAAATACACTGGTAAAACCGGCTGCCTGGATAGCACATATGCCGCTGATATAGAAGAGA  624
             ||||||||||||||||||||||||||||||||||||||||||||||||||||||||||||
Sbjct  4346  AAAAATACACTGGTAAAACCGGCTGCCTGGATAGCACATATGCCGCTGATATAGAAGAGA  4405

Query  625   GGCGGGAACAGTGATTACAGAAATGAAAGCAGGGCACCTGAAAGATATCGATAAACCCAG  684
             ||||||||||||||||||||||||||||||||||||||||||||||||||||||||||||
Sbjct  4406  GGCGGGAACAGTGATTACAGAAATGAAAGCAGGGCACCTGAAAGATATCGATAAACCCAG  4465

Query  685   CGAACCATTTGAGGTGATAGGTAAGATTATACCGAGGTATGAAAACGAGAATTGGACCTT  744
             ||||||||||||||||||||||||||||||||||||||||||||||||||||||||||||
Sbjct  4466  CGAACCATTTGAGGTGATAGGTAAGATTATACCGAGGTATGAAAACGAGAATTGGACCTT  4525

Query  745   TACAGAATTACTCTATGAAGCGCCATATTTAAAAAGCTACCAAGACGAAGAGGATGAAGA  804
             ||||||||||||||||||||||||||||||||||||||||||||||||||||||||||||
Sbjct  4526  TACAGAATTACTCTATGAAGCGCCATATTTAAAAAGCTACCAAGACGAAGAGGATGAAGA  4585

Query  805   GGATGAGGAGGCAGATTGCCTTGAATATATTGACAATACTGATAAGATAATATAT  859
             |||||||||||||||||||||||||||||||||||||||||||||||||||||||
Sbjct  4586  GGATGAGGAGGCAGATTGCCTTGAATATATTGACAATACTGATAAGATAATATAT  4640


Range 3: 8023 to 8171

Score:276 bits(149), Expect:4e-69, 
Identities:149/149(100%),  Gaps:0/149(0%), Strand: Plus/Plus

Query  1     GTGGAGGTAAAATATAGATGAATCAAGGTAGAATTATTGTAATCACAGGTGCGCCGGGGA  60
             ||||||||||||||||||||||||||||||||||||||||||||||||||||||||||||
Sbjct  8023  GTGGAGGTAAAATATAGATGAATCAAGGTAGAATTATTGTAATCACAGGTGCGCCGGGGA  8082

Query  61    CAGGAAAAACTACAACGGCATCTGCTGTTGCAAAAGAATCAGATTTGGAAAAGTCTGTGC  120
             ||||||||||||||||||||||||||||||||||||||||||||||||||||||||||||
Sbjct  8083  CAGGAAAAACTACAACGGCATCTGCTGTTGCAAAAGAATCAGATTTGGAAAAGTCTGTGC  8142

Query  121   ATATGCACACAGATGACTTTTATCATTAT  149
             |||||||||||||||||||||||||||||
Sbjct  8143  ATATGCACACAGATGACTTTTATCATTAT  8171


>Campylobacter coli CVM N29710 plasmid pN29710-1, complete sequence
Sequence ID: CP004067.1 Length: 55127
Range 1: 52856 to 55073

Score:4091 bits(2215), Expect:0.0, 
Identities:2217/2218(99%),  Gaps:0/2218(0%), Strand: Plus/Plus

Query  1794   TTATAATTAGCTTCTTGGGGTATCTTTAAATACTGTAGAAAAGAGGAAGGAAATAATAAA  1853
              ||||||||||||||||||||||||||||||||||||||||||||||||||||||||||||
Sbjct  52856  TTATAATTAGCTTCTTGGGGTATCTTTAAATACTGTAGAAAAGAGGAAGGAAATAATAAA  52915

Query  1854   TGGCTAAAATGAGAATATCACCGGAATTGAAAAAACTGATCGAAAAATACCGCTGCGTAA  1913
              ||||||||||||||||||||||||||||||||||||||||||||||||||||||||||||
Sbjct  52916  TGGCTAAAATGAGAATATCACCGGAATTGAAAAAACTGATCGAAAAATACCGCTGCGTAA  52975

Query  1914   AAGATACGGAAGGAATGTCTCCTGCTAAGGTATATAAGCTGGTGGGAGAAAATGAAAACC  1973
              ||||||||||||||||||||||||||||||||||||||||||||||||||||||||||||
Sbjct  52976  AAGATACGGAAGGAATGTCTCCTGCTAAGGTATATAAGCTGGTGGGAGAAAATGAAAACC  53035

Query  1974   TATATTTAAAAATGACGGACAGCCGGTATAAAGGGACCACCTATGATGTGGAACGGGAAA  2033
              ||||||||||||||||||||||||||||||||||||||||||||||||||||||||||||
Sbjct  53036  TATATTTAAAAATGACGGACAGCCGGTATAAAGGGACCACCTATGATGTGGAACGGGAAA  53095

Query  2034   AGGACATGATGCTATGGCTGGAAGGAAAGCTGCCTGTTCCAAAGGTCCTGCACTTTGAAC  2093
              ||||||||||||||||||||||||||||||||||||||||||||||||||||||||||||
Sbjct  53096  AGGACATGATGCTATGGCTGGAAGGAAAGCTGCCTGTTCCAAAGGTCCTGCACTTTGAAC  53155

Query  2094   GGCATGATGGCTGGAGCAATCTGCTCATGAGTGAGGCCGATGGCGTCCTTTGCTCGGAAG  2153
              ||||||||||||||||||||||||||||||||||||||||||||||||||||||||||||
Sbjct  53156  GGCATGATGGCTGGAGCAATCTGCTCATGAGTGAGGCCGATGGCGTCCTTTGCTCGGAAG  53215

Query  2154   AGTATGAAGATGAACAAAGCCCTGAAAAGATTATCGAGCTGTATGCGGAGTGCATCAGGC  2213
              ||||||||||||||||||||||||||||||||||||||||||||||||||||||||||||
Sbjct  53216  AGTATGAAGATGAACAAAGCCCTGAAAAGATTATCGAGCTGTATGCGGAGTGCATCAGGC  53275

Query  2214   TCTTTCACTCCATCGACATATCGGATTGTCCCTATACGAATAGCTTAGACAGCCGCTTAG  2273
              ||||||||||||||||||||||||||||||||||||||||||||||||||||||||||||
Sbjct  53276  TCTTTCACTCCATCGACATATCGGATTGTCCCTATACGAATAGCTTAGACAGCCGCTTAG  53335

Query  2274   CCGAATTGGATTACTTACTGAATAACGATCTGGCCGATGTGGATTGCGAAAACTGGGAAG  2333
              ||||||||||||||||||||||||||||||||||||||||||||||||||||||||||||
Sbjct  53336  CCGAATTGGATTACTTACTGAATAACGATCTGGCCGATGTGGATTGCGAAAACTGGGAAG  53395

Query  2334   AAGACACTCCATTTAAAGATCCGCGCGAGCTGTATGATTTTTTAAAGACGGAAAAGCCCG  2393
              ||||||||||||||||||||||||||||||||||||||||||||||||||||||||||||
Sbjct  53396  AAGACACTCCATTTAAAGATCCGCGCGAGCTGTATGATTTTTTAAAGACGGAAAAGCCCG  53455

Query  2394   AAGAGGAACTTGTCTTTTCCCACGGCGACCTGGGAGACAGCAACATCTTTGTGAAAGATG  2453
              ||||||||||||||||||||||||||||||||||||||||||||||||||||||||||||
Sbjct  53456  AAGAGGAACTTGTCTTTTCCCACGGCGACCTGGGAGACAGCAACATCTTTGTGAAAGATG  53515

Query  2454   GCAAAGTAAGTGGCTTTATTGATCTTGGGAGAAGCGGCAGGGCGGACAAGTGGTATGACA  2513
              ||||||||||||||||||||||||||||||||||||||||||||||||||||||||||||
Sbjct  53516  GCAAAGTAAGTGGCTTTATTGATCTTGGGAGAAGCGGCAGGGCGGACAAGTGGTATGACA  53575

Query  2514   TTGCCTTCTGCGTCCGGTCGATCAGGGAGGATATCGGGGAAGAACAGTATGTCGAGCTAT  2573
              ||||||||||||||||||||||||||||||||||||||||||||||||||||||||||||
Sbjct  53576  TTGCCTTCTGCGTCCGGTCGATCAGGGAGGATATCGGGGAAGAACAGTATGTCGAGCTAT  53635

Query  2574   TTTTTGACTTACTGGGGATCAAGCCTGATTGGGAGAAAATAAAATATTATATTTTACTGG  2633
              ||||||||||||||||||||||||||||||||||||||||||||||||||||||||||||
Sbjct  53636  TTTTTGACTTACTGGGGATCAAGCCTGATTGGGAGAAAATAAAATATTATATTTTACTGG  53695

Query  2634   ATGAATTGTTTTAGTACCTAGATTTAGATGTCTAAAAAGCTTTAACTACAAGCTTTTTAG  2693
              ||||||||||||||||||||||||||||||||||||||||||||||||||||||||||||
Sbjct  53696  ATGAATTGTTTTAGTACCTAGATTTAGATGTCTAAAAAGCTTTAACTACAAGCTTTTTAG  53755

Query  2694   ACATCTAATCTTTTCTGAAGTACATCCGCAACTGTCCATACTCTGATGTTTTATATCTTT  2753
              ||||||||||||||||||||||||||||||||||||||||||||||||||||||||||||
Sbjct  53756  ACATCTAATCTTTTCTGAAGTACATCCGCAACTGTCCATACTCTGATGTTTTATATCTTT  53815

Query  2754   TCTAAAAGTTCGCTAGATAGAGTTCTATATTAGAGATGTAAAGAGTTTTGGTGAAGAGGT  2813
              ||||||||||||||||||||||||||||||||||||||||||||||||||||||||||||
Sbjct  53816  TCTAAAAGTTCGCTAGATAGAGTTCTATATTAGAGATGTAAAGAGTTTTGGTGAAGAGGT  53875

Query  2814   TTGTGAGTATGGCTTTTATAACCAGGGTGCAATGAGAAGCACTAACAGCAGCTAGCTTAA  2873
              ||||||||||||||||||||||||||||||||||||||||||||||||||||||||||||
Sbjct  53876  TTGTGAGTATGGCTTTTATAACCAGGGTGCAATGAGAAGCACTAACAGCAGCTAGCTTAA  53935

Query  2874   GAACGCATAGGATATACTTTTTATGGAAGTCACAGAGGAGGAATAAAATTTGAACAGGAT  2933
              ||||||||||||||||||||||||||||||||||||||||||||||||||||||||||||
Sbjct  53936  GAACGCATAGGATATACTTTTTATGGAAGTCACAGAGGAGGAATAAAATTTGAACAGGAT  53995

Query  2934   TAACAGAGTAAAGATGCATAACACCATGAACATTTTCCTCGTTATCAGCTGCGAAAAAGA  2993
              ||||||||||||||||||||||||||||||||||||||||||||||||||||||||||||
Sbjct  53996  TAACAGAGTAAAGATGCATAACACCATGAACATTTTCCTCGTTATCAGCTGCGAAAAAGA  54055

Query  2994   TCAGCAGGTGATTGTCTATTGTTTGCCACGAGACTGCACGAACCGGAGTTCCTGCTTCCA  3053
              ||||||||||||||||||||||||||||||||||||||||||||||||||||||||||||
Sbjct  54056  TCAGCAGGTGATTGTCTATTGTTTGCCACGAGACTGCACGAACCGGAGTTCCTGCTTCCA  54115

Query  3054   CACCGGAAATAGTGTTGCCTTCCGGTGAAGGAATATAGTCACATACCGCTTCCAGCCTAC  3113
              ||||||||||||||||||||||||||||||||||||||||||||||||||||||||||||
Sbjct  54116  CACCGGAAATAGTGTTGCCTTCCGGTGAAGGAATATAGTCACATACCGCTTCCAGCCTAC  54175

Query  3114   CGGCTTCTGTATTGGCATAATGAAACTCCAAATCATAGAGCCACCCTATACAAAACAGGG  3173
              ||||||||||||||||||||||||||||||||||||||||||||||||||||||||||||
Sbjct  54176  CGGCTTCTGTATTGGCATAATGAAACTCCAAATCATAGAGCCACCCTATACAAAACAGGG  54235

Query  3174   CAACAAGTGCGGAAAGAATTGCCGCTATTAAGCGAGTGCGTTTAACACGCTTTAAAAATC  3233
              ||||||||||||||||||||||||||||||||||||||||||||||||||||||||||||
Sbjct  54236  CAACAAGTGCGGAAAGAATTGCCGCTATTAAGCGAGTGCGTTTAACACGCTTTAAAAATC  54295

Query  3234   TAAGTGCACGCTGTGGCGCTTTTTCAATAGGAACCTGCCTGCGCATATCCTCTTCAAGCT  3293
              ||||||||||||||||||||||||||||||||||||||||||||||||||||||||||||
Sbjct  54296  TAAGTGCACGCTGTGGCGCTTTTTCAATAGGAACCTGCCTGCGCATATCCTCTTCAAGCT  54355

Query  3294   GGCGGCAGGCCGCACAATGCTCAATGTGTTCTCTGACCATAGCAGAGGTCTCTGTCTCGG  3353
              ||||||||||||||||||||||||||||||||||||||||||||||||||||||||||||
Sbjct  54356  GGCGGCAGGCCGCACAATGCTCAATGTGTTCTCTGACCATAGCAGAGGTCTCTGTCTCGG  54415

Query  3354   TCAATTCTTCAAGATAGGATGGGAGTAAATCCCTGACTACGCAGCAGTCAAGATTGGTTT  3413
              ||||||||||||||||||||||||||||||||||||||||||||||||||||||||||||
Sbjct  54416  TCAATTCTTCAAGATAGGATGGGAGTAAATCCCTGACTACGCAGCAGTCAAGATTGGTTT  54475

Query  3414   CACGCATTGTTATCACCTCCGATAATCTTTACAAGTTTTTCCTTACCACGATAAAAGCGC  3473
              ||||||||||||||||||||||||||||||||||||||||||||||||||||||||||||
Sbjct  54476  CACGCATTGTTATCACCTCCGATAATCTTTACAAGTTTTTCCTTACCACGATAAAAGCGC  54535

Query  3474   ACTCGAGCCCATACTTCGCTGTGCCCAAGAATGTCACCGATGTCACGGAAAGAGAAATCA  3533
              ||||||||||||||||||||||||||||||||||||||||||||||||||||||||||||
Sbjct  54536  ACTCGAGCCCATACTTCGCTGTGCCCAAGAATGTCACCGATGTCACGGAAAGAGAAATCA  54595

Query  3534   CCGGCTAATCGCAGATGGATTACTTCACGAGTTTCGGCATCTAACTGTTGCATTGCTCGA  3593
              ||||||||||||||||||||||||||||||||||||||||||||||||||||||||||||
Sbjct  54596  CCGGCTAATCGCAGATGGATTACTTCACGAGTTTCGGCATCTAACTGTTGCATTGCTCGA  54655

Query  3594   TATAGTGCAAAACGCTCTTGCCGGTTCTCAAACTCTTTCGTGGGATTATCAGGAGCCGCA  3653
              ||||||||||||||||||||||||||||||||||||||||||||||||||||||||||||
Sbjct  54656  TATAGTGCAAAACGCTCTTGCCGGTTCTCAAACTCTTTCGTGGGATTATCAGGAGCCGCA  54715

Query  3654   ACATGAGTAAGTTCGCTTTCTTCCACAAGAGTGGTGCGCTTACTTGCGATTTTTTCTTGT  3713
              ||||||||||||||||||||||||||||||||||||||||||||||||||||||||||||
Sbjct  54716  ACATGAGTAAGTTCGCTTTCTTCCACAAGAGTGGTGCGCTTACTTGCGATTTTTTCTTGT  54775

Query  3714   ACTGCGGAAACAGTATCTTTGATTGAATGCGTAGTTGTATCTATAACATTTAATTCATAG  3773
              ||||||||||||||||||||||||||||||||||||||||||||||||||||||||||||
Sbjct  54776  ACTGCGGAAACAGTATCTTTGATTGAATGCGTAGTTGTATCTATAACATTTAATTCATAG  54835

Query  3774   ATTCCCAAATTGGAAAATTGCTTCCACATTGTTTCAACTAATTCAATATTTGTTTCTCTG  3833
              |||||||||||||||||||||||||||||| |||||||||||||||||||||||||||||
Sbjct  54836  ATTCCCAAATTGGAAAATTGCTTCCACATTATTTCAACTAATTCAATATTTGTTTCTCTG  54895

Query  3834   TCTAACTTTGAGCGTTCGATAGCTCGCTTCATAGTTTCTTCTTTACTTGCCCTTAAAACG  3893
              ||||||||||||||||||||||||||||||||||||||||||||||||||||||||||||
Sbjct  54896  TCTAACTTTGAGCGTTCGATAGCTCGCTTCATAGTTTCTTCTTTACTTGCCCTTAAAACG  54955

Query  3894   ATATACAAGGCGCGGAAATTTTAAAGCTCGAAGTGCCGACGGTGTTTGGAAAGGCAGGAG  3953
              ||||||||||||||||||||||||||||||||||||||||||||||||||||||||||||
Sbjct  54956  ATATACAAGGCGCGGAAATTTTAAAGCTCGAAGTGCCGACGGTGTTTGGAAAGGCAGGAG  55015

Query  3954   AGGTTCTTAAAAAAGCGGTGGAGCAATACAGACCCGACGCGGTGGTGTGCGTAGGTCA  4011
              ||||||||||||||||||||||||||||||||||||||||||||||||||||||||||
Sbjct  55016  AGGTTCTTAAAAAAGCGGTGGAGCAATACAGACCCGACGCGGTGGTGTGCGTAGGTCA  55073


Range 2: 51646 to 52504

Score:1576 bits(853), Expect:0.0, 
Identities:857/859(99%),  Gaps:0/859(0%), Strand: Plus/Plus

Query  1      GTGGAGGTAAAATATAGATGAATCAAGGTAGAATTATTGTAATCACAGGTGCGCCGGGGA  60
              ||||||||||||||||||| ||||||||||||||||||||||||||||||||||||||||
Sbjct  51646  GTGGAGGTAAAATATAGATAAATCAAGGTAGAATTATTGTAATCACAGGTGCGCCGGGGA  51705

Query  61     CAGGAAAAACTACAACGGCATCTGCTGTTGCAAAAGAATCAGATTTGGAAAAGTCTGTGC  120
              ||||||||||||||||||||||||||||||||||||||||||||||||||||||||||||
Sbjct  51706  CAGGAAAAACTACAACGGCATCTGCTGTTGCAAAAGAATCAGATTTGGAAAAGTCTGTGC  51765

Query  121    ATATGCACACAGATGACTTTTATCATTATCATGTAAGAAAGCCAAGCGCAAGGGAGTATG  180
              ||||||||||||||||||||||||||||||||||||||||||||||||||||||||||||
Sbjct  51766  ATATGCACACAGATGACTTTTATCATTATCATGTAAGAAAGCCAAGCGCAAGGGAGTATG  51825

Query  181    ATGATTGCTGCAATGAATTTTGGAATGTAACACCTTATGTTATTAAAGGATTGTGCCGTA  240
              ||||||||||||||||||||||||||||||||||||||||||||||||||||||||||||
Sbjct  51826  ATGATTGCTGCAATGAATTTTGGAATGTAACACCTTATGTTATTAAAGGATTGTGCCGTA  51885

Query  241    AGGAAATTTTATTTGCTATTGATCATTTTAATCAGATTGTTCGCCATGAGCTGCTGAGAA  300
              ||||||||||||||||||||||||||||||||||||||||||||||||||||||||||||
Sbjct  51886  AGGAAATTTTATTTGCTATTGATCATTTTAATCAGATTGTTCGCCATGAGCTGCTGAGAA  51945

Query  301    TGATATCATGGAAGGTCGGCATCGAAACAGGCTTTAAATTAAGTGTAGGCAAGAACTATA  360
              ||||||||||||||||||||||||||||||||||||||||||||||||||||||||||||
Sbjct  51946  TGATATCATGGAAGGTCGGCATCGAAACAGGCTTTAAATTAAGTGTAGGCAAGAACTATA  52005

Query  361    AGTTTATTGAAAGGTATATATCCGAGGATTTGTGGGAGAAACTTTTGTCCACCTACCGGA  420
              ||||||||||||||||||||||||||||||||||||||||||||||||||||||||||||
Sbjct  52006  AGTTTATTGAAAGGTATATATCCGAGGATTTGTGGGAGAAACTTTTGTCCACCTACCGGA  52065

Query  421    TGGATTCCTATGAAAACATATGGGAAGCATTATTTCTATGCCATCAATTGTTCAGGGCGG  480
              ||||||||||||||||||||||||||||||||||||||||||||||||||||||||||||
Sbjct  52066  TGGATTCCTATGAAAACATATGGGAAGCATTATTTCTATGCCATCAATTGTTCAGGGCGG  52125

Query  481    TATCCGGTGAGGTGGCGGAAAGGCTTCATTATGCCTATCCGGAGTATGATAGGAATATAA  540
              ||||||||||||||||||||||||||||||||||||||||||||||||||||||||||||
Sbjct  52126  TATCCGGTGAGGTGGCGGAAAGGCTTCATTATGCCTATCCGGAGTATGATAGGAATATAA  52185

Query  541    CAAAATATACCAGGGACATGTATAAAAAATACACTGGTAAAACCGGCTGCCTGGATAGCA  600
              ||||||||||||||||||||||||||||||||||||||||||||||||||||||||||||
Sbjct  52186  CAAAATATACCAGGGACATGTATAAAAAATACACTGGTAAAACCGGCTGCCTGGATAGCA  52245

Query  601    CATATGCCGCTGATATAGAAGAGAGGCGGGAACAGTGATTACAGAAATGAAAGCAGGGCA  660
              ||||||||||||||||||||||||||||||||||||||||||||||||||||||||||||
Sbjct  52246  CATATGCCGCTGATATAGAAGAGAGGCGGGAACAGTGATTACAGAAATGAAAGCAGGGCA  52305

Query  661    CCTGAAAGATATCGATAAACCCAGCGAACCATTTGAGGTGATAGGTAAGATTATACCGAG  720
              ||||||||||||||||||||||||||||||||||||||||||||||||||||||||||||
Sbjct  52306  CCTGAAAGATATCGATAAACCCAGCGAACCATTTGAGGTGATAGGTAAGATTATACCGAG  52365

Query  721    GTATGAAAACGAGAATTGGACCTTTACAGAATTACTCTATGAAGCGCCATATTTAAAAAG  780
              ||||||||||||||||||||||||||||||||||||||||||||||||||||||||||||
Sbjct  52366  GTATGAAAACGAGAATTGGACCTTTACAGAATTACTCTATGAAGCGCCATATTTAAAAAG  52425

Query  781    CTACCAAGACGAAGAGGATGAAGAGGATGAGGAGGCAGATTGCCTTGAATATATTGACAA  840
              ||||||||||||||||||||| ||||||||||||||||||||||||||||||||||||||
Sbjct  52426  CTACCAAGACGAAGAGGATGAGGAGGATGAGGAGGCAGATTGCCTTGAATATATTGACAA  52485

Query  841    TACTGATAAGATAATATAT  859
              |||||||||||||||||||
Sbjct  52486  TACTGATAAGATAATATAT  52504


Range 3: 51166 to 51289

Score:224 bits(121), Expect:1e-53, 
Identities:123/124(99%),  Gaps:0/124(0%), Strand: Plus/Plus

Query  3888   AAAACGATATACAAGGCGCGGAAATTTTAAAGCTCGAAGTGCCGACGGTGTTTGGAAAGG  3947
              ||||||| ||||||||||||||||||||||||||||||||||||||||||||||||||||
Sbjct  51166  AAAACGAAATACAAGGCGCGGAAATTTTAAAGCTCGAAGTGCCGACGGTGTTTGGAAAGG  51225

Query  3948   CAGGAGAGGTTCTTAAAAAAGCGGTGGAGCAATACAGACCCGACGCGGTGGTGTGCGTAG  4007
              ||||||||||||||||||||||||||||||||||||||||||||||||||||||||||||
Sbjct  51226  CAGGAGAGGTTCTTAAAAAAGCGGTGGAGCAATACAGACCCGACGCGGTGGTGTGCGTAG  51285

Query  4008   GTCA  4011
              ||||
Sbjct  51286  GTCA  51289


Range 4: 49881 to 50085

Score:213 bits(115), Expect:3e-50, 
Identities:175/205(85%),  Gaps:0/205(0%), Strand: Plus/Minus

Query  3694   TACTTGCGATTTTTTCTTGTACTGCGGAAACAGTATCTTTGATTGAATGCGTAGTTGTAT  3753
              |||||||||||||||||||||||||||||||||| ||||  || ||||  || || ||||
Sbjct  50085  TACTTGCGATTTTTTCTTGTACTGCGGAAACAGTTTCTTGAATGGAATAAGTGGTCGTAT  50026

Query  3754   CTATAACATTTAATTCATAGATTCCCAAATTGGAAAATTGCTTCCACATTGTTTCAACTA  3813
              ||||||||||  ||||||| ||||||| |||| ||||||||| |||||| ||||| || |
Sbjct  50025  CTATAACATTCGATTCATATATTCCCAGATTGCAAAATTGCTCCCACATGGTTTCTACCA  49966

Query  3814   ATTCAATATTTGTTTCTCTGTCTAACTTTGAGCGTTCGATAGCTCGCTTCATAGTTTCTT  3873
              |||| |||||||| | || |||||||||||||||||| | ||| ||||| |  |||||||
Sbjct  49965  ATTCGATATTTGTCTTTCGGTCTAACTTTGAGCGTTCAACAGCCCGCTTTAAGGTTTCTT  49906

Query  3874   CTTTACTTGCCCTTAAAACGATATA  3898
              | ||||||||||||||||  |||||
Sbjct  49905  CCTTACTTGCCCTTAAAATAATATA  49881


>Campylobacter coli strain R19.1157 chromosome, complete genome
Sequence ID: CP076513.1 Length: 1811840
Range 1: 1522798 to 1525015

Score:4091 bits(2215), Expect:0.0, 
Identities:2217/2218(99%),  Gaps:0/2218(0%), Strand: Plus/Minus

Query  1794     TTATAATTAGCTTCTTGGGGTATCTTTAAATACTGTAGAAAAGAGGAAGGAAATAATAAA  1853
                ||||||||||||||||||||||||||||||||||||||||||||||||||||||||||||
Sbjct  1525015  TTATAATTAGCTTCTTGGGGTATCTTTAAATACTGTAGAAAAGAGGAAGGAAATAATAAA  1524956

Query  1854     TGGCTAAAATGAGAATATCACCGGAATTGAAAAAACTGATCGAAAAATACCGCTGCGTAA  1913
                ||||||||||||||||||||||||||||||||||||||||||||||||||||||||||||
Sbjct  1524955  TGGCTAAAATGAGAATATCACCGGAATTGAAAAAACTGATCGAAAAATACCGCTGCGTAA  1524896

Query  1914     AAGATACGGAAGGAATGTCTCCTGCTAAGGTATATAAGCTGGTGGGAGAAAATGAAAACC  1973
                ||||||||||||||||||||||||||||||||||||||||||||||||||||||||||||
Sbjct  1524895  AAGATACGGAAGGAATGTCTCCTGCTAAGGTATATAAGCTGGTGGGAGAAAATGAAAACC  1524836

Query  1974     TATATTTAAAAATGACGGACAGCCGGTATAAAGGGACCACCTATGATGTGGAACGGGAAA  2033
                ||||||||||||||||||||||||||||||||||||||||||||||||||||||||||||
Sbjct  1524835  TATATTTAAAAATGACGGACAGCCGGTATAAAGGGACCACCTATGATGTGGAACGGGAAA  1524776

Query  2034     AGGACATGATGCTATGGCTGGAAGGAAAGCTGCCTGTTCCAAAGGTCCTGCACTTTGAAC  2093
                ||||||||||||||||||||||||||||||||||||||||||||||||||||||||||||
Sbjct  1524775  AGGACATGATGCTATGGCTGGAAGGAAAGCTGCCTGTTCCAAAGGTCCTGCACTTTGAAC  1524716

Query  2094     GGCATGATGGCTGGAGCAATCTGCTCATGAGTGAGGCCGATGGCGTCCTTTGCTCGGAAG  2153
                ||||||||||||||||||||||||||||||||||||||||||||||||||||||||||||
Sbjct  1524715  GGCATGATGGCTGGAGCAATCTGCTCATGAGTGAGGCCGATGGCGTCCTTTGCTCGGAAG  1524656

Query  2154     AGTATGAAGATGAACAAAGCCCTGAAAAGATTATCGAGCTGTATGCGGAGTGCATCAGGC  2213
                ||||||||||||||||||||||||||||||||||||||||||||||||||||||||||||
Sbjct  1524655  AGTATGAAGATGAACAAAGCCCTGAAAAGATTATCGAGCTGTATGCGGAGTGCATCAGGC  1524596

Query  2214     TCTTTCACTCCATCGACATATCGGATTGTCCCTATACGAATAGCTTAGACAGCCGCTTAG  2273
                ||||||||||||||||||||||||||||||||||||||||||||||||||||||||||||
Sbjct  1524595  TCTTTCACTCCATCGACATATCGGATTGTCCCTATACGAATAGCTTAGACAGCCGCTTAG  1524536

Query  2274     CCGAATTGGATTACTTACTGAATAACGATCTGGCCGATGTGGATTGCGAAAACTGGGAAG  2333
                ||||||||||||||||||||||||||||||||||||||||||||||||||||||||||||
Sbjct  1524535  CCGAATTGGATTACTTACTGAATAACGATCTGGCCGATGTGGATTGCGAAAACTGGGAAG  1524476

Query  2334     AAGACACTCCATTTAAAGATCCGCGCGAGCTGTATGATTTTTTAAAGACGGAAAAGCCCG  2393
                ||||||||||||||||||||||||||||||||||||||||||||||||||||||||||||
Sbjct  1524475  AAGACACTCCATTTAAAGATCCGCGCGAGCTGTATGATTTTTTAAAGACGGAAAAGCCCG  1524416

Query  2394     AAGAGGAACTTGTCTTTTCCCACGGCGACCTGGGAGACAGCAACATCTTTGTGAAAGATG  2453
                ||||||||||||||||||||||||||||||||||||||||||||||||||||||||||||
Sbjct  1524415  AAGAGGAACTTGTCTTTTCCCACGGCGACCTGGGAGACAGCAACATCTTTGTGAAAGATG  1524356

Query  2454     GCAAAGTAAGTGGCTTTATTGATCTTGGGAGAAGCGGCAGGGCGGACAAGTGGTATGACA  2513
                ||||||||||||||||||||||||||||||||||||||||||||||||||||||||||||
Sbjct  1524355  GCAAAGTAAGTGGCTTTATTGATCTTGGGAGAAGCGGCAGGGCGGACAAGTGGTATGACA  1524296

Query  2514     TTGCCTTCTGCGTCCGGTCGATCAGGGAGGATATCGGGGAAGAACAGTATGTCGAGCTAT  2573
                ||||||||||||||||||||||||||||||||||||||||||||||||||||||||||||
Sbjct  1524295  TTGCCTTCTGCGTCCGGTCGATCAGGGAGGATATCGGGGAAGAACAGTATGTCGAGCTAT  1524236

Query  2574     TTTTTGACTTACTGGGGATCAAGCCTGATTGGGAGAAAATAAAATATTATATTTTACTGG  2633
                ||||||||||||||||||||||||||||||||||||||||||||||||||||||||||||
Sbjct  1524235  TTTTTGACTTACTGGGGATCAAGCCTGATTGGGAGAAAATAAAATATTATATTTTACTGG  1524176

Query  2634     ATGAATTGTTTTAGTACCTAGATTTAGATGTCTAAAAAGCTTTAACTACAAGCTTTTTAG  2693
                ||||||||||||||||||||||||||||||||||||||||||||||||||||||||||||
Sbjct  1524175  ATGAATTGTTTTAGTACCTAGATTTAGATGTCTAAAAAGCTTTAACTACAAGCTTTTTAG  1524116

Query  2694     ACATCTAATCTTTTCTGAAGTACATCCGCAACTGTCCATACTCTGATGTTTTATATCTTT  2753
                ||||||||||||||||||||||||||||||||||||||||||||||||||||||||||||
Sbjct  1524115  ACATCTAATCTTTTCTGAAGTACATCCGCAACTGTCCATACTCTGATGTTTTATATCTTT  1524056

Query  2754     TCTAAAAGTTCGCTAGATAGAGTTCTATATTAGAGATGTAAAGAGTTTTGGTGAAGAGGT  2813
                ||||||||||||||||||||||||||||||||||||||||||||||||||||||||||||
Sbjct  1524055  TCTAAAAGTTCGCTAGATAGAGTTCTATATTAGAGATGTAAAGAGTTTTGGTGAAGAGGT  1523996

Query  2814     TTGTGAGTATGGCTTTTATAACCAGGGTGCAATGAGAAGCACTAACAGCAGCTAGCTTAA  2873
                ||||||||||||||||||||||||||||||||||||||||||||||||||||||||||||
Sbjct  1523995  TTGTGAGTATGGCTTTTATAACCAGGGTGCAATGAGAAGCACTAACAGCAGCTAGCTTAA  1523936

Query  2874     GAACGCATAGGATATACTTTTTATGGAAGTCACAGAGGAGGAATAAAATTTGAACAGGAT  2933
                ||||||||||||||||||||||||||||||||||||||||||||||||||||||||||||
Sbjct  1523935  GAACGCATAGGATATACTTTTTATGGAAGTCACAGAGGAGGAATAAAATTTGAACAGGAT  1523876

Query  2934     TAACAGAGTAAAGATGCATAACACCATGAACATTTTCCTCGTTATCAGCTGCGAAAAAGA  2993
                ||||||||||||||||||||||||||||||||||||||||||||||||||||||||||||
Sbjct  1523875  TAACAGAGTAAAGATGCATAACACCATGAACATTTTCCTCGTTATCAGCTGCGAAAAAGA  1523816

Query  2994     TCAGCAGGTGATTGTCTATTGTTTGCCACGAGACTGCACGAACCGGAGTTCCTGCTTCCA  3053
                ||||||||||||||||||||||||||||||||||||||||||||||||||||||||||||
Sbjct  1523815  TCAGCAGGTGATTGTCTATTGTTTGCCACGAGACTGCACGAACCGGAGTTCCTGCTTCCA  1523756

Query  3054     CACCGGAAATAGTGTTGCCTTCCGGTGAAGGAATATAGTCACATACCGCTTCCAGCCTAC  3113
                ||||||||||||||||||||||||||||||||||||||||||||||||||||||||||||
Sbjct  1523755  CACCGGAAATAGTGTTGCCTTCCGGTGAAGGAATATAGTCACATACCGCTTCCAGCCTAC  1523696

Query  3114     CGGCTTCTGTATTGGCATAATGAAACTCCAAATCATAGAGCCACCCTATACAAAACAGGG  3173
                ||||||||||||||||||||||||||||||||||||||||||||||||||||||||||||
Sbjct  1523695  CGGCTTCTGTATTGGCATAATGAAACTCCAAATCATAGAGCCACCCTATACAAAACAGGG  1523636

Query  3174     CAACAAGTGCGGAAAGAATTGCCGCTATTAAGCGAGTGCGTTTAACACGCTTTAAAAATC  3233
                ||||||||||||||||||||||||||||||||||||||||||||||||||||||||||||
Sbjct  1523635  CAACAAGTGCGGAAAGAATTGCCGCTATTAAGCGAGTGCGTTTAACACGCTTTAAAAATC  1523576

Query  3234     TAAGTGCACGCTGTGGCGCTTTTTCAATAGGAACCTGCCTGCGCATATCCTCTTCAAGCT  3293
                ||||||||||||||||||||||||||||||||||||||||||||||||||||||||||||
Sbjct  1523575  TAAGTGCACGCTGTGGCGCTTTTTCAATAGGAACCTGCCTGCGCATATCCTCTTCAAGCT  1523516

Query  3294     GGCGGCAGGCCGCACAATGCTCAATGTGTTCTCTGACCATAGCAGAGGTCTCTGTCTCGG  3353
                ||||||||||||||||||||||||||||||||||||||||||||||||||||||||||||
Sbjct  1523515  GGCGGCAGGCCGCACAATGCTCAATGTGTTCTCTGACCATAGCAGAGGTCTCTGTCTCGG  1523456

Query  3354     TCAATTCTTCAAGATAGGATGGGAGTAAATCCCTGACTACGCAGCAGTCAAGATTGGTTT  3413
                ||||||||||||||||||||||||||||||||||||||||||||||||||||||||||||
Sbjct  1523455  TCAATTCTTCAAGATAGGATGGGAGTAAATCCCTGACTACGCAGCAGTCAAGATTGGTTT  1523396

Query  3414     CACGCATTGTTATCACCTCCGATAATCTTTACAAGTTTTTCCTTACCACGATAAAAGCGC  3473
                ||||||||||||||||||||||||||||||||||||||||||||||||||||||||||||
Sbjct  1523395  CACGCATTGTTATCACCTCCGATAATCTTTACAAGTTTTTCCTTACCACGATAAAAGCGC  1523336

Query  3474     ACTCGAGCCCATACTTCGCTGTGCCCAAGAATGTCACCGATGTCACGGAAAGAGAAATCA  3533
                ||||||||||||||||||||||||||||||||||||||||||||||||||||||||||||
Sbjct  1523335  ACTCGAGCCCATACTTCGCTGTGCCCAAGAATGTCACCGATGTCACGGAAAGAGAAATCA  1523276

Query  3534     CCGGCTAATCGCAGATGGATTACTTCACGAGTTTCGGCATCTAACTGTTGCATTGCTCGA  3593
                ||||||||||||||||||||||||||||||||||||||||||||||||||||||||||||
Sbjct  1523275  CCGGCTAATCGCAGATGGATTACTTCACGAGTTTCGGCATCTAACTGTTGCATTGCTCGA  1523216

Query  3594     TATAGTGCAAAACGCTCTTGCCGGTTCTCAAACTCTTTCGTGGGATTATCAGGAGCCGCA  3653
                ||||||||||||||||||||||||||||||||||||||||||||||||||||||||||||
Sbjct  1523215  TATAGTGCAAAACGCTCTTGCCGGTTCTCAAACTCTTTCGTGGGATTATCAGGAGCCGCA  1523156

Query  3654     ACATGAGTAAGTTCGCTTTCTTCCACAAGAGTGGTGCGCTTACTTGCGATTTTTTCTTGT  3713
                |||||||||||||||||||||||||||||||||||| |||||||||||||||||||||||
Sbjct  1523155  ACATGAGTAAGTTCGCTTTCTTCCACAAGAGTGGTGTGCTTACTTGCGATTTTTTCTTGT  1523096

Query  3714     ACTGCGGAAACAGTATCTTTGATTGAATGCGTAGTTGTATCTATAACATTTAATTCATAG  3773
                ||||||||||||||||||||||||||||||||||||||||||||||||||||||||||||
Sbjct  1523095  ACTGCGGAAACAGTATCTTTGATTGAATGCGTAGTTGTATCTATAACATTTAATTCATAG  1523036

Query  3774     ATTCCCAAATTGGAAAATTGCTTCCACATTGTTTCAACTAATTCAATATTTGTTTCTCTG  3833
                ||||||||||||||||||||||||||||||||||||||||||||||||||||||||||||
Sbjct  1523035  ATTCCCAAATTGGAAAATTGCTTCCACATTGTTTCAACTAATTCAATATTTGTTTCTCTG  1522976

Query  3834     TCTAACTTTGAGCGTTCGATAGCTCGCTTCATAGTTTCTTCTTTACTTGCCCTTAAAACG  3893
                ||||||||||||||||||||||||||||||||||||||||||||||||||||||||||||
Sbjct  1522975  TCTAACTTTGAGCGTTCGATAGCTCGCTTCATAGTTTCTTCTTTACTTGCCCTTAAAACG  1522916

Query  3894     ATATACAAGGCGCGGAAATTTTAAAGCTCGAAGTGCCGACGGTGTTTGGAAAGGCAGGAG  3953
                ||||||||||||||||||||||||||||||||||||||||||||||||||||||||||||
Sbjct  1522915  ATATACAAGGCGCGGAAATTTTAAAGCTCGAAGTGCCGACGGTGTTTGGAAAGGCAGGAG  1522856

Query  3954     AGGTTCTTAAAAAAGCGGTGGAGCAATACAGACCCGACGCGGTGGTGTGCGTAGGTCA  4011
                ||||||||||||||||||||||||||||||||||||||||||||||||||||||||||
Sbjct  1522855  AGGTTCTTAAAAAAGCGGTGGAGCAATACAGACCCGACGCGGTGGTGTGCGTAGGTCA  1522798


Range 2: 1525367 to 1526081

Score:1321 bits(715), Expect:0.0, 
Identities:715/715(100%),  Gaps:0/715(0%), Strand: Plus/Minus

Query  145      ATTATCATGTAAGAAAGCCAAGCGCAAGGGAGTATGATGATTGCTGCAATGAATTTTGGA  204
                ||||||||||||||||||||||||||||||||||||||||||||||||||||||||||||
Sbjct  1526081  ATTATCATGTAAGAAAGCCAAGCGCAAGGGAGTATGATGATTGCTGCAATGAATTTTGGA  1526022

Query  205      ATGTAACACCTTATGTTATTAAAGGATTGTGCCGTAAGGAAATTTTATTTGCTATTGATC  264
                ||||||||||||||||||||||||||||||||||||||||||||||||||||||||||||
Sbjct  1526021  ATGTAACACCTTATGTTATTAAAGGATTGTGCCGTAAGGAAATTTTATTTGCTATTGATC  1525962

Query  265      ATTTTAATCAGATTGTTCGCCATGAGCTGCTGAGAATGATATCATGGAAGGTCGGCATCG  324
                ||||||||||||||||||||||||||||||||||||||||||||||||||||||||||||
Sbjct  1525961  ATTTTAATCAGATTGTTCGCCATGAGCTGCTGAGAATGATATCATGGAAGGTCGGCATCG  1525902

Query  325      AAACAGGCTTTAAATTAAGTGTAGGCAAGAACTATAAGTTTATTGAAAGGTATATATCCG  384
                ||||||||||||||||||||||||||||||||||||||||||||||||||||||||||||
Sbjct  1525901  AAACAGGCTTTAAATTAAGTGTAGGCAAGAACTATAAGTTTATTGAAAGGTATATATCCG  1525842

Query  385      AGGATTTGTGGGAGAAACTTTTGTCCACCTACCGGATGGATTCCTATGAAAACATATGGG  444
                ||||||||||||||||||||||||||||||||||||||||||||||||||||||||||||
Sbjct  1525841  AGGATTTGTGGGAGAAACTTTTGTCCACCTACCGGATGGATTCCTATGAAAACATATGGG  1525782

Query  445      AAGCATTATTTCTATGCCATCAATTGTTCAGGGCGGTATCCGGTGAGGTGGCGGAAAGGC  504
                ||||||||||||||||||||||||||||||||||||||||||||||||||||||||||||
Sbjct  1525781  AAGCATTATTTCTATGCCATCAATTGTTCAGGGCGGTATCCGGTGAGGTGGCGGAAAGGC  1525722

Query  505      TTCATTATGCCTATCCGGAGTATGATAGGAATATAACAAAATATACCAGGGACATGTATA  564
                ||||||||||||||||||||||||||||||||||||||||||||||||||||||||||||
Sbjct  1525721  TTCATTATGCCTATCCGGAGTATGATAGGAATATAACAAAATATACCAGGGACATGTATA  1525662

Query  565      AAAAATACACTGGTAAAACCGGCTGCCTGGATAGCACATATGCCGCTGATATAGAAGAGA  624
                ||||||||||||||||||||||||||||||||||||||||||||||||||||||||||||
Sbjct  1525661  AAAAATACACTGGTAAAACCGGCTGCCTGGATAGCACATATGCCGCTGATATAGAAGAGA  1525602

Query  625      GGCGGGAACAGTGATTACAGAAATGAAAGCAGGGCACCTGAAAGATATCGATAAACCCAG  684
                ||||||||||||||||||||||||||||||||||||||||||||||||||||||||||||
Sbjct  1525601  GGCGGGAACAGTGATTACAGAAATGAAAGCAGGGCACCTGAAAGATATCGATAAACCCAG  1525542

Query  685      CGAACCATTTGAGGTGATAGGTAAGATTATACCGAGGTATGAAAACGAGAATTGGACCTT  744
                ||||||||||||||||||||||||||||||||||||||||||||||||||||||||||||
Sbjct  1525541  CGAACCATTTGAGGTGATAGGTAAGATTATACCGAGGTATGAAAACGAGAATTGGACCTT  1525482

Query  745      TACAGAATTACTCTATGAAGCGCCATATTTAAAAAGCTACCAAGACGAAGAGGATGAAGA  804
                ||||||||||||||||||||||||||||||||||||||||||||||||||||||||||||
Sbjct  1525481  TACAGAATTACTCTATGAAGCGCCATATTTAAAAAGCTACCAAGACGAAGAGGATGAAGA  1525422

Query  805      GGATGAGGAGGCAGATTGCCTTGAATATATTGACAATACTGATAAGATAATATAT  859
                |||||||||||||||||||||||||||||||||||||||||||||||||||||||
Sbjct  1525421  GGATGAGGAGGCAGATTGCCTTGAATATATTGACAATACTGATAAGATAATATAT  1525367


Range 3: 1521836 to 1521984

Score:276 bits(149), Expect:4e-69, 
Identities:149/149(100%),  Gaps:0/149(0%), Strand: Plus/Minus

Query  1        GTGGAGGTAAAATATAGATGAATCAAGGTAGAATTATTGTAATCACAGGTGCGCCGGGGA  60
                ||||||||||||||||||||||||||||||||||||||||||||||||||||||||||||
Sbjct  1521984  GTGGAGGTAAAATATAGATGAATCAAGGTAGAATTATTGTAATCACAGGTGCGCCGGGGA  1521925

Query  61       CAGGAAAAACTACAACGGCATCTGCTGTTGCAAAAGAATCAGATTTGGAAAAGTCTGTGC  120
                ||||||||||||||||||||||||||||||||||||||||||||||||||||||||||||
Sbjct  1521924  CAGGAAAAACTACAACGGCATCTGCTGTTGCAAAAGAATCAGATTTGGAAAAGTCTGTGC  1521865

Query  121      ATATGCACACAGATGACTTTTATCATTAT  149
                |||||||||||||||||||||||||||||
Sbjct  1521864  ATATGCACACAGATGACTTTTATCATTAT  1521836


>Streptococcus pyogenes strain NGAS322, complete genome
Sequence ID: CP010449.1 Length: 1950469
Range 1: 1165889 to 1168106

Score:4085 bits(2212), Expect:0.0, 
Identities:2216/2218(99%),  Gaps:0/2218(0%), Strand: Plus/Minus

Query  1794     TTATAATTAGCTTCTTGGGGTATCTTTAAATACTGTAGAAAAGAGGAAGGAAATAATAAA  1853
                ||||||||||||||||||||||||||||||||||||||||||||||||||||||||||||
Sbjct  1168106  TTATAATTAGCTTCTTGGGGTATCTTTAAATACTGTAGAAAAGAGGAAGGAAATAATAAA  1168047

Query  1854     TGGCTAAAATGAGAATATCACCGGAATTGAAAAAACTGATCGAAAAATACCGCTGCGTAA  1913
                ||||||||||||||||||||||||||||||||||||||||||||||||||||||||||||
Sbjct  1168046  TGGCTAAAATGAGAATATCACCGGAATTGAAAAAACTGATCGAAAAATACCGCTGCGTAA  1167987

Query  1914     AAGATACGGAAGGAATGTCTCCTGCTAAGGTATATAAGCTGGTGGGAGAAAATGAAAACC  1973
                ||||||||||||||||||||||||||||||||||||||||||||||||||||||||||||
Sbjct  1167986  AAGATACGGAAGGAATGTCTCCTGCTAAGGTATATAAGCTGGTGGGAGAAAATGAAAACC  1167927

Query  1974     TATATTTAAAAATGACGGACAGCCGGTATAAAGGGACCACCTATGATGTGGAACGGGAAA  2033
                ||||||||||||||||||||||||||||||||||||||||||||||||||||||| ||||
Sbjct  1167926  TATATTTAAAAATGACGGACAGCCGGTATAAAGGGACCACCTATGATGTGGAACGAGAAA  1167867

Query  2034     AGGACATGATGCTATGGCTGGAAGGAAAGCTGCCTGTTCCAAAGGTCCTGCACTTTGAAC  2093
                ||||||||||||||||||||||||||||||||||||||||||||||||||||||||||||
Sbjct  1167866  AGGACATGATGCTATGGCTGGAAGGAAAGCTGCCTGTTCCAAAGGTCCTGCACTTTGAAC  1167807

Query  2094     GGCATGATGGCTGGAGCAATCTGCTCATGAGTGAGGCCGATGGCGTCCTTTGCTCGGAAG  2153
                ||||||||||||||||||||||||||||||||||||||||||||||||||||||||||||
Sbjct  1167806  GGCATGATGGCTGGAGCAATCTGCTCATGAGTGAGGCCGATGGCGTCCTTTGCTCGGAAG  1167747

Query  2154     AGTATGAAGATGAACAAAGCCCTGAAAAGATTATCGAGCTGTATGCGGAGTGCATCAGGC  2213
                ||||||||||||||||||||||||||||||||||||||||||||||||||||||||||||
Sbjct  1167746  AGTATGAAGATGAACAAAGCCCTGAAAAGATTATCGAGCTGTATGCGGAGTGCATCAGGC  1167687

Query  2214     TCTTTCACTCCATCGACATATCGGATTGTCCCTATACGAATAGCTTAGACAGCCGCTTAG  2273
                ||||||||||||||||||||||||||||||||||||||||||||||||||||||||||||
Sbjct  1167686  TCTTTCACTCCATCGACATATCGGATTGTCCCTATACGAATAGCTTAGACAGCCGCTTAG  1167627

Query  2274     CCGAATTGGATTACTTACTGAATAACGATCTGGCCGATGTGGATTGCGAAAACTGGGAAG  2333
                ||||||||||||||||||||||||||||||||||||||||||||||||||||||||||||
Sbjct  1167626  CCGAATTGGATTACTTACTGAATAACGATCTGGCCGATGTGGATTGCGAAAACTGGGAAG  1167567

Query  2334     AAGACACTCCATTTAAAGATCCGCGCGAGCTGTATGATTTTTTAAAGACGGAAAAGCCCG  2393
                ||||||||||||||||||||||||||||||||||||||||||||||||||||||||||||
Sbjct  1167566  AAGACACTCCATTTAAAGATCCGCGCGAGCTGTATGATTTTTTAAAGACGGAAAAGCCCG  1167507

Query  2394     AAGAGGAACTTGTCTTTTCCCACGGCGACCTGGGAGACAGCAACATCTTTGTGAAAGATG  2453
                ||||||||||||||||||||||||||||||||||||||||||||||||||||||||||||
Sbjct  1167506  AAGAGGAACTTGTCTTTTCCCACGGCGACCTGGGAGACAGCAACATCTTTGTGAAAGATG  1167447

Query  2454     GCAAAGTAAGTGGCTTTATTGATCTTGGGAGAAGCGGCAGGGCGGACAAGTGGTATGACA  2513
                ||||||||||||||||||||||||||||||||||||||||||||||||||||||||||||
Sbjct  1167446  GCAAAGTAAGTGGCTTTATTGATCTTGGGAGAAGCGGCAGGGCGGACAAGTGGTATGACA  1167387

Query  2514     TTGCCTTCTGCGTCCGGTCGATCAGGGAGGATATCGGGGAAGAACAGTATGTCGAGCTAT  2573
                |||||||||||||||| |||||||||||||||||||||||||||||||||||||||||||
Sbjct  1167386  TTGCCTTCTGCGTCCGCTCGATCAGGGAGGATATCGGGGAAGAACAGTATGTCGAGCTAT  1167327

Query  2574     TTTTTGACTTACTGGGGATCAAGCCTGATTGGGAGAAAATAAAATATTATATTTTACTGG  2633
                ||||||||||||||||||||||||||||||||||||||||||||||||||||||||||||
Sbjct  1167326  TTTTTGACTTACTGGGGATCAAGCCTGATTGGGAGAAAATAAAATATTATATTTTACTGG  1167267

Query  2634     ATGAATTGTTTTAGTACCTAGATTTAGATGTCTAAAAAGCTTTAACTACAAGCTTTTTAG  2693
                ||||||||||||||||||||||||||||||||||||||||||||||||||||||||||||
Sbjct  1167266  ATGAATTGTTTTAGTACCTAGATTTAGATGTCTAAAAAGCTTTAACTACAAGCTTTTTAG  1167207

Query  2694     ACATCTAATCTTTTCTGAAGTACATCCGCAACTGTCCATACTCTGATGTTTTATATCTTT  2753
                ||||||||||||||||||||||||||||||||||||||||||||||||||||||||||||
Sbjct  1167206  ACATCTAATCTTTTCTGAAGTACATCCGCAACTGTCCATACTCTGATGTTTTATATCTTT  1167147

Query  2754     TCTAAAAGTTCGCTAGATAGAGTTCTATATTAGAGATGTAAAGAGTTTTGGTGAAGAGGT  2813
                ||||||||||||||||||||||||||||||||||||||||||||||||||||||||||||
Sbjct  1167146  TCTAAAAGTTCGCTAGATAGAGTTCTATATTAGAGATGTAAAGAGTTTTGGTGAAGAGGT  1167087

Query  2814     TTGTGAGTATGGCTTTTATAACCAGGGTGCAATGAGAAGCACTAACAGCAGCTAGCTTAA  2873
                ||||||||||||||||||||||||||||||||||||||||||||||||||||||||||||
Sbjct  1167086  TTGTGAGTATGGCTTTTATAACCAGGGTGCAATGAGAAGCACTAACAGCAGCTAGCTTAA  1167027

Query  2874     GAACGCATAGGATATACTTTTTATGGAAGTCACAGAGGAGGAATAAAATTTGAACAGGAT  2933
                ||||||||||||||||||||||||||||||||||||||||||||||||||||||||||||
Sbjct  1167026  GAACGCATAGGATATACTTTTTATGGAAGTCACAGAGGAGGAATAAAATTTGAACAGGAT  1166967

Query  2934     TAACAGAGTAAAGATGCATAACACCATGAACATTTTCCTCGTTATCAGCTGCGAAAAAGA  2993
                ||||||||||||||||||||||||||||||||||||||||||||||||||||||||||||
Sbjct  1166966  TAACAGAGTAAAGATGCATAACACCATGAACATTTTCCTCGTTATCAGCTGCGAAAAAGA  1166907

Query  2994     TCAGCAGGTGATTGTCTATTGTTTGCCACGAGACTGCACGAACCGGAGTTCCTGCTTCCA  3053
                ||||||||||||||||||||||||||||||||||||||||||||||||||||||||||||
Sbjct  1166906  TCAGCAGGTGATTGTCTATTGTTTGCCACGAGACTGCACGAACCGGAGTTCCTGCTTCCA  1166847

Query  3054     CACCGGAAATAGTGTTGCCTTCCGGTGAAGGAATATAGTCACATACCGCTTCCAGCCTAC  3113
                ||||||||||||||||||||||||||||||||||||||||||||||||||||||||||||
Sbjct  1166846  CACCGGAAATAGTGTTGCCTTCCGGTGAAGGAATATAGTCACATACCGCTTCCAGCCTAC  1166787

Query  3114     CGGCTTCTGTATTGGCATAATGAAACTCCAAATCATAGAGCCACCCTATACAAAACAGGG  3173
                ||||||||||||||||||||||||||||||||||||||||||||||||||||||||||||
Sbjct  1166786  CGGCTTCTGTATTGGCATAATGAAACTCCAAATCATAGAGCCACCCTATACAAAACAGGG  1166727

Query  3174     CAACAAGTGCGGAAAGAATTGCCGCTATTAAGCGAGTGCGTTTAACACGCTTTAAAAATC  3233
                ||||||||||||||||||||||||||||||||||||||||||||||||||||||||||||
Sbjct  1166726  CAACAAGTGCGGAAAGAATTGCCGCTATTAAGCGAGTGCGTTTAACACGCTTTAAAAATC  1166667

Query  3234     TAAGTGCACGCTGTGGCGCTTTTTCAATAGGAACCTGCCTGCGCATATCCTCTTCAAGCT  3293
                ||||||||||||||||||||||||||||||||||||||||||||||||||||||||||||
Sbjct  1166666  TAAGTGCACGCTGTGGCGCTTTTTCAATAGGAACCTGCCTGCGCATATCCTCTTCAAGCT  1166607

Query  3294     GGCGGCAGGCCGCACAATGCTCAATGTGTTCTCTGACCATAGCAGAGGTCTCTGTCTCGG  3353
                ||||||||||||||||||||||||||||||||||||||||||||||||||||||||||||
Sbjct  1166606  GGCGGCAGGCCGCACAATGCTCAATGTGTTCTCTGACCATAGCAGAGGTCTCTGTCTCGG  1166547

Query  3354     TCAATTCTTCAAGATAGGATGGGAGTAAATCCCTGACTACGCAGCAGTCAAGATTGGTTT  3413
                ||||||||||||||||||||||||||||||||||||||||||||||||||||||||||||
Sbjct  1166546  TCAATTCTTCAAGATAGGATGGGAGTAAATCCCTGACTACGCAGCAGTCAAGATTGGTTT  1166487

Query  3414     CACGCATTGTTATCACCTCCGATAATCTTTACAAGTTTTTCCTTACCACGATAAAAGCGC  3473
                ||||||||||||||||||||||||||||||||||||||||||||||||||||||||||||
Sbjct  1166486  CACGCATTGTTATCACCTCCGATAATCTTTACAAGTTTTTCCTTACCACGATAAAAGCGC  1166427

Query  3474     ACTCGAGCCCATACTTCGCTGTGCCCAAGAATGTCACCGATGTCACGGAAAGAGAAATCA  3533
                ||||||||||||||||||||||||||||||||||||||||||||||||||||||||||||
Sbjct  1166426  ACTCGAGCCCATACTTCGCTGTGCCCAAGAATGTCACCGATGTCACGGAAAGAGAAATCA  1166367

Query  3534     CCGGCTAATCGCAGATGGATTACTTCACGAGTTTCGGCATCTAACTGTTGCATTGCTCGA  3593
                ||||||||||||||||||||||||||||||||||||||||||||||||||||||||||||
Sbjct  1166366  CCGGCTAATCGCAGATGGATTACTTCACGAGTTTCGGCATCTAACTGTTGCATTGCTCGA  1166307

Query  3594     TATAGTGCAAAACGCTCTTGCCGGTTCTCAAACTCTTTCGTGGGATTATCAGGAGCCGCA  3653
                ||||||||||||||||||||||||||||||||||||||||||||||||||||||||||||
Sbjct  1166306  TATAGTGCAAAACGCTCTTGCCGGTTCTCAAACTCTTTCGTGGGATTATCAGGAGCCGCA  1166247

Query  3654     ACATGAGTAAGTTCGCTTTCTTCCACAAGAGTGGTGCGCTTACTTGCGATTTTTTCTTGT  3713
                ||||||||||||||||||||||||||||||||||||||||||||||||||||||||||||
Sbjct  1166246  ACATGAGTAAGTTCGCTTTCTTCCACAAGAGTGGTGCGCTTACTTGCGATTTTTTCTTGT  1166187

Query  3714     ACTGCGGAAACAGTATCTTTGATTGAATGCGTAGTTGTATCTATAACATTTAATTCATAG  3773
                ||||||||||||||||||||||||||||||||||||||||||||||||||||||||||||
Sbjct  1166186  ACTGCGGAAACAGTATCTTTGATTGAATGCGTAGTTGTATCTATAACATTTAATTCATAG  1166127

Query  3774     ATTCCCAAATTGGAAAATTGCTTCCACATTGTTTCAACTAATTCAATATTTGTTTCTCTG  3833
                ||||||||||||||||||||||||||||||||||||||||||||||||||||||||||||
Sbjct  1166126  ATTCCCAAATTGGAAAATTGCTTCCACATTGTTTCAACTAATTCAATATTTGTTTCTCTG  1166067

Query  3834     TCTAACTTTGAGCGTTCGATAGCTCGCTTCATAGTTTCTTCTTTACTTGCCCTTAAAACG  3893
                ||||||||||||||||||||||||||||||||||||||||||||||||||||||||||||
Sbjct  1166066  TCTAACTTTGAGCGTTCGATAGCTCGCTTCATAGTTTCTTCTTTACTTGCCCTTAAAACG  1166007

Query  3894     ATATACAAGGCGCGGAAATTTTAAAGCTCGAAGTGCCGACGGTGTTTGGAAAGGCAGGAG  3953
                ||||||||||||||||||||||||||||||||||||||||||||||||||||||||||||
Sbjct  1166006  ATATACAAGGCGCGGAAATTTTAAAGCTCGAAGTGCCGACGGTGTTTGGAAAGGCAGGAG  1165947

Query  3954     AGGTTCTTAAAAAAGCGGTGGAGCAATACAGACCCGACGCGGTGGTGTGCGTAGGTCA  4011
                ||||||||||||||||||||||||||||||||||||||||||||||||||||||||||
Sbjct  1165946  AGGTTCTTAAAAAAGCGGTGGAGCAATACAGACCCGACGCGGTGGTGTGCGTAGGTCA  1165889


Range 2: 1168458 to 1169316

Score:1587 bits(859), Expect:0.0, 
Identities:859/859(100%),  Gaps:0/859(0%), Strand: Plus/Minus

Query  1        GTGGAGGTAAAATATAGATGAATCAAGGTAGAATTATTGTAATCACAGGTGCGCCGGGGA  60
                ||||||||||||||||||||||||||||||||||||||||||||||||||||||||||||
Sbjct  1169316  GTGGAGGTAAAATATAGATGAATCAAGGTAGAATTATTGTAATCACAGGTGCGCCGGGGA  1169257

Query  61       CAGGAAAAACTACAACGGCATCTGCTGTTGCAAAAGAATCAGATTTGGAAAAGTCTGTGC  120
                ||||||||||||||||||||||||||||||||||||||||||||||||||||||||||||
Sbjct  1169256  CAGGAAAAACTACAACGGCATCTGCTGTTGCAAAAGAATCAGATTTGGAAAAGTCTGTGC  1169197

Query  121      ATATGCACACAGATGACTTTTATCATTATCATGTAAGAAAGCCAAGCGCAAGGGAGTATG  180
                ||||||||||||||||||||||||||||||||||||||||||||||||||||||||||||
Sbjct  1169196  ATATGCACACAGATGACTTTTATCATTATCATGTAAGAAAGCCAAGCGCAAGGGAGTATG  1169137

Query  181      ATGATTGCTGCAATGAATTTTGGAATGTAACACCTTATGTTATTAAAGGATTGTGCCGTA  240
                ||||||||||||||||||||||||||||||||||||||||||||||||||||||||||||
Sbjct  1169136  ATGATTGCTGCAATGAATTTTGGAATGTAACACCTTATGTTATTAAAGGATTGTGCCGTA  1169077

Query  241      AGGAAATTTTATTTGCTATTGATCATTTTAATCAGATTGTTCGCCATGAGCTGCTGAGAA  300
                ||||||||||||||||||||||||||||||||||||||||||||||||||||||||||||
Sbjct  1169076  AGGAAATTTTATTTGCTATTGATCATTTTAATCAGATTGTTCGCCATGAGCTGCTGAGAA  1169017

Query  301      TGATATCATGGAAGGTCGGCATCGAAACAGGCTTTAAATTAAGTGTAGGCAAGAACTATA  360
                ||||||||||||||||||||||||||||||||||||||||||||||||||||||||||||
Sbjct  1169016  TGATATCATGGAAGGTCGGCATCGAAACAGGCTTTAAATTAAGTGTAGGCAAGAACTATA  1168957

Query  361      AGTTTATTGAAAGGTATATATCCGAGGATTTGTGGGAGAAACTTTTGTCCACCTACCGGA  420
                ||||||||||||||||||||||||||||||||||||||||||||||||||||||||||||
Sbjct  1168956  AGTTTATTGAAAGGTATATATCCGAGGATTTGTGGGAGAAACTTTTGTCCACCTACCGGA  1168897

Query  421      TGGATTCCTATGAAAACATATGGGAAGCATTATTTCTATGCCATCAATTGTTCAGGGCGG  480
                ||||||||||||||||||||||||||||||||||||||||||||||||||||||||||||
Sbjct  1168896  TGGATTCCTATGAAAACATATGGGAAGCATTATTTCTATGCCATCAATTGTTCAGGGCGG  1168837

Query  481      TATCCGGTGAGGTGGCGGAAAGGCTTCATTATGCCTATCCGGAGTATGATAGGAATATAA  540
                ||||||||||||||||||||||||||||||||||||||||||||||||||||||||||||
Sbjct  1168836  TATCCGGTGAGGTGGCGGAAAGGCTTCATTATGCCTATCCGGAGTATGATAGGAATATAA  1168777

Query  541      CAAAATATACCAGGGACATGTATAAAAAATACACTGGTAAAACCGGCTGCCTGGATAGCA  600
                ||||||||||||||||||||||||||||||||||||||||||||||||||||||||||||
Sbjct  1168776  CAAAATATACCAGGGACATGTATAAAAAATACACTGGTAAAACCGGCTGCCTGGATAGCA  1168717

Query  601      CATATGCCGCTGATATAGAAGAGAGGCGGGAACAGTGATTACAGAAATGAAAGCAGGGCA  660
                ||||||||||||||||||||||||||||||||||||||||||||||||||||||||||||
Sbjct  1168716  CATATGCCGCTGATATAGAAGAGAGGCGGGAACAGTGATTACAGAAATGAAAGCAGGGCA  1168657

Query  661      CCTGAAAGATATCGATAAACCCAGCGAACCATTTGAGGTGATAGGTAAGATTATACCGAG  720
                ||||||||||||||||||||||||||||||||||||||||||||||||||||||||||||
Sbjct  1168656  CCTGAAAGATATCGATAAACCCAGCGAACCATTTGAGGTGATAGGTAAGATTATACCGAG  1168597

Query  721      GTATGAAAACGAGAATTGGACCTTTACAGAATTACTCTATGAAGCGCCATATTTAAAAAG  780
                ||||||||||||||||||||||||||||||||||||||||||||||||||||||||||||
Sbjct  1168596  GTATGAAAACGAGAATTGGACCTTTACAGAATTACTCTATGAAGCGCCATATTTAAAAAG  1168537

Query  781      CTACCAAGACGAAGAGGATGAAGAGGATGAGGAGGCAGATTGCCTTGAATATATTGACAA  840
                ||||||||||||||||||||||||||||||||||||||||||||||||||||||||||||
Sbjct  1168536  CTACCAAGACGAAGAGGATGAAGAGGATGAGGAGGCAGATTGCCTTGAATATATTGACAA  1168477

Query  841      TACTGATAAGATAATATAT  859
                |||||||||||||||||||
Sbjct  1168476  TACTGATAAGATAATATAT  1168458


Range 3: 1165384 to 1165532

Score:270 bits(146), Expect:2e-67, 
Identities:148/149(99%),  Gaps:0/149(0%), Strand: Plus/Minus

Query  1        GTGGAGGTAAAATATAGATGAATCAAGGTAGAATTATTGTAATCACAGGTGCGCCGGGGA  60
                ||||||||||||||||||| ||||||||||||||||||||||||||||||||||||||||
Sbjct  1165532  GTGGAGGTAAAATATAGATAAATCAAGGTAGAATTATTGTAATCACAGGTGCGCCGGGGA  1165473

Query  61       CAGGAAAAACTACAACGGCATCTGCTGTTGCAAAAGAATCAGATTTGGAAAAGTCTGTGC  120
                ||||||||||||||||||||||||||||||||||||||||||||||||||||||||||||
Sbjct  1165472  CAGGAAAAACTACAACGGCATCTGCTGTTGCAAAAGAATCAGATTTGGAAAAGTCTGTGC  1165413

Query  121      ATATGCACACAGATGACTTTTATCATTAT  149
                |||||||||||||||||||||||||||||
Sbjct  1165412  ATATGCACACAGATGACTTTTATCATTAT  1165384


Range 4: 1164992 to 1165194

Score:265 bits(143), Expect:9e-66, 
Identities:183/203(90%),  Gaps:0/203(0%), Strand: Plus/Plus

Query  3696     CTTGCGATTTTTTCTTGTACTGCGGAAACAGTATCTTTGATTGAATGCGTAGTTGTATCT  3755
                ||| | |||||||||| |||||  ||||||||||||||||||||||||||||||||||||
Sbjct  1164992  CTTACTATTTTTTCTTTTACTGATGAAACAGTATCTTTGATTGAATGCGTAGTTGTATCT  1165051

Query  3756     ATAACATTTAATTCATAGATTCCCAAATTGGAAAATTGCTTCCACATTGTTTCAACTAAT  3815
                |||||||||||||||||||||||||||||||||||||||| |||||| ||||| || |||
Sbjct  1165052  ATAACATTTAATTCATAGATTCCCAAATTGGAAAATTGCTCCCACATGGTTTCTACCAAT  1165111

Query  3816     TCAATATTTGTTTCTCTGTCTAACTTTGAGCGTTCGATAGCTCGCTTCATAGTTTCTTCT  3875
                || |||||||| | || |||||||||||||||||| | |||||||||||  |||||||| 
Sbjct  1165112  TCGATATTTGTCTTTCGGTCTAACTTTGAGCGTTCAACAGCTCGCTTCAAGGTTTCTTCC  1165171

Query  3876     TTACTTGCCCTTAAAACGATATA  3898
                ||||||||||||||||  |||||
Sbjct  1165172  TTACTTGCCCTTAAAATAATATA  1165194


>Mycoplasma bovirhinis DNA, complete genome, strain: HAZ141_2
Sequence ID: AP018135.1 Length: 948039
Range 1: 873652 to 875869

Score:4063 bits(2200), Expect:0.0, 
Identities:2212/2218(99%),  Gaps:0/2218(0%), Strand: Plus/Minus

Query  1794    TTATAATTAGCTTCTTGGGGTATCTTTAAATACTGTAGAAAAGAGGAAGGAAATAATAAA  1853
               ||||||||||||||||||||||||||||||||||||||||||||||||||||||||||||
Sbjct  875869  TTATAATTAGCTTCTTGGGGTATCTTTAAATACTGTAGAAAAGAGGAAGGAAATAATAAA  875810

Query  1854    TGGCTAAAATGAGAATATCACCGGAATTGAAAAAACTGATCGAAAAATACCGCTGCGTAA  1913
               ||||||||||||||||||||||||||||||||||||||||||||||||||||||||||||
Sbjct  875809  TGGCTAAAATGAGAATATCACCGGAATTGAAAAAACTGATCGAAAAATACCGCTGCGTAA  875750

Query  1914    AAGATACGGAAGGAATGTCTCCTGCTAAGGTATATAAGCTGGTGGGAGAAAATGAAAACC  1973
               ||||||||||||||||||||||||||||||||||||||||||||||||||||||||||||
Sbjct  875749  AAGATACGGAAGGAATGTCTCCTGCTAAGGTATATAAGCTGGTGGGAGAAAATGAAAACC  875690

Query  1974    TATATTTAAAAATGACGGACAGCCGGTATAAAGGGACCACCTATGATGTGGAACGGGAAA  2033
               ||||||||||||||||||||||||||||||||||||||||||||||||||||||||||||
Sbjct  875689  TATATTTAAAAATGACGGACAGCCGGTATAAAGGGACCACCTATGATGTGGAACGGGAAA  875630

Query  2034    AGGACATGATGCTATGGCTGGAAGGAAAGCTGCCTGTTCCAAAGGTCCTGCACTTTGAAC  2093
               ||||||||||||||||||||||||||||||||||||||||||||||||||||||||||||
Sbjct  875629  AGGACATGATGCTATGGCTGGAAGGAAAGCTGCCTGTTCCAAAGGTCCTGCACTTTGAAC  875570

Query  2094    GGCATGATGGCTGGAGCAATCTGCTCATGAGTGAGGCCGATGGCGTCCTTTGCTCGGAAG  2153
               ||||||||||||||||||||||||||||||||||||||||||||||||||||||||||||
Sbjct  875569  GGCATGATGGCTGGAGCAATCTGCTCATGAGTGAGGCCGATGGCGTCCTTTGCTCGGAAG  875510

Query  2154    AGTATGAAGATGAACAAAGCCCTGAAAAGATTATCGAGCTGTATGCGGAGTGCATCAGGC  2213
               ||||||||||||||||||||||||||||||||||||||||||||||||||||||||||||
Sbjct  875509  AGTATGAAGATGAACAAAGCCCTGAAAAGATTATCGAGCTGTATGCGGAGTGCATCAGGC  875450

Query  2214    TCTTTCACTCCATCGACATATCGGATTGTCCCTATACGAATAGCTTAGACAGCCGCTTAG  2273
               ||||||||||||||||||||||||||||||||||||||||||||||||||||||||||||
Sbjct  875449  TCTTTCACTCCATCGACATATCGGATTGTCCCTATACGAATAGCTTAGACAGCCGCTTAG  875390

Query  2274    CCGAATTGGATTACTTACTGAATAACGATCTGGCCGATGTGGATTGCGAAAACTGGGAAG  2333
               ||||||||||||||||||||||||||||||||||||||||||||||||||||||||||||
Sbjct  875389  CCGAATTGGATTACTTACTGAATAACGATCTGGCCGATGTGGATTGCGAAAACTGGGAAG  875330

Query  2334    AAGACACTCCATTTAAAGATCCGCGCGAGCTGTATGATTTTTTAAAGACGGAAAAGCCCG  2393
               ||||||||||||||||||||||||||||||||||||||||||||||||||||||||||||
Sbjct  875329  AAGACACTCCATTTAAAGATCCGCGCGAGCTGTATGATTTTTTAAAGACGGAAAAGCCCG  875270

Query  2394    AAGAGGAACTTGTCTTTTCCCACGGCGACCTGGGAGACAGCAACATCTTTGTGAAAGATG  2453
               ||||||||||||||||||||||||||||||||||||||||||||||||||||||||||||
Sbjct  875269  AAGAGGAACTTGTCTTTTCCCACGGCGACCTGGGAGACAGCAACATCTTTGTGAAAGATG  875210

Query  2454    GCAAAGTAAGTGGCTTTATTGATCTTGGGAGAAGCGGCAGGGCGGACAAGTGGTATGACA  2513
               ||||||||||||||||||||||||||||||||||||||||||||||||||||||||||||
Sbjct  875209  GCAAAGTAAGTGGCTTTATTGATCTTGGGAGAAGCGGCAGGGCGGACAAGTGGTATGACA  875150

Query  2514    TTGCCTTCTGCGTCCGGTCGATCAGGGAGGATATCGGGGAAGAACAGTATGTCGAGCTAT  2573
               ||||||||||||||||||||||||||||||||||||||||||||||||||||||||||||
Sbjct  875149  TTGCCTTCTGCGTCCGGTCGATCAGGGAGGATATCGGGGAAGAACAGTATGTCGAGCTAT  875090

Query  2574    TTTTTGACTTACTGGGGATCAAGCCTGATTGGGAGAAAATAAAATATTATATTTTACTGG  2633
               ||||||||||||||||||||||||||||||||||||||||||||||||||||||||||||
Sbjct  875089  TTTTTGACTTACTGGGGATCAAGCCTGATTGGGAGAAAATAAAATATTATATTTTACTGG  875030

Query  2634    ATGAATTGTTTTAGTACCTAGATTTAGATGTCTAAAAAGCTTTAACTACAAGCTTTTTAG  2693
               ||||||||||||||||||||||||||||| ||||||||||||||| ||||||||||||||
Sbjct  875029  ATGAATTGTTTTAGTACCTAGATTTAGATATCTAAAAAGCTTTAATTACAAGCTTTTTAG  874970

Query  2694    ACATCTAATCTTTTCTGAAGTACATCCGCAACTGTCCATACTCTGATGTTTTATATCTTT  2753
               | ||||||||||||||||||||||||||||||||||||||||||||||||||||||||||
Sbjct  874969  ATATCTAATCTTTTCTGAAGTACATCCGCAACTGTCCATACTCTGATGTTTTATATCTTT  874910

Query  2754    TCTAAAAGTTCGCTAGATAGAGTTCTATATTAGAGATGTAAAGAGTTTTGGTGAAGAGGT  2813
               ||||||||||||||||||||||||||||||||||||||||||||||||||||||||||||
Sbjct  874909  TCTAAAAGTTCGCTAGATAGAGTTCTATATTAGAGATGTAAAGAGTTTTGGTGAAGAGGT  874850

Query  2814    TTGTGAGTATGGCTTTTATAACCAGGGTGCAATGAGAAGCACTAACAGCAGCTAGCTTAA  2873
               ||||||||||||||||||||||||||||||||||||||||||||||||||||||||||||
Sbjct  874849  TTGTGAGTATGGCTTTTATAACCAGGGTGCAATGAGAAGCACTAACAGCAGCTAGCTTAA  874790

Query  2874    GAACGCATAGGATATACTTTTTATGGAAGTCACAGAGGAGGAATAAAATTTGAACAGGAT  2933
               ||||||||||||||||||||||| ||||||||||||||||||||||||||||||||||||
Sbjct  874789  GAACGCATAGGATATACTTTTTACGGAAGTCACAGAGGAGGAATAAAATTTGAACAGGAT  874730

Query  2934    TAACAGAGTAAAGATGCATAACACCATGAACATTTTCCTCGTTATCAGCTGCGAAAAAGA  2993
               ||||||||||||||||||||||||||||||||||||||||||||||||||||||||||||
Sbjct  874729  TAACAGAGTAAAGATGCATAACACCATGAACATTTTCCTCGTTATCAGCTGCGAAAAAGA  874670

Query  2994    TCAGCAGGTGATTGTCTATTGTTTGCCACGAGACTGCACGAACCGGAGTTCCTGCTTCCA  3053
               ||||||||||||||||||||||||||||||||||||||||||||||||||||||||||||
Sbjct  874669  TCAGCAGGTGATTGTCTATTGTTTGCCACGAGACTGCACGAACCGGAGTTCCTGCTTCCA  874610

Query  3054    CACCGGAAATAGTGTTGCCTTCCGGTGAAGGAATATAGTCACATACCGCTTCCAGCCTAC  3113
               ||||||||||||||||||||||||||||||||||||||||||||||||||||||||||||
Sbjct  874609  CACCGGAAATAGTGTTGCCTTCCGGTGAAGGAATATAGTCACATACCGCTTCCAGCCTAC  874550

Query  3114    CGGCTTCTGTATTGGCATAATGAAACTCCAAATCATAGAGCCACCCTATACAAAACAGGG  3173
               |||||||||||||||||||||||||||||||||||||||||||||||||||||||||| |
Sbjct  874549  CGGCTTCTGTATTGGCATAATGAAACTCCAAATCATAGAGCCACCCTATACAAAACAGAG  874490

Query  3174    CAACAAGTGCGGAAAGAATTGCCGCTATTAAGCGAGTGCGTTTAACACGCTTTAAAAATC  3233
               ||||||||||||||||||||||||||||||||||||||||||||||||||||||||||||
Sbjct  874489  CAACAAGTGCGGAAAGAATTGCCGCTATTAAGCGAGTGCGTTTAACACGCTTTAAAAATC  874430

Query  3234    TAAGTGCACGCTGTGGCGCTTTTTCAATAGGAACCTGCCTGCGCATATCCTCTTCAAGCT  3293
               ||||||||||||||||||||||||||||||||||||||||||||||||||||||||||||
Sbjct  874429  TAAGTGCACGCTGTGGCGCTTTTTCAATAGGAACCTGCCTGCGCATATCCTCTTCAAGCT  874370

Query  3294    GGCGGCAGGCCGCACAATGCTCAATGTGTTCTCTGACCATAGCAGAGGTCTCTGTCTCGG  3353
               ||||||||||||||||||||||||||||||||||||||||||||||||||||||||||||
Sbjct  874369  GGCGGCAGGCCGCACAATGCTCAATGTGTTCTCTGACCATAGCAGAGGTCTCTGTCTCGG  874310

Query  3354    TCAATTCTTCAAGATAGGATGGGAGTAAATCCCTGACTACGCAGCAGTCAAGATTGGTTT  3413
               ||||||||||||||||||||||||||||||||||||||||||||||||||||||||||||
Sbjct  874309  TCAATTCTTCAAGATAGGATGGGAGTAAATCCCTGACTACGCAGCAGTCAAGATTGGTTT  874250

Query  3414    CACGCATTGTTATCACCTCCGATAATCTTTACAAGTTTTTCCTTACCACGATAAAAGCGC  3473
                |||||||||||||||||||||||||||||||||||||||||||||||||||||||||||
Sbjct  874249  TACGCATTGTTATCACCTCCGATAATCTTTACAAGTTTTTCCTTACCACGATAAAAGCGC  874190

Query  3474    ACTCGAGCCCATACTTCGCTGTGCCCAAGAATGTCACCGATGTCACGGAAAGAGAAATCA  3533
               ||||||||||||||||||||||||||||||||||||||||||||||||||||||||||||
Sbjct  874189  ACTCGAGCCCATACTTCGCTGTGCCCAAGAATGTCACCGATGTCACGGAAAGAGAAATCA  874130

Query  3534    CCGGCTAATCGCAGATGGATTACTTCACGAGTTTCGGCATCTAACTGTTGCATTGCTCGA  3593
               ||||||||||||||||||||||||||||||||||||||||||||||||||||||||||||
Sbjct  874129  CCGGCTAATCGCAGATGGATTACTTCACGAGTTTCGGCATCTAACTGTTGCATTGCTCGA  874070

Query  3594    TATAGTGCAAAACGCTCTTGCCGGTTCTCAAACTCTTTCGTGGGATTATCAGGAGCCGCA  3653
               ||||||||||||||||||||||||||||||||||||||||||||||||||||||||||||
Sbjct  874069  TATAGTGCAAAACGCTCTTGCCGGTTCTCAAACTCTTTCGTGGGATTATCAGGAGCCGCA  874010

Query  3654    ACATGAGTAAGTTCGCTTTCTTCCACAAGAGTGGTGCGCTTACTTGCGATTTTTTCTTGT  3713
               ||||||||||||||||||||||||||||||||||||||||||||||||||||||||||||
Sbjct  874009  ACATGAGTAAGTTCGCTTTCTTCCACAAGAGTGGTGCGCTTACTTGCGATTTTTTCTTGT  873950

Query  3714    ACTGCGGAAACAGTATCTTTGATTGAATGCGTAGTTGTATCTATAACATTTAATTCATAG  3773
               ||||||||||||||||||||||||||||||||||||||||||||||||||||||||||||
Sbjct  873949  ACTGCGGAAACAGTATCTTTGATTGAATGCGTAGTTGTATCTATAACATTTAATTCATAG  873890

Query  3774    ATTCCCAAATTGGAAAATTGCTTCCACATTGTTTCAACTAATTCAATATTTGTTTCTCTG  3833
               ||||||||||||||||||||||||||||||||||||||||||||||||||||||||||||
Sbjct  873889  ATTCCCAAATTGGAAAATTGCTTCCACATTGTTTCAACTAATTCAATATTTGTTTCTCTG  873830

Query  3834    TCTAACTTTGAGCGTTCGATAGCTCGCTTCATAGTTTCTTCTTTACTTGCCCTTAAAACG  3893
               ||||||||||||||||||||||||||||||||||||||||||||||||||||||||||||
Sbjct  873829  TCTAACTTTGAGCGTTCGATAGCTCGCTTCATAGTTTCTTCTTTACTTGCCCTTAAAACG  873770

Query  3894    ATATACAAGGCGCGGAAATTTTAAAGCTCGAAGTGCCGACGGTGTTTGGAAAGGCAGGAG  3953
               ||||||||||||||||||||||||||||||||||||||||||||||||||||||||||||
Sbjct  873769  ATATACAAGGCGCGGAAATTTTAAAGCTCGAAGTGCCGACGGTGTTTGGAAAGGCAGGAG  873710

Query  3954    AGGTTCTTAAAAAAGCGGTGGAGCAATACAGACCCGACGCGGTGGTGTGCGTAGGTCA  4011
               ||||||||||||||||||||||||||||||||||||||||||||||||||||||||||
Sbjct  873709  AGGTTCTTAAAAAAGCGGTGGAGCAATACAGACCCGACGCGGTGGTGTGCGTAGGTCA  873652


Range 2: 876221 to 877077

Score:1567 bits(848), Expect:0.0, 
Identities:854/857(99%),  Gaps:0/857(0%), Strand: Plus/Minus

Query  3       GGAGGTAAAATATAGATGAATCAAGGTAGAATTATTGTAATCACAGGTGCGCCGGGGACA  62
               ||||||||||||||||||||||||||||||||||||||||||||||||||||||||||||
Sbjct  877077  GGAGGTAAAATATAGATGAATCAAGGTAGAATTATTGTAATCACAGGTGCGCCGGGGACA  877018

Query  63      GGAAAAACTACAACGGCATCTGCTGTTGCAAAAGAATCAGATTTGGAAAAGTCTGTGCAT  122
               ||||||||||||||||||||||||||||||||||||||||||||||||||||||||||||
Sbjct  877017  GGAAAAACTACAACGGCATCTGCTGTTGCAAAAGAATCAGATTTGGAAAAGTCTGTGCAT  876958

Query  123     ATGCACACAGATGACTTTTATCATTATCATGTAAGAAAGCCAAGCGCAAGGGAGTATGAT  182
               ||||||||||||||||||||||||||||||||||||||||||||||||||||||||||||
Sbjct  876957  ATGCACACAGATGACTTTTATCATTATCATGTAAGAAAGCCAAGCGCAAGGGAGTATGAT  876898

Query  183     GATTGCTGCAATGAATTTTGGAATGTAACACCTTATGTTATTAAAGGATTGTGCCGTAAG  242
               |||||||||||||||||||||||||||||| |||||||||||||||||||||||||||||
Sbjct  876897  GATTGCTGCAATGAATTTTGGAATGTAACAGCTTATGTTATTAAAGGATTGTGCCGTAAG  876838

Query  243     GAAATTTTATTTGCTATTGATCATTTTAATCAGATTGTTCGCCATGAGCTGCTGAGAATG  302
               ||||||||||||||||||||||||||||||||||||||||||||||||||||||||||||
Sbjct  876837  GAAATTTTATTTGCTATTGATCATTTTAATCAGATTGTTCGCCATGAGCTGCTGAGAATG  876778

Query  303     ATATCATGGAAGGTCGGCATCGAAACAGGCTTTAAATTAAGTGTAGGCAAGAACTATAAG  362
               ||||||||||||||||||||||||||||||||||||||||||||||||||||||||||||
Sbjct  876777  ATATCATGGAAGGTCGGCATCGAAACAGGCTTTAAATTAAGTGTAGGCAAGAACTATAAG  876718

Query  363     TTTATTGAAAGGTATATATCCGAGGATTTGTGGGAGAAACTTTTGTCCACCTACCGGATG  422
               ||||||||||||||| ||||||||||||||||||||||||||||||||||||||||||||
Sbjct  876717  TTTATTGAAAGGTATGTATCCGAGGATTTGTGGGAGAAACTTTTGTCCACCTACCGGATG  876658

Query  423     GATTCCTATGAAAACATATGGGAAGCATTATTTCTATGCCATCAATTGTTCAGGGCGGTA  482
               ||||||||||||||||||||||||||||||||||||||||||||||||||||||||||||
Sbjct  876657  GATTCCTATGAAAACATATGGGAAGCATTATTTCTATGCCATCAATTGTTCAGGGCGGTA  876598

Query  483     TCCGGTGAGGTGGCGGAAAGGCTTCATTATGCCTATCCGGAGTATGATAGGAATATAACA  542
               |||||||||||||||||| |||||||||||||||||||||||||||||||||||||||||
Sbjct  876597  TCCGGTGAGGTGGCGGAATGGCTTCATTATGCCTATCCGGAGTATGATAGGAATATAACA  876538

Query  543     AAATATACCAGGGACATGTATAAAAAATACACTGGTAAAACCGGCTGCCTGGATAGCACA  602
               ||||||||||||||||||||||||||||||||||||||||||||||||||||||||||||
Sbjct  876537  AAATATACCAGGGACATGTATAAAAAATACACTGGTAAAACCGGCTGCCTGGATAGCACA  876478

Query  603     TATGCCGCTGATATAGAAGAGAGGCGGGAACAGTGATTACAGAAATGAAAGCAGGGCACC  662
               ||||||||||||||||||||||||||||||||||||||||||||||||||||||||||||
Sbjct  876477  TATGCCGCTGATATAGAAGAGAGGCGGGAACAGTGATTACAGAAATGAAAGCAGGGCACC  876418

Query  663     TGAAAGATATCGATAAACCCAGCGAACCATTTGAGGTGATAGGTAAGATTATACCGAGGT  722
               ||||||||||||||||||||||||||||||||||||||||||||||||||||||||||||
Sbjct  876417  TGAAAGATATCGATAAACCCAGCGAACCATTTGAGGTGATAGGTAAGATTATACCGAGGT  876358

Query  723     ATGAAAACGAGAATTGGACCTTTACAGAATTACTCTATGAAGCGCCATATTTAAAAAGCT  782
               ||||||||||||||||||||||||||||||||||||||||||||||||||||||||||||
Sbjct  876357  ATGAAAACGAGAATTGGACCTTTACAGAATTACTCTATGAAGCGCCATATTTAAAAAGCT  876298

Query  783     ACCAAGACGAAGAGGATGAAGAGGATGAGGAGGCAGATTGCCTTGAATATATTGACAATA  842
               ||||||||||||||||||||||||||||||||||||||||||||||||||||||||||||
Sbjct  876297  ACCAAGACGAAGAGGATGAAGAGGATGAGGAGGCAGATTGCCTTGAATATATTGACAATA  876238

Query  843     CTGATAAGATAATATAT  859
               |||||||||||||||||
Sbjct  876237  CTGATAAGATAATATAT  876221


Range 3: 870709 to 870911

Score:342 bits(185), Expect:4e-89, 
Identities:197/203(97%),  Gaps:0/203(0%), Strand: Plus/Plus

Query  3696    CTTGCGATTTTTTCTTGTACTGCGGAAACAGTATCTTTGATTGAATGCGTAGTTGTATCT  3755
               ||| | |||||||||| |||||| ||||||||||||||||||||||||||||||||||||
Sbjct  870709  CTTACTATTTTTTCTTTTACTGCTGAAACAGTATCTTTGATTGAATGCGTAGTTGTATCT  870768

Query  3756    ATAACATTTAATTCATAGATTCCCAAATTGGAAAATTGCTTCCACATTGTTTCAACTAAT  3815
               ||||||||||||||||||||||| |||||||||||||| |||||||||||||||||||||
Sbjct  870769  ATAACATTTAATTCATAGATTCCTAAATTGGAAAATTGATTCCACATTGTTTCAACTAAT  870828

Query  3816    TCAATATTTGTTTCTCTGTCTAACTTTGAGCGTTCGATAGCTCGCTTCATAGTTTCTTCT  3875
               ||||||||||||||||||||||||||||||||||||||||||||||||||||||||||||
Sbjct  870829  TCAATATTTGTTTCTCTGTCTAACTTTGAGCGTTCGATAGCTCGCTTCATAGTTTCTTCT  870888

Query  3876    TTACTTGCCCTTAAAACGATATA  3898
               |||||||||||||||||||||||
Sbjct  870889  TTACTTGCCCTTAAAACGATATA  870911


Range 4: 871101 to 871249

Score:270 bits(146), Expect:2e-67, 
Identities:148/149(99%),  Gaps:0/149(0%), Strand: Plus/Minus

Query  1       GTGGAGGTAAAATATAGATGAATCAAGGTAGAATTATTGTAATCACAGGTGCGCCGGGGA  60
               ||||||||||||||||||| ||||||||||||||||||||||||||||||||||||||||
Sbjct  871249  GTGGAGGTAAAATATAGATAAATCAAGGTAGAATTATTGTAATCACAGGTGCGCCGGGGA  871190

Query  61      CAGGAAAAACTACAACGGCATCTGCTGTTGCAAAAGAATCAGATTTGGAAAAGTCTGTGC  120
               ||||||||||||||||||||||||||||||||||||||||||||||||||||||||||||
Sbjct  871189  CAGGAAAAACTACAACGGCATCTGCTGTTGCAAAAGAATCAGATTTGGAAAAGTCTGTGC  871130

Query  121     ATATGCACACAGATGACTTTTATCATTAT  149
               |||||||||||||||||||||||||||||
Sbjct  871129  ATATGCACACAGATGACTTTTATCATTAT  871101


>Campylobacter coli strain SX81 aadE-sat4-aphA-3 gene cluster, complete sequence
Sequence ID: JQ655275.1 Length: 15316
Range 1: 4478 to 6696

Score:4063 bits(2200), Expect:0.0, 
Identities:2214/2220(99%),  Gaps:3/2220(0%), Strand: Plus/Plus

Query  1794  TTATAATTAGCTTCTTGGGGTATCTTTAAATACTGTAGAAAAGAGGAAGGAAATAATAAA  1853
             ||||||||||||||||||||||||||||||||||||||||||||||||||||||||||||
Sbjct  4478  TTATAATTAGCTTCTTGGGGTATCTTTAAATACTGTAGAAAAGAGGAAGGAAATAATAAA  4537

Query  1854  TGGCTAAAATGAGAATATCACCGGAATTGAAAAAACTGATCGAAAAATACCGCTGCGTAA  1913
             ||||||||||||||||||||||||||||||||||||||||||||||||||||||||||||
Sbjct  4538  TGGCTAAAATGAGAATATCACCGGAATTGAAAAAACTGATCGAAAAATACCGCTGCGTAA  4597

Query  1914  AAGATACGGAAGGAATGTCTCCTGCTAAGGTATATAAGCTGGTGGGAGAAAATGAAAACC  1973
             ||||||||||||||||||||||||||||||||||||||||||||||||||||||||||||
Sbjct  4598  AAGATACGGAAGGAATGTCTCCTGCTAAGGTATATAAGCTGGTGGGAGAAAATGAAAACC  4657

Query  1974  TATATTTAAAAATGACGGACAGCCGGTATAAAGGGACCACCTATGATGTGGAACGGGAAA  2033
             ||||||||||||||||||||||||||||||||||||||||||||||||||||||||||||
Sbjct  4658  TATATTTAAAAATGACGGACAGCCGGTATAAAGGGACCACCTATGATGTGGAACGGGAAA  4717

Query  2034  AGGACATGATGCTATGGCTGGAAGGAAAGCTGCCTGTTCCAAAGGTCCTGCACTTTGAAC  2093
             ||||||||||||||||||||||||||||||||||||||||||||||||||||||||||||
Sbjct  4718  AGGACATGATGCTATGGCTGGAAGGAAAGCTGCCTGTTCCAAAGGTCCTGCACTTTGAAC  4777

Query  2094  GGCATGATGGCTGGAGCAATCTGCTCATGAGTGAGGCCGATGGCGTCCTTTGCTCGGAAG  2153
             ||||||||||||||||||||||||||||||||||||||||||||||||||||||||||||
Sbjct  4778  GGCATGATGGCTGGAGCAATCTGCTCATGAGTGAGGCCGATGGCGTCCTTTGCTCGGAAG  4837

Query  2154  AGTATGAAGATGAACAAAGCCCTGAAAAGATTATCGAGCTGTATGCGGAGTGCATCAGGC  2213
             ||||||||||||||||||||||||||||||||||||||||||||||||||||||||||||
Sbjct  4838  AGTATGAAGATGAACAAAGCCCTGAAAAGATTATCGAGCTGTATGCGGAGTGCATCAGGC  4897

Query  2214  TCTTTCACTCCATCGACATATCGGATTGTCCCTATACGAATAGCTTAGACAGCCGCTTAG  2273
             ||||||||||||||||||||||||||||||||||||||||||||||||||||||||||||
Sbjct  4898  TCTTTCACTCCATCGACATATCGGATTGTCCCTATACGAATAGCTTAGACAGCCGCTTAG  4957

Query  2274  CCGAATTGGATTACTTACTGAATAACGATCTGGCCGATGTGGATTGCGAAAACTGGGAAG  2333
             ||||||||||||||||||||||||||||||||||||||||||||||||||||||||||||
Sbjct  4958  CCGAATTGGATTACTTACTGAATAACGATCTGGCCGATGTGGATTGCGAAAACTGGGAAG  5017

Query  2334  AAGACACTCCATTTAAAGATCCGCGCGAGCTGTATGATTTTTTAAAGACGGAAAAGCCCG  2393
             ||||||||||||||||||||||||||||||||||||||||||||||||||||||||||||
Sbjct  5018  AAGACACTCCATTTAAAGATCCGCGCGAGCTGTATGATTTTTTAAAGACGGAAAAGCCCG  5077

Query  2394  AAGAGGAACTTGTCTTTTCCCACGGCGACCTGGGAGACAGCAACATCTTTGTGAAAGATG  2453
             ||||||||||||||||||||||||||||||||||||||||||||||||||||||||||||
Sbjct  5078  AAGAGGAACTTGTCTTTTCCCACGGCGACCTGGGAGACAGCAACATCTTTGTGAAAGATG  5137

Query  2454  GCAAAGTAAGTGGCTTTATTGATCTTGGGAGAAGCGGCAGGGCGGACAAGTGGTATGACA  2513
             ||||||||||||||||||||||||||||||||||||||||||||||||||||||||||||
Sbjct  5138  GCAAAGTAAGTGGCTTTATTGATCTTGGGAGAAGCGGCAGGGCGGACAAGTGGTATGACA  5197

Query  2514  TTGCCTTCTGCGTCCGGTCGATCAGGGAGGATATCGGGGAAGAACAGTATGTCGAGCTAT  2573
             ||||||||||||||||||||||||||||||||||||||||||||||||||||||||||||
Sbjct  5198  TTGCCTTCTGCGTCCGGTCGATCAGGGAGGATATCGGGGAAGAACAGTATGTCGAGCTAT  5257

Query  2574  TTTTTGACTTACTGGGGATCAAGCCTGATTGGGAGAAAATAAAATATTATATTTTACTGG  2633
             ||||||||||||||||||||||||||||||||||||||||||||||||||||||||||||
Sbjct  5258  TTTTTGACTTACTGGGGATCAAGCCTGATTGGGAGAAAATAAAATATTATATTTTACTGG  5317

Query  2634  ATGAATTGTTTTAGTACCTAGATTTAGATGTCTAAAAAGCTTTAACTACAAGCTTTTTAG  2693
             ||||||||||||||||||||||||||||||||||||||||||||||||||||||||||||
Sbjct  5318  ATGAATTGTTTTAGTACCTAGATTTAGATGTCTAAAAAGCTTTAACTACAAGCTTTTTAG  5377

Query  2694  ACATCTAATCTTTTCTGAAGTACATCCGCAACTGTCCATACTCTGATGTTTTATATCTTT  2753
             ||||||||||||||||||||||||||||||||||||||||||||||||||||||||||||
Sbjct  5378  ACATCTAATCTTTTCTGAAGTACATCCGCAACTGTCCATACTCTGATGTTTTATATCTTT  5437

Query  2754  TCTAAAAGTTCGCTAGATAGAGTTCTATATTAGAGATGTAAAGAGTTTTGGTGAAGAGGT  2813
             ||||||||||||||||||||||||||||||||||||||||||||||||||||||||||||
Sbjct  5438  TCTAAAAGTTCGCTAGATAGAGTTCTATATTAGAGATGTAAAGAGTTTTGGTGAAGAGGT  5497

Query  2814  TTGTGAGTATGGCTTTTATAAC-CAGGGTGCAATGAGAAGCACTAACAGCAGCTAGCTTA  2872
             |||||||||||||||||||||| |||||||||||||||||||||||||||||||||||||
Sbjct  5498  TTGTGAGTATGGCTTTTATAACACAGGGTGCAATGAGAAGCACTAACAGCAGCTAGCTTA  5557

Query  2873  AGAACGCATAGGATATACTTTTTATGGAAGTCACAGAGGAGGAATAAAATTTGAACAGGA  2932
             ||||||||||||||||||||||||||||||||||||||||||||||||||||||||||||
Sbjct  5558  AGAACGCATAGGATATACTTTTTATGGAAGTCACAGAGGAGGAATAAAATTTGAACAGGA  5617

Query  2933  TTAACAGAGTAAAGATGCATAACACCATGAACATTTTCCTCGTTATCAGCTGCGAAAAAG  2992
             ||||||||||||||||||||||||||||||||||||||||||||||||||||||||||||
Sbjct  5618  TTAACAGAGTAAAGATGCATAACACCATGAACATTTTCCTCGTTATCAGCTGCGAAAAAG  5677

Query  2993  ATCAGCAGGTGATTGTCTATTGTTTGCCACGAGACTGCACGAACCGGAGTTCCTGCTTCC  3052
             ||||||||||||||||||||||||||||||||||||||||||||||||||||||||||||
Sbjct  5678  ATCAGCAGGTGATTGTCTATTGTTTGCCACGAGACTGCACGAACCGGAGTTCCTGCTTCC  5737

Query  3053  ACACCGGAAATAGTGTTGCCTTCCGGTGAAGGAATATAGTCACATACCGCTTCCAGCCTA  3112
             ||||||||||||||||||||||||||||||||||||||||||||||||||||||||||||
Sbjct  5738  ACACCGGAAATAGTGTTGCCTTCCGGTGAAGGAATATAGTCACATACCGCTTCCAGCCTA  5797

Query  3113  CCGGCTTCTGTATTGGCATAATGAAACTCCAAATCATAGAGCCACCCTATACAAAACAGG  3172
             ||||||||||||||||||||||| ||||||||||||||||||||||||||||||||||||
Sbjct  5798  CCGGCTTCTGTATTGGCATAATGCAACTCCAAATCATAGAGCCACCCTATACAAAACAGG  5857

Query  3173  GCAACAAGTGCGGAAAGAATTGCCGCTATTAAGCGAGTGCGTTTAACACGCTTTAAAAAT  3232
             ||||| ||||||||||| ||||||||||||||||||||||||||||||||||||||||||
Sbjct  5858  GCAACCAGTGCGGAAAG-ATTGCCGCTATTAAGCGAGTGCGTTTAACACGCTTTAAAAAT  5916

Query  3233  CTAAGTGCACGCTGTGGCGCTTTTTCAATAGGAACCTGCCTGCGCATATCCTCTTCAAGC  3292
             ||||||||||||||||||||||||||||||||||||||||||||||||||||||||||||
Sbjct  5917  CTAAGTGCACGCTGTGGCGCTTTTTCAATAGGAACCTGCCTGCGCATATCCTCTTCAAGC  5976

Query  3293  TGGCGGCAGG-CCGCACAATGCTCAATGTGTTCTCTGACCATAGCAGAGGTCTCTGTCTC  3351
             |||||||||| |||||||||||||||||||||||||||||||||||||||||||||||||
Sbjct  5977  TGGCGGCAGGACCGCACAATGCTCAATGTGTTCTCTGACCATAGCAGAGGTCTCTGTCTC  6036

Query  3352  GGTCAATTCTTCAAGATAGGATGGGAGTAAATCCCTGACTACGCAGCAGTCAAGATTGGT  3411
             ||||||||||||||||||||||||||||||||||||||||||||||||||||||||||||
Sbjct  6037  GGTCAATTCTTCAAGATAGGATGGGAGTAAATCCCTGACTACGCAGCAGTCAAGATTGGT  6096

Query  3412  TTCACGCATTGTTATCACCTCCGATAATCTTTACAAGTTTTTCCTTACCACGATAAAAGC  3471
             ||||||||||||||||||||||||||||||||||||||||||||||||||||||||||||
Sbjct  6097  TTCACGCATTGTTATCACCTCCGATAATCTTTACAAGTTTTTCCTTACCACGATAAAAGC  6156

Query  3472  GCACTCGAGCCCATACTTCGCTGTGCCCAAGAATGTCACCGATGTCACGGAAAGAGAAAT  3531
             ||||||||||||||||||||||||||||||||||||||||||||||||||||||||||||
Sbjct  6157  GCACTCGAGCCCATACTTCGCTGTGCCCAAGAATGTCACCGATGTCACGGAAAGAGAAAT  6216

Query  3532  CACCGGCTAATCGCAGATGGATTACTTCACGAGTTTCGGCATCTAACTGTTGCATTGCTC  3591
             ||||||||||||||||||||||||||||||||||||||||||||||||||||||||||||
Sbjct  6217  CACCGGCTAATCGCAGATGGATTACTTCACGAGTTTCGGCATCTAACTGTTGCATTGCTC  6276

Query  3592  GATATAGTGCAAAACGCTCTTGCCGGTTCTCAAACTCTTTCGTGGGATTATCAGGAGCCG  3651
             ||||||||||||||||||||||||||||||||||||||||||||||||||||||||||||
Sbjct  6277  GATATAGTGCAAAACGCTCTTGCCGGTTCTCAAACTCTTTCGTGGGATTATCAGGAGCCG  6336

Query  3652  CAACATGAGTAAGTTCGCTTTCTTCCACAAGAGTGGTGCGCTTACTTGCGATTTTTTCTT  3711
             |||||||||||||||||||||||||||||||||||||| |||||||||||||||||||||
Sbjct  6337  CAACATGAGTAAGTTCGCTTTCTTCCACAAGAGTGGTGTGCTTACTTGCGATTTTTTCTT  6396

Query  3712  GTACTGCGGAAACAGTATCTTTGATTGAATGCGTAGTTGTATCTATAACATTTAATTCAT  3771
             ||||||||||||||||||||||||||||||||||||||||||||||||||||||||||||
Sbjct  6397  GTACTGCGGAAACAGTATCTTTGATTGAATGCGTAGTTGTATCTATAACATTTAATTCAT  6456

Query  3772  AGATTCCCAAATTGGAAAATTGCTTCCACATTGTTTCAACTAATTCAATATTTGTTTCTC  3831
             ||||||||||||||||||||||||||||||||||||||||||||||||||||||||||||
Sbjct  6457  AGATTCCCAAATTGGAAAATTGCTTCCACATTGTTTCAACTAATTCAATATTTGTTTCTC  6516

Query  3832  TGTCTAACTTTGAGCGTTCGATAGCTCGCTTCATAGTTTCTTCTTTACTTGCCCTTAAAA  3891
             ||||||||||||||||||||||||||||||||||||||||||||||||||||||||||||
Sbjct  6517  TGTCTAACTTTGAGCGTTCGATAGCTCGCTTCATAGTTTCTTCTTTACTTGCCCTTAAAA  6576

Query  3892  CGATATACAAGGCGCGGAAATTTTAAAGCTCGAAGTGCCGACGGTGTTTGGAAAGGCAGG  3951
             ||||||||||||||||||||||||||||||||||||||||||||||||||||||||||||
Sbjct  6577  CGATATACAAGGCGCGGAAATTTTAAAGCTCGAAGTGCCGACGGTGTTTGGAAAGGCAGG  6636

Query  3952  AGAGGTTCTTAAAAAAGCGGTGGAGCAATACAGACCCGACGCGGTGGTGTGCGTAGGTCA  4011
             ||||||||||||||||||||||||||||||||||||||||||||||||||||||||||||
Sbjct  6637  AGAGGTTCTTAAAAAAGCGGTGGAGCAATACAGACCCGACGCGGTGGTGTGCGTAGGTCA  6696


Range 2: 3390 to 4126

Score:1362 bits(737), Expect:0.0, 
Identities:737/737(100%),  Gaps:0/737(0%), Strand: Plus/Plus

Query  123   ATGCACACAGATGACTTTTATCATTATCATGTAAGAAAGCCAAGCGCAAGGGAGTATGAT  182
             ||||||||||||||||||||||||||||||||||||||||||||||||||||||||||||
Sbjct  3390  ATGCACACAGATGACTTTTATCATTATCATGTAAGAAAGCCAAGCGCAAGGGAGTATGAT  3449

Query  183   GATTGCTGCAATGAATTTTGGAATGTAACACCTTATGTTATTAAAGGATTGTGCCGTAAG  242
             ||||||||||||||||||||||||||||||||||||||||||||||||||||||||||||
Sbjct  3450  GATTGCTGCAATGAATTTTGGAATGTAACACCTTATGTTATTAAAGGATTGTGCCGTAAG  3509

Query  243   GAAATTTTATTTGCTATTGATCATTTTAATCAGATTGTTCGCCATGAGCTGCTGAGAATG  302
             ||||||||||||||||||||||||||||||||||||||||||||||||||||||||||||
Sbjct  3510  GAAATTTTATTTGCTATTGATCATTTTAATCAGATTGTTCGCCATGAGCTGCTGAGAATG  3569

Query  303   ATATCATGGAAGGTCGGCATCGAAACAGGCTTTAAATTAAGTGTAGGCAAGAACTATAAG  362
             ||||||||||||||||||||||||||||||||||||||||||||||||||||||||||||
Sbjct  3570  ATATCATGGAAGGTCGGCATCGAAACAGGCTTTAAATTAAGTGTAGGCAAGAACTATAAG  3629

Query  363   TTTATTGAAAGGTATATATCCGAGGATTTGTGGGAGAAACTTTTGTCCACCTACCGGATG  422
             ||||||||||||||||||||||||||||||||||||||||||||||||||||||||||||
Sbjct  3630  TTTATTGAAAGGTATATATCCGAGGATTTGTGGGAGAAACTTTTGTCCACCTACCGGATG  3689

Query  423   GATTCCTATGAAAACATATGGGAAGCATTATTTCTATGCCATCAATTGTTCAGGGCGGTA  482
             ||||||||||||||||||||||||||||||||||||||||||||||||||||||||||||
Sbjct  3690  GATTCCTATGAAAACATATGGGAAGCATTATTTCTATGCCATCAATTGTTCAGGGCGGTA  3749

Query  483   TCCGGTGAGGTGGCGGAAAGGCTTCATTATGCCTATCCGGAGTATGATAGGAATATAACA  542
             ||||||||||||||||||||||||||||||||||||||||||||||||||||||||||||
Sbjct  3750  TCCGGTGAGGTGGCGGAAAGGCTTCATTATGCCTATCCGGAGTATGATAGGAATATAACA  3809

Query  543   AAATATACCAGGGACATGTATAAAAAATACACTGGTAAAACCGGCTGCCTGGATAGCACA  602
             ||||||||||||||||||||||||||||||||||||||||||||||||||||||||||||
Sbjct  3810  AAATATACCAGGGACATGTATAAAAAATACACTGGTAAAACCGGCTGCCTGGATAGCACA  3869

Query  603   TATGCCGCTGATATAGAAGAGAGGCGGGAACAGTGATTACAGAAATGAAAGCAGGGCACC  662
             ||||||||||||||||||||||||||||||||||||||||||||||||||||||||||||
Sbjct  3870  TATGCCGCTGATATAGAAGAGAGGCGGGAACAGTGATTACAGAAATGAAAGCAGGGCACC  3929

Query  663   TGAAAGATATCGATAAACCCAGCGAACCATTTGAGGTGATAGGTAAGATTATACCGAGGT  722
             ||||||||||||||||||||||||||||||||||||||||||||||||||||||||||||
Sbjct  3930  TGAAAGATATCGATAAACCCAGCGAACCATTTGAGGTGATAGGTAAGATTATACCGAGGT  3989

Query  723   ATGAAAACGAGAATTGGACCTTTACAGAATTACTCTATGAAGCGCCATATTTAAAAAGCT  782
             ||||||||||||||||||||||||||||||||||||||||||||||||||||||||||||
Sbjct  3990  ATGAAAACGAGAATTGGACCTTTACAGAATTACTCTATGAAGCGCCATATTTAAAAAGCT  4049

Query  783   ACCAAGACGAAGAGGATGAAGAGGATGAGGAGGCAGATTGCCTTGAATATATTGACAATA  842
             ||||||||||||||||||||||||||||||||||||||||||||||||||||||||||||
Sbjct  4050  ACCAAGACGAAGAGGATGAAGAGGATGAGGAGGCAGATTGCCTTGAATATATTGACAATA  4109

Query  843   CTGATAAGATAATATAT  859
             |||||||||||||||||
Sbjct  4110  CTGATAAGATAATATAT  4126


Range 3: 7510 to 7658

Score:276 bits(149), Expect:4e-69, 
Identities:149/149(100%),  Gaps:0/149(0%), Strand: Plus/Plus

Query  1     GTGGAGGTAAAATATAGATGAATCAAGGTAGAATTATTGTAATCACAGGTGCGCCGGGGA  60
             ||||||||||||||||||||||||||||||||||||||||||||||||||||||||||||
Sbjct  7510  GTGGAGGTAAAATATAGATGAATCAAGGTAGAATTATTGTAATCACAGGTGCGCCGGGGA  7569

Query  61    CAGGAAAAACTACAACGGCATCTGCTGTTGCAAAAGAATCAGATTTGGAAAAGTCTGTGC  120
             ||||||||||||||||||||||||||||||||||||||||||||||||||||||||||||
Sbjct  7570  CAGGAAAAACTACAACGGCATCTGCTGTTGCAAAAGAATCAGATTTGGAAAAGTCTGTGC  7629

Query  121   ATATGCACACAGATGACTTTTATCATTAT  149
             |||||||||||||||||||||||||||||
Sbjct  7630  ATATGCACACAGATGACTTTTATCATTAT  7658


>Campylobacter coli strain DZB121 aminoglycoside resistance gene cluster, complete sequence
Sequence ID: KJ610808.1 Length: 16016
Range 1: 3748 to 5965

Score:4091 bits(2215), Expect:0.0, 
Identities:2217/2218(99%),  Gaps:0/2218(0%), Strand: Plus/Plus

Query  1794  TTATAATTAGCTTCTTGGGGTATCTTTAAATACTGTAGAAAAGAGGAAGGAAATAATAAA  1853
             ||||||||||||||||||||||||||||||||||||||||||||||||||||||||||||
Sbjct  3748  TTATAATTAGCTTCTTGGGGTATCTTTAAATACTGTAGAAAAGAGGAAGGAAATAATAAA  3807

Query  1854  TGGCTAAAATGAGAATATCACCGGAATTGAAAAAACTGATCGAAAAATACCGCTGCGTAA  1913
             ||||||||||||||||||||||||||||||||||||||||||||||||||||||||||||
Sbjct  3808  TGGCTAAAATGAGAATATCACCGGAATTGAAAAAACTGATCGAAAAATACCGCTGCGTAA  3867

Query  1914  AAGATACGGAAGGAATGTCTCCTGCTAAGGTATATAAGCTGGTGGGAGAAAATGAAAACC  1973
             ||||||||||||||||||||||||||||||||||||||||||||||||||||||||||||
Sbjct  3868  AAGATACGGAAGGAATGTCTCCTGCTAAGGTATATAAGCTGGTGGGAGAAAATGAAAACC  3927

Query  1974  TATATTTAAAAATGACGGACAGCCGGTATAAAGGGACCACCTATGATGTGGAACGGGAAA  2033
             ||||||||||||||||||||||||||||||||||||||||||||||||||||||||||||
Sbjct  3928  TATATTTAAAAATGACGGACAGCCGGTATAAAGGGACCACCTATGATGTGGAACGGGAAA  3987

Query  2034  AGGACATGATGCTATGGCTGGAAGGAAAGCTGCCTGTTCCAAAGGTCCTGCACTTTGAAC  2093
             ||||||||||||||||||||||||||||||||||||||||||||||||||||||||||||
Sbjct  3988  AGGACATGATGCTATGGCTGGAAGGAAAGCTGCCTGTTCCAAAGGTCCTGCACTTTGAAC  4047

Query  2094  GGCATGATGGCTGGAGCAATCTGCTCATGAGTGAGGCCGATGGCGTCCTTTGCTCGGAAG  2153
             ||||||||||||||||||||||||||||||||||||||||||||||||||||||||||||
Sbjct  4048  GGCATGATGGCTGGAGCAATCTGCTCATGAGTGAGGCCGATGGCGTCCTTTGCTCGGAAG  4107

Query  2154  AGTATGAAGATGAACAAAGCCCTGAAAAGATTATCGAGCTGTATGCGGAGTGCATCAGGC  2213
             ||||||||||||||||||||||||||||||||||||||||||||||||||||||||||||
Sbjct  4108  AGTATGAAGATGAACAAAGCCCTGAAAAGATTATCGAGCTGTATGCGGAGTGCATCAGGC  4167

Query  2214  TCTTTCACTCCATCGACATATCGGATTGTCCCTATACGAATAGCTTAGACAGCCGCTTAG  2273
             ||||||||||||||||||||||||||||||||||||||||||||||||||||||||||||
Sbjct  4168  TCTTTCACTCCATCGACATATCGGATTGTCCCTATACGAATAGCTTAGACAGCCGCTTAG  4227

Query  2274  CCGAATTGGATTACTTACTGAATAACGATCTGGCCGATGTGGATTGCGAAAACTGGGAAG  2333
             ||||||||||||||||||||||||||||||||||||||||||||||||||||||||||||
Sbjct  4228  CCGAATTGGATTACTTACTGAATAACGATCTGGCCGATGTGGATTGCGAAAACTGGGAAG  4287

Query  2334  AAGACACTCCATTTAAAGATCCGCGCGAGCTGTATGATTTTTTAAAGACGGAAAAGCCCG  2393
             ||||||||||||||||||||||||||||||||||||||||||||||||||||||||||||
Sbjct  4288  AAGACACTCCATTTAAAGATCCGCGCGAGCTGTATGATTTTTTAAAGACGGAAAAGCCCG  4347

Query  2394  AAGAGGAACTTGTCTTTTCCCACGGCGACCTGGGAGACAGCAACATCTTTGTGAAAGATG  2453
             ||||||||||||||||||||||||||||||||||||||||||||||||||||||||||||
Sbjct  4348  AAGAGGAACTTGTCTTTTCCCACGGCGACCTGGGAGACAGCAACATCTTTGTGAAAGATG  4407

Query  2454  GCAAAGTAAGTGGCTTTATTGATCTTGGGAGAAGCGGCAGGGCGGACAAGTGGTATGACA  2513
             ||||||||||||||||||||||||||||||||||||||||||||||||||||||||||||
Sbjct  4408  GCAAAGTAAGTGGCTTTATTGATCTTGGGAGAAGCGGCAGGGCGGACAAGTGGTATGACA  4467

Query  2514  TTGCCTTCTGCGTCCGGTCGATCAGGGAGGATATCGGGGAAGAACAGTATGTCGAGCTAT  2573
             ||||||||||||||||||||||||||||||||||||||||||||||||||||||||||||
Sbjct  4468  TTGCCTTCTGCGTCCGGTCGATCAGGGAGGATATCGGGGAAGAACAGTATGTCGAGCTAT  4527

Query  2574  TTTTTGACTTACTGGGGATCAAGCCTGATTGGGAGAAAATAAAATATTATATTTTACTGG  2633
             ||||||||||||||||||||||||||||||||||||||||||||||||||||||||||||
Sbjct  4528  TTTTTGACTTACTGGGGATCAAGCCTGATTGGGAGAAAATAAAATATTATATTTTACTGG  4587

Query  2634  ATGAATTGTTTTAGTACCTAGATTTAGATGTCTAAAAAGCTTTAACTACAAGCTTTTTAG  2693
             ||||||||||||||||||||||||||||||||||||||||||||||||||||||||||||
Sbjct  4588  ATGAATTGTTTTAGTACCTAGATTTAGATGTCTAAAAAGCTTTAACTACAAGCTTTTTAG  4647

Query  2694  ACATCTAATCTTTTCTGAAGTACATCCGCAACTGTCCATACTCTGATGTTTTATATCTTT  2753
             ||||||||||||||||||||||||||||||||||||||||||||||||||||||||||||
Sbjct  4648  ACATCTAATCTTTTCTGAAGTACATCCGCAACTGTCCATACTCTGATGTTTTATATCTTT  4707

Query  2754  TCTAAAAGTTCGCTAGATAGAGTTCTATATTAGAGATGTAAAGAGTTTTGGTGAAGAGGT  2813
             ||||||||||||||||||||||||||||||||||||||||||||||||||||||||||||
Sbjct  4708  TCTAAAAGTTCGCTAGATAGAGTTCTATATTAGAGATGTAAAGAGTTTTGGTGAAGAGGT  4767

Query  2814  TTGTGAGTATGGCTTTTATAACCAGGGTGCAATGAGAAGCACTAACAGCAGCTAGCTTAA  2873
             ||||||||||||||||||||||||||||||||||||||||||||||||||||||||||||
Sbjct  4768  TTGTGAGTATGGCTTTTATAACCAGGGTGCAATGAGAAGCACTAACAGCAGCTAGCTTAA  4827

Query  2874  GAACGCATAGGATATACTTTTTATGGAAGTCACAGAGGAGGAATAAAATTTGAACAGGAT  2933
             ||||||||||||||||||||||||||||||||||||||||||||||||||||||||||||
Sbjct  4828  GAACGCATAGGATATACTTTTTATGGAAGTCACAGAGGAGGAATAAAATTTGAACAGGAT  4887

Query  2934  TAACAGAGTAAAGATGCATAACACCATGAACATTTTCCTCGTTATCAGCTGCGAAAAAGA  2993
             ||||||||||||||||||||||||||||||||||||||||||||||||||||||||||||
Sbjct  4888  TAACAGAGTAAAGATGCATAACACCATGAACATTTTCCTCGTTATCAGCTGCGAAAAAGA  4947

Query  2994  TCAGCAGGTGATTGTCTATTGTTTGCCACGAGACTGCACGAACCGGAGTTCCTGCTTCCA  3053
             ||||||||||||||||||||||||||||||||||||||||||||||||||||||||||||
Sbjct  4948  TCAGCAGGTGATTGTCTATTGTTTGCCACGAGACTGCACGAACCGGAGTTCCTGCTTCCA  5007

Query  3054  CACCGGAAATAGTGTTGCCTTCCGGTGAAGGAATATAGTCACATACCGCTTCCAGCCTAC  3113
             ||||||||||||||||||||||||||||||||||||||||||||||||||||||||||||
Sbjct  5008  CACCGGAAATAGTGTTGCCTTCCGGTGAAGGAATATAGTCACATACCGCTTCCAGCCTAC  5067

Query  3114  CGGCTTCTGTATTGGCATAATGAAACTCCAAATCATAGAGCCACCCTATACAAAACAGGG  3173
             ||||||||||||||||||||||||||||||||||||||||||||||||||||||||||||
Sbjct  5068  CGGCTTCTGTATTGGCATAATGAAACTCCAAATCATAGAGCCACCCTATACAAAACAGGG  5127

Query  3174  CAACAAGTGCGGAAAGAATTGCCGCTATTAAGCGAGTGCGTTTAACACGCTTTAAAAATC  3233
             ||||||||||||||||||||||||||||||||||||||||||||||||||||||||||||
Sbjct  5128  CAACAAGTGCGGAAAGAATTGCCGCTATTAAGCGAGTGCGTTTAACACGCTTTAAAAATC  5187

Query  3234  TAAGTGCACGCTGTGGCGCTTTTTCAATAGGAACCTGCCTGCGCATATCCTCTTCAAGCT  3293
             ||||||||||||||||||||||||||||||||||||||||||||||||||||||||||||
Sbjct  5188  TAAGTGCACGCTGTGGCGCTTTTTCAATAGGAACCTGCCTGCGCATATCCTCTTCAAGCT  5247

Query  3294  GGCGGCAGGCCGCACAATGCTCAATGTGTTCTCTGACCATAGCAGAGGTCTCTGTCTCGG  3353
             ||||||||||||||||||||||||||||||||||||||||||||||||||||||||||||
Sbjct  5248  GGCGGCAGGCCGCACAATGCTCAATGTGTTCTCTGACCATAGCAGAGGTCTCTGTCTCGG  5307

Query  3354  TCAATTCTTCAAGATAGGATGGGAGTAAATCCCTGACTACGCAGCAGTCAAGATTGGTTT  3413
             ||||||||||||||||||||||||||||||||||||||||||||||||||||||||||||
Sbjct  5308  TCAATTCTTCAAGATAGGATGGGAGTAAATCCCTGACTACGCAGCAGTCAAGATTGGTTT  5367

Query  3414  CACGCATTGTTATCACCTCCGATAATCTTTACAAGTTTTTCCTTACCACGATAAAAGCGC  3473
             ||||||||||||||||||||||||||||||||||||||||||||||||||||||||||||
Sbjct  5368  CACGCATTGTTATCACCTCCGATAATCTTTACAAGTTTTTCCTTACCACGATAAAAGCGC  5427

Query  3474  ACTCGAGCCCATACTTCGCTGTGCCCAAGAATGTCACCGATGTCACGGAAAGAGAAATCA  3533
             ||||||||||||||||||||||||||||||||||||||||||||||||||||||||||||
Sbjct  5428  ACTCGAGCCCATACTTCGCTGTGCCCAAGAATGTCACCGATGTCACGGAAAGAGAAATCA  5487

Query  3534  CCGGCTAATCGCAGATGGATTACTTCACGAGTTTCGGCATCTAACTGTTGCATTGCTCGA  3593
             ||||||||||||||||||||||||||||||||||||||||||||||||||||||||||||
Sbjct  5488  CCGGCTAATCGCAGATGGATTACTTCACGAGTTTCGGCATCTAACTGTTGCATTGCTCGA  5547

Query  3594  TATAGTGCAAAACGCTCTTGCCGGTTCTCAAACTCTTTCGTGGGATTATCAGGAGCCGCA  3653
             ||||||||||||||||||||||||||||||||||||||||||||||||||||||||||||
Sbjct  5548  TATAGTGCAAAACGCTCTTGCCGGTTCTCAAACTCTTTCGTGGGATTATCAGGAGCCGCA  5607

Query  3654  ACATGAGTAAGTTCGCTTTCTTCCACAAGAGTGGTGCGCTTACTTGCGATTTTTTCTTGT  3713
             |||||||||||||||||||||||||||||||||||| |||||||||||||||||||||||
Sbjct  5608  ACATGAGTAAGTTCGCTTTCTTCCACAAGAGTGGTGTGCTTACTTGCGATTTTTTCTTGT  5667

Query  3714  ACTGCGGAAACAGTATCTTTGATTGAATGCGTAGTTGTATCTATAACATTTAATTCATAG  3773
             ||||||||||||||||||||||||||||||||||||||||||||||||||||||||||||
Sbjct  5668  ACTGCGGAAACAGTATCTTTGATTGAATGCGTAGTTGTATCTATAACATTTAATTCATAG  5727

Query  3774  ATTCCCAAATTGGAAAATTGCTTCCACATTGTTTCAACTAATTCAATATTTGTTTCTCTG  3833
             ||||||||||||||||||||||||||||||||||||||||||||||||||||||||||||
Sbjct  5728  ATTCCCAAATTGGAAAATTGCTTCCACATTGTTTCAACTAATTCAATATTTGTTTCTCTG  5787

Query  3834  TCTAACTTTGAGCGTTCGATAGCTCGCTTCATAGTTTCTTCTTTACTTGCCCTTAAAACG  3893
             ||||||||||||||||||||||||||||||||||||||||||||||||||||||||||||
Sbjct  5788  TCTAACTTTGAGCGTTCGATAGCTCGCTTCATAGTTTCTTCTTTACTTGCCCTTAAAACG  5847

Query  3894  ATATACAAGGCGCGGAAATTTTAAAGCTCGAAGTGCCGACGGTGTTTGGAAAGGCAGGAG  3953
             ||||||||||||||||||||||||||||||||||||||||||||||||||||||||||||
Sbjct  5848  ATATACAAGGCGCGGAAATTTTAAAGCTCGAAGTGCCGACGGTGTTTGGAAAGGCAGGAG  5907

Query  3954  AGGTTCTTAAAAAAGCGGTGGAGCAATACAGACCCGACGCGGTGGTGTGCGTAGGTCA  4011
             ||||||||||||||||||||||||||||||||||||||||||||||||||||||||||
Sbjct  5908  AGGTTCTTAAAAAAGCGGTGGAGCAATACAGACCCGACGCGGTGGTGTGCGTAGGTCA  5965


Range 2: 2922 to 3396

Score:878 bits(475), Expect:0.0, 
Identities:475/475(100%),  Gaps:0/475(0%), Strand: Plus/Plus

Query  385   AGGATTTGTGGGAGAAACTTTTGTCCACCTACCGGATGGATTCCTATGAAAACATATGGG  444
             ||||||||||||||||||||||||||||||||||||||||||||||||||||||||||||
Sbjct  2922  AGGATTTGTGGGAGAAACTTTTGTCCACCTACCGGATGGATTCCTATGAAAACATATGGG  2981

Query  445   AAGCATTATTTCTATGCCATCAATTGTTCAGGGCGGTATCCGGTGAGGTGGCGGAAAGGC  504
             ||||||||||||||||||||||||||||||||||||||||||||||||||||||||||||
Sbjct  2982  AAGCATTATTTCTATGCCATCAATTGTTCAGGGCGGTATCCGGTGAGGTGGCGGAAAGGC  3041

Query  505   TTCATTATGCCTATCCGGAGTATGATAGGAATATAACAAAATATACCAGGGACATGTATA  564
             ||||||||||||||||||||||||||||||||||||||||||||||||||||||||||||
Sbjct  3042  TTCATTATGCCTATCCGGAGTATGATAGGAATATAACAAAATATACCAGGGACATGTATA  3101

Query  565   AAAAATACACTGGTAAAACCGGCTGCCTGGATAGCACATATGCCGCTGATATAGAAGAGA  624
             ||||||||||||||||||||||||||||||||||||||||||||||||||||||||||||
Sbjct  3102  AAAAATACACTGGTAAAACCGGCTGCCTGGATAGCACATATGCCGCTGATATAGAAGAGA  3161

Query  625   GGCGGGAACAGTGATTACAGAAATGAAAGCAGGGCACCTGAAAGATATCGATAAACCCAG  684
             ||||||||||||||||||||||||||||||||||||||||||||||||||||||||||||
Sbjct  3162  GGCGGGAACAGTGATTACAGAAATGAAAGCAGGGCACCTGAAAGATATCGATAAACCCAG  3221

Query  685   CGAACCATTTGAGGTGATAGGTAAGATTATACCGAGGTATGAAAACGAGAATTGGACCTT  744
             ||||||||||||||||||||||||||||||||||||||||||||||||||||||||||||
Sbjct  3222  CGAACCATTTGAGGTGATAGGTAAGATTATACCGAGGTATGAAAACGAGAATTGGACCTT  3281

Query  745   TACAGAATTACTCTATGAAGCGCCATATTTAAAAAGCTACCAAGACGAAGAGGATGAAGA  804
             ||||||||||||||||||||||||||||||||||||||||||||||||||||||||||||
Sbjct  3282  TACAGAATTACTCTATGAAGCGCCATATTTAAAAAGCTACCAAGACGAAGAGGATGAAGA  3341

Query  805   GGATGAGGAGGCAGATTGCCTTGAATATATTGACAATACTGATAAGATAATATAT  859
             |||||||||||||||||||||||||||||||||||||||||||||||||||||||
Sbjct  3342  GGATGAGGAGGCAGATTGCCTTGAATATATTGACAATACTGATAAGATAATATAT  3396


Range 3: 6779 to 6927

Score:276 bits(149), Expect:4e-69, 
Identities:149/149(100%),  Gaps:0/149(0%), Strand: Plus/Plus

Query  1     GTGGAGGTAAAATATAGATGAATCAAGGTAGAATTATTGTAATCACAGGTGCGCCGGGGA  60
             ||||||||||||||||||||||||||||||||||||||||||||||||||||||||||||
Sbjct  6779  GTGGAGGTAAAATATAGATGAATCAAGGTAGAATTATTGTAATCACAGGTGCGCCGGGGA  6838

Query  61    CAGGAAAAACTACAACGGCATCTGCTGTTGCAAAAGAATCAGATTTGGAAAAGTCTGTGC  120
             ||||||||||||||||||||||||||||||||||||||||||||||||||||||||||||
Sbjct  6839  CAGGAAAAACTACAACGGCATCTGCTGTTGCAAAAGAATCAGATTTGGAAAAGTCTGTGC  6898

Query  121   ATATGCACACAGATGACTTTTATCATTAT  149
             |||||||||||||||||||||||||||||
Sbjct  6899  ATATGCACACAGATGACTTTTATCATTAT  6927


>Helcococcus kunzii strain UCN99 erm(47)-containing element genomic sequence
Sequence ID: KU612222.1 Length: 81177
Range 1: 21060 to 22662

Score:2950 bits(1597), Expect:0.0, 
Identities:1601/1603(99%),  Gaps:0/1603(0%), Strand: Plus/Plus

Query  1794   TTATAATTAGCTTCTTGGGGTATCTTTAAATACTGTAGAAAAGAGGAAGGAAATAATAAA  1853
              ||||||||||||||||||||||||||||||||||||||||||||||||||||||||||||
Sbjct  21060  TTATAATTAGCTTCTTGGGGTATCTTTAAATACTGTAGAAAAGAGGAAGGAAATAATAAA  21119

Query  1854   TGGCTAAAATGAGAATATCACCGGAATTGAAAAAACTGATCGAAAAATACCGCTGCGTAA  1913
              ||||||||||||||||||||||||||||||||||||||||||||||||||||||||||||
Sbjct  21120  TGGCTAAAATGAGAATATCACCGGAATTGAAAAAACTGATCGAAAAATACCGCTGCGTAA  21179

Query  1914   AAGATACGGAAGGAATGTCTCCTGCTAAGGTATATAAGCTGGTGGGAGAAAATGAAAACC  1973
              ||||||||||||||||||||||||||||||||||||||||||||||||||||||||||||
Sbjct  21180  AAGATACGGAAGGAATGTCTCCTGCTAAGGTATATAAGCTGGTGGGAGAAAATGAAAACC  21239

Query  1974   TATATTTAAAAATGACGGACAGCCGGTATAAAGGGACCACCTATGATGTGGAACGGGAAA  2033
              ||||||||||||||||||||||||||||||||||||||||||||||||||||||| ||||
Sbjct  21240  TATATTTAAAAATGACGGACAGCCGGTATAAAGGGACCACCTATGATGTGGAACGAGAAA  21299

Query  2034   AGGACATGATGCTATGGCTGGAAGGAAAGCTGCCTGTTCCAAAGGTCCTGCACTTTGAAC  2093
              ||||||||||||||||||||||||||||||||||||||||||||||||||||||||||||
Sbjct  21300  AGGACATGATGCTATGGCTGGAAGGAAAGCTGCCTGTTCCAAAGGTCCTGCACTTTGAAC  21359

Query  2094   GGCATGATGGCTGGAGCAATCTGCTCATGAGTGAGGCCGATGGCGTCCTTTGCTCGGAAG  2153
              ||||||||||||||||||||||||||||||||||||||||||||||||||||||||||||
Sbjct  21360  GGCATGATGGCTGGAGCAATCTGCTCATGAGTGAGGCCGATGGCGTCCTTTGCTCGGAAG  21419

Query  2154   AGTATGAAGATGAACAAAGCCCTGAAAAGATTATCGAGCTGTATGCGGAGTGCATCAGGC  2213
              ||||||||||||||||||||||||||||||||||||||||||||||||||||||||||||
Sbjct  21420  AGTATGAAGATGAACAAAGCCCTGAAAAGATTATCGAGCTGTATGCGGAGTGCATCAGGC  21479

Query  2214   TCTTTCACTCCATCGACATATCGGATTGTCCCTATACGAATAGCTTAGACAGCCGCTTAG  2273
              ||||||||||||||||||||||||||||||||||||||||||||||||||||||||||||
Sbjct  21480  TCTTTCACTCCATCGACATATCGGATTGTCCCTATACGAATAGCTTAGACAGCCGCTTAG  21539

Query  2274   CCGAATTGGATTACTTACTGAATAACGATCTGGCCGATGTGGATTGCGAAAACTGGGAAG  2333
              ||||||||||||||||||||||||||||||||||||||||||||||||||||||||||||
Sbjct  21540  CCGAATTGGATTACTTACTGAATAACGATCTGGCCGATGTGGATTGCGAAAACTGGGAAG  21599

Query  2334   AAGACACTCCATTTAAAGATCCGCGCGAGCTGTATGATTTTTTAAAGACGGAAAAGCCCG  2393
              ||||||||||||||||||||||||||||||||||||||||||||||||||||||||||||
Sbjct  21600  AAGACACTCCATTTAAAGATCCGCGCGAGCTGTATGATTTTTTAAAGACGGAAAAGCCCG  21659

Query  2394   AAGAGGAACTTGTCTTTTCCCACGGCGACCTGGGAGACAGCAACATCTTTGTGAAAGATG  2453
              ||||||||||||||||||||||||||||||||||||||||||||||||||||||||||||
Sbjct  21660  AAGAGGAACTTGTCTTTTCCCACGGCGACCTGGGAGACAGCAACATCTTTGTGAAAGATG  21719

Query  2454   GCAAAGTAAGTGGCTTTATTGATCTTGGGAGAAGCGGCAGGGCGGACAAGTGGTATGACA  2513
              ||||||||||||||||||||||||||||||||||||||||||||||||||||||||||||
Sbjct  21720  GCAAAGTAAGTGGCTTTATTGATCTTGGGAGAAGCGGCAGGGCGGACAAGTGGTATGACA  21779

Query  2514   TTGCCTTCTGCGTCCGGTCGATCAGGGAGGATATCGGGGAAGAACAGTATGTCGAGCTAT  2573
              |||||||||||||||| |||||||||||||||||||||||||||||||||||||||||||
Sbjct  21780  TTGCCTTCTGCGTCCGCTCGATCAGGGAGGATATCGGGGAAGAACAGTATGTCGAGCTAT  21839

Query  2574   TTTTTGACTTACTGGGGATCAAGCCTGATTGGGAGAAAATAAAATATTATATTTTACTGG  2633
              ||||||||||||||||||||||||||||||||||||||||||||||||||||||||||||
Sbjct  21840  TTTTTGACTTACTGGGGATCAAGCCTGATTGGGAGAAAATAAAATATTATATTTTACTGG  21899

Query  2634   ATGAATTGTTTTAGTACCTAGATTTAGATGTCTAAAAAGCTTTAACTACAAGCTTTTTAG  2693
              ||||||||||||||||||||||||||||||||||||||||||||||||||||||||||||
Sbjct  21900  ATGAATTGTTTTAGTACCTAGATTTAGATGTCTAAAAAGCTTTAACTACAAGCTTTTTAG  21959

Query  2694   ACATCTAATCTTTTCTGAAGTACATCCGCAACTGTCCATACTCTGATGTTTTATATCTTT  2753
              ||||||||||||||||||||||||||||||||||||||||||||||||||||||||||||
Sbjct  21960  ACATCTAATCTTTTCTGAAGTACATCCGCAACTGTCCATACTCTGATGTTTTATATCTTT  22019

Query  2754   TCTAAAAGTTCGCTAGATAGAGTTCTATATTAGAGATGTAAAGAGTTTTGGTGAAGAGGT  2813
              ||||||||||||||||||||||||||||||||||||||||||||||||||||||||||||
Sbjct  22020  TCTAAAAGTTCGCTAGATAGAGTTCTATATTAGAGATGTAAAGAGTTTTGGTGAAGAGGT  22079

Query  2814   TTGTGAGTATGGCTTTTATAACCAGGGTGCAATGAGAAGCACTAACAGCAGCTAGCTTAA  2873
              ||||||||||||||||||||||||||||||||||||||||||||||||||||||||||||
Sbjct  22080  TTGTGAGTATGGCTTTTATAACCAGGGTGCAATGAGAAGCACTAACAGCAGCTAGCTTAA  22139

Query  2874   GAACGCATAGGATATACTTTTTATGGAAGTCACAGAGGAGGAATAAAATTTGAACAGGAT  2933
              ||||||||||||||||||||||||||||||||||||||||||||||||||||||||||||
Sbjct  22140  GAACGCATAGGATATACTTTTTATGGAAGTCACAGAGGAGGAATAAAATTTGAACAGGAT  22199

Query  2934   TAACAGAGTAAAGATGCATAACACCATGAACATTTTCCTCGTTATCAGCTGCGAAAAAGA  2993
              ||||||||||||||||||||||||||||||||||||||||||||||||||||||||||||
Sbjct  22200  TAACAGAGTAAAGATGCATAACACCATGAACATTTTCCTCGTTATCAGCTGCGAAAAAGA  22259

Query  2994   TCAGCAGGTGATTGTCTATTGTTTGCCACGAGACTGCACGAACCGGAGTTCCTGCTTCCA  3053
              ||||||||||||||||||||||||||||||||||||||||||||||||||||||||||||
Sbjct  22260  TCAGCAGGTGATTGTCTATTGTTTGCCACGAGACTGCACGAACCGGAGTTCCTGCTTCCA  22319

Query  3054   CACCGGAAATAGTGTTGCCTTCCGGTGAAGGAATATAGTCACATACCGCTTCCAGCCTAC  3113
              ||||||||||||||||||||||||||||||||||||||||||||||||||||||||||||
Sbjct  22320  CACCGGAAATAGTGTTGCCTTCCGGTGAAGGAATATAGTCACATACCGCTTCCAGCCTAC  22379

Query  3114   CGGCTTCTGTATTGGCATAATGAAACTCCAAATCATAGAGCCACCCTATACAAAACAGGG  3173
              ||||||||||||||||||||||||||||||||||||||||||||||||||||||||||||
Sbjct  22380  CGGCTTCTGTATTGGCATAATGAAACTCCAAATCATAGAGCCACCCTATACAAAACAGGG  22439

Query  3174   CAACAAGTGCGGAAAGAATTGCCGCTATTAAGCGAGTGCGTTTAACACGCTTTAAAAATC  3233
              ||||||||||||||||||||||||||||||||||||||||||||||||||||||||||||
Sbjct  22440  CAACAAGTGCGGAAAGAATTGCCGCTATTAAGCGAGTGCGTTTAACACGCTTTAAAAATC  22499

Query  3234   TAAGTGCACGCTGTGGCGCTTTTTCAATAGGAACCTGCCTGCGCATATCCTCTTCAAGCT  3293
              ||||||||||||||||||||||||||||||||||||||||||||||||||||||||||||
Sbjct  22500  TAAGTGCACGCTGTGGCGCTTTTTCAATAGGAACCTGCCTGCGCATATCCTCTTCAAGCT  22559

Query  3294   GGCGGCAGGCCGCACAATGCTCAATGTGTTCTCTGACCATAGCAGAGGTCTCTGTCTCGG  3353
              ||||||||||||||||||||||||||||||||||||||||||||||||||||||||||||
Sbjct  22560  GGCGGCAGGCCGCACAATGCTCAATGTGTTCTCTGACCATAGCAGAGGTCTCTGTCTCGG  22619

Query  3354   TCAATTCTTCAAGATAGGATGGGAGTAAATCCCTGACTACGCA  3396
              |||||||||||||||||||||||||||||||||||||||||||
Sbjct  22620  TCAATTCTTCAAGATAGGATGGGAGTAAATCCCTGACTACGCA  22662


Range 2: 19850 to 20708

Score:1587 bits(859), Expect:0.0, 
Identities:859/859(100%),  Gaps:0/859(0%), Strand: Plus/Plus

Query  1      GTGGAGGTAAAATATAGATGAATCAAGGTAGAATTATTGTAATCACAGGTGCGCCGGGGA  60
              ||||||||||||||||||||||||||||||||||||||||||||||||||||||||||||
Sbjct  19850  GTGGAGGTAAAATATAGATGAATCAAGGTAGAATTATTGTAATCACAGGTGCGCCGGGGA  19909

Query  61     CAGGAAAAACTACAACGGCATCTGCTGTTGCAAAAGAATCAGATTTGGAAAAGTCTGTGC  120
              ||||||||||||||||||||||||||||||||||||||||||||||||||||||||||||
Sbjct  19910  CAGGAAAAACTACAACGGCATCTGCTGTTGCAAAAGAATCAGATTTGGAAAAGTCTGTGC  19969

Query  121    ATATGCACACAGATGACTTTTATCATTATCATGTAAGAAAGCCAAGCGCAAGGGAGTATG  180
              ||||||||||||||||||||||||||||||||||||||||||||||||||||||||||||
Sbjct  19970  ATATGCACACAGATGACTTTTATCATTATCATGTAAGAAAGCCAAGCGCAAGGGAGTATG  20029

Query  181    ATGATTGCTGCAATGAATTTTGGAATGTAACACCTTATGTTATTAAAGGATTGTGCCGTA  240
              ||||||||||||||||||||||||||||||||||||||||||||||||||||||||||||
Sbjct  20030  ATGATTGCTGCAATGAATTTTGGAATGTAACACCTTATGTTATTAAAGGATTGTGCCGTA  20089

Query  241    AGGAAATTTTATTTGCTATTGATCATTTTAATCAGATTGTTCGCCATGAGCTGCTGAGAA  300
              ||||||||||||||||||||||||||||||||||||||||||||||||||||||||||||
Sbjct  20090  AGGAAATTTTATTTGCTATTGATCATTTTAATCAGATTGTTCGCCATGAGCTGCTGAGAA  20149

Query  301    TGATATCATGGAAGGTCGGCATCGAAACAGGCTTTAAATTAAGTGTAGGCAAGAACTATA  360
              ||||||||||||||||||||||||||||||||||||||||||||||||||||||||||||
Sbjct  20150  TGATATCATGGAAGGTCGGCATCGAAACAGGCTTTAAATTAAGTGTAGGCAAGAACTATA  20209

Query  361    AGTTTATTGAAAGGTATATATCCGAGGATTTGTGGGAGAAACTTTTGTCCACCTACCGGA  420
              ||||||||||||||||||||||||||||||||||||||||||||||||||||||||||||
Sbjct  20210  AGTTTATTGAAAGGTATATATCCGAGGATTTGTGGGAGAAACTTTTGTCCACCTACCGGA  20269

Query  421    TGGATTCCTATGAAAACATATGGGAAGCATTATTTCTATGCCATCAATTGTTCAGGGCGG  480
              ||||||||||||||||||||||||||||||||||||||||||||||||||||||||||||
Sbjct  20270  TGGATTCCTATGAAAACATATGGGAAGCATTATTTCTATGCCATCAATTGTTCAGGGCGG  20329

Query  481    TATCCGGTGAGGTGGCGGAAAGGCTTCATTATGCCTATCCGGAGTATGATAGGAATATAA  540
              ||||||||||||||||||||||||||||||||||||||||||||||||||||||||||||
Sbjct  20330  TATCCGGTGAGGTGGCGGAAAGGCTTCATTATGCCTATCCGGAGTATGATAGGAATATAA  20389

Query  541    CAAAATATACCAGGGACATGTATAAAAAATACACTGGTAAAACCGGCTGCCTGGATAGCA  600
              ||||||||||||||||||||||||||||||||||||||||||||||||||||||||||||
Sbjct  20390  CAAAATATACCAGGGACATGTATAAAAAATACACTGGTAAAACCGGCTGCCTGGATAGCA  20449

Query  601    CATATGCCGCTGATATAGAAGAGAGGCGGGAACAGTGATTACAGAAATGAAAGCAGGGCA  660
              ||||||||||||||||||||||||||||||||||||||||||||||||||||||||||||
Sbjct  20450  CATATGCCGCTGATATAGAAGAGAGGCGGGAACAGTGATTACAGAAATGAAAGCAGGGCA  20509

Query  661    CCTGAAAGATATCGATAAACCCAGCGAACCATTTGAGGTGATAGGTAAGATTATACCGAG  720
              ||||||||||||||||||||||||||||||||||||||||||||||||||||||||||||
Sbjct  20510  CCTGAAAGATATCGATAAACCCAGCGAACCATTTGAGGTGATAGGTAAGATTATACCGAG  20569

Query  721    GTATGAAAACGAGAATTGGACCTTTACAGAATTACTCTATGAAGCGCCATATTTAAAAAG  780
              ||||||||||||||||||||||||||||||||||||||||||||||||||||||||||||
Sbjct  20570  GTATGAAAACGAGAATTGGACCTTTACAGAATTACTCTATGAAGCGCCATATTTAAAAAG  20629

Query  781    CTACCAAGACGAAGAGGATGAAGAGGATGAGGAGGCAGATTGCCTTGAATATATTGACAA  840
              ||||||||||||||||||||||||||||||||||||||||||||||||||||||||||||
Sbjct  20630  CTACCAAGACGAAGAGGATGAAGAGGATGAGGAGGCAGATTGCCTTGAATATATTGACAA  20689

Query  841    TACTGATAAGATAATATAT  859
              |||||||||||||||||||
Sbjct  20690  TACTGATAAGATAATATAT  20708


Range 3: 22655 to 22701

Score:76.8 bits(41), Expect:4e-09, 
Identities:45/47(96%),  Gaps:0/47(0%), Strand: Plus/Minus

Query  3702   ATTTTTTCTTGTACTGCGGAAACAGTATCTTTGATTGAATGCGTAGT  3748
              |||||||||| |||||| |||||||||||||||||||||||||||||
Sbjct  22701  ATTTTTTCTTTTACTGCTGAAACAGTATCTTTGATTGAATGCGTAGT  22655


>Campylobacter jejuni strain ZH003 chromosome, complete genome
Sequence ID: CP048764.1 Length: 1652366
Range 1: 671085 to 672312

Score:2268 bits(1228), Expect:0.0, 
Identities:1228/1228(100%),  Gaps:0/1228(0%), Strand: Plus/Minus

Query  1794    TTATAATTAGCTTCTTGGGGTATCTTTAAATACTGTAGAAAAGAGGAAGGAAATAATAAA  1853
               ||||||||||||||||||||||||||||||||||||||||||||||||||||||||||||
Sbjct  672312  TTATAATTAGCTTCTTGGGGTATCTTTAAATACTGTAGAAAAGAGGAAGGAAATAATAAA  672253

Query  1854    TGGCTAAAATGAGAATATCACCGGAATTGAAAAAACTGATCGAAAAATACCGCTGCGTAA  1913
               ||||||||||||||||||||||||||||||||||||||||||||||||||||||||||||
Sbjct  672252  TGGCTAAAATGAGAATATCACCGGAATTGAAAAAACTGATCGAAAAATACCGCTGCGTAA  672193

Query  1914    AAGATACGGAAGGAATGTCTCCTGCTAAGGTATATAAGCTGGTGGGAGAAAATGAAAACC  1973
               ||||||||||||||||||||||||||||||||||||||||||||||||||||||||||||
Sbjct  672192  AAGATACGGAAGGAATGTCTCCTGCTAAGGTATATAAGCTGGTGGGAGAAAATGAAAACC  672133

Query  1974    TATATTTAAAAATGACGGACAGCCGGTATAAAGGGACCACCTATGATGTGGAACGGGAAA  2033
               ||||||||||||||||||||||||||||||||||||||||||||||||||||||||||||
Sbjct  672132  TATATTTAAAAATGACGGACAGCCGGTATAAAGGGACCACCTATGATGTGGAACGGGAAA  672073

Query  2034    AGGACATGATGCTATGGCTGGAAGGAAAGCTGCCTGTTCCAAAGGTCCTGCACTTTGAAC  2093
               ||||||||||||||||||||||||||||||||||||||||||||||||||||||||||||
Sbjct  672072  AGGACATGATGCTATGGCTGGAAGGAAAGCTGCCTGTTCCAAAGGTCCTGCACTTTGAAC  672013

Query  2094    GGCATGATGGCTGGAGCAATCTGCTCATGAGTGAGGCCGATGGCGTCCTTTGCTCGGAAG  2153
               ||||||||||||||||||||||||||||||||||||||||||||||||||||||||||||
Sbjct  672012  GGCATGATGGCTGGAGCAATCTGCTCATGAGTGAGGCCGATGGCGTCCTTTGCTCGGAAG  671953

Query  2154    AGTATGAAGATGAACAAAGCCCTGAAAAGATTATCGAGCTGTATGCGGAGTGCATCAGGC  2213
               ||||||||||||||||||||||||||||||||||||||||||||||||||||||||||||
Sbjct  671952  AGTATGAAGATGAACAAAGCCCTGAAAAGATTATCGAGCTGTATGCGGAGTGCATCAGGC  671893

Query  2214    TCTTTCACTCCATCGACATATCGGATTGTCCCTATACGAATAGCTTAGACAGCCGCTTAG  2273
               ||||||||||||||||||||||||||||||||||||||||||||||||||||||||||||
Sbjct  671892  TCTTTCACTCCATCGACATATCGGATTGTCCCTATACGAATAGCTTAGACAGCCGCTTAG  671833

Query  2274    CCGAATTGGATTACTTACTGAATAACGATCTGGCCGATGTGGATTGCGAAAACTGGGAAG  2333
               ||||||||||||||||||||||||||||||||||||||||||||||||||||||||||||
Sbjct  671832  CCGAATTGGATTACTTACTGAATAACGATCTGGCCGATGTGGATTGCGAAAACTGGGAAG  671773

Query  2334    AAGACACTCCATTTAAAGATCCGCGCGAGCTGTATGATTTTTTAAAGACGGAAAAGCCCG  2393
               ||||||||||||||||||||||||||||||||||||||||||||||||||||||||||||
Sbjct  671772  AAGACACTCCATTTAAAGATCCGCGCGAGCTGTATGATTTTTTAAAGACGGAAAAGCCCG  671713

Query  2394    AAGAGGAACTTGTCTTTTCCCACGGCGACCTGGGAGACAGCAACATCTTTGTGAAAGATG  2453
               ||||||||||||||||||||||||||||||||||||||||||||||||||||||||||||
Sbjct  671712  AAGAGGAACTTGTCTTTTCCCACGGCGACCTGGGAGACAGCAACATCTTTGTGAAAGATG  671653

Query  2454    GCAAAGTAAGTGGCTTTATTGATCTTGGGAGAAGCGGCAGGGCGGACAAGTGGTATGACA  2513
               ||||||||||||||||||||||||||||||||||||||||||||||||||||||||||||
Sbjct  671652  GCAAAGTAAGTGGCTTTATTGATCTTGGGAGAAGCGGCAGGGCGGACAAGTGGTATGACA  671593

Query  2514    TTGCCTTCTGCGTCCGGTCGATCAGGGAGGATATCGGGGAAGAACAGTATGTCGAGCTAT  2573
               ||||||||||||||||||||||||||||||||||||||||||||||||||||||||||||
Sbjct  671592  TTGCCTTCTGCGTCCGGTCGATCAGGGAGGATATCGGGGAAGAACAGTATGTCGAGCTAT  671533

Query  2574    TTTTTGACTTACTGGGGATCAAGCCTGATTGGGAGAAAATAAAATATTATATTTTACTGG  2633
               ||||||||||||||||||||||||||||||||||||||||||||||||||||||||||||
Sbjct  671532  TTTTTGACTTACTGGGGATCAAGCCTGATTGGGAGAAAATAAAATATTATATTTTACTGG  671473

Query  2634    ATGAATTGTTTTAGTACCTAGATTTAGATGTCTAAAAAGCTTTAACTACAAGCTTTTTAG  2693
               ||||||||||||||||||||||||||||||||||||||||||||||||||||||||||||
Sbjct  671472  ATGAATTGTTTTAGTACCTAGATTTAGATGTCTAAAAAGCTTTAACTACAAGCTTTTTAG  671413

Query  2694    ACATCTAATCTTTTCTGAAGTACATCCGCAACTGTCCATACTCTGATGTTTTATATCTTT  2753
               ||||||||||||||||||||||||||||||||||||||||||||||||||||||||||||
Sbjct  671412  ACATCTAATCTTTTCTGAAGTACATCCGCAACTGTCCATACTCTGATGTTTTATATCTTT  671353

Query  2754    TCTAAAAGTTCGCTAGATAGAGTTCTATATTAGAGATGTAAAGAGTTTTGGTGAAGAGGT  2813
               ||||||||||||||||||||||||||||||||||||||||||||||||||||||||||||
Sbjct  671352  TCTAAAAGTTCGCTAGATAGAGTTCTATATTAGAGATGTAAAGAGTTTTGGTGAAGAGGT  671293

Query  2814    TTGTGAGTATGGCTTTTATAACCAGGGTGCAATGAGAAGCACTAACAGCAGCTAGCTTAA  2873
               ||||||||||||||||||||||||||||||||||||||||||||||||||||||||||||
Sbjct  671292  TTGTGAGTATGGCTTTTATAACCAGGGTGCAATGAGAAGCACTAACAGCAGCTAGCTTAA  671233

Query  2874    GAACGCATAGGATATACTTTTTATGGAAGTCACAGAGGAGGAATAAAATTTGAACAGGAT  2933
               ||||||||||||||||||||||||||||||||||||||||||||||||||||||||||||
Sbjct  671232  GAACGCATAGGATATACTTTTTATGGAAGTCACAGAGGAGGAATAAAATTTGAACAGGAT  671173

Query  2934    TAACAGAGTAAAGATGCATAACACCATGAACATTTTCCTCGTTATCAGCTGCGAAAAAGA  2993
               ||||||||||||||||||||||||||||||||||||||||||||||||||||||||||||
Sbjct  671172  TAACAGAGTAAAGATGCATAACACCATGAACATTTTCCTCGTTATCAGCTGCGAAAAAGA  671113

Query  2994    TCAGCAGGTGATTGTCTATTGTTTGCCA  3021
               ||||||||||||||||||||||||||||
Sbjct  671112  TCAGCAGGTGATTGTCTATTGTTTGCCA  671085


Range 2: 663674 to 664753

Score:1995 bits(1080), Expect:0.0, 
Identities:1080/1080(100%),  Gaps:0/1080(0%), Strand: Plus/Plus

Query  1794    TTATAATTAGCTTCTTGGGGTATCTTTAAATACTGTAGAAAAGAGGAAGGAAATAATAAA  1853
               ||||||||||||||||||||||||||||||||||||||||||||||||||||||||||||
Sbjct  663674  TTATAATTAGCTTCTTGGGGTATCTTTAAATACTGTAGAAAAGAGGAAGGAAATAATAAA  663733

Query  1854    TGGCTAAAATGAGAATATCACCGGAATTGAAAAAACTGATCGAAAAATACCGCTGCGTAA  1913
               ||||||||||||||||||||||||||||||||||||||||||||||||||||||||||||
Sbjct  663734  TGGCTAAAATGAGAATATCACCGGAATTGAAAAAACTGATCGAAAAATACCGCTGCGTAA  663793

Query  1914    AAGATACGGAAGGAATGTCTCCTGCTAAGGTATATAAGCTGGTGGGAGAAAATGAAAACC  1973
               ||||||||||||||||||||||||||||||||||||||||||||||||||||||||||||
Sbjct  663794  AAGATACGGAAGGAATGTCTCCTGCTAAGGTATATAAGCTGGTGGGAGAAAATGAAAACC  663853

Query  1974    TATATTTAAAAATGACGGACAGCCGGTATAAAGGGACCACCTATGATGTGGAACGGGAAA  2033
               ||||||||||||||||||||||||||||||||||||||||||||||||||||||||||||
Sbjct  663854  TATATTTAAAAATGACGGACAGCCGGTATAAAGGGACCACCTATGATGTGGAACGGGAAA  663913

Query  2034    AGGACATGATGCTATGGCTGGAAGGAAAGCTGCCTGTTCCAAAGGTCCTGCACTTTGAAC  2093
               ||||||||||||||||||||||||||||||||||||||||||||||||||||||||||||
Sbjct  663914  AGGACATGATGCTATGGCTGGAAGGAAAGCTGCCTGTTCCAAAGGTCCTGCACTTTGAAC  663973

Query  2094    GGCATGATGGCTGGAGCAATCTGCTCATGAGTGAGGCCGATGGCGTCCTTTGCTCGGAAG  2153
               ||||||||||||||||||||||||||||||||||||||||||||||||||||||||||||
Sbjct  663974  GGCATGATGGCTGGAGCAATCTGCTCATGAGTGAGGCCGATGGCGTCCTTTGCTCGGAAG  664033

Query  2154    AGTATGAAGATGAACAAAGCCCTGAAAAGATTATCGAGCTGTATGCGGAGTGCATCAGGC  2213
               ||||||||||||||||||||||||||||||||||||||||||||||||||||||||||||
Sbjct  664034  AGTATGAAGATGAACAAAGCCCTGAAAAGATTATCGAGCTGTATGCGGAGTGCATCAGGC  664093

Query  2214    TCTTTCACTCCATCGACATATCGGATTGTCCCTATACGAATAGCTTAGACAGCCGCTTAG  2273
               ||||||||||||||||||||||||||||||||||||||||||||||||||||||||||||
Sbjct  664094  TCTTTCACTCCATCGACATATCGGATTGTCCCTATACGAATAGCTTAGACAGCCGCTTAG  664153

Query  2274    CCGAATTGGATTACTTACTGAATAACGATCTGGCCGATGTGGATTGCGAAAACTGGGAAG  2333
               ||||||||||||||||||||||||||||||||||||||||||||||||||||||||||||
Sbjct  664154  CCGAATTGGATTACTTACTGAATAACGATCTGGCCGATGTGGATTGCGAAAACTGGGAAG  664213

Query  2334    AAGACACTCCATTTAAAGATCCGCGCGAGCTGTATGATTTTTTAAAGACGGAAAAGCCCG  2393
               ||||||||||||||||||||||||||||||||||||||||||||||||||||||||||||
Sbjct  664214  AAGACACTCCATTTAAAGATCCGCGCGAGCTGTATGATTTTTTAAAGACGGAAAAGCCCG  664273

Query  2394    AAGAGGAACTTGTCTTTTCCCACGGCGACCTGGGAGACAGCAACATCTTTGTGAAAGATG  2453
               ||||||||||||||||||||||||||||||||||||||||||||||||||||||||||||
Sbjct  664274  AAGAGGAACTTGTCTTTTCCCACGGCGACCTGGGAGACAGCAACATCTTTGTGAAAGATG  664333

Query  2454    GCAAAGTAAGTGGCTTTATTGATCTTGGGAGAAGCGGCAGGGCGGACAAGTGGTATGACA  2513
               ||||||||||||||||||||||||||||||||||||||||||||||||||||||||||||
Sbjct  664334  GCAAAGTAAGTGGCTTTATTGATCTTGGGAGAAGCGGCAGGGCGGACAAGTGGTATGACA  664393

Query  2514    TTGCCTTCTGCGTCCGGTCGATCAGGGAGGATATCGGGGAAGAACAGTATGTCGAGCTAT  2573
               ||||||||||||||||||||||||||||||||||||||||||||||||||||||||||||
Sbjct  664394  TTGCCTTCTGCGTCCGGTCGATCAGGGAGGATATCGGGGAAGAACAGTATGTCGAGCTAT  664453

Query  2574    TTTTTGACTTACTGGGGATCAAGCCTGATTGGGAGAAAATAAAATATTATATTTTACTGG  2633
               ||||||||||||||||||||||||||||||||||||||||||||||||||||||||||||
Sbjct  664454  TTTTTGACTTACTGGGGATCAAGCCTGATTGGGAGAAAATAAAATATTATATTTTACTGG  664513

Query  2634    ATGAATTGTTTTAGTACCTAGATTTAGATGTCTAAAAAGCTTTAACTACAAGCTTTTTAG  2693
               ||||||||||||||||||||||||||||||||||||||||||||||||||||||||||||
Sbjct  664514  ATGAATTGTTTTAGTACCTAGATTTAGATGTCTAAAAAGCTTTAACTACAAGCTTTTTAG  664573

Query  2694    ACATCTAATCTTTTCTGAAGTACATCCGCAACTGTCCATACTCTGATGTTTTATATCTTT  2753
               ||||||||||||||||||||||||||||||||||||||||||||||||||||||||||||
Sbjct  664574  ACATCTAATCTTTTCTGAAGTACATCCGCAACTGTCCATACTCTGATGTTTTATATCTTT  664633

Query  2754    TCTAAAAGTTCGCTAGATAGAGTTCTATATTAGAGATGTAAAGAGTTTTGGTGAAGAGGT  2813
               ||||||||||||||||||||||||||||||||||||||||||||||||||||||||||||
Sbjct  664634  TCTAAAAGTTCGCTAGATAGAGTTCTATATTAGAGATGTAAAGAGTTTTGGTGAAGAGGT  664693

Query  2814    TTGTGAGTATGGCTTTTATAACCAGGGTGCAATGAGAAGCACTAACAGCAGCTAGCTTAA  2873
               ||||||||||||||||||||||||||||||||||||||||||||||||||||||||||||
Sbjct  664694  TTGTGAGTATGGCTTTTATAACCAGGGTGCAATGAGAAGCACTAACAGCAGCTAGCTTAA  664753


Range 3: 661501 to 662641

Score:1991 bits(1078), Expect:0.0, 
Identities:1120/1141(98%),  Gaps:0/1141(0%), Strand: Plus/Plus

Query  2871    TAAGAACGCATAGGATATACTTTTTATGGAAGTCACAGAGGAGGAATAAAATTTGAACAG  2930
               ||||||||||||||||||||||||||||||||||||||||||||||||||||||||||||
Sbjct  661501  TAAGAACGCATAGGATATACTTTTTATGGAAGTCACAGAGGAGGAATAAAATTTGAACAG  661560

Query  2931    GATTAACAGAGTAAAGATGCATAACACCATGAACATTTTCCTCGTTATCAGCTGCGAAAA  2990
               ||||||||||||||||||||||||||||||||||||||||||||||||||||||||||||
Sbjct  661561  GATTAACAGAGTAAAGATGCATAACACCATGAACATTTTCCTCGTTATCAGCTGCGAAAA  661620

Query  2991    AGATCAGCAGGTGATTGTCTATTGTTTGCCACGAGACTGCACGAACCGGAGTTCCTGCTT  3050
               ||||||||||||||||||||||||||||||||||||||||||||||||||||||||||||
Sbjct  661621  AGATCAGCAGGTGATTGTCTATTGTTTGCCACGAGACTGCACGAACCGGAGTTCCTGCTT  661680

Query  3051    CCACACCGGAAATAGTGTTGCCTTCCGGTGAAGGAATATAGTCACATACCGCTTCCAGCC  3110
               ||||||||||||||||||||||||||||||||||||||||||||||||||||||||||||
Sbjct  661681  CCACACCGGAAATAGTGTTGCCTTCCGGTGAAGGAATATAGTCACATACCGCTTCCAGCC  661740

Query  3111    TACCGGCTTCTGTATTGGCATAATGAAACTCCAAATCATAGAGCCACCCTATACAAAACA  3170
               ||||||||||||||||||||||||||||||||||||||||||||||||||||||||||||
Sbjct  661741  TACCGGCTTCTGTATTGGCATAATGAAACTCCAAATCATAGAGCCACCCTATACAAAACA  661800

Query  3171    GGGCAACAAGTGCGGAAAGAATTGCCGCTATTAAGCGAGTGCGTTTAACACGCTTTAAAA  3230
               ||||||||||||||||||||||||||||||||||||||||||||||||||||||||||||
Sbjct  661801  GGGCAACAAGTGCGGAAAGAATTGCCGCTATTAAGCGAGTGCGTTTAACACGCTTTAAAA  661860

Query  3231    ATCTAAGTGCACGCTGTGGCGCTTTTTCAATAGGAACCTGCCTGCGCATATCCTCTTCAA  3290
               ||||||||||||||||||||||||||||||||||||||||||||||||||||||||||||
Sbjct  661861  ATCTAAGTGCACGCTGTGGCGCTTTTTCAATAGGAACCTGCCTGCGCATATCCTCTTCAA  661920

Query  3291    GCTGGCGGCAGGCCGCACAATGCTCAATGTGTTCTCTGACCATAGCAGAGGTCTCTGTCT  3350
               ||||||||||||||||||||||||||||||||||||||||||||||||||||||||||||
Sbjct  661921  GCTGGCGGCAGGCCGCACAATGCTCAATGTGTTCTCTGACCATAGCAGAGGTCTCTGTCT  661980

Query  3351    CGGTCAATTCTTCAAGATAGGATGGGAGTAAATCCCTGACTACGCAGCAGTCAAGATTGG  3410
               ||||||||||||||||||||||||||||||||||||||||||||||||||||||||||||
Sbjct  661981  CGGTCAATTCTTCAAGATAGGATGGGAGTAAATCCCTGACTACGCAGCAGTCAAGATTGG  662040

Query  3411    TTTCACGCATTGTTATCACCTCCGATAATCTTTACAAGTTTTTCCTTACCACGATAAAAG  3470
               ||||||||||||||||||||||||||||||||||||||||||||||||||||||||||||
Sbjct  662041  TTTCACGCATTGTTATCACCTCCGATAATCTTTACAAGTTTTTCCTTACCACGATAAAAG  662100

Query  3471    CGCACTCGAGCCCATACTTCGCTGTGCCCAAGAATGTCACCGATGTCACGGAAAGAGAAA  3530
               ||||||||||||||||||||||||||||||||||||||||||||||||||||||||||||
Sbjct  662101  CGCACTCGAGCCCATACTTCGCTGTGCCCAAGAATGTCACCGATGTCACGGAAAGAGAAA  662160

Query  3531    TCACCGGCTAATCGCAGATGGATTACTTCACGAGTTTCGGCATCTAACTGTTGCATTGCT  3590
               ||||||||||||||||||||||||||||||||||||||||||||||||||||||||||||
Sbjct  662161  TCACCGGCTAATCGCAGATGGATTACTTCACGAGTTTCGGCATCTAACTGTTGCATTGCT  662220

Query  3591    CGATATAGTGCAAAACGCTCTTGCCGGTTCTCAAACTCTTTCGTGGGATTATCAGGAGCC  3650
               ||||||||||||||||||||||||||||||||||||||||||||||||||||||||||||
Sbjct  662221  CGATATAGTGCAAAACGCTCTTGCCGGTTCTCAAACTCTTTCGTGGGATTATCAGGAGCC  662280

Query  3651    GCAACATGAGTAAGTTCGCTTTCTTCCACAAGAGTGGTGCGCTTACTTGCGATTTTTTCT  3710
               ||||||||||||||||||||||||||||||||||||||||||||||||||||||||||||
Sbjct  662281  GCAACATGAGTAAGTTCGCTTTCTTCCACAAGAGTGGTGCGCTTACTTGCGATTTTTTCT  662340

Query  3711    TGTACTGCGGAAACAGTATCTTTGATTGAATGCGTAGTTGTATCTATAACATTTAATTCA  3770
               ||||||||||||||||| ||||  || ||||  || || ||||||||||||||  |||||
Sbjct  662341  TGTACTGCGGAAACAGTTTCTTGAATGGAATAAGTGGTCGTATCTATAACATTCGATTCA  662400

Query  3771    TAGATTCCCAAATTGGAAAATTGCTTCCACATTGTTTCAACTAATTCAATATTTGTTTCT  3830
               || ||||||| |||| ||||||||| |||||| ||||| || ||||| |||||||| | |
Sbjct  662401  TATATTCCCAGATTGCAAAATTGCTCCCACATGGTTTCTACCAATTCGATATTTGTCTTT  662460

Query  3831    CTGTCTAACTTTGAGCGTTCGATAGCTCGCTTCATAGTTTCTTCTTTACTTGCCCTTAAA  3890
               | ||||||||||||||||||||||||||||||||||||||||||||||||||||||||||
Sbjct  662461  CGGTCTAACTTTGAGCGTTCGATAGCTCGCTTCATAGTTTCTTCTTTACTTGCCCTTAAA  662520

Query  3891    ACGATATACAAGGCGCGGAAATTTTAAAGCTCGAAGTGCCGACGGTGTTTGGAAAGGCAG  3950
               ||||||||||||||||||||||||||||||||||||||||||||||||||||||||||||
Sbjct  662521  ACGATATACAAGGCGCGGAAATTTTAAAGCTCGAAGTGCCGACGGTGTTTGGAAAGGCAG  662580

Query  3951    GAGAGGTTCTTAAAAAAGCGGTGGAGCAATACAGACCCGACGCGGTGGTGTGCGTAGGTC  4010
               ||||||||||||||||||||||||||||||||||||||||||||||||||||||||||||
Sbjct  662581  GAGAGGTTCTTAAAAAAGCGGTGGAGCAATACAGACCCGACGCGGTGGTGTGCGTAGGTC  662640

Query  4011    A  4011
               |
Sbjct  662641  A  662641


Range 4: 663455 to 663677

Score:412 bits(223), Expect:3e-110, 
Identities:223/223(100%),  Gaps:0/223(0%), Strand: Plus/Plus

Query  1       GTGGAGGTAAAATATAGATGAATCAAGGTAGAATTATTGTAATCACAGGTGCGCCGGGGA  60
               ||||||||||||||||||||||||||||||||||||||||||||||||||||||||||||
Sbjct  663455  GTGGAGGTAAAATATAGATGAATCAAGGTAGAATTATTGTAATCACAGGTGCGCCGGGGA  663514

Query  61      CAGGAAAAACTACAACGGCATCTGCTGTTGCAAAAGAATCAGATTTGGAAAAGTCTGTGC  120
               ||||||||||||||||||||||||||||||||||||||||||||||||||||||||||||
Sbjct  663515  CAGGAAAAACTACAACGGCATCTGCTGTTGCAAAAGAATCAGATTTGGAAAAGTCTGTGC  663574

Query  121     ATATGCACACAGATGACTTTTATCATTATCATGTAAGAAAGCCAAGCGCAAGGGAGTATG  180
               ||||||||||||||||||||||||||||||||||||||||||||||||||||||||||||
Sbjct  663575  ATATGCACACAGATGACTTTTATCATTATCATGTAAGAAAGCCAAGCGCAAGGGAGTATG  663634

Query  181     ATGATTGCTGCAATGAATTTTGGAATGTAACACCTTATGTTAT  223
               |||||||||||||||||||||||||||||||||||||||||||
Sbjct  663635  ATGATTGCTGCAATGAATTTTGGAATGTAACACCTTATGTTAT  663677


Range 5: 669508 to 669710

Score:331 bits(179), Expect:8e-86, 
Identities:195/203(96%),  Gaps:0/203(0%), Strand: Plus/Plus

Query  3696    CTTGCGATTTTTTCTTGTACTGCGGAAACAGTATCTTTGATTGAATGCGTAGTTGTATCT  3755
               ||| | |||||||||| |||||| ||||||||||||||||||||||||| ||||||||||
Sbjct  669508  CTTACTATTTTTTCTTTTACTGCTGAAACAGTATCTTTGATTGAATGCGCAGTTGTATCT  669567

Query  3756    ATAACATTTAATTCATAGATTCCCAAATTGGAAAATTGCTTCCACATTGTTTCAACTAAT  3815
               ||||||||||||||||||||||| |||||||||||||| |||||||||||||||||||||
Sbjct  669568  ATAACATTTAATTCATAGATTCCTAAATTGGAAAATTGATTCCACATTGTTTCAACTAAT  669627

Query  3816    TCAATATTTGTTTCTCTGTCTAACTTTGAGCGTTCGATAGCTCGCTTCATAGTTTCTTCT  3875
               |||||||||||||||||||||||||||||||||||||||||||||||||| |||||||||
Sbjct  669628  TCAATATTTGTTTCTCTGTCTAACTTTGAGCGTTCGATAGCTCGCTTCATGGTTTCTTCT  669687

Query  3876    TTACTTGCCCTTAAAACGATATA  3898
               |||||||||||||||||||||||
Sbjct  669688  TTACTTGCCCTTAAAACGATATA  669710


Range 6: 669900 to 670045

Score:248 bits(134), Expect:9e-61, 
Identities:142/146(97%),  Gaps:0/146(0%), Strand: Plus/Minus

Query  4       GAGGTAAAATATAGATGAATCAAGGTAGAATTATTGTAATCACAGGTGCGCCGGGGACAG  63
               |||| | |||||||||||||||||||||||||||||||||||||||||||||||||||||
Sbjct  670045  GAGGGAGAATATAGATGAATCAAGGTAGAATTATTGTAATCACAGGTGCGCCGGGGACAG  669986

Query  64      GAAAAACTACAACGGCATCTGCTGTTGCAAAAGAATCAGATTTGGAAAAGTCTGTGCATA  123
               ||||||||||||||||||||| ||||||||||||||||||||||||||||||||| ||||
Sbjct  669985  GAAAAACTACAACGGCATCTGTTGTTGCAAAAGAATCAGATTTGGAAAAGTCTGTACATA  669926

Query  124     TGCACACAGATGACTTTTATCATTAT  149
               ||||||||||||||||||||||||||
Sbjct  669925  TGCACACAGATGACTTTTATCATTAT  669900


>Campylobacter jejuni strain ZH006 chromosome, complete genome
Sequence ID: CP048763.1 Length: 1652365
Range 1: 671085 to 672312

Score:2268 bits(1228), Expect:0.0, 
Identities:1228/1228(100%),  Gaps:0/1228(0%), Strand: Plus/Minus

Query  1794    TTATAATTAGCTTCTTGGGGTATCTTTAAATACTGTAGAAAAGAGGAAGGAAATAATAAA  1853
               ||||||||||||||||||||||||||||||||||||||||||||||||||||||||||||
Sbjct  672312  TTATAATTAGCTTCTTGGGGTATCTTTAAATACTGTAGAAAAGAGGAAGGAAATAATAAA  672253

Query  1854    TGGCTAAAATGAGAATATCACCGGAATTGAAAAAACTGATCGAAAAATACCGCTGCGTAA  1913
               ||||||||||||||||||||||||||||||||||||||||||||||||||||||||||||
Sbjct  672252  TGGCTAAAATGAGAATATCACCGGAATTGAAAAAACTGATCGAAAAATACCGCTGCGTAA  672193

Query  1914    AAGATACGGAAGGAATGTCTCCTGCTAAGGTATATAAGCTGGTGGGAGAAAATGAAAACC  1973
               ||||||||||||||||||||||||||||||||||||||||||||||||||||||||||||
Sbjct  672192  AAGATACGGAAGGAATGTCTCCTGCTAAGGTATATAAGCTGGTGGGAGAAAATGAAAACC  672133

Query  1974    TATATTTAAAAATGACGGACAGCCGGTATAAAGGGACCACCTATGATGTGGAACGGGAAA  2033
               ||||||||||||||||||||||||||||||||||||||||||||||||||||||||||||
Sbjct  672132  TATATTTAAAAATGACGGACAGCCGGTATAAAGGGACCACCTATGATGTGGAACGGGAAA  672073

Query  2034    AGGACATGATGCTATGGCTGGAAGGAAAGCTGCCTGTTCCAAAGGTCCTGCACTTTGAAC  2093
               ||||||||||||||||||||||||||||||||||||||||||||||||||||||||||||
Sbjct  672072  AGGACATGATGCTATGGCTGGAAGGAAAGCTGCCTGTTCCAAAGGTCCTGCACTTTGAAC  672013

Query  2094    GGCATGATGGCTGGAGCAATCTGCTCATGAGTGAGGCCGATGGCGTCCTTTGCTCGGAAG  2153
               ||||||||||||||||||||||||||||||||||||||||||||||||||||||||||||
Sbjct  672012  GGCATGATGGCTGGAGCAATCTGCTCATGAGTGAGGCCGATGGCGTCCTTTGCTCGGAAG  671953

Query  2154    AGTATGAAGATGAACAAAGCCCTGAAAAGATTATCGAGCTGTATGCGGAGTGCATCAGGC  2213
               ||||||||||||||||||||||||||||||||||||||||||||||||||||||||||||
Sbjct  671952  AGTATGAAGATGAACAAAGCCCTGAAAAGATTATCGAGCTGTATGCGGAGTGCATCAGGC  671893

Query  2214    TCTTTCACTCCATCGACATATCGGATTGTCCCTATACGAATAGCTTAGACAGCCGCTTAG  2273
               ||||||||||||||||||||||||||||||||||||||||||||||||||||||||||||
Sbjct  671892  TCTTTCACTCCATCGACATATCGGATTGTCCCTATACGAATAGCTTAGACAGCCGCTTAG  671833

Query  2274    CCGAATTGGATTACTTACTGAATAACGATCTGGCCGATGTGGATTGCGAAAACTGGGAAG  2333
               ||||||||||||||||||||||||||||||||||||||||||||||||||||||||||||
Sbjct  671832  CCGAATTGGATTACTTACTGAATAACGATCTGGCCGATGTGGATTGCGAAAACTGGGAAG  671773

Query  2334    AAGACACTCCATTTAAAGATCCGCGCGAGCTGTATGATTTTTTAAAGACGGAAAAGCCCG  2393
               ||||||||||||||||||||||||||||||||||||||||||||||||||||||||||||
Sbjct  671772  AAGACACTCCATTTAAAGATCCGCGCGAGCTGTATGATTTTTTAAAGACGGAAAAGCCCG  671713

Query  2394    AAGAGGAACTTGTCTTTTCCCACGGCGACCTGGGAGACAGCAACATCTTTGTGAAAGATG  2453
               ||||||||||||||||||||||||||||||||||||||||||||||||||||||||||||
Sbjct  671712  AAGAGGAACTTGTCTTTTCCCACGGCGACCTGGGAGACAGCAACATCTTTGTGAAAGATG  671653

Query  2454    GCAAAGTAAGTGGCTTTATTGATCTTGGGAGAAGCGGCAGGGCGGACAAGTGGTATGACA  2513
               ||||||||||||||||||||||||||||||||||||||||||||||||||||||||||||
Sbjct  671652  GCAAAGTAAGTGGCTTTATTGATCTTGGGAGAAGCGGCAGGGCGGACAAGTGGTATGACA  671593

Query  2514    TTGCCTTCTGCGTCCGGTCGATCAGGGAGGATATCGGGGAAGAACAGTATGTCGAGCTAT  2573
               ||||||||||||||||||||||||||||||||||||||||||||||||||||||||||||
Sbjct  671592  TTGCCTTCTGCGTCCGGTCGATCAGGGAGGATATCGGGGAAGAACAGTATGTCGAGCTAT  671533

Query  2574    TTTTTGACTTACTGGGGATCAAGCCTGATTGGGAGAAAATAAAATATTATATTTTACTGG  2633
               ||||||||||||||||||||||||||||||||||||||||||||||||||||||||||||
Sbjct  671532  TTTTTGACTTACTGGGGATCAAGCCTGATTGGGAGAAAATAAAATATTATATTTTACTGG  671473

Query  2634    ATGAATTGTTTTAGTACCTAGATTTAGATGTCTAAAAAGCTTTAACTACAAGCTTTTTAG  2693
               ||||||||||||||||||||||||||||||||||||||||||||||||||||||||||||
Sbjct  671472  ATGAATTGTTTTAGTACCTAGATTTAGATGTCTAAAAAGCTTTAACTACAAGCTTTTTAG  671413

Query  2694    ACATCTAATCTTTTCTGAAGTACATCCGCAACTGTCCATACTCTGATGTTTTATATCTTT  2753
               ||||||||||||||||||||||||||||||||||||||||||||||||||||||||||||
Sbjct  671412  ACATCTAATCTTTTCTGAAGTACATCCGCAACTGTCCATACTCTGATGTTTTATATCTTT  671353

Query  2754    TCTAAAAGTTCGCTAGATAGAGTTCTATATTAGAGATGTAAAGAGTTTTGGTGAAGAGGT  2813
               ||||||||||||||||||||||||||||||||||||||||||||||||||||||||||||
Sbjct  671352  TCTAAAAGTTCGCTAGATAGAGTTCTATATTAGAGATGTAAAGAGTTTTGGTGAAGAGGT  671293

Query  2814    TTGTGAGTATGGCTTTTATAACCAGGGTGCAATGAGAAGCACTAACAGCAGCTAGCTTAA  2873
               ||||||||||||||||||||||||||||||||||||||||||||||||||||||||||||
Sbjct  671292  TTGTGAGTATGGCTTTTATAACCAGGGTGCAATGAGAAGCACTAACAGCAGCTAGCTTAA  671233

Query  2874    GAACGCATAGGATATACTTTTTATGGAAGTCACAGAGGAGGAATAAAATTTGAACAGGAT  2933
               ||||||||||||||||||||||||||||||||||||||||||||||||||||||||||||
Sbjct  671232  GAACGCATAGGATATACTTTTTATGGAAGTCACAGAGGAGGAATAAAATTTGAACAGGAT  671173

Query  2934    TAACAGAGTAAAGATGCATAACACCATGAACATTTTCCTCGTTATCAGCTGCGAAAAAGA  2993
               ||||||||||||||||||||||||||||||||||||||||||||||||||||||||||||
Sbjct  671172  TAACAGAGTAAAGATGCATAACACCATGAACATTTTCCTCGTTATCAGCTGCGAAAAAGA  671113

Query  2994    TCAGCAGGTGATTGTCTATTGTTTGCCA  3021
               ||||||||||||||||||||||||||||
Sbjct  671112  TCAGCAGGTGATTGTCTATTGTTTGCCA  671085


Range 2: 663674 to 664753

Score:1995 bits(1080), Expect:0.0, 
Identities:1080/1080(100%),  Gaps:0/1080(0%), Strand: Plus/Plus

Query  1794    TTATAATTAGCTTCTTGGGGTATCTTTAAATACTGTAGAAAAGAGGAAGGAAATAATAAA  1853
               ||||||||||||||||||||||||||||||||||||||||||||||||||||||||||||
Sbjct  663674  TTATAATTAGCTTCTTGGGGTATCTTTAAATACTGTAGAAAAGAGGAAGGAAATAATAAA  663733

Query  1854    TGGCTAAAATGAGAATATCACCGGAATTGAAAAAACTGATCGAAAAATACCGCTGCGTAA  1913
               ||||||||||||||||||||||||||||||||||||||||||||||||||||||||||||
Sbjct  663734  TGGCTAAAATGAGAATATCACCGGAATTGAAAAAACTGATCGAAAAATACCGCTGCGTAA  663793

Query  1914    AAGATACGGAAGGAATGTCTCCTGCTAAGGTATATAAGCTGGTGGGAGAAAATGAAAACC  1973
               ||||||||||||||||||||||||||||||||||||||||||||||||||||||||||||
Sbjct  663794  AAGATACGGAAGGAATGTCTCCTGCTAAGGTATATAAGCTGGTGGGAGAAAATGAAAACC  663853

Query  1974    TATATTTAAAAATGACGGACAGCCGGTATAAAGGGACCACCTATGATGTGGAACGGGAAA  2033
               ||||||||||||||||||||||||||||||||||||||||||||||||||||||||||||
Sbjct  663854  TATATTTAAAAATGACGGACAGCCGGTATAAAGGGACCACCTATGATGTGGAACGGGAAA  663913

Query  2034    AGGACATGATGCTATGGCTGGAAGGAAAGCTGCCTGTTCCAAAGGTCCTGCACTTTGAAC  2093
               ||||||||||||||||||||||||||||||||||||||||||||||||||||||||||||
Sbjct  663914  AGGACATGATGCTATGGCTGGAAGGAAAGCTGCCTGTTCCAAAGGTCCTGCACTTTGAAC  663973

Query  2094    GGCATGATGGCTGGAGCAATCTGCTCATGAGTGAGGCCGATGGCGTCCTTTGCTCGGAAG  2153
               ||||||||||||||||||||||||||||||||||||||||||||||||||||||||||||
Sbjct  663974  GGCATGATGGCTGGAGCAATCTGCTCATGAGTGAGGCCGATGGCGTCCTTTGCTCGGAAG  664033

Query  2154    AGTATGAAGATGAACAAAGCCCTGAAAAGATTATCGAGCTGTATGCGGAGTGCATCAGGC  2213
               ||||||||||||||||||||||||||||||||||||||||||||||||||||||||||||
Sbjct  664034  AGTATGAAGATGAACAAAGCCCTGAAAAGATTATCGAGCTGTATGCGGAGTGCATCAGGC  664093

Query  2214    TCTTTCACTCCATCGACATATCGGATTGTCCCTATACGAATAGCTTAGACAGCCGCTTAG  2273
               ||||||||||||||||||||||||||||||||||||||||||||||||||||||||||||
Sbjct  664094  TCTTTCACTCCATCGACATATCGGATTGTCCCTATACGAATAGCTTAGACAGCCGCTTAG  664153

Query  2274    CCGAATTGGATTACTTACTGAATAACGATCTGGCCGATGTGGATTGCGAAAACTGGGAAG  2333
               ||||||||||||||||||||||||||||||||||||||||||||||||||||||||||||
Sbjct  664154  CCGAATTGGATTACTTACTGAATAACGATCTGGCCGATGTGGATTGCGAAAACTGGGAAG  664213

Query  2334    AAGACACTCCATTTAAAGATCCGCGCGAGCTGTATGATTTTTTAAAGACGGAAAAGCCCG  2393
               ||||||||||||||||||||||||||||||||||||||||||||||||||||||||||||
Sbjct  664214  AAGACACTCCATTTAAAGATCCGCGCGAGCTGTATGATTTTTTAAAGACGGAAAAGCCCG  664273

Query  2394    AAGAGGAACTTGTCTTTTCCCACGGCGACCTGGGAGACAGCAACATCTTTGTGAAAGATG  2453
               ||||||||||||||||||||||||||||||||||||||||||||||||||||||||||||
Sbjct  664274  AAGAGGAACTTGTCTTTTCCCACGGCGACCTGGGAGACAGCAACATCTTTGTGAAAGATG  664333

Query  2454    GCAAAGTAAGTGGCTTTATTGATCTTGGGAGAAGCGGCAGGGCGGACAAGTGGTATGACA  2513
               ||||||||||||||||||||||||||||||||||||||||||||||||||||||||||||
Sbjct  664334  GCAAAGTAAGTGGCTTTATTGATCTTGGGAGAAGCGGCAGGGCGGACAAGTGGTATGACA  664393

Query  2514    TTGCCTTCTGCGTCCGGTCGATCAGGGAGGATATCGGGGAAGAACAGTATGTCGAGCTAT  2573
               ||||||||||||||||||||||||||||||||||||||||||||||||||||||||||||
Sbjct  664394  TTGCCTTCTGCGTCCGGTCGATCAGGGAGGATATCGGGGAAGAACAGTATGTCGAGCTAT  664453

Query  2574    TTTTTGACTTACTGGGGATCAAGCCTGATTGGGAGAAAATAAAATATTATATTTTACTGG  2633
               ||||||||||||||||||||||||||||||||||||||||||||||||||||||||||||
Sbjct  664454  TTTTTGACTTACTGGGGATCAAGCCTGATTGGGAGAAAATAAAATATTATATTTTACTGG  664513

Query  2634    ATGAATTGTTTTAGTACCTAGATTTAGATGTCTAAAAAGCTTTAACTACAAGCTTTTTAG  2693
               ||||||||||||||||||||||||||||||||||||||||||||||||||||||||||||
Sbjct  664514  ATGAATTGTTTTAGTACCTAGATTTAGATGTCTAAAAAGCTTTAACTACAAGCTTTTTAG  664573

Query  2694    ACATCTAATCTTTTCTGAAGTACATCCGCAACTGTCCATACTCTGATGTTTTATATCTTT  2753
               ||||||||||||||||||||||||||||||||||||||||||||||||||||||||||||
Sbjct  664574  ACATCTAATCTTTTCTGAAGTACATCCGCAACTGTCCATACTCTGATGTTTTATATCTTT  664633

Query  2754    TCTAAAAGTTCGCTAGATAGAGTTCTATATTAGAGATGTAAAGAGTTTTGGTGAAGAGGT  2813
               ||||||||||||||||||||||||||||||||||||||||||||||||||||||||||||
Sbjct  664634  TCTAAAAGTTCGCTAGATAGAGTTCTATATTAGAGATGTAAAGAGTTTTGGTGAAGAGGT  664693

Query  2814    TTGTGAGTATGGCTTTTATAACCAGGGTGCAATGAGAAGCACTAACAGCAGCTAGCTTAA  2873
               ||||||||||||||||||||||||||||||||||||||||||||||||||||||||||||
Sbjct  664694  TTGTGAGTATGGCTTTTATAACCAGGGTGCAATGAGAAGCACTAACAGCAGCTAGCTTAA  664753


Range 3: 661501 to 662641

Score:1991 bits(1078), Expect:0.0, 
Identities:1120/1141(98%),  Gaps:0/1141(0%), Strand: Plus/Plus

Query  2871    TAAGAACGCATAGGATATACTTTTTATGGAAGTCACAGAGGAGGAATAAAATTTGAACAG  2930
               ||||||||||||||||||||||||||||||||||||||||||||||||||||||||||||
Sbjct  661501  TAAGAACGCATAGGATATACTTTTTATGGAAGTCACAGAGGAGGAATAAAATTTGAACAG  661560

Query  2931    GATTAACAGAGTAAAGATGCATAACACCATGAACATTTTCCTCGTTATCAGCTGCGAAAA  2990
               ||||||||||||||||||||||||||||||||||||||||||||||||||||||||||||
Sbjct  661561  GATTAACAGAGTAAAGATGCATAACACCATGAACATTTTCCTCGTTATCAGCTGCGAAAA  661620

Query  2991    AGATCAGCAGGTGATTGTCTATTGTTTGCCACGAGACTGCACGAACCGGAGTTCCTGCTT  3050
               ||||||||||||||||||||||||||||||||||||||||||||||||||||||||||||
Sbjct  661621  AGATCAGCAGGTGATTGTCTATTGTTTGCCACGAGACTGCACGAACCGGAGTTCCTGCTT  661680

Query  3051    CCACACCGGAAATAGTGTTGCCTTCCGGTGAAGGAATATAGTCACATACCGCTTCCAGCC  3110
               ||||||||||||||||||||||||||||||||||||||||||||||||||||||||||||
Sbjct  661681  CCACACCGGAAATAGTGTTGCCTTCCGGTGAAGGAATATAGTCACATACCGCTTCCAGCC  661740

Query  3111    TACCGGCTTCTGTATTGGCATAATGAAACTCCAAATCATAGAGCCACCCTATACAAAACA  3170
               ||||||||||||||||||||||||||||||||||||||||||||||||||||||||||||
Sbjct  661741  TACCGGCTTCTGTATTGGCATAATGAAACTCCAAATCATAGAGCCACCCTATACAAAACA  661800

Query  3171    GGGCAACAAGTGCGGAAAGAATTGCCGCTATTAAGCGAGTGCGTTTAACACGCTTTAAAA  3230
               ||||||||||||||||||||||||||||||||||||||||||||||||||||||||||||
Sbjct  661801  GGGCAACAAGTGCGGAAAGAATTGCCGCTATTAAGCGAGTGCGTTTAACACGCTTTAAAA  661860

Query  3231    ATCTAAGTGCACGCTGTGGCGCTTTTTCAATAGGAACCTGCCTGCGCATATCCTCTTCAA  3290
               ||||||||||||||||||||||||||||||||||||||||||||||||||||||||||||
Sbjct  661861  ATCTAAGTGCACGCTGTGGCGCTTTTTCAATAGGAACCTGCCTGCGCATATCCTCTTCAA  661920

Query  3291    GCTGGCGGCAGGCCGCACAATGCTCAATGTGTTCTCTGACCATAGCAGAGGTCTCTGTCT  3350
               ||||||||||||||||||||||||||||||||||||||||||||||||||||||||||||
Sbjct  661921  GCTGGCGGCAGGCCGCACAATGCTCAATGTGTTCTCTGACCATAGCAGAGGTCTCTGTCT  661980

Query  3351    CGGTCAATTCTTCAAGATAGGATGGGAGTAAATCCCTGACTACGCAGCAGTCAAGATTGG  3410
               ||||||||||||||||||||||||||||||||||||||||||||||||||||||||||||
Sbjct  661981  CGGTCAATTCTTCAAGATAGGATGGGAGTAAATCCCTGACTACGCAGCAGTCAAGATTGG  662040

Query  3411    TTTCACGCATTGTTATCACCTCCGATAATCTTTACAAGTTTTTCCTTACCACGATAAAAG  3470
               ||||||||||||||||||||||||||||||||||||||||||||||||||||||||||||
Sbjct  662041  TTTCACGCATTGTTATCACCTCCGATAATCTTTACAAGTTTTTCCTTACCACGATAAAAG  662100

Query  3471    CGCACTCGAGCCCATACTTCGCTGTGCCCAAGAATGTCACCGATGTCACGGAAAGAGAAA  3530
               ||||||||||||||||||||||||||||||||||||||||||||||||||||||||||||
Sbjct  662101  CGCACTCGAGCCCATACTTCGCTGTGCCCAAGAATGTCACCGATGTCACGGAAAGAGAAA  662160

Query  3531    TCACCGGCTAATCGCAGATGGATTACTTCACGAGTTTCGGCATCTAACTGTTGCATTGCT  3590
               ||||||||||||||||||||||||||||||||||||||||||||||||||||||||||||
Sbjct  662161  TCACCGGCTAATCGCAGATGGATTACTTCACGAGTTTCGGCATCTAACTGTTGCATTGCT  662220

Query  3591    CGATATAGTGCAAAACGCTCTTGCCGGTTCTCAAACTCTTTCGTGGGATTATCAGGAGCC  3650
               ||||||||||||||||||||||||||||||||||||||||||||||||||||||||||||
Sbjct  662221  CGATATAGTGCAAAACGCTCTTGCCGGTTCTCAAACTCTTTCGTGGGATTATCAGGAGCC  662280

Query  3651    GCAACATGAGTAAGTTCGCTTTCTTCCACAAGAGTGGTGCGCTTACTTGCGATTTTTTCT  3710
               ||||||||||||||||||||||||||||||||||||||||||||||||||||||||||||
Sbjct  662281  GCAACATGAGTAAGTTCGCTTTCTTCCACAAGAGTGGTGCGCTTACTTGCGATTTTTTCT  662340

Query  3711    TGTACTGCGGAAACAGTATCTTTGATTGAATGCGTAGTTGTATCTATAACATTTAATTCA  3770
               ||||||||||||||||| ||||  || ||||  || || ||||||||||||||  |||||
Sbjct  662341  TGTACTGCGGAAACAGTTTCTTGAATGGAATAAGTGGTCGTATCTATAACATTCGATTCA  662400

Query  3771    TAGATTCCCAAATTGGAAAATTGCTTCCACATTGTTTCAACTAATTCAATATTTGTTTCT  3830
               || ||||||| |||| ||||||||| |||||| ||||| || ||||| |||||||| | |
Sbjct  662401  TATATTCCCAGATTGCAAAATTGCTCCCACATGGTTTCTACCAATTCGATATTTGTCTTT  662460

Query  3831    CTGTCTAACTTTGAGCGTTCGATAGCTCGCTTCATAGTTTCTTCTTTACTTGCCCTTAAA  3890
               | ||||||||||||||||||||||||||||||||||||||||||||||||||||||||||
Sbjct  662461  CGGTCTAACTTTGAGCGTTCGATAGCTCGCTTCATAGTTTCTTCTTTACTTGCCCTTAAA  662520

Query  3891    ACGATATACAAGGCGCGGAAATTTTAAAGCTCGAAGTGCCGACGGTGTTTGGAAAGGCAG  3950
               ||||||||||||||||||||||||||||||||||||||||||||||||||||||||||||
Sbjct  662521  ACGATATACAAGGCGCGGAAATTTTAAAGCTCGAAGTGCCGACGGTGTTTGGAAAGGCAG  662580

Query  3951    GAGAGGTTCTTAAAAAAGCGGTGGAGCAATACAGACCCGACGCGGTGGTGTGCGTAGGTC  4010
               ||||||||||||||||||||||||||||||||||||||||||||||||||||||||||||
Sbjct  662581  GAGAGGTTCTTAAAAAAGCGGTGGAGCAATACAGACCCGACGCGGTGGTGTGCGTAGGTC  662640

Query  4011    A  4011
               |
Sbjct  662641  A  662641


Range 4: 663455 to 663677

Score:412 bits(223), Expect:3e-110, 
Identities:223/223(100%),  Gaps:0/223(0%), Strand: Plus/Plus

Query  1       GTGGAGGTAAAATATAGATGAATCAAGGTAGAATTATTGTAATCACAGGTGCGCCGGGGA  60
               ||||||||||||||||||||||||||||||||||||||||||||||||||||||||||||
Sbjct  663455  GTGGAGGTAAAATATAGATGAATCAAGGTAGAATTATTGTAATCACAGGTGCGCCGGGGA  663514

Query  61      CAGGAAAAACTACAACGGCATCTGCTGTTGCAAAAGAATCAGATTTGGAAAAGTCTGTGC  120
               ||||||||||||||||||||||||||||||||||||||||||||||||||||||||||||
Sbjct  663515  CAGGAAAAACTACAACGGCATCTGCTGTTGCAAAAGAATCAGATTTGGAAAAGTCTGTGC  663574

Query  121     ATATGCACACAGATGACTTTTATCATTATCATGTAAGAAAGCCAAGCGCAAGGGAGTATG  180
               ||||||||||||||||||||||||||||||||||||||||||||||||||||||||||||
Sbjct  663575  ATATGCACACAGATGACTTTTATCATTATCATGTAAGAAAGCCAAGCGCAAGGGAGTATG  663634

Query  181     ATGATTGCTGCAATGAATTTTGGAATGTAACACCTTATGTTAT  223
               |||||||||||||||||||||||||||||||||||||||||||
Sbjct  663635  ATGATTGCTGCAATGAATTTTGGAATGTAACACCTTATGTTAT  663677


Range 5: 669508 to 669710

Score:331 bits(179), Expect:8e-86, 
Identities:195/203(96%),  Gaps:0/203(0%), Strand: Plus/Plus

Query  3696    CTTGCGATTTTTTCTTGTACTGCGGAAACAGTATCTTTGATTGAATGCGTAGTTGTATCT  3755
               ||| | |||||||||| |||||| ||||||||||||||||||||||||| ||||||||||
Sbjct  669508  CTTACTATTTTTTCTTTTACTGCTGAAACAGTATCTTTGATTGAATGCGCAGTTGTATCT  669567

Query  3756    ATAACATTTAATTCATAGATTCCCAAATTGGAAAATTGCTTCCACATTGTTTCAACTAAT  3815
               ||||||||||||||||||||||| |||||||||||||| |||||||||||||||||||||
Sbjct  669568  ATAACATTTAATTCATAGATTCCTAAATTGGAAAATTGATTCCACATTGTTTCAACTAAT  669627

Query  3816    TCAATATTTGTTTCTCTGTCTAACTTTGAGCGTTCGATAGCTCGCTTCATAGTTTCTTCT  3875
               |||||||||||||||||||||||||||||||||||||||||||||||||| |||||||||
Sbjct  669628  TCAATATTTGTTTCTCTGTCTAACTTTGAGCGTTCGATAGCTCGCTTCATGGTTTCTTCT  669687

Query  3876    TTACTTGCCCTTAAAACGATATA  3898
               |||||||||||||||||||||||
Sbjct  669688  TTACTTGCCCTTAAAACGATATA  669710


Range 6: 669900 to 670045

Score:248 bits(134), Expect:9e-61, 
Identities:142/146(97%),  Gaps:0/146(0%), Strand: Plus/Minus

Query  4       GAGGTAAAATATAGATGAATCAAGGTAGAATTATTGTAATCACAGGTGCGCCGGGGACAG  63
               |||| | |||||||||||||||||||||||||||||||||||||||||||||||||||||
Sbjct  670045  GAGGGAGAATATAGATGAATCAAGGTAGAATTATTGTAATCACAGGTGCGCCGGGGACAG  669986

Query  64      GAAAAACTACAACGGCATCTGCTGTTGCAAAAGAATCAGATTTGGAAAAGTCTGTGCATA  123
               ||||||||||||||||||||| ||||||||||||||||||||||||||||||||| ||||
Sbjct  669985  GAAAAACTACAACGGCATCTGTTGTTGCAAAAGAATCAGATTTGGAAAAGTCTGTACATA  669926

Query  124     TGCACACAGATGACTTTTATCATTAT  149
               ||||||||||||||||||||||||||
Sbjct  669925  TGCACACAGATGACTTTTATCATTAT  669900


>Campylobacter jejuni strain C1922C72 chromosome, complete genome
Sequence ID: CP059964.1 Length: 1618310
Range 1: 1557082 to 1558236

Score:2130 bits(1153), Expect:0.0, 
Identities:1154/1155(99%),  Gaps:0/1155(0%), Strand: Plus/Minus

Query  1794     TTATAATTAGCTTCTTGGGGTATCTTTAAATACTGTAGAAAAGAGGAAGGAAATAATAAA  1853
                ||||||||||||||||||||||||||||||||||||||||||||||||||||||||||||
Sbjct  1558236  TTATAATTAGCTTCTTGGGGTATCTTTAAATACTGTAGAAAAGAGGAAGGAAATAATAAA  1558177

Query  1854     TGGCTAAAATGAGAATATCACCGGAATTGAAAAAACTGATCGAAAAATACCGCTGCGTAA  1913
                ||||||||||||||||||||||||||||||||||||||||||||||||||||||||||||
Sbjct  1558176  TGGCTAAAATGAGAATATCACCGGAATTGAAAAAACTGATCGAAAAATACCGCTGCGTAA  1558117

Query  1914     AAGATACGGAAGGAATGTCTCCTGCTAAGGTATATAAGCTGGTGGGAGAAAATGAAAACC  1973
                ||||||||||||||||||||||||||||||||||||||||||||||||||||||||||||
Sbjct  1558116  AAGATACGGAAGGAATGTCTCCTGCTAAGGTATATAAGCTGGTGGGAGAAAATGAAAACC  1558057

Query  1974     TATATTTAAAAATGACGGACAGCCGGTATAAAGGGACCACCTATGATGTGGAACGGGAAA  2033
                ||||||||||||||||||||||||||||||||||||||||||||||||||||||||||||
Sbjct  1558056  TATATTTAAAAATGACGGACAGCCGGTATAAAGGGACCACCTATGATGTGGAACGGGAAA  1557997

Query  2034     AGGACATGATGCTATGGCTGGAAGGAAAGCTGCCTGTTCCAAAGGTCCTGCACTTTGAAC  2093
                ||||||||||||||||||||||||||||||||||||||||||||||||||||||||||||
Sbjct  1557996  AGGACATGATGCTATGGCTGGAAGGAAAGCTGCCTGTTCCAAAGGTCCTGCACTTTGAAC  1557937

Query  2094     GGCATGATGGCTGGAGCAATCTGCTCATGAGTGAGGCCGATGGCGTCCTTTGCTCGGAAG  2153
                ||||||||||||||||||||||||||||||||||||||||||||||||||||||||||||
Sbjct  1557936  GGCATGATGGCTGGAGCAATCTGCTCATGAGTGAGGCCGATGGCGTCCTTTGCTCGGAAG  1557877

Query  2154     AGTATGAAGATGAACAAAGCCCTGAAAAGATTATCGAGCTGTATGCGGAGTGCATCAGGC  2213
                ||||||||||||||||||||||||||||||||||||||||||||||||||||||||||||
Sbjct  1557876  AGTATGAAGATGAACAAAGCCCTGAAAAGATTATCGAGCTGTATGCGGAGTGCATCAGGC  1557817

Query  2214     TCTTTCACTCCATCGACATATCGGATTGTCCCTATACGAATAGCTTAGACAGCCGCTTAG  2273
                ||||||||||||||||||||||||||||||||||||||||||||||||||||||||||||
Sbjct  1557816  TCTTTCACTCCATCGACATATCGGATTGTCCCTATACGAATAGCTTAGACAGCCGCTTAG  1557757

Query  2274     CCGAATTGGATTACTTACTGAATAACGATCTGGCCGATGTGGATTGCGAAAACTGGGAAG  2333
                ||||||||||||||||||||||||||||||||||||||||||||||||||||||||||||
Sbjct  1557756  CCGAATTGGATTACTTACTGAATAACGATCTGGCCGATGTGGATTGCGAAAACTGGGAAG  1557697

Query  2334     AAGACACTCCATTTAAAGATCCGCGCGAGCTGTATGATTTTTTAAAGACGGAAAAGCCCG  2393
                ||||||||||||||||||||||||||||||||||||||||||||||||||||||||||||
Sbjct  1557696  AAGACACTCCATTTAAAGATCCGCGCGAGCTGTATGATTTTTTAAAGACGGAAAAGCCCG  1557637

Query  2394     AAGAGGAACTTGTCTTTTCCCACGGCGACCTGGGAGACAGCAACATCTTTGTGAAAGATG  2453
                ||||||||||||||||||||||||||||||||||||||||||||||||||||||||||||
Sbjct  1557636  AAGAGGAACTTGTCTTTTCCCACGGCGACCTGGGAGACAGCAACATCTTTGTGAAAGATG  1557577

Query  2454     GCAAAGTAAGTGGCTTTATTGATCTTGGGAGAAGCGGCAGGGCGGACAAGTGGTATGACA  2513
                ||||||||||||||||||||||||||||||||||||||||||||||||||||||||||||
Sbjct  1557576  GCAAAGTAAGTGGCTTTATTGATCTTGGGAGAAGCGGCAGGGCGGACAAGTGGTATGACA  1557517

Query  2514     TTGCCTTCTGCGTCCGGTCGATCAGGGAGGATATCGGGGAAGAACAGTATGTCGAGCTAT  2573
                ||||||||||||||||||||||||||||||||||||||||||||||||||||||||||||
Sbjct  1557516  TTGCCTTCTGCGTCCGGTCGATCAGGGAGGATATCGGGGAAGAACAGTATGTCGAGCTAT  1557457

Query  2574     TTTTTGACTTACTGGGGATCAAGCCTGATTGGGAGAAAATAAAATATTATATTTTACTGG  2633
                ||||||||||||||||||||||||||||||||||||||||||||||||||||||||||||
Sbjct  1557456  TTTTTGACTTACTGGGGATCAAGCCTGATTGGGAGAAAATAAAATATTATATTTTACTGG  1557397

Query  2634     ATGAATTGTTTTAGTACCTAGATTTAGATGTCTAAAAAGCTTTAACTACAAGCTTTTTAG  2693
                ||||||||||||||||||||||||||||||||||||||||||||||||||||||||||||
Sbjct  1557396  ATGAATTGTTTTAGTACCTAGATTTAGATGTCTAAAAAGCTTTAACTACAAGCTTTTTAG  1557337

Query  2694     ACATCTAATCTTTTCTGAAGTACATCCGCAACTGTCCATACTCTGATGTTTTATATCTTT  2753
                ||||||||||||||||||||||||||||||||||||||||||||||||||||||||||||
Sbjct  1557336  ACATCTAATCTTTTCTGAAGTACATCCGCAACTGTCCATACTCTGATGTTTTATATCTTT  1557277

Query  2754     TCTAAAAGTTCGCTAGATAGAGTTCTATATTAGAGATGTAAAGAGTTTTGGTGAAGAGGT  2813
                ||||||||||||||||||||||||||||||||||||||||||||||||||||||||||||
Sbjct  1557276  TCTAAAAGTTCGCTAGATAGAGTTCTATATTAGAGATGTAAAGAGTTTTGGTGAAGAGGT  1557217

Query  2814     TTGTGAGTATGGCTTTTATAACCAGGGTGCAATGAGAAGCACTAACAGCAGCTAGCTTAA  2873
                ||||||||||||||||||||||||||||||||||||||||||||||||||||||||||||
Sbjct  1557216  TTGTGAGTATGGCTTTTATAACCAGGGTGCAATGAGAAGCACTAACAGCAGCTAGCTTAA  1557157

Query  2874     GAACGCATAGGATATACTTTTTATGGAAGTCACAGAGGAGGAATAAAATTTGAACAGGAT  2933
                ||||||||||||||||||||||||||||||||||||||||||||||||||||||||||||
Sbjct  1557156  GAACGCATAGGATATACTTTTTATGGAAGTCACAGAGGAGGAATAAAATTTGAACAGGAT  1557097

Query  2934     TAACAGAGTAAAGAT  2948
                |||||||| ||||||
Sbjct  1557096  TAACAGAGKAAAGAT  1557082


Range 2: 282227 to 283421

Score:2076 bits(1124), Expect:0.0, 
Identities:1170/1195(98%),  Gaps:0/1195(0%), Strand: Plus/Plus

Query  2817    TGAGTATGGCTTTTATAACCAGGGTGCAATGAGAAGCACTAACAGCAGCTAGCTTAAGAA  2876
               ||||||||||||||||||||||||||||||||||||||||||||||| ||  | ||||||
Sbjct  282227  TGAGTATGGCTTTTATAACCAGGGTGCAATGAGAAGCACTAACAGCARCTRKCWTAAGAA  282286

Query  2877    CGCATAGGATATACTTTTTATGGAAGTCACAGAGGAGGAATAAAATTTGAACAGGATTAA  2936
               ||||||||||||||||||||||||||||||||||||||||||||||||||||||||||||
Sbjct  282287  CGCATAGGATATACTTTTTATGGAAGTCACAGAGGAGGAATAAAATTTGAACAGGATTAA  282346

Query  2937    CAGAGTAAAGATGCATAACACCATGAACATTTTCCTCGTTATCAGCTGCGAAAAAGATCA  2996
               ||||||||||||||||||||||||||||||||||||||||||||||||||||||||||||
Sbjct  282347  CAGAGTAAAGATGCATAACACCATGAACATTTTCCTCGTTATCAGCTGCGAAAAAGATCA  282406

Query  2997    GCAGGTGATTGTCTATTGTTTGCCACGAGACTGCACGAACCGGAGTTCCTGCTTCCACAC  3056
               ||||||||||||||||||||||||||||||||||||||||||||||||||||||||||||
Sbjct  282407  GCAGGTGATTGTCTATTGTTTGCCACGAGACTGCACGAACCGGAGTTCCTGCTTCCACAC  282466

Query  3057    CGGAAATAGTGTTGCCTTCCGGTGAAGGAATATAGTCACATACCGCTTCCAGCCTACCGG  3116
               ||||||||||||||||||||||||||||||||||||||||||||||||||||||||||||
Sbjct  282467  CGGAAATAGTGTTGCCTTCCGGTGAAGGAATATAGTCACATACCGCTTCCAGCCTACCGG  282526

Query  3117    CTTCTGTATTGGCATAATGAAACTCCAAATCATAGAGCCACCCTATACAAAACAGGGCAA  3176
               ||||||||||||||||||||||||||||||||||||||||||||||||||||||||||||
Sbjct  282527  CTTCTGTATTGGCATAATGAAACTCCAAATCATAGAGCCACCCTATACAAAACAGGGCAA  282586

Query  3177    CAAGTGCGGAAAGAATTGCCGCTATTAAGCGAGTGCGTTTAACACGCTTTAAAAATCTAA  3236
               ||||||||||||||||||||||||||||||||||||||||||||||||||||||||||||
Sbjct  282587  CAAGTGCGGAAAGAATTGCCGCTATTAAGCGAGTGCGTTTAACACGCTTTAAAAATCTAA  282646

Query  3237    GTGCACGCTGTGGCGCTTTTTCAATAGGAACCTGCCTGCGCATATCCTCTTCAAGCTGGC  3296
               ||||||||||||||||||||||||||||||||||||||||||||||||||||||||||||
Sbjct  282647  GTGCACGCTGTGGCGCTTTTTCAATAGGAACCTGCCTGCGCATATCCTCTTCAAGCTGGC  282706

Query  3297    GGCAGGCCGCACAATGCTCAATGTGTTCTCTGACCATAGCAGAGGTCTCTGTCTCGGTCA  3356
               ||||||||||||||||||||||||||||||||||||||||||||||||||||||||||||
Sbjct  282707  GGCAGGCCGCACAATGCTCAATGTGTTCTCTGACCATAGCAGAGGTCTCTGTCTCGGTCA  282766

Query  3357    ATTCTTCAAGATAGGATGGGAGTAAATCCCTGACTACGCAGCAGTCAAGATTGGTTTCAC  3416
               ||||||||||||||||||||||||||||||||||||||||||||||||||||||||||||
Sbjct  282767  ATTCTTCAAGATAGGATGGGAGTAAATCCCTGACTACGCAGCAGTCAAGATTGGTTTCAC  282826

Query  3417    GCATTGTTATCACCTCCGATAATCTTTACAAGTTTTTCCTTACCACGATAAAAGCGCACT  3476
               ||||||||||||||||||||||||||||||||||||||||||||||||||||||||||||
Sbjct  282827  GCATTGTTATCACCTCCGATAATCTTTACAAGTTTTTCCTTACCACGATAAAAGCGCACT  282886

Query  3477    CGAGCCCATACTTCGCTGTGCCCAAGAATGTCACCGATGTCACGGAAAGAGAAATCACCG  3536
               ||||||||||||||||||||||||||||||||||||||||||||||||||||||||||||
Sbjct  282887  CGAGCCCATACTTCGCTGTGCCCAAGAATGTCACCGATGTCACGGAAAGAGAAATCACCG  282946

Query  3537    GCTAATCGCAGATGGATTACTTCACGAGTTTCGGCATCTAACTGTTGCATTGCTCGATAT  3596
               ||||||||||||||||||||||||||||||||||||||||||||||||||||||||||||
Sbjct  282947  GCTAATCGCAGATGGATTACTTCACGAGTTTCGGCATCTAACTGTTGCATTGCTCGATAT  283006

Query  3597    AGTGCAAAACGCTCTTGCCGGTTCTCAAACTCTTTCGTGGGATTATCAGGAGCCGCAACA  3656
               ||||||||||||||||||||||||||||||||||||||||||||||||||||||||||||
Sbjct  283007  AGTGCAAAACGCTCTTGCCGGTTCTCAAACTCTTTCGTGGGATTATCAGGAGCCGCAACA  283066

Query  3657    TGAGTAAGTTCGCTTTCTTCCACAAGAGTGGTGCGCTTACTTGCGATTTTTTCTTGTACT  3716
               ||||||||||||||||||||||||||||||||||||||||||||||||||||||||||||
Sbjct  283067  TGAGTAAGTTCGCTTTCTTCCACAAGAGTGGTGCGCTTACTTGCGATTTTTTCTTGTACT  283126

Query  3717    GCGGAAACAGTATCTTTGATTGAATGCGTAGTTGTATCTATAACATTTAATTCATAGATT  3776
               ||||||||||| ||||  || ||||  || || ||||||||||||||  ||||||| |||
Sbjct  283127  GCGGAAACAGTTTCTTGAATGGAATAAGTGGTCGTATCTATAACATTCGATTCATATATT  283186

Query  3777    CCCAAATTGGAAAATTGCTTCCACATTGTTTCAACTAATTCAATATTTGTTTCTCTGTCT  3836
               |||| |||| ||||||||| |||||| ||||| || ||||| |||||||| | || ||||
Sbjct  283187  CCCAGATTGCAAAATTGCTCCCACATGGTTTCTACCAATTCGATATTTGTCTTTCGGTCT  283246

Query  3837    AACTTTGAGCGTTCGATAGCTCGCTTCATAGTTTCTTCTTTACTTGCCCTTAAAACGATA  3896
               ||||||||||||||||||||||||||||||||||||||||||||||||||||||||||||
Sbjct  283247  AACTTTGAGCGTTCGATAGCTCGCTTCATAGTTTCTTCTTTACTTGCCCTTAAAACGATA  283306

Query  3897    TACAAGGCGCGGAAATTTTAAAGCTCGAAGTGCCGACGGTGTTTGGAAAGGCAGGAGAGG  3956
               ||||||||||||||||||||||||||||||||||||||||||||||||||||||||||||
Sbjct  283307  TACAAGGCGCGGAAATTTTAAAGCTCGAAGTGCCGACGGTGTTTGGAAAGGCAGGAGAGG  283366

Query  3957    TTCTTAAAAAAGCGGTGGAGCAATACAGACCCGACGCGGTGGTGTGCGTAGGTCA  4011
               |||||||||||||||||||||||||||||||||||||||||||||||||||||||
Sbjct  283367  TTCTTAAAAAAGCGGTGGAGCAATACAGACCCGACGCGGTGGTGTGCGTAGGTCA  283421


Range 3: 1617921 to 1618143

Score:412 bits(223), Expect:3e-110, 
Identities:223/223(100%),  Gaps:0/223(0%), Strand: Plus/Plus

Query  1        GTGGAGGTAAAATATAGATGAATCAAGGTAGAATTATTGTAATCACAGGTGCGCCGGGGA  60
                ||||||||||||||||||||||||||||||||||||||||||||||||||||||||||||
Sbjct  1617921  GTGGAGGTAAAATATAGATGAATCAAGGTAGAATTATTGTAATCACAGGTGCGCCGGGGA  1617980

Query  61       CAGGAAAAACTACAACGGCATCTGCTGTTGCAAAAGAATCAGATTTGGAAAAGTCTGTGC  120
                ||||||||||||||||||||||||||||||||||||||||||||||||||||||||||||
Sbjct  1617981  CAGGAAAAACTACAACGGCATCTGCTGTTGCAAAAGAATCAGATTTGGAAAAGTCTGTGC  1618040

Query  121      ATATGCACACAGATGACTTTTATCATTATCATGTAAGAAAGCCAAGCGCAAGGGAGTATG  180
                ||||||||||||||||||||||||||||||||||||||||||||||||||||||||||||
Sbjct  1618041  ATATGCACACAGATGACTTTTATCATTATCATGTAAGAAAGCCAAGCGCAAGGGAGTATG  1618100

Query  181      ATGATTGCTGCAATGAATTTTGGAATGTAACACCTTATGTTAT  223
                |||||||||||||||||||||||||||||||||||||||||||
Sbjct  1618101  ATGATTGCTGCAATGAATTTTGGAATGTAACACCTTATGTTAT  1618143


Range 4: 1558257 to 1558461

Score:361 bits(195), Expect:1e-94, 
Identities:200/205(98%),  Gaps:0/205(0%), Strand: Plus/Plus

Query  2817     TGAGTATGGCTTTTATAACCAGGGTGCAATGAGAAGCACTAACAGCAGCTAGCTTAAGAA  2876
                ||||||||||||||||||||||||||||||||||||||||||||| | ||  | ||||||
Sbjct  1558257  TGAGTATGGCTTTTATAACCAGGGTGCAATGAGAAGCACTAACAGSARCTRKCWTAAGAA  1558316

Query  2877     CGCATAGGATATACTTTTTATGGAAGTCACAGAGGAGGAATAAAATTTGAACAGGATTAA  2936
                ||||||||||||||||||||||||||||||||||||||||||||||||||||||||||||
Sbjct  1558317  CGCATAGGATATACTTTTTATGGAAGTCACAGAGGAGGAATAAAATTTGAACAGGATTAA  1558376

Query  2937     CAGAGTAAAGATGCATAACACCATGAACATTTTCCTCGTTATCAGCTGCGAAAAAGATCA  2996
                ||||||||||||||||||||||||||||||||||||||||||||||||||||||||||||
Sbjct  1558377  CAGAGTAAAGATGCATAACACCATGAACATTTTCCTCGTTATCAGCTGCGAAAAAGATCA  1558436

Query  2997     GCAGGTGATTGTCTATTGTTTGCCA  3021
                |||||||||||||||||||||||||
Sbjct  1558437  GCAGGTGATTGTCTATTGTTTGCCA  1558461


Range 5: 1548904 to 1549100

Score:331 bits(179), Expect:8e-86, 
Identities:191/197(97%),  Gaps:0/197(0%), Strand: Plus/Minus

Query  3702     ATTTTTTCTTGTACTGCGGAAACAGTATCTTTGATTGAATGCGTAGTTGTATCTATAACA  3761
                |||||||||| |||||| ||||||||||||||||||||||||| ||||||||||||||||
Sbjct  1549100  ATTTTTTCTTTTACTGCTGAAACAGTATCTTTGATTGAATGCGCAGTTGTATCTATAACA  1549041

Query  3762     TTTAATTCATAGATTCCCAAATTGGAAAATTGCTTCCACATTGTTTCAACTAATTCAATA  3821
                ||||||||||||||||| |||||||||||||| |||||||||||||||||||||||||||
Sbjct  1549040  TTTAATTCATAGATTCCTAAATTGGAAAATTGATTCCACATTGTTTCAACTAATTCAATA  1548981

Query  3822     TTTGTTTCTCTGTCTAACTTTGAGCGTTCGATAGCTCGCTTCATAGTTTCTTCTTTACTT  3881
                |||||||||||||||||||||||||||||||||||||||||||| |||||||||||||||
Sbjct  1548980  TTTGTTTCTCTGTCTAACTTTGAGCGTTCGATAGCTCGCTTCATGGTTTCTTCTTTACTT  1548921

Query  3882     GCCCTTAAAACGATATA  3898
                |||||||||||||||||
Sbjct  1548920  GCCCTTAAAACGATATA  1548904


Range 6: 1618140 to 1618296

Score:281 bits(152), Expect:9e-71, 
Identities:157/159(99%),  Gaps:2/159(1%), Strand: Plus/Plus

Query  1794     TTATAATTAGCTTCTTGGGGTATCTTTAAATACTGTAGAAAAGAGGAAGGAAATAATAAA  1853
                ||||||||||||||||||||||||||||||||||||||||||||||||||||||||||||
Sbjct  1618140  TTATAATTAGCTTCTTGGGGTATCTTTAAATACTGTAGAAAAGAGGAAGGAAATAATAAA  1618199

Query  1854     TGGCTAAAATGAGAATATCACCGGAATTGAAAAAACTGATCGAAAAATACCGCTGCGTAA  1913
                ||||||||||||||||||||||||||||||||||||||||||||||||||||||||||||
Sbjct  1618200  TGGCTAAAATGAGAATATCACCGGAATTGAAAAAACTGATCGAAAAATACCGCTGCGTAA  1618259

Query  1914     AAGATACGGAAGGAATGTCTCCTGCTAAGGTATATAAGC  1952
                ||||||||||||||||||||||||||| |||| ||||||
Sbjct  1618260  AAGATACGGAAGGAATGTCTCCTGCTA-GGTA-ATAAGC  1618296


Range 7: 1572811 to 1572961

Score:279 bits(151), Expect:3e-70, 
Identities:151/151(100%),  Gaps:0/151(0%), Strand: Plus/Plus

Query  2871     TAAGAACGCATAGGATATACTTTTTATGGAAGTCACAGAGGAGGAATAAAATTTGAACAG  2930
                ||||||||||||||||||||||||||||||||||||||||||||||||||||||||||||
Sbjct  1572811  TAAGAACGCATAGGATATACTTTTTATGGAAGTCACAGAGGAGGAATAAAATTTGAACAG  1572870

Query  2931     GATTAACAGAGTAAAGATGCATAACACCATGAACATTTTCCTCGTTATCAGCTGCGAAAA  2990
                ||||||||||||||||||||||||||||||||||||||||||||||||||||||||||||
Sbjct  1572871  GATTAACAGAGTAAAGATGCATAACACCATGAACATTTTCCTCGTTATCAGCTGCGAAAA  1572930

Query  2991     AGATCAGCAGGTGATTGTCTATTGTTTGCCA  3021
                |||||||||||||||||||||||||||||||
Sbjct  1572931  AGATCAGCAGGTGATTGTCTATTGTTTGCCA  1572961


Range 8: 284235 to 284383

Score:276 bits(149), Expect:4e-69, 
Identities:149/149(100%),  Gaps:0/149(0%), Strand: Plus/Plus

Query  1       GTGGAGGTAAAATATAGATGAATCAAGGTAGAATTATTGTAATCACAGGTGCGCCGGGGA  60
               ||||||||||||||||||||||||||||||||||||||||||||||||||||||||||||
Sbjct  284235  GTGGAGGTAAAATATAGATGAATCAAGGTAGAATTATTGTAATCACAGGTGCGCCGGGGA  284294

Query  61      CAGGAAAAACTACAACGGCATCTGCTGTTGCAAAAGAATCAGATTTGGAAAAGTCTGTGC  120
               ||||||||||||||||||||||||||||||||||||||||||||||||||||||||||||
Sbjct  284295  CAGGAAAAACTACAACGGCATCTGCTGTTGCAAAAGAATCAGATTTGGAAAAGTCTGTGC  284354

Query  121     ATATGCACACAGATGACTTTTATCATTAT  149
               |||||||||||||||||||||||||||||
Sbjct  284355  ATATGCACACAGATGACTTTTATCATTAT  284383


Range 9: 1577780 to 1577928

Score:276 bits(149), Expect:4e-69, 
Identities:149/149(100%),  Gaps:0/149(0%), Strand: Plus/Minus

Query  1        GTGGAGGTAAAATATAGATGAATCAAGGTAGAATTATTGTAATCACAGGTGCGCCGGGGA  60
                ||||||||||||||||||||||||||||||||||||||||||||||||||||||||||||
Sbjct  1577928  GTGGAGGTAAAATATAGATGAATCAAGGTAGAATTATTGTAATCACAGGTGCGCCGGGGA  1577869

Query  61       CAGGAAAAACTACAACGGCATCTGCTGTTGCAAAAGAATCAGATTTGGAAAAGTCTGTGC  120
                ||||||||||||||||||||||||||||||||||||||||||||||||||||||||||||
Sbjct  1577868  CAGGAAAAACTACAACGGCATCTGCTGTTGCAAAAGAATCAGATTTGGAAAAGTCTGTGC  1577809

Query  121      ATATGCACACAGATGACTTTTATCATTAT  149
                |||||||||||||||||||||||||||||
Sbjct  1577808  ATATGCACACAGATGACTTTTATCATTAT  1577780


Range 10: 1565292 to 1565440

Score:270 bits(146), Expect:2e-67, 
Identities:148/149(99%),  Gaps:0/149(0%), Strand: Plus/Minus

Query  2728     TCCATACTCTGATGTTTTATATCTTTTCTAAAAGTTCGCTAGATAGAGTTCTATATTAGA  2787
                ||||||||||||||||||||||||||||||||||||||||||||||||||||||||||||
Sbjct  1565440  TCCATACTCTGATGTTTTATATCTTTTCTAAAAGTTCGCTAGATAGAGTTCTATATTAGA  1565381

Query  2788     GATGTAAAGAGTTTTGGTGAAGAGGTTTGTGAGTATGGCTTTTATAACCAGGGTGCAATG  2847
                ||||||||||||||||||||||||||||||||||||||||||||||||||||||||||||
Sbjct  1565380  GATGTAAAGAGTTTTGGTGAAGAGGTTTGTGAGTATGGCTTTTATAACCAGGGTGCAATG  1565321

Query  2848     AGAAGCACTAACAGCAGCTAGCTTAAGAA  2876
                |||||||||||||||||||||||||| ||
Sbjct  1565320  AGAAGCACTAACAGCAGCTAGCTTAACAA  1565292


Range 11: 1464600 to 1464741

Score:263 bits(142), Expect:3e-65, 
Identities:142/142(100%),  Gaps:0/142(0%), Strand: Plus/Plus

Query  1794     TTATAATTAGCTTCTTGGGGTATCTTTAAATACTGTAGAAAAGAGGAAGGAAATAATAAA  1853
                ||||||||||||||||||||||||||||||||||||||||||||||||||||||||||||
Sbjct  1464600  TTATAATTAGCTTCTTGGGGTATCTTTAAATACTGTAGAAAAGAGGAAGGAAATAATAAA  1464659

Query  1854     TGGCTAAAATGAGAATATCACCGGAATTGAAAAAACTGATCGAAAAATACCGCTGCGTAA  1913
                ||||||||||||||||||||||||||||||||||||||||||||||||||||||||||||
Sbjct  1464660  TGGCTAAAATGAGAATATCACCGGAATTGAAAAAACTGATCGAAAAATACCGCTGCGTAA  1464719

Query  1914     AAGATACGGAAGGAATGTCTCC  1935
                ||||||||||||||||||||||
Sbjct  1464720  AAGATACGGAAGGAATGTCTCC  1464741


Range 12: 1548569 to 1548714

Score:252 bits(136), Expect:7e-62, 
Identities:142/146(97%),  Gaps:0/146(0%), Strand: Plus/Plus

Query  4        GAGGTAAAATATAGATGAATCAAGGTAGAATTATTGTAATCACAGGTGCGCCGGGGACAG  63
                |||| | |||||||||||||||||||||||||||||||||||||||||||||||||||||
Sbjct  1548569  GAGGGAGAATATAGATGAATCAAGGTAGAATTATTGTAATCACAGGTGCGCCGGGGACAG  1548628

Query  64       GAAAAACTACAACGGCATCTGCTGTTGCAAAAGAATCAGATTTGGAAAAGTCTGTGCATA  123
                ||||||||||||||||||||| ||||||||||||||||||||||||||||||||| ||||
Sbjct  1548629  GAAAAACTACAACGGCATCTGYTGTTGCAAAAGAATCAGATTTGGAAAAGTCTGTRCATA  1548688

Query  124      TGCACACAGATGACTTTTATCATTAT  149
                ||||||||||||||||||||||||||
Sbjct  1548689  TGCACACAGATGACTTTTATCATTAT  1548714


Range 13: 1566861 to 1566924

Score:119 bits(64), Expect:7e-22, 
Identities:64/64(100%),  Gaps:0/64(0%), Strand: Plus/Plus

Query  17       GATGAATCAAGGTAGAATTATTGTAATCACAGGTGCGCCGGGGACAGGAAAAACTACAAC  76
                ||||||||||||||||||||||||||||||||||||||||||||||||||||||||||||
Sbjct  1566861  GATGAATCAAGGTAGAATTATTGTAATCACAGGTGCGCCGGGGACAGGAAAAACTACAAC  1566920

Query  77       GGCA  80
                ||||
Sbjct  1566921  GGCA  1566924


>Campylobacter coli strain CC19CH076 chromosome, complete genome
Sequence ID: CP068586.1 Length: 1781471
Range 1: 1583973 to 1586190

Score:4096 bits(2218), Expect:0.0, 
Identities:2218/2218(100%),  Gaps:0/2218(0%), Strand: Plus/Plus

Query  1794     TTATAATTAGCTTCTTGGGGTATCTTTAAATACTGTAGAAAAGAGGAAGGAAATAATAAA  1853
                ||||||||||||||||||||||||||||||||||||||||||||||||||||||||||||
Sbjct  1583973  TTATAATTAGCTTCTTGGGGTATCTTTAAATACTGTAGAAAAGAGGAAGGAAATAATAAA  1584032

Query  1854     TGGCTAAAATGAGAATATCACCGGAATTGAAAAAACTGATCGAAAAATACCGCTGCGTAA  1913
                ||||||||||||||||||||||||||||||||||||||||||||||||||||||||||||
Sbjct  1584033  TGGCTAAAATGAGAATATCACCGGAATTGAAAAAACTGATCGAAAAATACCGCTGCGTAA  1584092

Query  1914     AAGATACGGAAGGAATGTCTCCTGCTAAGGTATATAAGCTGGTGGGAGAAAATGAAAACC  1973
                ||||||||||||||||||||||||||||||||||||||||||||||||||||||||||||
Sbjct  1584093  AAGATACGGAAGGAATGTCTCCTGCTAAGGTATATAAGCTGGTGGGAGAAAATGAAAACC  1584152

Query  1974     TATATTTAAAAATGACGGACAGCCGGTATAAAGGGACCACCTATGATGTGGAACGGGAAA  2033
                ||||||||||||||||||||||||||||||||||||||||||||||||||||||||||||
Sbjct  1584153  TATATTTAAAAATGACGGACAGCCGGTATAAAGGGACCACCTATGATGTGGAACGGGAAA  1584212

Query  2034     AGGACATGATGCTATGGCTGGAAGGAAAGCTGCCTGTTCCAAAGGTCCTGCACTTTGAAC  2093
                ||||||||||||||||||||||||||||||||||||||||||||||||||||||||||||
Sbjct  1584213  AGGACATGATGCTATGGCTGGAAGGAAAGCTGCCTGTTCCAAAGGTCCTGCACTTTGAAC  1584272

Query  2094     GGCATGATGGCTGGAGCAATCTGCTCATGAGTGAGGCCGATGGCGTCCTTTGCTCGGAAG  2153
                ||||||||||||||||||||||||||||||||||||||||||||||||||||||||||||
Sbjct  1584273  GGCATGATGGCTGGAGCAATCTGCTCATGAGTGAGGCCGATGGCGTCCTTTGCTCGGAAG  1584332

Query  2154     AGTATGAAGATGAACAAAGCCCTGAAAAGATTATCGAGCTGTATGCGGAGTGCATCAGGC  2213
                ||||||||||||||||||||||||||||||||||||||||||||||||||||||||||||
Sbjct  1584333  AGTATGAAGATGAACAAAGCCCTGAAAAGATTATCGAGCTGTATGCGGAGTGCATCAGGC  1584392

Query  2214     TCTTTCACTCCATCGACATATCGGATTGTCCCTATACGAATAGCTTAGACAGCCGCTTAG  2273
                ||||||||||||||||||||||||||||||||||||||||||||||||||||||||||||
Sbjct  1584393  TCTTTCACTCCATCGACATATCGGATTGTCCCTATACGAATAGCTTAGACAGCCGCTTAG  1584452

Query  2274     CCGAATTGGATTACTTACTGAATAACGATCTGGCCGATGTGGATTGCGAAAACTGGGAAG  2333
                ||||||||||||||||||||||||||||||||||||||||||||||||||||||||||||
Sbjct  1584453  CCGAATTGGATTACTTACTGAATAACGATCTGGCCGATGTGGATTGCGAAAACTGGGAAG  1584512

Query  2334     AAGACACTCCATTTAAAGATCCGCGCGAGCTGTATGATTTTTTAAAGACGGAAAAGCCCG  2393
                ||||||||||||||||||||||||||||||||||||||||||||||||||||||||||||
Sbjct  1584513  AAGACACTCCATTTAAAGATCCGCGCGAGCTGTATGATTTTTTAAAGACGGAAAAGCCCG  1584572

Query  2394     AAGAGGAACTTGTCTTTTCCCACGGCGACCTGGGAGACAGCAACATCTTTGTGAAAGATG  2453
                ||||||||||||||||||||||||||||||||||||||||||||||||||||||||||||
Sbjct  1584573  AAGAGGAACTTGTCTTTTCCCACGGCGACCTGGGAGACAGCAACATCTTTGTGAAAGATG  1584632

Query  2454     GCAAAGTAAGTGGCTTTATTGATCTTGGGAGAAGCGGCAGGGCGGACAAGTGGTATGACA  2513
                ||||||||||||||||||||||||||||||||||||||||||||||||||||||||||||
Sbjct  1584633  GCAAAGTAAGTGGCTTTATTGATCTTGGGAGAAGCGGCAGGGCGGACAAGTGGTATGACA  1584692

Query  2514     TTGCCTTCTGCGTCCGGTCGATCAGGGAGGATATCGGGGAAGAACAGTATGTCGAGCTAT  2573
                ||||||||||||||||||||||||||||||||||||||||||||||||||||||||||||
Sbjct  1584693  TTGCCTTCTGCGTCCGGTCGATCAGGGAGGATATCGGGGAAGAACAGTATGTCGAGCTAT  1584752

Query  2574     TTTTTGACTTACTGGGGATCAAGCCTGATTGGGAGAAAATAAAATATTATATTTTACTGG  2633
                ||||||||||||||||||||||||||||||||||||||||||||||||||||||||||||
Sbjct  1584753  TTTTTGACTTACTGGGGATCAAGCCTGATTGGGAGAAAATAAAATATTATATTTTACTGG  1584812

Query  2634     ATGAATTGTTTTAGTACCTAGATTTAGATGTCTAAAAAGCTTTAACTACAAGCTTTTTAG  2693
                ||||||||||||||||||||||||||||||||||||||||||||||||||||||||||||
Sbjct  1584813  ATGAATTGTTTTAGTACCTAGATTTAGATGTCTAAAAAGCTTTAACTACAAGCTTTTTAG  1584872

Query  2694     ACATCTAATCTTTTCTGAAGTACATCCGCAACTGTCCATACTCTGATGTTTTATATCTTT  2753
                ||||||||||||||||||||||||||||||||||||||||||||||||||||||||||||
Sbjct  1584873  ACATCTAATCTTTTCTGAAGTACATCCGCAACTGTCCATACTCTGATGTTTTATATCTTT  1584932

Query  2754     TCTAAAAGTTCGCTAGATAGAGTTCTATATTAGAGATGTAAAGAGTTTTGGTGAAGAGGT  2813
                ||||||||||||||||||||||||||||||||||||||||||||||||||||||||||||
Sbjct  1584933  TCTAAAAGTTCGCTAGATAGAGTTCTATATTAGAGATGTAAAGAGTTTTGGTGAAGAGGT  1584992

Query  2814     TTGTGAGTATGGCTTTTATAACCAGGGTGCAATGAGAAGCACTAACAGCAGCTAGCTTAA  2873
                ||||||||||||||||||||||||||||||||||||||||||||||||||||||||||||
Sbjct  1584993  TTGTGAGTATGGCTTTTATAACCAGGGTGCAATGAGAAGCACTAACAGCAGCTAGCTTAA  1585052

Query  2874     GAACGCATAGGATATACTTTTTATGGAAGTCACAGAGGAGGAATAAAATTTGAACAGGAT  2933
                ||||||||||||||||||||||||||||||||||||||||||||||||||||||||||||
Sbjct  1585053  GAACGCATAGGATATACTTTTTATGGAAGTCACAGAGGAGGAATAAAATTTGAACAGGAT  1585112

Query  2934     TAACAGAGTAAAGATGCATAACACCATGAACATTTTCCTCGTTATCAGCTGCGAAAAAGA  2993
                ||||||||||||||||||||||||||||||||||||||||||||||||||||||||||||
Sbjct  1585113  TAACAGAGTAAAGATGCATAACACCATGAACATTTTCCTCGTTATCAGCTGCGAAAAAGA  1585172

Query  2994     TCAGCAGGTGATTGTCTATTGTTTGCCACGAGACTGCACGAACCGGAGTTCCTGCTTCCA  3053
                ||||||||||||||||||||||||||||||||||||||||||||||||||||||||||||
Sbjct  1585173  TCAGCAGGTGATTGTCTATTGTTTGCCACGAGACTGCACGAACCGGAGTTCCTGCTTCCA  1585232

Query  3054     CACCGGAAATAGTGTTGCCTTCCGGTGAAGGAATATAGTCACATACCGCTTCCAGCCTAC  3113
                ||||||||||||||||||||||||||||||||||||||||||||||||||||||||||||
Sbjct  1585233  CACCGGAAATAGTGTTGCCTTCCGGTGAAGGAATATAGTCACATACCGCTTCCAGCCTAC  1585292

Query  3114     CGGCTTCTGTATTGGCATAATGAAACTCCAAATCATAGAGCCACCCTATACAAAACAGGG  3173
                ||||||||||||||||||||||||||||||||||||||||||||||||||||||||||||
Sbjct  1585293  CGGCTTCTGTATTGGCATAATGAAACTCCAAATCATAGAGCCACCCTATACAAAACAGGG  1585352

Query  3174     CAACAAGTGCGGAAAGAATTGCCGCTATTAAGCGAGTGCGTTTAACACGCTTTAAAAATC  3233
                ||||||||||||||||||||||||||||||||||||||||||||||||||||||||||||
Sbjct  1585353  CAACAAGTGCGGAAAGAATTGCCGCTATTAAGCGAGTGCGTTTAACACGCTTTAAAAATC  1585412

Query  3234     TAAGTGCACGCTGTGGCGCTTTTTCAATAGGAACCTGCCTGCGCATATCCTCTTCAAGCT  3293
                ||||||||||||||||||||||||||||||||||||||||||||||||||||||||||||
Sbjct  1585413  TAAGTGCACGCTGTGGCGCTTTTTCAATAGGAACCTGCCTGCGCATATCCTCTTCAAGCT  1585472

Query  3294     GGCGGCAGGCCGCACAATGCTCAATGTGTTCTCTGACCATAGCAGAGGTCTCTGTCTCGG  3353
                ||||||||||||||||||||||||||||||||||||||||||||||||||||||||||||
Sbjct  1585473  GGCGGCAGGCCGCACAATGCTCAATGTGTTCTCTGACCATAGCAGAGGTCTCTGTCTCGG  1585532

Query  3354     TCAATTCTTCAAGATAGGATGGGAGTAAATCCCTGACTACGCAGCAGTCAAGATTGGTTT  3413
                ||||||||||||||||||||||||||||||||||||||||||||||||||||||||||||
Sbjct  1585533  TCAATTCTTCAAGATAGGATGGGAGTAAATCCCTGACTACGCAGCAGTCAAGATTGGTTT  1585592

Query  3414     CACGCATTGTTATCACCTCCGATAATCTTTACAAGTTTTTCCTTACCACGATAAAAGCGC  3473
                ||||||||||||||||||||||||||||||||||||||||||||||||||||||||||||
Sbjct  1585593  CACGCATTGTTATCACCTCCGATAATCTTTACAAGTTTTTCCTTACCACGATAAAAGCGC  1585652

Query  3474     ACTCGAGCCCATACTTCGCTGTGCCCAAGAATGTCACCGATGTCACGGAAAGAGAAATCA  3533
                ||||||||||||||||||||||||||||||||||||||||||||||||||||||||||||
Sbjct  1585653  ACTCGAGCCCATACTTCGCTGTGCCCAAGAATGTCACCGATGTCACGGAAAGAGAAATCA  1585712

Query  3534     CCGGCTAATCGCAGATGGATTACTTCACGAGTTTCGGCATCTAACTGTTGCATTGCTCGA  3593
                ||||||||||||||||||||||||||||||||||||||||||||||||||||||||||||
Sbjct  1585713  CCGGCTAATCGCAGATGGATTACTTCACGAGTTTCGGCATCTAACTGTTGCATTGCTCGA  1585772

Query  3594     TATAGTGCAAAACGCTCTTGCCGGTTCTCAAACTCTTTCGTGGGATTATCAGGAGCCGCA  3653
                ||||||||||||||||||||||||||||||||||||||||||||||||||||||||||||
Sbjct  1585773  TATAGTGCAAAACGCTCTTGCCGGTTCTCAAACTCTTTCGTGGGATTATCAGGAGCCGCA  1585832

Query  3654     ACATGAGTAAGTTCGCTTTCTTCCACAAGAGTGGTGCGCTTACTTGCGATTTTTTCTTGT  3713
                ||||||||||||||||||||||||||||||||||||||||||||||||||||||||||||
Sbjct  1585833  ACATGAGTAAGTTCGCTTTCTTCCACAAGAGTGGTGCGCTTACTTGCGATTTTTTCTTGT  1585892

Query  3714     ACTGCGGAAACAGTATCTTTGATTGAATGCGTAGTTGTATCTATAACATTTAATTCATAG  3773
                ||||||||||||||||||||||||||||||||||||||||||||||||||||||||||||
Sbjct  1585893  ACTGCGGAAACAGTATCTTTGATTGAATGCGTAGTTGTATCTATAACATTTAATTCATAG  1585952

Query  3774     ATTCCCAAATTGGAAAATTGCTTCCACATTGTTTCAACTAATTCAATATTTGTTTCTCTG  3833
                ||||||||||||||||||||||||||||||||||||||||||||||||||||||||||||
Sbjct  1585953  ATTCCCAAATTGGAAAATTGCTTCCACATTGTTTCAACTAATTCAATATTTGTTTCTCTG  1586012

Query  3834     TCTAACTTTGAGCGTTCGATAGCTCGCTTCATAGTTTCTTCTTTACTTGCCCTTAAAACG  3893
                ||||||||||||||||||||||||||||||||||||||||||||||||||||||||||||
Sbjct  1586013  TCTAACTTTGAGCGTTCGATAGCTCGCTTCATAGTTTCTTCTTTACTTGCCCTTAAAACG  1586072

Query  3894     ATATACAAGGCGCGGAAATTTTAAAGCTCGAAGTGCCGACGGTGTTTGGAAAGGCAGGAG  3953
                ||||||||||||||||||||||||||||||||||||||||||||||||||||||||||||
Sbjct  1586073  ATATACAAGGCGCGGAAATTTTAAAGCTCGAAGTGCCGACGGTGTTTGGAAAGGCAGGAG  1586132

Query  3954     AGGTTCTTAAAAAAGCGGTGGAGCAATACAGACCCGACGCGGTGGTGTGCGTAGGTCA  4011
                ||||||||||||||||||||||||||||||||||||||||||||||||||||||||||
Sbjct  1586133  AGGTTCTTAAAAAAGCGGTGGAGCAATACAGACCCGACGCGGTGGTGTGCGTAGGTCA  1586190


Range 2: 1587342 to 1587538

Score:326 bits(176), Expect:4e-84, 
Identities:190/197(96%),  Gaps:0/197(0%), Strand: Plus/Minus

Query  3702     ATTTTTTCTTGTACTGCGGAAACAGTATCTTTGATTGAATGCGTAGTTGTATCTATAACA  3761
                |||||||||| |||||| ||||||||||||||||  ||||||||||||||||||||||||
Sbjct  1587538  ATTTTTTCTTTTACTGCTGAAACAGTATCTTTGACGGAATGCGTAGTTGTATCTATAACA  1587479

Query  3762     TTTAATTCATAGATTCCCAAATTGGAAAATTGCTTCCACATTGTTTCAACTAATTCAATA  3821
                ||||||||||||||||| ||||| |||||||| |||||||||||||||||||||||||||
Sbjct  1587478  TTTAATTCATAGATTCCTAAATTAGAAAATTGATTCCACATTGTTTCAACTAATTCAATA  1587419

Query  3822     TTTGTTTCTCTGTCTAACTTTGAGCGTTCGATAGCTCGCTTCATAGTTTCTTCTTTACTT  3881
                ||||||||||||||||||||||||||||||||||||||||||||||||||||||||||||
Sbjct  1587418  TTTGTTTCTCTGTCTAACTTTGAGCGTTCGATAGCTCGCTTCATAGTTTCTTCTTTACTT  1587359

Query  3882     GCCCTTAAAACGATATA  3898
                |||||||||||||||||
Sbjct  1587358  GCCCTTAAAACGATATA  1587342


Range 3: 1587004 to 1587152

Score:276 bits(149), Expect:4e-69, 
Identities:149/149(100%),  Gaps:0/149(0%), Strand: Plus/Plus

Query  1        GTGGAGGTAAAATATAGATGAATCAAGGTAGAATTATTGTAATCACAGGTGCGCCGGGGA  60
                ||||||||||||||||||||||||||||||||||||||||||||||||||||||||||||
Sbjct  1587004  GTGGAGGTAAAATATAGATGAATCAAGGTAGAATTATTGTAATCACAGGTGCGCCGGGGA  1587063

Query  61       CAGGAAAAACTACAACGGCATCTGCTGTTGCAAAAGAATCAGATTTGGAAAAGTCTGTGC  120
                ||||||||||||||||||||||||||||||||||||||||||||||||||||||||||||
Sbjct  1587064  CAGGAAAAACTACAACGGCATCTGCTGTTGCAAAAGAATCAGATTTGGAAAAGTCTGTGC  1587123

Query  121      ATATGCACACAGATGACTTTTATCATTAT  149
                |||||||||||||||||||||||||||||
Sbjct  1587124  ATATGCACACAGATGACTTTTATCATTAT  1587152


>Campylobacter coli strain CC19CH075 chromosome, complete genome
Sequence ID: CP068581.1 Length: 1781472
Range 1: 1583974 to 1586191

Score:4096 bits(2218), Expect:0.0, 
Identities:2218/2218(100%),  Gaps:0/2218(0%), Strand: Plus/Plus

Query  1794     TTATAATTAGCTTCTTGGGGTATCTTTAAATACTGTAGAAAAGAGGAAGGAAATAATAAA  1853
                ||||||||||||||||||||||||||||||||||||||||||||||||||||||||||||
Sbjct  1583974  TTATAATTAGCTTCTTGGGGTATCTTTAAATACTGTAGAAAAGAGGAAGGAAATAATAAA  1584033

Query  1854     TGGCTAAAATGAGAATATCACCGGAATTGAAAAAACTGATCGAAAAATACCGCTGCGTAA  1913
                ||||||||||||||||||||||||||||||||||||||||||||||||||||||||||||
Sbjct  1584034  TGGCTAAAATGAGAATATCACCGGAATTGAAAAAACTGATCGAAAAATACCGCTGCGTAA  1584093

Query  1914     AAGATACGGAAGGAATGTCTCCTGCTAAGGTATATAAGCTGGTGGGAGAAAATGAAAACC  1973
                ||||||||||||||||||||||||||||||||||||||||||||||||||||||||||||
Sbjct  1584094  AAGATACGGAAGGAATGTCTCCTGCTAAGGTATATAAGCTGGTGGGAGAAAATGAAAACC  1584153

Query  1974     TATATTTAAAAATGACGGACAGCCGGTATAAAGGGACCACCTATGATGTGGAACGGGAAA  2033
                ||||||||||||||||||||||||||||||||||||||||||||||||||||||||||||
Sbjct  1584154  TATATTTAAAAATGACGGACAGCCGGTATAAAGGGACCACCTATGATGTGGAACGGGAAA  1584213

Query  2034     AGGACATGATGCTATGGCTGGAAGGAAAGCTGCCTGTTCCAAAGGTCCTGCACTTTGAAC  2093
                ||||||||||||||||||||||||||||||||||||||||||||||||||||||||||||
Sbjct  1584214  AGGACATGATGCTATGGCTGGAAGGAAAGCTGCCTGTTCCAAAGGTCCTGCACTTTGAAC  1584273

Query  2094     GGCATGATGGCTGGAGCAATCTGCTCATGAGTGAGGCCGATGGCGTCCTTTGCTCGGAAG  2153
                ||||||||||||||||||||||||||||||||||||||||||||||||||||||||||||
Sbjct  1584274  GGCATGATGGCTGGAGCAATCTGCTCATGAGTGAGGCCGATGGCGTCCTTTGCTCGGAAG  1584333

Query  2154     AGTATGAAGATGAACAAAGCCCTGAAAAGATTATCGAGCTGTATGCGGAGTGCATCAGGC  2213
                ||||||||||||||||||||||||||||||||||||||||||||||||||||||||||||
Sbjct  1584334  AGTATGAAGATGAACAAAGCCCTGAAAAGATTATCGAGCTGTATGCGGAGTGCATCAGGC  1584393

Query  2214     TCTTTCACTCCATCGACATATCGGATTGTCCCTATACGAATAGCTTAGACAGCCGCTTAG  2273
                ||||||||||||||||||||||||||||||||||||||||||||||||||||||||||||
Sbjct  1584394  TCTTTCACTCCATCGACATATCGGATTGTCCCTATACGAATAGCTTAGACAGCCGCTTAG  1584453

Query  2274     CCGAATTGGATTACTTACTGAATAACGATCTGGCCGATGTGGATTGCGAAAACTGGGAAG  2333
                ||||||||||||||||||||||||||||||||||||||||||||||||||||||||||||
Sbjct  1584454  CCGAATTGGATTACTTACTGAATAACGATCTGGCCGATGTGGATTGCGAAAACTGGGAAG  1584513

Query  2334     AAGACACTCCATTTAAAGATCCGCGCGAGCTGTATGATTTTTTAAAGACGGAAAAGCCCG  2393
                ||||||||||||||||||||||||||||||||||||||||||||||||||||||||||||
Sbjct  1584514  AAGACACTCCATTTAAAGATCCGCGCGAGCTGTATGATTTTTTAAAGACGGAAAAGCCCG  1584573

Query  2394     AAGAGGAACTTGTCTTTTCCCACGGCGACCTGGGAGACAGCAACATCTTTGTGAAAGATG  2453
                ||||||||||||||||||||||||||||||||||||||||||||||||||||||||||||
Sbjct  1584574  AAGAGGAACTTGTCTTTTCCCACGGCGACCTGGGAGACAGCAACATCTTTGTGAAAGATG  1584633

Query  2454     GCAAAGTAAGTGGCTTTATTGATCTTGGGAGAAGCGGCAGGGCGGACAAGTGGTATGACA  2513
                ||||||||||||||||||||||||||||||||||||||||||||||||||||||||||||
Sbjct  1584634  GCAAAGTAAGTGGCTTTATTGATCTTGGGAGAAGCGGCAGGGCGGACAAGTGGTATGACA  1584693

Query  2514     TTGCCTTCTGCGTCCGGTCGATCAGGGAGGATATCGGGGAAGAACAGTATGTCGAGCTAT  2573
                ||||||||||||||||||||||||||||||||||||||||||||||||||||||||||||
Sbjct  1584694  TTGCCTTCTGCGTCCGGTCGATCAGGGAGGATATCGGGGAAGAACAGTATGTCGAGCTAT  1584753

Query  2574     TTTTTGACTTACTGGGGATCAAGCCTGATTGGGAGAAAATAAAATATTATATTTTACTGG  2633
                ||||||||||||||||||||||||||||||||||||||||||||||||||||||||||||
Sbjct  1584754  TTTTTGACTTACTGGGGATCAAGCCTGATTGGGAGAAAATAAAATATTATATTTTACTGG  1584813

Query  2634     ATGAATTGTTTTAGTACCTAGATTTAGATGTCTAAAAAGCTTTAACTACAAGCTTTTTAG  2693
                ||||||||||||||||||||||||||||||||||||||||||||||||||||||||||||
Sbjct  1584814  ATGAATTGTTTTAGTACCTAGATTTAGATGTCTAAAAAGCTTTAACTACAAGCTTTTTAG  1584873

Query  2694     ACATCTAATCTTTTCTGAAGTACATCCGCAACTGTCCATACTCTGATGTTTTATATCTTT  2753
                ||||||||||||||||||||||||||||||||||||||||||||||||||||||||||||
Sbjct  1584874  ACATCTAATCTTTTCTGAAGTACATCCGCAACTGTCCATACTCTGATGTTTTATATCTTT  1584933

Query  2754     TCTAAAAGTTCGCTAGATAGAGTTCTATATTAGAGATGTAAAGAGTTTTGGTGAAGAGGT  2813
                ||||||||||||||||||||||||||||||||||||||||||||||||||||||||||||
Sbjct  1584934  TCTAAAAGTTCGCTAGATAGAGTTCTATATTAGAGATGTAAAGAGTTTTGGTGAAGAGGT  1584993

Query  2814     TTGTGAGTATGGCTTTTATAACCAGGGTGCAATGAGAAGCACTAACAGCAGCTAGCTTAA  2873
                ||||||||||||||||||||||||||||||||||||||||||||||||||||||||||||
Sbjct  1584994  TTGTGAGTATGGCTTTTATAACCAGGGTGCAATGAGAAGCACTAACAGCAGCTAGCTTAA  1585053

Query  2874     GAACGCATAGGATATACTTTTTATGGAAGTCACAGAGGAGGAATAAAATTTGAACAGGAT  2933
                ||||||||||||||||||||||||||||||||||||||||||||||||||||||||||||
Sbjct  1585054  GAACGCATAGGATATACTTTTTATGGAAGTCACAGAGGAGGAATAAAATTTGAACAGGAT  1585113

Query  2934     TAACAGAGTAAAGATGCATAACACCATGAACATTTTCCTCGTTATCAGCTGCGAAAAAGA  2993
                ||||||||||||||||||||||||||||||||||||||||||||||||||||||||||||
Sbjct  1585114  TAACAGAGTAAAGATGCATAACACCATGAACATTTTCCTCGTTATCAGCTGCGAAAAAGA  1585173

Query  2994     TCAGCAGGTGATTGTCTATTGTTTGCCACGAGACTGCACGAACCGGAGTTCCTGCTTCCA  3053
                ||||||||||||||||||||||||||||||||||||||||||||||||||||||||||||
Sbjct  1585174  TCAGCAGGTGATTGTCTATTGTTTGCCACGAGACTGCACGAACCGGAGTTCCTGCTTCCA  1585233

Query  3054     CACCGGAAATAGTGTTGCCTTCCGGTGAAGGAATATAGTCACATACCGCTTCCAGCCTAC  3113
                ||||||||||||||||||||||||||||||||||||||||||||||||||||||||||||
Sbjct  1585234  CACCGGAAATAGTGTTGCCTTCCGGTGAAGGAATATAGTCACATACCGCTTCCAGCCTAC  1585293

Query  3114     CGGCTTCTGTATTGGCATAATGAAACTCCAAATCATAGAGCCACCCTATACAAAACAGGG  3173
                ||||||||||||||||||||||||||||||||||||||||||||||||||||||||||||
Sbjct  1585294  CGGCTTCTGTATTGGCATAATGAAACTCCAAATCATAGAGCCACCCTATACAAAACAGGG  1585353

Query  3174     CAACAAGTGCGGAAAGAATTGCCGCTATTAAGCGAGTGCGTTTAACACGCTTTAAAAATC  3233
                ||||||||||||||||||||||||||||||||||||||||||||||||||||||||||||
Sbjct  1585354  CAACAAGTGCGGAAAGAATTGCCGCTATTAAGCGAGTGCGTTTAACACGCTTTAAAAATC  1585413

Query  3234     TAAGTGCACGCTGTGGCGCTTTTTCAATAGGAACCTGCCTGCGCATATCCTCTTCAAGCT  3293
                ||||||||||||||||||||||||||||||||||||||||||||||||||||||||||||
Sbjct  1585414  TAAGTGCACGCTGTGGCGCTTTTTCAATAGGAACCTGCCTGCGCATATCCTCTTCAAGCT  1585473

Query  3294     GGCGGCAGGCCGCACAATGCTCAATGTGTTCTCTGACCATAGCAGAGGTCTCTGTCTCGG  3353
                ||||||||||||||||||||||||||||||||||||||||||||||||||||||||||||
Sbjct  1585474  GGCGGCAGGCCGCACAATGCTCAATGTGTTCTCTGACCATAGCAGAGGTCTCTGTCTCGG  1585533

Query  3354     TCAATTCTTCAAGATAGGATGGGAGTAAATCCCTGACTACGCAGCAGTCAAGATTGGTTT  3413
                ||||||||||||||||||||||||||||||||||||||||||||||||||||||||||||
Sbjct  1585534  TCAATTCTTCAAGATAGGATGGGAGTAAATCCCTGACTACGCAGCAGTCAAGATTGGTTT  1585593

Query  3414     CACGCATTGTTATCACCTCCGATAATCTTTACAAGTTTTTCCTTACCACGATAAAAGCGC  3473
                ||||||||||||||||||||||||||||||||||||||||||||||||||||||||||||
Sbjct  1585594  CACGCATTGTTATCACCTCCGATAATCTTTACAAGTTTTTCCTTACCACGATAAAAGCGC  1585653

Query  3474     ACTCGAGCCCATACTTCGCTGTGCCCAAGAATGTCACCGATGTCACGGAAAGAGAAATCA  3533
                ||||||||||||||||||||||||||||||||||||||||||||||||||||||||||||
Sbjct  1585654  ACTCGAGCCCATACTTCGCTGTGCCCAAGAATGTCACCGATGTCACGGAAAGAGAAATCA  1585713

Query  3534     CCGGCTAATCGCAGATGGATTACTTCACGAGTTTCGGCATCTAACTGTTGCATTGCTCGA  3593
                ||||||||||||||||||||||||||||||||||||||||||||||||||||||||||||
Sbjct  1585714  CCGGCTAATCGCAGATGGATTACTTCACGAGTTTCGGCATCTAACTGTTGCATTGCTCGA  1585773

Query  3594     TATAGTGCAAAACGCTCTTGCCGGTTCTCAAACTCTTTCGTGGGATTATCAGGAGCCGCA  3653
                ||||||||||||||||||||||||||||||||||||||||||||||||||||||||||||
Sbjct  1585774  TATAGTGCAAAACGCTCTTGCCGGTTCTCAAACTCTTTCGTGGGATTATCAGGAGCCGCA  1585833

Query  3654     ACATGAGTAAGTTCGCTTTCTTCCACAAGAGTGGTGCGCTTACTTGCGATTTTTTCTTGT  3713
                ||||||||||||||||||||||||||||||||||||||||||||||||||||||||||||
Sbjct  1585834  ACATGAGTAAGTTCGCTTTCTTCCACAAGAGTGGTGCGCTTACTTGCGATTTTTTCTTGT  1585893

Query  3714     ACTGCGGAAACAGTATCTTTGATTGAATGCGTAGTTGTATCTATAACATTTAATTCATAG  3773
                ||||||||||||||||||||||||||||||||||||||||||||||||||||||||||||
Sbjct  1585894  ACTGCGGAAACAGTATCTTTGATTGAATGCGTAGTTGTATCTATAACATTTAATTCATAG  1585953

Query  3774     ATTCCCAAATTGGAAAATTGCTTCCACATTGTTTCAACTAATTCAATATTTGTTTCTCTG  3833
                ||||||||||||||||||||||||||||||||||||||||||||||||||||||||||||
Sbjct  1585954  ATTCCCAAATTGGAAAATTGCTTCCACATTGTTTCAACTAATTCAATATTTGTTTCTCTG  1586013

Query  3834     TCTAACTTTGAGCGTTCGATAGCTCGCTTCATAGTTTCTTCTTTACTTGCCCTTAAAACG  3893
                ||||||||||||||||||||||||||||||||||||||||||||||||||||||||||||
Sbjct  1586014  TCTAACTTTGAGCGTTCGATAGCTCGCTTCATAGTTTCTTCTTTACTTGCCCTTAAAACG  1586073

Query  3894     ATATACAAGGCGCGGAAATTTTAAAGCTCGAAGTGCCGACGGTGTTTGGAAAGGCAGGAG  3953
                ||||||||||||||||||||||||||||||||||||||||||||||||||||||||||||
Sbjct  1586074  ATATACAAGGCGCGGAAATTTTAAAGCTCGAAGTGCCGACGGTGTTTGGAAAGGCAGGAG  1586133

Query  3954     AGGTTCTTAAAAAAGCGGTGGAGCAATACAGACCCGACGCGGTGGTGTGCGTAGGTCA  4011
                ||||||||||||||||||||||||||||||||||||||||||||||||||||||||||
Sbjct  1586134  AGGTTCTTAAAAAAGCGGTGGAGCAATACAGACCCGACGCGGTGGTGTGCGTAGGTCA  1586191


Range 2: 1587343 to 1587539

Score:326 bits(176), Expect:4e-84, 
Identities:190/197(96%),  Gaps:0/197(0%), Strand: Plus/Minus

Query  3702     ATTTTTTCTTGTACTGCGGAAACAGTATCTTTGATTGAATGCGTAGTTGTATCTATAACA  3761
                |||||||||| |||||| ||||||||||||||||  ||||||||||||||||||||||||
Sbjct  1587539  ATTTTTTCTTTTACTGCTGAAACAGTATCTTTGACGGAATGCGTAGTTGTATCTATAACA  1587480

Query  3762     TTTAATTCATAGATTCCCAAATTGGAAAATTGCTTCCACATTGTTTCAACTAATTCAATA  3821
                ||||||||||||||||| ||||| |||||||| |||||||||||||||||||||||||||
Sbjct  1587479  TTTAATTCATAGATTCCTAAATTAGAAAATTGATTCCACATTGTTTCAACTAATTCAATA  1587420

Query  3822     TTTGTTTCTCTGTCTAACTTTGAGCGTTCGATAGCTCGCTTCATAGTTTCTTCTTTACTT  3881
                ||||||||||||||||||||||||||||||||||||||||||||||||||||||||||||
Sbjct  1587419  TTTGTTTCTCTGTCTAACTTTGAGCGTTCGATAGCTCGCTTCATAGTTTCTTCTTTACTT  1587360

Query  3882     GCCCTTAAAACGATATA  3898
                |||||||||||||||||
Sbjct  1587359  GCCCTTAAAACGATATA  1587343


Range 3: 1587005 to 1587153

Score:276 bits(149), Expect:4e-69, 
Identities:149/149(100%),  Gaps:0/149(0%), Strand: Plus/Plus

Query  1        GTGGAGGTAAAATATAGATGAATCAAGGTAGAATTATTGTAATCACAGGTGCGCCGGGGA  60
                ||||||||||||||||||||||||||||||||||||||||||||||||||||||||||||
Sbjct  1587005  GTGGAGGTAAAATATAGATGAATCAAGGTAGAATTATTGTAATCACAGGTGCGCCGGGGA  1587064

Query  61       CAGGAAAAACTACAACGGCATCTGCTGTTGCAAAAGAATCAGATTTGGAAAAGTCTGTGC  120
                ||||||||||||||||||||||||||||||||||||||||||||||||||||||||||||
Sbjct  1587065  CAGGAAAAACTACAACGGCATCTGCTGTTGCAAAAGAATCAGATTTGGAAAAGTCTGTGC  1587124

Query  121      ATATGCACACAGATGACTTTTATCATTAT  149
                |||||||||||||||||||||||||||||
Sbjct  1587125  ATATGCACACAGATGACTTTTATCATTAT  1587153


>Campylobacter jejuni strain CC19PF065 chromosome, complete genome
Sequence ID: CP068567.1 Length: 1681082
Range 1: 90278 to 92495

Score:4091 bits(2215), Expect:0.0, 
Identities:2217/2218(99%),  Gaps:0/2218(0%), Strand: Plus/Minus

Query  1794   TTATAATTAGCTTCTTGGGGTATCTTTAAATACTGTAGAAAAGAGGAAGGAAATAATAAA  1853
              ||||||||||||||||||||||||||||||||||||||||||||||||||||||||||||
Sbjct  92495  TTATAATTAGCTTCTTGGGGTATCTTTAAATACTGTAGAAAAGAGGAAGGAAATAATAAA  92436

Query  1854   TGGCTAAAATGAGAATATCACCGGAATTGAAAAAACTGATCGAAAAATACCGCTGCGTAA  1913
              ||||||||||||||||||||||||||||||||||||||||||||||||||||||||||||
Sbjct  92435  TGGCTAAAATGAGAATATCACCGGAATTGAAAAAACTGATCGAAAAATACCGCTGCGTAA  92376

Query  1914   AAGATACGGAAGGAATGTCTCCTGCTAAGGTATATAAGCTGGTGGGAGAAAATGAAAACC  1973
              ||||||||||||||||||||||||||||||||||||||||||||||||||||||||||||
Sbjct  92375  AAGATACGGAAGGAATGTCTCCTGCTAAGGTATATAAGCTGGTGGGAGAAAATGAAAACC  92316

Query  1974   TATATTTAAAAATGACGGACAGCCGGTATAAAGGGACCACCTATGATGTGGAACGGGAAA  2033
              ||||||||||||||||||||||||||||||||||||||||||||||||||||||||||||
Sbjct  92315  TATATTTAAAAATGACGGACAGCCGGTATAAAGGGACCACCTATGATGTGGAACGGGAAA  92256

Query  2034   AGGACATGATGCTATGGCTGGAAGGAAAGCTGCCTGTTCCAAAGGTCCTGCACTTTGAAC  2093
              ||||||||||||||||||||||||||||||||||||||||||||||||||||||||||||
Sbjct  92255  AGGACATGATGCTATGGCTGGAAGGAAAGCTGCCTGTTCCAAAGGTCCTGCACTTTGAAC  92196

Query  2094   GGCATGATGGCTGGAGCAATCTGCTCATGAGTGAGGCCGATGGCGTCCTTTGCTCGGAAG  2153
              ||||||||||||||||||||||||||||||||||||||||||||||||||||||||||||
Sbjct  92195  GGCATGATGGCTGGAGCAATCTGCTCATGAGTGAGGCCGATGGCGTCCTTTGCTCGGAAG  92136

Query  2154   AGTATGAAGATGAACAAAGCCCTGAAAAGATTATCGAGCTGTATGCGGAGTGCATCAGGC  2213
              ||||||||||||||||||||||||||||||||||||||||||||||||||||||||||||
Sbjct  92135  AGTATGAAGATGAACAAAGCCCTGAAAAGATTATCGAGCTGTATGCGGAGTGCATCAGGC  92076

Query  2214   TCTTTCACTCCATCGACATATCGGATTGTCCCTATACGAATAGCTTAGACAGCCGCTTAG  2273
              ||||||||||||||||||||||||||||||||||||||||||||||||||||||||||||
Sbjct  92075  TCTTTCACTCCATCGACATATCGGATTGTCCCTATACGAATAGCTTAGACAGCCGCTTAG  92016

Query  2274   CCGAATTGGATTACTTACTGAATAACGATCTGGCCGATGTGGATTGCGAAAACTGGGAAG  2333
              ||||||||||||||||||||||||||||||||||||||||||||||||||||||||||||
Sbjct  92015  CCGAATTGGATTACTTACTGAATAACGATCTGGCCGATGTGGATTGCGAAAACTGGGAAG  91956

Query  2334   AAGACACTCCATTTAAAGATCCGCGCGAGCTGTATGATTTTTTAAAGACGGAAAAGCCCG  2393
              ||||||||||||||||||||||||||||||||||||||||||||||||||||||||||||
Sbjct  91955  AAGACACTCCATTTAAAGATCCGCGCGAGCTGTATGATTTTTTAAAGACGGAAAAGCCCG  91896

Query  2394   AAGAGGAACTTGTCTTTTCCCACGGCGACCTGGGAGACAGCAACATCTTTGTGAAAGATG  2453
              ||||||||||||||||||||||||||||||||||||||||||||||||||||||||||||
Sbjct  91895  AAGAGGAACTTGTCTTTTCCCACGGCGACCTGGGAGACAGCAACATCTTTGTGAAAGATG  91836

Query  2454   GCAAAGTAAGTGGCTTTATTGATCTTGGGAGAAGCGGCAGGGCGGACAAGTGGTATGACA  2513
              ||||||||||||||||||||||||||||||||||||||||||||||||||||||||||||
Sbjct  91835  GCAAAGTAAGTGGCTTTATTGATCTTGGGAGAAGCGGCAGGGCGGACAAGTGGTATGACA  91776

Query  2514   TTGCCTTCTGCGTCCGGTCGATCAGGGAGGATATCGGGGAAGAACAGTATGTCGAGCTAT  2573
              ||||||||||||||||||||||||||||||||||||||||||||||||||||||||||||
Sbjct  91775  TTGCCTTCTGCGTCCGGTCGATCAGGGAGGATATCGGGGAAGAACAGTATGTCGAGCTAT  91716

Query  2574   TTTTTGACTTACTGGGGATCAAGCCTGATTGGGAGAAAATAAAATATTATATTTTACTGG  2633
              ||||||||||||||||||||||||||||||||||||||||||||||||||||||||||||
Sbjct  91715  TTTTTGACTTACTGGGGATCAAGCCTGATTGGGAGAAAATAAAATATTATATTTTACTGG  91656

Query  2634   ATGAATTGTTTTAGTACCTAGATTTAGATGTCTAAAAAGCTTTAACTACAAGCTTTTTAG  2693
              ||||||||||||||||||||||||||||||||||||||||||||||||||||||||||||
Sbjct  91655  ATGAATTGTTTTAGTACCTAGATTTAGATGTCTAAAAAGCTTTAACTACAAGCTTTTTAG  91596

Query  2694   ACATCTAATCTTTTCTGAAGTACATCCGCAACTGTCCATACTCTGATGTTTTATATCTTT  2753
              ||||||||||||||||||||||||||||||||||||||||||||||||||||||||||||
Sbjct  91595  ACATCTAATCTTTTCTGAAGTACATCCGCAACTGTCCATACTCTGATGTTTTATATCTTT  91536

Query  2754   TCTAAAAGTTCGCTAGATAGAGTTCTATATTAGAGATGTAAAGAGTTTTGGTGAAGAGGT  2813
              ||||||||||||||||||||||||||||||||||||||||||||||||||||||||||||
Sbjct  91535  TCTAAAAGTTCGCTAGATAGAGTTCTATATTAGAGATGTAAAGAGTTTTGGTGAAGAGGT  91476

Query  2814   TTGTGAGTATGGCTTTTATAACCAGGGTGCAATGAGAAGCACTAACAGCAGCTAGCTTAA  2873
              ||||||||||||||||||||||||||||||||||||||||||||||||||||||||||||
Sbjct  91475  TTGTGAGTATGGCTTTTATAACCAGGGTGCAATGAGAAGCACTAACAGCAGCTAGCTTAA  91416

Query  2874   GAACGCATAGGATATACTTTTTATGGAAGTCACAGAGGAGGAATAAAATTTGAACAGGAT  2933
              ||||||||||||||||||||||||||||||||||||||||||||||||||||||||||||
Sbjct  91415  GAACGCATAGGATATACTTTTTATGGAAGTCACAGAGGAGGAATAAAATTTGAACAGGAT  91356

Query  2934   TAACAGAGTAAAGATGCATAACACCATGAACATTTTCCTCGTTATCAGCTGCGAAAAAGA  2993
              ||||||||||||||||||||||||||||||||||||||||||||||||||||||||||||
Sbjct  91355  TAACAGAGTAAAGATGCATAACACCATGAACATTTTCCTCGTTATCAGCTGCGAAAAAGA  91296

Query  2994   TCAGCAGGTGATTGTCTATTGTTTGCCACGAGACTGCACGAACCGGAGTTCCTGCTTCCA  3053
              ||||||||||||||||||||||||||||||||||||||||||||||||||||||||||||
Sbjct  91295  TCAGCAGGTGATTGTCTATTGTTTGCCACGAGACTGCACGAACCGGAGTTCCTGCTTCCA  91236

Query  3054   CACCGGAAATAGTGTTGCCTTCCGGTGAAGGAATATAGTCACATACCGCTTCCAGCCTAC  3113
              ||||||||||||||||||||||||||||||||||||||||||||||||||||||||||||
Sbjct  91235  CACCGGAAATAGTGTTGCCTTCCGGTGAAGGAATATAGTCACATACCGCTTCCAGCCTAC  91176

Query  3114   CGGCTTCTGTATTGGCATAATGAAACTCCAAATCATAGAGCCACCCTATACAAAACAGGG  3173
              ||||||||||||||||||||||||||||||||||||||||||||||||||||||||||||
Sbjct  91175  CGGCTTCTGTATTGGCATAATGAAACTCCAAATCATAGAGCCACCCTATACAAAACAGGG  91116

Query  3174   CAACAAGTGCGGAAAGAATTGCCGCTATTAAGCGAGTGCGTTTAACACGCTTTAAAAATC  3233
              ||||||||||||||||||||||||||||||||||||||||||||||||||||||||||||
Sbjct  91115  CAACAAGTGCGGAAAGAATTGCCGCTATTAAGCGAGTGCGTTTAACACGCTTTAAAAATC  91056

Query  3234   TAAGTGCACGCTGTGGCGCTTTTTCAATAGGAACCTGCCTGCGCATATCCTCTTCAAGCT  3293
              ||||||||||||||||||||||||||||||||||||||||||||||||||||||||||||
Sbjct  91055  TAAGTGCACGCTGTGGCGCTTTTTCAATAGGAACCTGCCTGCGCATATCCTCTTCAAGCT  90996

Query  3294   GGCGGCAGGCCGCACAATGCTCAATGTGTTCTCTGACCATAGCAGAGGTCTCTGTCTCGG  3353
              ||||||||||||||||||||||||||||||||||||||||||||||||||||||||||||
Sbjct  90995  GGCGGCAGGCCGCACAATGCTCAATGTGTTCTCTGACCATAGCAGAGGTCTCTGTCTCGG  90936

Query  3354   TCAATTCTTCAAGATAGGATGGGAGTAAATCCCTGACTACGCAGCAGTCAAGATTGGTTT  3413
              ||||||||||||||||||||||||||||||||||||||||||||||||||||||||||||
Sbjct  90935  TCAATTCTTCAAGATAGGATGGGAGTAAATCCCTGACTACGCAGCAGTCAAGATTGGTTT  90876

Query  3414   CACGCATTGTTATCACCTCCGATAATCTTTACAAGTTTTTCCTTACCACGATAAAAGCGC  3473
              ||||||||||||||||||||||||||||||||||||||||||||||||||||||||||||
Sbjct  90875  CACGCATTGTTATCACCTCCGATAATCTTTACAAGTTTTTCCTTACCACGATAAAAGCGC  90816

Query  3474   ACTCGAGCCCATACTTCGCTGTGCCCAAGAATGTCACCGATGTCACGGAAAGAGAAATCA  3533
              ||||||||||||||||||||||||||||||||||||||||||||||||||||||||||||
Sbjct  90815  ACTCGAGCCCATACTTCGCTGTGCCCAAGAATGTCACCGATGTCACGGAAAGAGAAATCA  90756

Query  3534   CCGGCTAATCGCAGATGGATTACTTCACGAGTTTCGGCATCTAACTGTTGCATTGCTCGA  3593
              ||||||||||||||||||||||||||||||||||||||||||||||||||||||||||||
Sbjct  90755  CCGGCTAATCGCAGATGGATTACTTCACGAGTTTCGGCATCTAACTGTTGCATTGCTCGA  90696

Query  3594   TATAGTGCAAAACGCTCTTGCCGGTTCTCAAACTCTTTCGTGGGATTATCAGGAGCCGCA  3653
              ||||||||||||||||||||||||||||||||||||||||||||||||||||||||||||
Sbjct  90695  TATAGTGCAAAACGCTCTTGCCGGTTCTCAAACTCTTTCGTGGGATTATCAGGAGCCGCA  90636

Query  3654   ACATGAGTAAGTTCGCTTTCTTCCACAAGAGTGGTGCGCTTACTTGCGATTTTTTCTTGT  3713
              |||||||||||||||||||||||||||||||||||| |||||||||||||||||||||||
Sbjct  90635  ACATGAGTAAGTTCGCTTTCTTCCACAAGAGTGGTGTGCTTACTTGCGATTTTTTCTTGT  90576

Query  3714   ACTGCGGAAACAGTATCTTTGATTGAATGCGTAGTTGTATCTATAACATTTAATTCATAG  3773
              ||||||||||||||||||||||||||||||||||||||||||||||||||||||||||||
Sbjct  90575  ACTGCGGAAACAGTATCTTTGATTGAATGCGTAGTTGTATCTATAACATTTAATTCATAG  90516

Query  3774   ATTCCCAAATTGGAAAATTGCTTCCACATTGTTTCAACTAATTCAATATTTGTTTCTCTG  3833
              ||||||||||||||||||||||||||||||||||||||||||||||||||||||||||||
Sbjct  90515  ATTCCCAAATTGGAAAATTGCTTCCACATTGTTTCAACTAATTCAATATTTGTTTCTCTG  90456

Query  3834   TCTAACTTTGAGCGTTCGATAGCTCGCTTCATAGTTTCTTCTTTACTTGCCCTTAAAACG  3893
              ||||||||||||||||||||||||||||||||||||||||||||||||||||||||||||
Sbjct  90455  TCTAACTTTGAGCGTTCGATAGCTCGCTTCATAGTTTCTTCTTTACTTGCCCTTAAAACG  90396

Query  3894   ATATACAAGGCGCGGAAATTTTAAAGCTCGAAGTGCCGACGGTGTTTGGAAAGGCAGGAG  3953
              ||||||||||||||||||||||||||||||||||||||||||||||||||||||||||||
Sbjct  90395  ATATACAAGGCGCGGAAATTTTAAAGCTCGAAGTGCCGACGGTGTTTGGAAAGGCAGGAG  90336

Query  3954   AGGTTCTTAAAAAAGCGGTGGAGCAATACAGACCCGACGCGGTGGTGTGCGTAGGTCA  4011
              ||||||||||||||||||||||||||||||||||||||||||||||||||||||||||
Sbjct  90335  AGGTTCTTAAAAAAGCGGTGGAGCAATACAGACCCGACGCGGTGGTGTGCGTAGGTCA  90278


Range 2: 88924 to 89126

Score:303 bits(164), Expect:2e-77, 
Identities:190/203(94%),  Gaps:0/203(0%), Strand: Plus/Plus

Query  3696   CTTGCGATTTTTTCTTGTACTGCGGAAACAGTATCTTTGATTGAATGCGTAGTTGTATCT  3755
              ||| | |||||||||| |||||| ||||||||||||||||||||||||| ||||||||||
Sbjct  88924  CTTACTATTTTTTCTTTTACTGCTGAAACAGTATCTTTGATTGAATGCGCAGTTGTATCT  88983

Query  3756   ATAACATTTAATTCATAGATTCCCAAATTGGAAAATTGCTTCCACATTGTTTCAACTAAT  3815
              ||||||||||||||||||||||| |||||||||||||| |||||||||||||||||||||
Sbjct  88984  ATAACATTTAATTCATAGATTCCTAAATTGGAAAATTGATTCCACATTGTTTCAACTAAT  89043

Query  3816   TCAATATTTGTTTCTCTGTCTAACTTTGAGCGTTCGATAGCTCGCTTCATAGTTTCTTCT  3875
              ||||||||||||||||||||||||||||||||||||||||||||||||||| |||||| |
Sbjct  89044  TCAATATTTGTTTCTCTGTCTAACTTTGAGCGTTCGATAGCTCGCTTCATAATTTCTTTT  89103

Query  3876   TTACTTGCCCTTAAAACGATATA  3898
              ||||| || ||||| || |||||
Sbjct  89104  TTACTCGCTCTTAATACAATATA  89126


Range 3: 89316 to 89464

Score:276 bits(149), Expect:4e-69, 
Identities:149/149(100%),  Gaps:0/149(0%), Strand: Plus/Minus

Query  1      GTGGAGGTAAAATATAGATGAATCAAGGTAGAATTATTGTAATCACAGGTGCGCCGGGGA  60
              ||||||||||||||||||||||||||||||||||||||||||||||||||||||||||||
Sbjct  89464  GTGGAGGTAAAATATAGATGAATCAAGGTAGAATTATTGTAATCACAGGTGCGCCGGGGA  89405

Query  61     CAGGAAAAACTACAACGGCATCTGCTGTTGCAAAAGAATCAGATTTGGAAAAGTCTGTGC  120
              ||||||||||||||||||||||||||||||||||||||||||||||||||||||||||||
Sbjct  89404  CAGGAAAAACTACAACGGCATCTGCTGTTGCAAAAGAATCAGATTTGGAAAAGTCTGTGC  89345

Query  121    ATATGCACACAGATGACTTTTATCATTAT  149
              |||||||||||||||||||||||||||||
Sbjct  89344  ATATGCACACAGATGACTTTTATCATTAT  89316


Range 4: 95393 to 95541

Score:276 bits(149), Expect:4e-69, 
Identities:149/149(100%),  Gaps:0/149(0%), Strand: Plus/Minus

Query  1      GTGGAGGTAAAATATAGATGAATCAAGGTAGAATTATTGTAATCACAGGTGCGCCGGGGA  60
              ||||||||||||||||||||||||||||||||||||||||||||||||||||||||||||
Sbjct  95541  GTGGAGGTAAAATATAGATGAATCAAGGTAGAATTATTGTAATCACAGGTGCGCCGGGGA  95482

Query  61     CAGGAAAAACTACAACGGCATCTGCTGTTGCAAAAGAATCAGATTTGGAAAAGTCTGTGC  120
              ||||||||||||||||||||||||||||||||||||||||||||||||||||||||||||
Sbjct  95481  CAGGAAAAACTACAACGGCATCTGCTGTTGCAAAAGAATCAGATTTGGAAAAGTCTGTGC  95422

Query  121    ATATGCACACAGATGACTTTTATCATTAT  149
              |||||||||||||||||||||||||||||
Sbjct  95421  ATATGCACACAGATGACTTTTATCATTAT  95393


Range 5: 93795 to 93918

Score:224 bits(121), Expect:1e-53, 
Identities:123/124(99%),  Gaps:0/124(0%), Strand: Plus/Minus

Query  3888   AAAACGATATACAAGGCGCGGAAATTTTAAAGCTCGAAGTGCCGACGGTGTTTGGAAAGG  3947
              ||||||| ||||||||||||||||||||||||||||||||||||||||||||||||||||
Sbjct  93918  AAAACGAAATACAAGGCGCGGAAATTTTAAAGCTCGAAGTGCCGACGGTGTTTGGAAAGG  93859

Query  3948   CAGGAGAGGTTCTTAAAAAAGCGGTGGAGCAATACAGACCCGACGCGGTGGTGTGCGTAG  4007
              ||||||||||||||||||||||||||||||||||||||||||||||||||||||||||||
Sbjct  93858  CAGGAGAGGTTCTTAAAAAAGCGGTGGAGCAATACAGACCCGACGCGGTGGTGTGCGTAG  93799

Query  4008   GTCA  4011
              ||||
Sbjct  93798  GTCA  93795


Range 6: 94999 to 95203

Score:224 bits(121), Expect:1e-53, 
Identities:177/205(86%),  Gaps:0/205(0%), Strand: Plus/Plus

Query  3694   TACTTGCGATTTTTTCTTGTACTGCGGAAACAGTATCTTTGATTGAATGCGTAGTTGTAT  3753
              |||||||||||||||||||||||||||||||||| ||||  || ||||  || || ||||
Sbjct  94999  TACTTGCGATTTTTTCTTGTACTGCGGAAACAGTTTCTTGAATGGAATAAGTGGTCGTAT  95058

Query  3754   CTATAACATTTAATTCATAGATTCCCAAATTGGAAAATTGCTTCCACATTGTTTCAACTA  3813
              ||||||||||  ||||||| ||||||| |||| ||||||||| |||||| ||||| || |
Sbjct  95059  CTATAACATTCGATTCATATATTCCCAGATTGCAAAATTGCTCCCACATGGTTTCTACCA  95118

Query  3814   ATTCAATATTTGTTTCTCTGTCTAACTTTGAGCGTTCGATAGCTCGCTTCATAGTTTCTT  3873
              |||| |||||||| | || |||||||||||||||||| | |||||||||||  |||||||
Sbjct  95119  ATTCGATATTTGTCTTTCGGTCTAACTTTGAGCGTTCAACAGCTCGCTTCAAGGTTTCTT  95178

Query  3874   CTTTACTTGCCCTTAAAACGATATA  3898
              | ||||||||||||||||  |||||
Sbjct  95179  CCTTACTTGCCCTTAAAATAATATA  95203


>Campylobacter coli strain 2015D-0223 chromosome, complete genome
Sequence ID: CP059364.1 Length: 1768055
Range 1: 896959 to 899175

Score:4078 bits(2208), Expect:0.0, 
Identities:2215/2218(99%),  Gaps:1/2218(0%), Strand: Plus/Plus

Query  1794    TTATAATTAGCTTCTTGGGGTATCTTTAAATACTGTAGAAAAGAGGAAGGAAATAATAAA  1853
               ||||||||||||||||||||||||||||||||||||||||||||||||||||||||||||
Sbjct  896959  TTATAATTAGCTTCTTGGGGTATCTTTAAATACTGTAGAAAAGAGGAAGGAAATAATAAA  897018

Query  1854    TGGCTAAAATGAGAATATCACCGGAATTGAAAAAACTGATCGAAAAATACCGCTGCGTAA  1913
               ||||||||||||||||||||||||||||||||||||||||||||||||||||||||||||
Sbjct  897019  TGGCTAAAATGAGAATATCACCGGAATTGAAAAAACTGATCGAAAAATACCGCTGCGTAA  897078

Query  1914    AAGATACGGAAGGAATGTCTCCTGCTAAGGTATATAAGCTGGTGGGAGAAAATGAAAACC  1973
               ||||||||||||||||||||||||||||||||||||||||||||||||||||||||||||
Sbjct  897079  AAGATACGGAAGGAATGTCTCCTGCTAAGGTATATAAGCTGGTGGGAGAAAATGAAAACC  897138

Query  1974    TATATTTAAAAATGACGGACAGCCGGTATAAAGGGACCACCTATGATGTGGAACGGGAAA  2033
               ||||||||||||||||||||||||||||||||||||||||||||||||||||||||||||
Sbjct  897139  TATATTTAAAAATGACGGACAGCCGGTATAAAGGGACCACCTATGATGTGGAACGGGAAA  897198

Query  2034    AGGACATGATGCTATGGCTGGAAGGAAAGCTGCCTGTTCCAAAGGTCCTGCACTTTGAAC  2093
               ||||||||||||||||||||||||||||||||||||||||||||||||||||||||||||
Sbjct  897199  AGGACATGATGCTATGGCTGGAAGGAAAGCTGCCTGTTCCAAAGGTCCTGCACTTTGAAC  897258

Query  2094    GGCATGATGGCTGGAGCAATCTGCTCATGAGTGAGGCCGATGGCGTCCTTTGCTCGGAAG  2153
               ||||||||||||||||||||||||||||||||||||||||||||||||||||||||||||
Sbjct  897259  GGCATGATGGCTGGAGCAATCTGCTCATGAGTGAGGCCGATGGCGTCCTTTGCTCGGAAG  897318

Query  2154    AGTATGAAGATGAACAAAGCCCTGAAAAGATTATCGAGCTGTATGCGGAGTGCATCAGGC  2213
               ||||||||||||||||||||||||||||||||||||||||||||||||||||||||||||
Sbjct  897319  AGTATGAAGATGAACAAAGCCCTGAAAAGATTATCGAGCTGTATGCGGAGTGCATCAGGC  897378

Query  2214    TCTTTCACTCCATCGACATATCGGATTGTCCCTATACGAATAGCTTAGACAGCCGCTTAG  2273
               ||||||||||||||||||||||||||||||||||||||||||||||||||||||||||||
Sbjct  897379  TCTTTCACTCCATCGACATATCGGATTGTCCCTATACGAATAGCTTAGACAGCCGCTTAG  897438

Query  2274    CCGAATTGGATTACTTACTGAATAACGATCTGGCCGATGTGGATTGCGAAAACTGGGAAG  2333
               ||||||||||||||||||||||||||||||||||||||||||||||||||||||||||||
Sbjct  897439  CCGAATTGGATTACTTACTGAATAACGATCTGGCCGATGTGGATTGCGAAAACTGGGAAG  897498

Query  2334    AAGACACTCCATTTAAAGATCCGCGCGAGCTGTATGATTTTTTAAAGACGGAAAAGCCCG  2393
               ||||||||||||||||||||||||||||||||||||||||||||||||||||||||||||
Sbjct  897499  AAGACACTCCATTTAAAGATCCGCGCGAGCTGTATGATTTTTTAAAGACGGAAAAGCCCG  897558

Query  2394    AAGAGGAACTTGTCTTTTCCCACGGCGACCTGGGAGACAGCAACATCTTTGTGAAAGATG  2453
               ||||||||||||||||||||||||||||||||||||||||||||||||||||||||||||
Sbjct  897559  AAGAGGAACTTGTCTTTTCCCACGGCGACCTGGGAGACAGCAACATCTTTGTGAAAGATG  897618

Query  2454    GCAAAGTAAGTGGCTTTATTGATCTTGGGAGAAGCGGCAGGGCGGACAAGTGGTATGACA  2513
               ||||||||||||||||||||||||||||||||||||||||||||||||||||||||||||
Sbjct  897619  GCAAAGTAAGTGGCTTTATTGATCTTGGGAGAAGCGGCAGGGCGGACAAGTGGTATGACA  897678

Query  2514    TTGCCTTCTGCGTCCGGTCGATCAGGGAGGATATCGGGGAAGAACAGTATGTCGAGCTAT  2573
               ||||||||||||||||||||||||||||||||||| ||||||||||||||||||||||||
Sbjct  897679  TTGCCTTCTGCGTCCGGTCGATCAGGGAGGATATC-GGGAAGAACAGTATGTCGAGCTAT  897737

Query  2574    TTTTTGACTTACTGGGGATCAAGCCTGATTGGGAGAAAATAAAATATTATATTTTACTGG  2633
               ||||||||||||||||||||||||||||||||||||||||||||||||||||||||||||
Sbjct  897738  TTTTTGACTTACTGGGGATCAAGCCTGATTGGGAGAAAATAAAATATTATATTTTACTGG  897797

Query  2634    ATGAATTGTTTTAGTACCTAGATTTAGATGTCTAAAAAGCTTTAACTACAAGCTTTTTAG  2693
               ||||||||||||||||||||||||||||||||||||||||||||||||||||||||||||
Sbjct  897798  ATGAATTGTTTTAGTACCTAGATTTAGATGTCTAAAAAGCTTTAACTACAAGCTTTTTAG  897857

Query  2694    ACATCTAATCTTTTCTGAAGTACATCCGCAACTGTCCATACTCTGATGTTTTATATCTTT  2753
               ||||||||||||||||||||||||||||||||||||||||||||||||||||||||||||
Sbjct  897858  ACATCTAATCTTTTCTGAAGTACATCCGCAACTGTCCATACTCTGATGTTTTATATCTTT  897917

Query  2754    TCTAAAAGTTCGCTAGATAGAGTTCTATATTAGAGATGTAAAGAGTTTTGGTGAAGAGGT  2813
               ||||||||||||||||||||||||||||||||||||||||||||||||||||||||||||
Sbjct  897918  TCTAAAAGTTCGCTAGATAGAGTTCTATATTAGAGATGTAAAGAGTTTTGGTGAAGAGGT  897977

Query  2814    TTGTGAGTATGGCTTTTATAACCAGGGTGCAATGAGAAGCACTAACAGCAGCTAGCTTAA  2873
               ||||||||||||||||||||||||||||||||||||||||||||||||||||||||||||
Sbjct  897978  TTGTGAGTATGGCTTTTATAACCAGGGTGCAATGAGAAGCACTAACAGCAGCTAGCTTAA  898037

Query  2874    GAACGCATAGGATATACTTTTTATGGAAGTCACAGAGGAGGAATAAAATTTGAACAGGAT  2933
               ||||||||||||||||||||||||||||||||||||||||||||||||||||||||||||
Sbjct  898038  GAACGCATAGGATATACTTTTTATGGAAGTCACAGAGGAGGAATAAAATTTGAACAGGAT  898097

Query  2934    TAACAGAGTAAAGATGCATAACACCATGAACATTTTCCTCGTTATCAGCTGCGAAAAAGA  2993
               ||||||||||||||||||||||||||||||||||||||||||||||||||||||||||||
Sbjct  898098  TAACAGAGTAAAGATGCATAACACCATGAACATTTTCCTCGTTATCAGCTGCGAAAAAGA  898157

Query  2994    TCAGCAGGTGATTGTCTATTGTTTGCCACGAGACTGCACGAACCGGAGTTCCTGCTTCCA  3053
               ||||||||||||||||||||||||||||||||||||||||||||||||||||||||||||
Sbjct  898158  TCAGCAGGTGATTGTCTATTGTTTGCCACGAGACTGCACGAACCGGAGTTCCTGCTTCCA  898217

Query  3054    CACCGGAAATAGTGTTGCCTTCCGGTGAAGGAATATAGTCACATACCGCTTCCAGCCTAC  3113
               ||||||||||||||||||||||||||||||||||||||||||||||||||||||||||||
Sbjct  898218  CACCGGAAATAGTGTTGCCTTCCGGTGAAGGAATATAGTCACATACCGCTTCCAGCCTAC  898277

Query  3114    CGGCTTCTGTATTGGCATAATGAAACTCCAAATCATAGAGCCACCCTATACAAAACAGGG  3173
               ||||||||||||||||||||||||||||||||||||||||||||||||||||||||||||
Sbjct  898278  CGGCTTCTGTATTGGCATAATGAAACTCCAAATCATAGAGCCACCCTATACAAAACAGGG  898337

Query  3174    CAACAAGTGCGGAAAGAATTGCCGCTATTAAGCGAGTGCGTTTAACACGCTTTAAAAATC  3233
               ||||||||||||||||||||||||||||||||||||||||||||||||||||||||||||
Sbjct  898338  CAACAAGTGCGGAAAGAATTGCCGCTATTAAGCGAGTGCGTTTAACACGCTTTAAAAATC  898397

Query  3234    TAAGTGCACGCTGTGGCGCTTTTTCAATAGGAACCTGCCTGCGCATATCCTCTTCAAGCT  3293
               ||||||||||||||||||||||||||||||||||||||||||||||||||||||||||||
Sbjct  898398  TAAGTGCACGCTGTGGCGCTTTTTCAATAGGAACCTGCCTGCGCATATCCTCTTCAAGCT  898457

Query  3294    GGCGGCAGGCCGCACAATGCTCAATGTGTTCTCTGACCATAGCAGAGGTCTCTGTCTCGG  3353
               ||||||||||||||||||||||||||||||||||||||||||||||||||||||||||||
Sbjct  898458  GGCGGCAGGCCGCACAATGCTCAATGTGTTCTCTGACCATAGCAGAGGTCTCTGTCTCGG  898517

Query  3354    TCAATTCTTCAAGATAGGATGGGAGTAAATCCCTGACTACGCAGCAGTCAAGATTGGTTT  3413
               ||||||||||||||||||||||||||||||||||||||||||||||||||||||||||||
Sbjct  898518  TCAATTCTTCAAGATAGGATGGGAGTAAATCCCTGACTACGCAGCAGTCAAGATTGGTTT  898577

Query  3414    CACGCATTGTTATCACCTCCGATAATCTTTACAAGTTTTTCCTTACCACGATAAAAGCGC  3473
               ||||||||||||||||||||||||||||||||||||||||||||||||||||||||||||
Sbjct  898578  CACGCATTGTTATCACCTCCGATAATCTTTACAAGTTTTTCCTTACCACGATAAAAGCGC  898637

Query  3474    ACTCGAGCCCATACTTCGCTGTGCCCAAGAATGTCACCGATGTCACGGAAAGAGAAATCA  3533
               ||||||||||||||||||||||||||||||||||||||||||||||||||||||||||||
Sbjct  898638  ACTCGAGCCCATACTTCGCTGTGCCCAAGAATGTCACCGATGTCACGGAAAGAGAAATCA  898697

Query  3534    CCGGCTAATCGCAGATGGATTACTTCACGAGTTTCGGCATCTAACTGTTGCATTGCTCGA  3593
               ||||||||||||||||||||||||||||||||||||||||||||||||||||||||||||
Sbjct  898698  CCGGCTAATCGCAGATGGATTACTTCACGAGTTTCGGCATCTAACTGTTGCATTGCTCGA  898757

Query  3594    TATAGTGCAAAACGCTCTTGCCGGTTCTCAAACTCTTTCGTGGGATTATCAGGAGCCGCA  3653
               ||||||||||||||||||||||||||||||||||||||||||||||||||||||||||||
Sbjct  898758  TATAGTGCAAAACGCTCTTGCCGGTTCTCAAACTCTTTCGTGGGATTATCAGGAGCCGCA  898817

Query  3654    ACATGAGTAAGTTCGCTTTCTTCCACAAGAGTGGTGCGCTTACTTGCGATTTTTTCTTGT  3713
               ||||||||||||||||||||||||||||||||||||||||||||||||||||||||||||
Sbjct  898818  ACATGAGTAAGTTCGCTTTCTTCCACAAGAGTGGTGCGCTTACTTGCGATTTTTTCTTGT  898877

Query  3714    ACTGCGGAAACAGTATCTTTGATTGAATGCGTAGTTGTATCTATAACATTTAATTCATAG  3773
               ||||||||||||||||||||||||||||||| ||||||||||||||||||||||||||||
Sbjct  898878  ACTGCGGAAACAGTATCTTTGATTGAATGCGCAGTTGTATCTATAACATTTAATTCATAG  898937

Query  3774    ATTCCCAAATTGGAAAATTGCTTCCACATTGTTTCAACTAATTCAATATTTGTTTCTCTG  3833
               ||||| ||||||||||||||||||||||||||||||||||||||||||||||||||||||
Sbjct  898938  ATTCCTAAATTGGAAAATTGCTTCCACATTGTTTCAACTAATTCAATATTTGTTTCTCTG  898997

Query  3834    TCTAACTTTGAGCGTTCGATAGCTCGCTTCATAGTTTCTTCTTTACTTGCCCTTAAAACG  3893
               ||||||||||||||||||||||||||||||||||||||||||||||||||||||||||||
Sbjct  898998  TCTAACTTTGAGCGTTCGATAGCTCGCTTCATAGTTTCTTCTTTACTTGCCCTTAAAACG  899057

Query  3894    ATATACAAGGCGCGGAAATTTTAAAGCTCGAAGTGCCGACGGTGTTTGGAAAGGCAGGAG  3953
               ||||||||||||||||||||||||||||||||||||||||||||||||||||||||||||
Sbjct  899058  ATATACAAGGCGCGGAAATTTTAAAGCTCGAAGTGCCGACGGTGTTTGGAAAGGCAGGAG  899117

Query  3954    AGGTTCTTAAAAAAGCGGTGGAGCAATACAGACCCGACGCGGTGGTGTGCGTAGGTCA  4011
               ||||||||||||||||||||||||||||||||||||||||||||||||||||||||||
Sbjct  899118  AGGTTCTTAAAAAAGCGGTGGAGCAATACAGACCCGACGCGGTGGTGTGCGTAGGTCA  899175


Range 2: 899870 to 900066

Score:337 bits(182), Expect:2e-87, 
Identities:192/197(97%),  Gaps:0/197(0%), Strand: Plus/Minus

Query  3702    ATTTTTTCTTGTACTGCGGAAACAGTATCTTTGATTGAATGCGTAGTTGTATCTATAACA  3761
               |||||||||| |||||| |||||||||||||||||||| |||| ||||||||||||||||
Sbjct  900066  ATTTTTTCTTTTACTGCTGAAACAGTATCTTTGATTGAGTGCGCAGTTGTATCTATAACA  900007

Query  3762    TTTAATTCATAGATTCCCAAATTGGAAAATTGCTTCCACATTGTTTCAACTAATTCAATA  3821
               ||||||||||||||||| ||||||||||||||||||||||||||||||||||||||||||
Sbjct  900006  TTTAATTCATAGATTCCTAAATTGGAAAATTGCTTCCACATTGTTTCAACTAATTCAATA  899947

Query  3822    TTTGTTTCTCTGTCTAACTTTGAGCGTTCGATAGCTCGCTTCATAGTTTCTTCTTTACTT  3881
               ||||||||||||||||||||||||||||||||||||||||||||||||||||||||||||
Sbjct  899946  TTTGTTTCTCTGTCTAACTTTGAGCGTTCGATAGCTCGCTTCATAGTTTCTTCTTTACTT  899887

Query  3882    GCCCTTAAAACGATATA  3898
               |||||||||||||||||
Sbjct  899886  GCCCTTAAAACGATATA  899870


Range 3: 893882 to 894030

Score:276 bits(149), Expect:4e-69, 
Identities:149/149(100%),  Gaps:0/149(0%), Strand: Plus/Plus

Query  1       GTGGAGGTAAAATATAGATGAATCAAGGTAGAATTATTGTAATCACAGGTGCGCCGGGGA  60
               ||||||||||||||||||||||||||||||||||||||||||||||||||||||||||||
Sbjct  893882  GTGGAGGTAAAATATAGATGAATCAAGGTAGAATTATTGTAATCACAGGTGCGCCGGGGA  893941

Query  61      CAGGAAAAACTACAACGGCATCTGCTGTTGCAAAAGAATCAGATTTGGAAAAGTCTGTGC  120
               ||||||||||||||||||||||||||||||||||||||||||||||||||||||||||||
Sbjct  893942  CAGGAAAAACTACAACGGCATCTGCTGTTGCAAAAGAATCAGATTTGGAAAAGTCTGTGC  894001

Query  121     ATATGCACACAGATGACTTTTATCATTAT  149
               |||||||||||||||||||||||||||||
Sbjct  894002  ATATGCACACAGATGACTTTTATCATTAT  894030


Range 4: 899532 to 899680

Score:276 bits(149), Expect:4e-69, 
Identities:149/149(100%),  Gaps:0/149(0%), Strand: Plus/Plus

Query  1       GTGGAGGTAAAATATAGATGAATCAAGGTAGAATTATTGTAATCACAGGTGCGCCGGGGA  60
               ||||||||||||||||||||||||||||||||||||||||||||||||||||||||||||
Sbjct  899532  GTGGAGGTAAAATATAGATGAATCAAGGTAGAATTATTGTAATCACAGGTGCGCCGGGGA  899591

Query  61      CAGGAAAAACTACAACGGCATCTGCTGTTGCAAAAGAATCAGATTTGGAAAAGTCTGTGC  120
               ||||||||||||||||||||||||||||||||||||||||||||||||||||||||||||
Sbjct  899592  CAGGAAAAACTACAACGGCATCTGCTGTTGCAAAAGAATCAGATTTGGAAAAGTCTGTGC  899651

Query  121     ATATGCACACAGATGACTTTTATCATTAT  149
               |||||||||||||||||||||||||||||
Sbjct  899652  ATATGCACACAGATGACTTTTATCATTAT  899680


Range 5: 894220 to 894424

Score:224 bits(121), Expect:1e-53, 
Identities:177/205(86%),  Gaps:0/205(0%), Strand: Plus/Minus

Query  3694    TACTTGCGATTTTTTCTTGTACTGCGGAAACAGTATCTTTGATTGAATGCGTAGTTGTAT  3753
               |||||||||||||||||||||||||||||||||| ||||  || ||||  || || ||||
Sbjct  894424  TACTTGCGATTTTTTCTTGTACTGCGGAAACAGTTTCTTGAATGGAATAAGTGGTCGTAT  894365

Query  3754    CTATAACATTTAATTCATAGATTCCCAAATTGGAAAATTGCTTCCACATTGTTTCAACTA  3813
               ||||||||||  ||||||| ||||||| |||| ||||||||| |||||| ||||| || |
Sbjct  894364  CTATAACATTCGATTCATATATTCCCAGATTGCAAAATTGCTCCCACATGGTTTCTACCA  894305

Query  3814    ATTCAATATTTGTTTCTCTGTCTAACTTTGAGCGTTCGATAGCTCGCTTCATAGTTTCTT  3873
               |||| |||||||| | || |||||||||||||||||| | |||||||||||  |||||||
Sbjct  894304  ATTCGATATTTGTCTTTCGGTCTAACTTTGAGCGTTCAACAGCTCGCTTCAAGGTTTCTT  894245

Query  3874    CTTTACTTGCCCTTAAAACGATATA  3898
               | ||||||||||||||||  |||||
Sbjct  894244  CCTTACTTGCCCTTAAAATAATATA  894220


Range 6: 895504 to 895627

Score:224 bits(121), Expect:1e-53, 
Identities:123/124(99%),  Gaps:0/124(0%), Strand: Plus/Plus

Query  3888    AAAACGATATACAAGGCGCGGAAATTTTAAAGCTCGAAGTGCCGACGGTGTTTGGAAAGG  3947
               ||||||| ||||||||||||||||||||||||||||||||||||||||||||||||||||
Sbjct  895504  AAAACGAAATACAAGGCGCGGAAATTTTAAAGCTCGAAGTGCCGACGGTGTTTGGAAAGG  895563

Query  3948    CAGGAGAGGTTCTTAAAAAAGCGGTGGAGCAATACAGACCCGACGCGGTGGTGTGCGTAG  4007
               ||||||||||||||||||||||||||||||||||||||||||||||||||||||||||||
Sbjct  895564  CAGGAGAGGTTCTTAAAAAAGCGGTGGAGCAATACAGACCCGACGCGGTGGTGTGCGTAG  895623

Query  4008    GTCA  4011
               ||||
Sbjct  895624  GTCA  895627


>Campylobacter coli strain R18.1828 chromosome, complete genome
Sequence ID: CP076509.1 Length: 1726629
Range 1: 307358 to 308684

Score:2451 bits(1327), Expect:0.0, 
Identities:1327/1327(100%),  Gaps:0/1327(0%), Strand: Plus/Plus

Query  1794    TTATAATTAGCTTCTTGGGGTATCTTTAAATACTGTAGAAAAGAGGAAGGAAATAATAAA  1853
               ||||||||||||||||||||||||||||||||||||||||||||||||||||||||||||
Sbjct  307358  TTATAATTAGCTTCTTGGGGTATCTTTAAATACTGTAGAAAAGAGGAAGGAAATAATAAA  307417

Query  1854    TGGCTAAAATGAGAATATCACCGGAATTGAAAAAACTGATCGAAAAATACCGCTGCGTAA  1913
               ||||||||||||||||||||||||||||||||||||||||||||||||||||||||||||
Sbjct  307418  TGGCTAAAATGAGAATATCACCGGAATTGAAAAAACTGATCGAAAAATACCGCTGCGTAA  307477

Query  1914    AAGATACGGAAGGAATGTCTCCTGCTAAGGTATATAAGCTGGTGGGAGAAAATGAAAACC  1973
               ||||||||||||||||||||||||||||||||||||||||||||||||||||||||||||
Sbjct  307478  AAGATACGGAAGGAATGTCTCCTGCTAAGGTATATAAGCTGGTGGGAGAAAATGAAAACC  307537

Query  1974    TATATTTAAAAATGACGGACAGCCGGTATAAAGGGACCACCTATGATGTGGAACGGGAAA  2033
               ||||||||||||||||||||||||||||||||||||||||||||||||||||||||||||
Sbjct  307538  TATATTTAAAAATGACGGACAGCCGGTATAAAGGGACCACCTATGATGTGGAACGGGAAA  307597

Query  2034    AGGACATGATGCTATGGCTGGAAGGAAAGCTGCCTGTTCCAAAGGTCCTGCACTTTGAAC  2093
               ||||||||||||||||||||||||||||||||||||||||||||||||||||||||||||
Sbjct  307598  AGGACATGATGCTATGGCTGGAAGGAAAGCTGCCTGTTCCAAAGGTCCTGCACTTTGAAC  307657

Query  2094    GGCATGATGGCTGGAGCAATCTGCTCATGAGTGAGGCCGATGGCGTCCTTTGCTCGGAAG  2153
               ||||||||||||||||||||||||||||||||||||||||||||||||||||||||||||
Sbjct  307658  GGCATGATGGCTGGAGCAATCTGCTCATGAGTGAGGCCGATGGCGTCCTTTGCTCGGAAG  307717

Query  2154    AGTATGAAGATGAACAAAGCCCTGAAAAGATTATCGAGCTGTATGCGGAGTGCATCAGGC  2213
               ||||||||||||||||||||||||||||||||||||||||||||||||||||||||||||
Sbjct  307718  AGTATGAAGATGAACAAAGCCCTGAAAAGATTATCGAGCTGTATGCGGAGTGCATCAGGC  307777

Query  2214    TCTTTCACTCCATCGACATATCGGATTGTCCCTATACGAATAGCTTAGACAGCCGCTTAG  2273
               ||||||||||||||||||||||||||||||||||||||||||||||||||||||||||||
Sbjct  307778  TCTTTCACTCCATCGACATATCGGATTGTCCCTATACGAATAGCTTAGACAGCCGCTTAG  307837

Query  2274    CCGAATTGGATTACTTACTGAATAACGATCTGGCCGATGTGGATTGCGAAAACTGGGAAG  2333
               ||||||||||||||||||||||||||||||||||||||||||||||||||||||||||||
Sbjct  307838  CCGAATTGGATTACTTACTGAATAACGATCTGGCCGATGTGGATTGCGAAAACTGGGAAG  307897

Query  2334    AAGACACTCCATTTAAAGATCCGCGCGAGCTGTATGATTTTTTAAAGACGGAAAAGCCCG  2393
               ||||||||||||||||||||||||||||||||||||||||||||||||||||||||||||
Sbjct  307898  AAGACACTCCATTTAAAGATCCGCGCGAGCTGTATGATTTTTTAAAGACGGAAAAGCCCG  307957

Query  2394    AAGAGGAACTTGTCTTTTCCCACGGCGACCTGGGAGACAGCAACATCTTTGTGAAAGATG  2453
               ||||||||||||||||||||||||||||||||||||||||||||||||||||||||||||
Sbjct  307958  AAGAGGAACTTGTCTTTTCCCACGGCGACCTGGGAGACAGCAACATCTTTGTGAAAGATG  308017

Query  2454    GCAAAGTAAGTGGCTTTATTGATCTTGGGAGAAGCGGCAGGGCGGACAAGTGGTATGACA  2513
               ||||||||||||||||||||||||||||||||||||||||||||||||||||||||||||
Sbjct  308018  GCAAAGTAAGTGGCTTTATTGATCTTGGGAGAAGCGGCAGGGCGGACAAGTGGTATGACA  308077

Query  2514    TTGCCTTCTGCGTCCGGTCGATCAGGGAGGATATCGGGGAAGAACAGTATGTCGAGCTAT  2573
               ||||||||||||||||||||||||||||||||||||||||||||||||||||||||||||
Sbjct  308078  TTGCCTTCTGCGTCCGGTCGATCAGGGAGGATATCGGGGAAGAACAGTATGTCGAGCTAT  308137

Query  2574    TTTTTGACTTACTGGGGATCAAGCCTGATTGGGAGAAAATAAAATATTATATTTTACTGG  2633
               ||||||||||||||||||||||||||||||||||||||||||||||||||||||||||||
Sbjct  308138  TTTTTGACTTACTGGGGATCAAGCCTGATTGGGAGAAAATAAAATATTATATTTTACTGG  308197

Query  2634    ATGAATTGTTTTAGTACCTAGATTTAGATGTCTAAAAAGCTTTAACTACAAGCTTTTTAG  2693
               ||||||||||||||||||||||||||||||||||||||||||||||||||||||||||||
Sbjct  308198  ATGAATTGTTTTAGTACCTAGATTTAGATGTCTAAAAAGCTTTAACTACAAGCTTTTTAG  308257

Query  2694    ACATCTAATCTTTTCTGAAGTACATCCGCAACTGTCCATACTCTGATGTTTTATATCTTT  2753
               ||||||||||||||||||||||||||||||||||||||||||||||||||||||||||||
Sbjct  308258  ACATCTAATCTTTTCTGAAGTACATCCGCAACTGTCCATACTCTGATGTTTTATATCTTT  308317

Query  2754    TCTAAAAGTTCGCTAGATAGAGTTCTATATTAGAGATGTAAAGAGTTTTGGTGAAGAGGT  2813
               ||||||||||||||||||||||||||||||||||||||||||||||||||||||||||||
Sbjct  308318  TCTAAAAGTTCGCTAGATAGAGTTCTATATTAGAGATGTAAAGAGTTTTGGTGAAGAGGT  308377

Query  2814    TTGTGAGTATGGCTTTTATAACCAGGGTGCAATGAGAAGCACTAACAGCAGCTAGCTTAA  2873
               ||||||||||||||||||||||||||||||||||||||||||||||||||||||||||||
Sbjct  308378  TTGTGAGTATGGCTTTTATAACCAGGGTGCAATGAGAAGCACTAACAGCAGCTAGCTTAA  308437

Query  2874    GAACGCATAGGATATACTTTTTATGGAAGTCACAGAGGAGGAATAAAATTTGAACAGGAT  2933
               ||||||||||||||||||||||||||||||||||||||||||||||||||||||||||||
Sbjct  308438  GAACGCATAGGATATACTTTTTATGGAAGTCACAGAGGAGGAATAAAATTTGAACAGGAT  308497

Query  2934    TAACAGAGTAAAGATGCATAACACCATGAACATTTTCCTCGTTATCAGCTGCGAAAAAGA  2993
               ||||||||||||||||||||||||||||||||||||||||||||||||||||||||||||
Sbjct  308498  TAACAGAGTAAAGATGCATAACACCATGAACATTTTCCTCGTTATCAGCTGCGAAAAAGA  308557

Query  2994    TCAGCAGGTGATTGTCTATTGTTTGCCACGAGACTGCACGAACCGGAGTTCCTGCTTCCA  3053
               ||||||||||||||||||||||||||||||||||||||||||||||||||||||||||||
Sbjct  308558  TCAGCAGGTGATTGTCTATTGTTTGCCACGAGACTGCACGAACCGGAGTTCCTGCTTCCA  308617

Query  3054    CACCGGAAATAGTGTTGCCTTCCGGTGAAGGAATATAGTCACATACCGCTTCCAGCCTAC  3113
               ||||||||||||||||||||||||||||||||||||||||||||||||||||||||||||
Sbjct  308618  CACCGGAAATAGTGTTGCCTTCCGGTGAAGGAATATAGTCACATACCGCTTCCAGCCTAC  308677

Query  3114    CGGCTTC  3120
               |||||||
Sbjct  308678  CGGCTTC  308684


Range 2: 306292 to 307006

Score:1321 bits(715), Expect:0.0, 
Identities:715/715(100%),  Gaps:0/715(0%), Strand: Plus/Plus

Query  145     ATTATCATGTAAGAAAGCCAAGCGCAAGGGAGTATGATGATTGCTGCAATGAATTTTGGA  204
               ||||||||||||||||||||||||||||||||||||||||||||||||||||||||||||
Sbjct  306292  ATTATCATGTAAGAAAGCCAAGCGCAAGGGAGTATGATGATTGCTGCAATGAATTTTGGA  306351

Query  205     ATGTAACACCTTATGTTATTAAAGGATTGTGCCGTAAGGAAATTTTATTTGCTATTGATC  264
               ||||||||||||||||||||||||||||||||||||||||||||||||||||||||||||
Sbjct  306352  ATGTAACACCTTATGTTATTAAAGGATTGTGCCGTAAGGAAATTTTATTTGCTATTGATC  306411

Query  265     ATTTTAATCAGATTGTTCGCCATGAGCTGCTGAGAATGATATCATGGAAGGTCGGCATCG  324
               ||||||||||||||||||||||||||||||||||||||||||||||||||||||||||||
Sbjct  306412  ATTTTAATCAGATTGTTCGCCATGAGCTGCTGAGAATGATATCATGGAAGGTCGGCATCG  306471

Query  325     AAACAGGCTTTAAATTAAGTGTAGGCAAGAACTATAAGTTTATTGAAAGGTATATATCCG  384
               ||||||||||||||||||||||||||||||||||||||||||||||||||||||||||||
Sbjct  306472  AAACAGGCTTTAAATTAAGTGTAGGCAAGAACTATAAGTTTATTGAAAGGTATATATCCG  306531

Query  385     AGGATTTGTGGGAGAAACTTTTGTCCACCTACCGGATGGATTCCTATGAAAACATATGGG  444
               ||||||||||||||||||||||||||||||||||||||||||||||||||||||||||||
Sbjct  306532  AGGATTTGTGGGAGAAACTTTTGTCCACCTACCGGATGGATTCCTATGAAAACATATGGG  306591

Query  445     AAGCATTATTTCTATGCCATCAATTGTTCAGGGCGGTATCCGGTGAGGTGGCGGAAAGGC  504
               ||||||||||||||||||||||||||||||||||||||||||||||||||||||||||||
Sbjct  306592  AAGCATTATTTCTATGCCATCAATTGTTCAGGGCGGTATCCGGTGAGGTGGCGGAAAGGC  306651

Query  505     TTCATTATGCCTATCCGGAGTATGATAGGAATATAACAAAATATACCAGGGACATGTATA  564
               ||||||||||||||||||||||||||||||||||||||||||||||||||||||||||||
Sbjct  306652  TTCATTATGCCTATCCGGAGTATGATAGGAATATAACAAAATATACCAGGGACATGTATA  306711

Query  565     AAAAATACACTGGTAAAACCGGCTGCCTGGATAGCACATATGCCGCTGATATAGAAGAGA  624
               ||||||||||||||||||||||||||||||||||||||||||||||||||||||||||||
Sbjct  306712  AAAAATACACTGGTAAAACCGGCTGCCTGGATAGCACATATGCCGCTGATATAGAAGAGA  306771

Query  625     GGCGGGAACAGTGATTACAGAAATGAAAGCAGGGCACCTGAAAGATATCGATAAACCCAG  684
               ||||||||||||||||||||||||||||||||||||||||||||||||||||||||||||
Sbjct  306772  GGCGGGAACAGTGATTACAGAAATGAAAGCAGGGCACCTGAAAGATATCGATAAACCCAG  306831

Query  685     CGAACCATTTGAGGTGATAGGTAAGATTATACCGAGGTATGAAAACGAGAATTGGACCTT  744
               ||||||||||||||||||||||||||||||||||||||||||||||||||||||||||||
Sbjct  306832  CGAACCATTTGAGGTGATAGGTAAGATTATACCGAGGTATGAAAACGAGAATTGGACCTT  306891

Query  745     TACAGAATTACTCTATGAAGCGCCATATTTAAAAAGCTACCAAGACGAAGAGGATGAAGA  804
               ||||||||||||||||||||||||||||||||||||||||||||||||||||||||||||
Sbjct  306892  TACAGAATTACTCTATGAAGCGCCATATTTAAAAAGCTACCAAGACGAAGAGGATGAAGA  306951

Query  805     GGATGAGGAGGCAGATTGCCTTGAATATATTGACAATACTGATAAGATAATATAT  859
               |||||||||||||||||||||||||||||||||||||||||||||||||||||||
Sbjct  306952  GGATGAGGAGGCAGATTGCCTTGAATATATTGACAATACTGATAAGATAATATAT  307006


Range 3: 311426 to 311570

Score:169 bits(91), Expect:7e-37, 
Identities:127/145(88%),  Gaps:0/145(0%), Strand: Plus/Plus

Query  4       GAGGTAAAATATAGATGAATCAAGGTAGAATTATTGTAATCACAGGTGCGCCGGGGACAG  63
               |||| |||||| ||||||||||||| ||||||||||| || |||||  | ||||||||||
Sbjct  311426  GAGGGAAAATACAGATGAATCAAGGAAGAATTATTGTGATTACAGGCTCACCGGGGACAG  311485

Query  64      GAAAAACTACAACGGCATCTGCTGTTGCAAAAGAATCAGATTTGGAAAAGTCTGTGCATA  123
               ||||||| ||||| || ||   ||| ||||| ||||||||||||||||||||||||||||
Sbjct  311486  GAAAAACAACAACTGCGTCAATTGTCGCAAAGGAATCAGATTTGGAAAAGTCTGTGCATA  311545

Query  124     TGCACACAGATGACTTTTATCATTA  148
               ||||||| |||||||||| ||||||
Sbjct  311546  TGCACACCGATGACTTTTTTCATTA  311570


Range 4: 309747 to 309891

Score:158 bits(85), Expect:2e-33, 
Identities:125/145(86%),  Gaps:0/145(0%), Strand: Plus/Plus

Query  4       GAGGTAAAATATAGATGAATCAAGGTAGAATTATTGTAATCACAGGTGCGCCGGGGACAG  63
               |||| | |||||||||||||||||||||||||||||||||||||||| ||||||| ||||
Sbjct  309747  GAGGGAGAATATAGATGAATCAAGGTAGAATTATTGTAATCACAGGTTCGCCGGGAACAG  309806

Query  64      GAAAAACTACAACGGCATCTGCTGTTGCAAAAGAATCAGATTTGGAAAAGTCTGTGCATA  123
               |||| || ||||| || ||   ||| |||||||||||  |  |||| || ||||||||||
Sbjct  309807  GAAAGACAACAACTGCGTCGATTGTCGCAAAAGAATCGAACATGGATAAATCTGTGCATA  309866

Query  124     TGCACACAGATGACTTTTATCATTA  148
               |||||||||| ||||||| ||||||
Sbjct  309867  TGCACACAGACGACTTTTTTCATTA  309891


>Enterococcus faecium strain SJ245 plasmid pSJ245vanA, complete sequence
Sequence ID: CP076330.1 Length: 40559
Range 1: 8168 to 9318

Score:2126 bits(1151), Expect:0.0, 
Identities:1151/1151(100%),  Gaps:0/1151(0%), Strand: Plus/Plus

Query  1794  TTATAATTAGCTTCTTGGGGTATCTTTAAATACTGTAGAAAAGAGGAAGGAAATAATAAA  1853
             ||||||||||||||||||||||||||||||||||||||||||||||||||||||||||||
Sbjct  8168  TTATAATTAGCTTCTTGGGGTATCTTTAAATACTGTAGAAAAGAGGAAGGAAATAATAAA  8227

Query  1854  TGGCTAAAATGAGAATATCACCGGAATTGAAAAAACTGATCGAAAAATACCGCTGCGTAA  1913
             ||||||||||||||||||||||||||||||||||||||||||||||||||||||||||||
Sbjct  8228  TGGCTAAAATGAGAATATCACCGGAATTGAAAAAACTGATCGAAAAATACCGCTGCGTAA  8287

Query  1914  AAGATACGGAAGGAATGTCTCCTGCTAAGGTATATAAGCTGGTGGGAGAAAATGAAAACC  1973
             ||||||||||||||||||||||||||||||||||||||||||||||||||||||||||||
Sbjct  8288  AAGATACGGAAGGAATGTCTCCTGCTAAGGTATATAAGCTGGTGGGAGAAAATGAAAACC  8347

Query  1974  TATATTTAAAAATGACGGACAGCCGGTATAAAGGGACCACCTATGATGTGGAACGGGAAA  2033
             ||||||||||||||||||||||||||||||||||||||||||||||||||||||||||||
Sbjct  8348  TATATTTAAAAATGACGGACAGCCGGTATAAAGGGACCACCTATGATGTGGAACGGGAAA  8407

Query  2034  AGGACATGATGCTATGGCTGGAAGGAAAGCTGCCTGTTCCAAAGGTCCTGCACTTTGAAC  2093
             ||||||||||||||||||||||||||||||||||||||||||||||||||||||||||||
Sbjct  8408  AGGACATGATGCTATGGCTGGAAGGAAAGCTGCCTGTTCCAAAGGTCCTGCACTTTGAAC  8467

Query  2094  GGCATGATGGCTGGAGCAATCTGCTCATGAGTGAGGCCGATGGCGTCCTTTGCTCGGAAG  2153
             ||||||||||||||||||||||||||||||||||||||||||||||||||||||||||||
Sbjct  8468  GGCATGATGGCTGGAGCAATCTGCTCATGAGTGAGGCCGATGGCGTCCTTTGCTCGGAAG  8527

Query  2154  AGTATGAAGATGAACAAAGCCCTGAAAAGATTATCGAGCTGTATGCGGAGTGCATCAGGC  2213
             ||||||||||||||||||||||||||||||||||||||||||||||||||||||||||||
Sbjct  8528  AGTATGAAGATGAACAAAGCCCTGAAAAGATTATCGAGCTGTATGCGGAGTGCATCAGGC  8587

Query  2214  TCTTTCACTCCATCGACATATCGGATTGTCCCTATACGAATAGCTTAGACAGCCGCTTAG  2273
             ||||||||||||||||||||||||||||||||||||||||||||||||||||||||||||
Sbjct  8588  TCTTTCACTCCATCGACATATCGGATTGTCCCTATACGAATAGCTTAGACAGCCGCTTAG  8647

Query  2274  CCGAATTGGATTACTTACTGAATAACGATCTGGCCGATGTGGATTGCGAAAACTGGGAAG  2333
             ||||||||||||||||||||||||||||||||||||||||||||||||||||||||||||
Sbjct  8648  CCGAATTGGATTACTTACTGAATAACGATCTGGCCGATGTGGATTGCGAAAACTGGGAAG  8707

Query  2334  AAGACACTCCATTTAAAGATCCGCGCGAGCTGTATGATTTTTTAAAGACGGAAAAGCCCG  2393
             ||||||||||||||||||||||||||||||||||||||||||||||||||||||||||||
Sbjct  8708  AAGACACTCCATTTAAAGATCCGCGCGAGCTGTATGATTTTTTAAAGACGGAAAAGCCCG  8767

Query  2394  AAGAGGAACTTGTCTTTTCCCACGGCGACCTGGGAGACAGCAACATCTTTGTGAAAGATG  2453
             ||||||||||||||||||||||||||||||||||||||||||||||||||||||||||||
Sbjct  8768  AAGAGGAACTTGTCTTTTCCCACGGCGACCTGGGAGACAGCAACATCTTTGTGAAAGATG  8827

Query  2454  GCAAAGTAAGTGGCTTTATTGATCTTGGGAGAAGCGGCAGGGCGGACAAGTGGTATGACA  2513
             ||||||||||||||||||||||||||||||||||||||||||||||||||||||||||||
Sbjct  8828  GCAAAGTAAGTGGCTTTATTGATCTTGGGAGAAGCGGCAGGGCGGACAAGTGGTATGACA  8887

Query  2514  TTGCCTTCTGCGTCCGGTCGATCAGGGAGGATATCGGGGAAGAACAGTATGTCGAGCTAT  2573
             ||||||||||||||||||||||||||||||||||||||||||||||||||||||||||||
Sbjct  8888  TTGCCTTCTGCGTCCGGTCGATCAGGGAGGATATCGGGGAAGAACAGTATGTCGAGCTAT  8947

Query  2574  TTTTTGACTTACTGGGGATCAAGCCTGATTGGGAGAAAATAAAATATTATATTTTACTGG  2633
             ||||||||||||||||||||||||||||||||||||||||||||||||||||||||||||
Sbjct  8948  TTTTTGACTTACTGGGGATCAAGCCTGATTGGGAGAAAATAAAATATTATATTTTACTGG  9007

Query  2634  ATGAATTGTTTTAGTACCTAGATTTAGATGTCTAAAAAGCTTTAACTACAAGCTTTTTAG  2693
             ||||||||||||||||||||||||||||||||||||||||||||||||||||||||||||
Sbjct  9008  ATGAATTGTTTTAGTACCTAGATTTAGATGTCTAAAAAGCTTTAACTACAAGCTTTTTAG  9067

Query  2694  ACATCTAATCTTTTCTGAAGTACATCCGCAACTGTCCATACTCTGATGTTTTATATCTTT  2753
             ||||||||||||||||||||||||||||||||||||||||||||||||||||||||||||
Sbjct  9068  ACATCTAATCTTTTCTGAAGTACATCCGCAACTGTCCATACTCTGATGTTTTATATCTTT  9127

Query  2754  TCTAAAAGTTCGCTAGATAGAGTTCTATATTAGAGATGTAAAGAGTTTTGGTGAAGAGGT  2813
             ||||||||||||||||||||||||||||||||||||||||||||||||||||||||||||
Sbjct  9128  TCTAAAAGTTCGCTAGATAGAGTTCTATATTAGAGATGTAAAGAGTTTTGGTGAAGAGGT  9187

Query  2814  TTGTGAGTATGGCTTTTATAACCAGGGTGCAATGAGAAGCACTAACAGCAGCTAGCTTAA  2873
             ||||||||||||||||||||||||||||||||||||||||||||||||||||||||||||
Sbjct  9188  TTGTGAGTATGGCTTTTATAACCAGGGTGCAATGAGAAGCACTAACAGCAGCTAGCTTAA  9247

Query  2874  GAACGCATAGGATATACTTTTTATGGAAGTCACAGAGGAGGAATAAAATTTGAACAGGAT  2933
             ||||||||||||||||||||||||||||||||||||||||||||||||||||||||||||
Sbjct  9248  GAACGCATAGGATATACTTTTTATGGAAGTCACAGAGGAGGAATAAAATTTGAACAGGAT  9307

Query  2934  TAACAGAGTAA  2944
             |||||||||||
Sbjct  9308  TAACAGAGTAA  9318


Range 2: 7102 to 7816

Score:1321 bits(715), Expect:0.0, 
Identities:715/715(100%),  Gaps:0/715(0%), Strand: Plus/Plus

Query  145   ATTATCATGTAAGAAAGCCAAGCGCAAGGGAGTATGATGATTGCTGCAATGAATTTTGGA  204
             ||||||||||||||||||||||||||||||||||||||||||||||||||||||||||||
Sbjct  7102  ATTATCATGTAAGAAAGCCAAGCGCAAGGGAGTATGATGATTGCTGCAATGAATTTTGGA  7161

Query  205   ATGTAACACCTTATGTTATTAAAGGATTGTGCCGTAAGGAAATTTTATTTGCTATTGATC  264
             ||||||||||||||||||||||||||||||||||||||||||||||||||||||||||||
Sbjct  7162  ATGTAACACCTTATGTTATTAAAGGATTGTGCCGTAAGGAAATTTTATTTGCTATTGATC  7221

Query  265   ATTTTAATCAGATTGTTCGCCATGAGCTGCTGAGAATGATATCATGGAAGGTCGGCATCG  324
             ||||||||||||||||||||||||||||||||||||||||||||||||||||||||||||
Sbjct  7222  ATTTTAATCAGATTGTTCGCCATGAGCTGCTGAGAATGATATCATGGAAGGTCGGCATCG  7281

Query  325   AAACAGGCTTTAAATTAAGTGTAGGCAAGAACTATAAGTTTATTGAAAGGTATATATCCG  384
             ||||||||||||||||||||||||||||||||||||||||||||||||||||||||||||
Sbjct  7282  AAACAGGCTTTAAATTAAGTGTAGGCAAGAACTATAAGTTTATTGAAAGGTATATATCCG  7341

Query  385   AGGATTTGTGGGAGAAACTTTTGTCCACCTACCGGATGGATTCCTATGAAAACATATGGG  444
             ||||||||||||||||||||||||||||||||||||||||||||||||||||||||||||
Sbjct  7342  AGGATTTGTGGGAGAAACTTTTGTCCACCTACCGGATGGATTCCTATGAAAACATATGGG  7401

Query  445   AAGCATTATTTCTATGCCATCAATTGTTCAGGGCGGTATCCGGTGAGGTGGCGGAAAGGC  504
             ||||||||||||||||||||||||||||||||||||||||||||||||||||||||||||
Sbjct  7402  AAGCATTATTTCTATGCCATCAATTGTTCAGGGCGGTATCCGGTGAGGTGGCGGAAAGGC  7461

Query  505   TTCATTATGCCTATCCGGAGTATGATAGGAATATAACAAAATATACCAGGGACATGTATA  564
             ||||||||||||||||||||||||||||||||||||||||||||||||||||||||||||
Sbjct  7462  TTCATTATGCCTATCCGGAGTATGATAGGAATATAACAAAATATACCAGGGACATGTATA  7521

Query  565   AAAAATACACTGGTAAAACCGGCTGCCTGGATAGCACATATGCCGCTGATATAGAAGAGA  624
             ||||||||||||||||||||||||||||||||||||||||||||||||||||||||||||
Sbjct  7522  AAAAATACACTGGTAAAACCGGCTGCCTGGATAGCACATATGCCGCTGATATAGAAGAGA  7581

Query  625   GGCGGGAACAGTGATTACAGAAATGAAAGCAGGGCACCTGAAAGATATCGATAAACCCAG  684
             ||||||||||||||||||||||||||||||||||||||||||||||||||||||||||||
Sbjct  7582  GGCGGGAACAGTGATTACAGAAATGAAAGCAGGGCACCTGAAAGATATCGATAAACCCAG  7641

Query  685   CGAACCATTTGAGGTGATAGGTAAGATTATACCGAGGTATGAAAACGAGAATTGGACCTT  744
             ||||||||||||||||||||||||||||||||||||||||||||||||||||||||||||
Sbjct  7642  CGAACCATTTGAGGTGATAGGTAAGATTATACCGAGGTATGAAAACGAGAATTGGACCTT  7701

Query  745   TACAGAATTACTCTATGAAGCGCCATATTTAAAAAGCTACCAAGACGAAGAGGATGAAGA  804
             ||||||||||||||||||||||||||||||||||||||||||||||||||||||||||||
Sbjct  7702  TACAGAATTACTCTATGAAGCGCCATATTTAAAAAGCTACCAAGACGAAGAGGATGAAGA  7761

Query  805   GGATGAGGAGGCAGATTGCCTTGAATATATTGACAATACTGATAAGATAATATAT  859
             |||||||||||||||||||||||||||||||||||||||||||||||||||||||
Sbjct  7762  GGATGAGGAGGCAGATTGCCTTGAATATATTGACAATACTGATAAGATAATATAT  7816


>Enterococcus faecium strain NMVRE-001 plasmid p3, complete sequence
Sequence ID: CP089322.1 Length: 40605
Range 1: 8172 to 9322

Score:2126 bits(1151), Expect:0.0, 
Identities:1151/1151(100%),  Gaps:0/1151(0%), Strand: Plus/Plus

Query  1794  TTATAATTAGCTTCTTGGGGTATCTTTAAATACTGTAGAAAAGAGGAAGGAAATAATAAA  1853
             ||||||||||||||||||||||||||||||||||||||||||||||||||||||||||||
Sbjct  8172  TTATAATTAGCTTCTTGGGGTATCTTTAAATACTGTAGAAAAGAGGAAGGAAATAATAAA  8231

Query  1854  TGGCTAAAATGAGAATATCACCGGAATTGAAAAAACTGATCGAAAAATACCGCTGCGTAA  1913
             ||||||||||||||||||||||||||||||||||||||||||||||||||||||||||||
Sbjct  8232  TGGCTAAAATGAGAATATCACCGGAATTGAAAAAACTGATCGAAAAATACCGCTGCGTAA  8291

Query  1914  AAGATACGGAAGGAATGTCTCCTGCTAAGGTATATAAGCTGGTGGGAGAAAATGAAAACC  1973
             ||||||||||||||||||||||||||||||||||||||||||||||||||||||||||||
Sbjct  8292  AAGATACGGAAGGAATGTCTCCTGCTAAGGTATATAAGCTGGTGGGAGAAAATGAAAACC  8351

Query  1974  TATATTTAAAAATGACGGACAGCCGGTATAAAGGGACCACCTATGATGTGGAACGGGAAA  2033
             ||||||||||||||||||||||||||||||||||||||||||||||||||||||||||||
Sbjct  8352  TATATTTAAAAATGACGGACAGCCGGTATAAAGGGACCACCTATGATGTGGAACGGGAAA  8411

Query  2034  AGGACATGATGCTATGGCTGGAAGGAAAGCTGCCTGTTCCAAAGGTCCTGCACTTTGAAC  2093
             ||||||||||||||||||||||||||||||||||||||||||||||||||||||||||||
Sbjct  8412  AGGACATGATGCTATGGCTGGAAGGAAAGCTGCCTGTTCCAAAGGTCCTGCACTTTGAAC  8471

Query  2094  GGCATGATGGCTGGAGCAATCTGCTCATGAGTGAGGCCGATGGCGTCCTTTGCTCGGAAG  2153
             ||||||||||||||||||||||||||||||||||||||||||||||||||||||||||||
Sbjct  8472  GGCATGATGGCTGGAGCAATCTGCTCATGAGTGAGGCCGATGGCGTCCTTTGCTCGGAAG  8531

Query  2154  AGTATGAAGATGAACAAAGCCCTGAAAAGATTATCGAGCTGTATGCGGAGTGCATCAGGC  2213
             ||||||||||||||||||||||||||||||||||||||||||||||||||||||||||||
Sbjct  8532  AGTATGAAGATGAACAAAGCCCTGAAAAGATTATCGAGCTGTATGCGGAGTGCATCAGGC  8591

Query  2214  TCTTTCACTCCATCGACATATCGGATTGTCCCTATACGAATAGCTTAGACAGCCGCTTAG  2273
             ||||||||||||||||||||||||||||||||||||||||||||||||||||||||||||
Sbjct  8592  TCTTTCACTCCATCGACATATCGGATTGTCCCTATACGAATAGCTTAGACAGCCGCTTAG  8651

Query  2274  CCGAATTGGATTACTTACTGAATAACGATCTGGCCGATGTGGATTGCGAAAACTGGGAAG  2333
             ||||||||||||||||||||||||||||||||||||||||||||||||||||||||||||
Sbjct  8652  CCGAATTGGATTACTTACTGAATAACGATCTGGCCGATGTGGATTGCGAAAACTGGGAAG  8711

Query  2334  AAGACACTCCATTTAAAGATCCGCGCGAGCTGTATGATTTTTTAAAGACGGAAAAGCCCG  2393
             ||||||||||||||||||||||||||||||||||||||||||||||||||||||||||||
Sbjct  8712  AAGACACTCCATTTAAAGATCCGCGCGAGCTGTATGATTTTTTAAAGACGGAAAAGCCCG  8771

Query  2394  AAGAGGAACTTGTCTTTTCCCACGGCGACCTGGGAGACAGCAACATCTTTGTGAAAGATG  2453
             ||||||||||||||||||||||||||||||||||||||||||||||||||||||||||||
Sbjct  8772  AAGAGGAACTTGTCTTTTCCCACGGCGACCTGGGAGACAGCAACATCTTTGTGAAAGATG  8831

Query  2454  GCAAAGTAAGTGGCTTTATTGATCTTGGGAGAAGCGGCAGGGCGGACAAGTGGTATGACA  2513
             ||||||||||||||||||||||||||||||||||||||||||||||||||||||||||||
Sbjct  8832  GCAAAGTAAGTGGCTTTATTGATCTTGGGAGAAGCGGCAGGGCGGACAAGTGGTATGACA  8891

Query  2514  TTGCCTTCTGCGTCCGGTCGATCAGGGAGGATATCGGGGAAGAACAGTATGTCGAGCTAT  2573
             ||||||||||||||||||||||||||||||||||||||||||||||||||||||||||||
Sbjct  8892  TTGCCTTCTGCGTCCGGTCGATCAGGGAGGATATCGGGGAAGAACAGTATGTCGAGCTAT  8951

Query  2574  TTTTTGACTTACTGGGGATCAAGCCTGATTGGGAGAAAATAAAATATTATATTTTACTGG  2633
             ||||||||||||||||||||||||||||||||||||||||||||||||||||||||||||
Sbjct  8952  TTTTTGACTTACTGGGGATCAAGCCTGATTGGGAGAAAATAAAATATTATATTTTACTGG  9011

Query  2634  ATGAATTGTTTTAGTACCTAGATTTAGATGTCTAAAAAGCTTTAACTACAAGCTTTTTAG  2693
             ||||||||||||||||||||||||||||||||||||||||||||||||||||||||||||
Sbjct  9012  ATGAATTGTTTTAGTACCTAGATTTAGATGTCTAAAAAGCTTTAACTACAAGCTTTTTAG  9071

Query  2694  ACATCTAATCTTTTCTGAAGTACATCCGCAACTGTCCATACTCTGATGTTTTATATCTTT  2753
             ||||||||||||||||||||||||||||||||||||||||||||||||||||||||||||
Sbjct  9072  ACATCTAATCTTTTCTGAAGTACATCCGCAACTGTCCATACTCTGATGTTTTATATCTTT  9131

Query  2754  TCTAAAAGTTCGCTAGATAGAGTTCTATATTAGAGATGTAAAGAGTTTTGGTGAAGAGGT  2813
             ||||||||||||||||||||||||||||||||||||||||||||||||||||||||||||
Sbjct  9132  TCTAAAAGTTCGCTAGATAGAGTTCTATATTAGAGATGTAAAGAGTTTTGGTGAAGAGGT  9191

Query  2814  TTGTGAGTATGGCTTTTATAACCAGGGTGCAATGAGAAGCACTAACAGCAGCTAGCTTAA  2873
             ||||||||||||||||||||||||||||||||||||||||||||||||||||||||||||
Sbjct  9192  TTGTGAGTATGGCTTTTATAACCAGGGTGCAATGAGAAGCACTAACAGCAGCTAGCTTAA  9251

Query  2874  GAACGCATAGGATATACTTTTTATGGAAGTCACAGAGGAGGAATAAAATTTGAACAGGAT  2933
             ||||||||||||||||||||||||||||||||||||||||||||||||||||||||||||
Sbjct  9252  GAACGCATAGGATATACTTTTTATGGAAGTCACAGAGGAGGAATAAAATTTGAACAGGAT  9311

Query  2934  TAACAGAGTAA  2944
             |||||||||||
Sbjct  9312  TAACAGAGTAA  9322


Range 2: 7106 to 7820

Score:1321 bits(715), Expect:0.0, 
Identities:715/715(100%),  Gaps:0/715(0%), Strand: Plus/Plus

Query  145   ATTATCATGTAAGAAAGCCAAGCGCAAGGGAGTATGATGATTGCTGCAATGAATTTTGGA  204
             ||||||||||||||||||||||||||||||||||||||||||||||||||||||||||||
Sbjct  7106  ATTATCATGTAAGAAAGCCAAGCGCAAGGGAGTATGATGATTGCTGCAATGAATTTTGGA  7165

Query  205   ATGTAACACCTTATGTTATTAAAGGATTGTGCCGTAAGGAAATTTTATTTGCTATTGATC  264
             ||||||||||||||||||||||||||||||||||||||||||||||||||||||||||||
Sbjct  7166  ATGTAACACCTTATGTTATTAAAGGATTGTGCCGTAAGGAAATTTTATTTGCTATTGATC  7225

Query  265   ATTTTAATCAGATTGTTCGCCATGAGCTGCTGAGAATGATATCATGGAAGGTCGGCATCG  324
             ||||||||||||||||||||||||||||||||||||||||||||||||||||||||||||
Sbjct  7226  ATTTTAATCAGATTGTTCGCCATGAGCTGCTGAGAATGATATCATGGAAGGTCGGCATCG  7285

Query  325   AAACAGGCTTTAAATTAAGTGTAGGCAAGAACTATAAGTTTATTGAAAGGTATATATCCG  384
             ||||||||||||||||||||||||||||||||||||||||||||||||||||||||||||
Sbjct  7286  AAACAGGCTTTAAATTAAGTGTAGGCAAGAACTATAAGTTTATTGAAAGGTATATATCCG  7345

Query  385   AGGATTTGTGGGAGAAACTTTTGTCCACCTACCGGATGGATTCCTATGAAAACATATGGG  444
             ||||||||||||||||||||||||||||||||||||||||||||||||||||||||||||
Sbjct  7346  AGGATTTGTGGGAGAAACTTTTGTCCACCTACCGGATGGATTCCTATGAAAACATATGGG  7405

Query  445   AAGCATTATTTCTATGCCATCAATTGTTCAGGGCGGTATCCGGTGAGGTGGCGGAAAGGC  504
             ||||||||||||||||||||||||||||||||||||||||||||||||||||||||||||
Sbjct  7406  AAGCATTATTTCTATGCCATCAATTGTTCAGGGCGGTATCCGGTGAGGTGGCGGAAAGGC  7465

Query  505   TTCATTATGCCTATCCGGAGTATGATAGGAATATAACAAAATATACCAGGGACATGTATA  564
             ||||||||||||||||||||||||||||||||||||||||||||||||||||||||||||
Sbjct  7466  TTCATTATGCCTATCCGGAGTATGATAGGAATATAACAAAATATACCAGGGACATGTATA  7525

Query  565   AAAAATACACTGGTAAAACCGGCTGCCTGGATAGCACATATGCCGCTGATATAGAAGAGA  624
             ||||||||||||||||||||||||||||||||||||||||||||||||||||||||||||
Sbjct  7526  AAAAATACACTGGTAAAACCGGCTGCCTGGATAGCACATATGCCGCTGATATAGAAGAGA  7585

Query  625   GGCGGGAACAGTGATTACAGAAATGAAAGCAGGGCACCTGAAAGATATCGATAAACCCAG  684
             ||||||||||||||||||||||||||||||||||||||||||||||||||||||||||||
Sbjct  7586  GGCGGGAACAGTGATTACAGAAATGAAAGCAGGGCACCTGAAAGATATCGATAAACCCAG  7645

Query  685   CGAACCATTTGAGGTGATAGGTAAGATTATACCGAGGTATGAAAACGAGAATTGGACCTT  744
             ||||||||||||||||||||||||||||||||||||||||||||||||||||||||||||
Sbjct  7646  CGAACCATTTGAGGTGATAGGTAAGATTATACCGAGGTATGAAAACGAGAATTGGACCTT  7705

Query  745   TACAGAATTACTCTATGAAGCGCCATATTTAAAAAGCTACCAAGACGAAGAGGATGAAGA  804
             ||||||||||||||||||||||||||||||||||||||||||||||||||||||||||||
Sbjct  7706  TACAGAATTACTCTATGAAGCGCCATATTTAAAAAGCTACCAAGACGAAGAGGATGAAGA  7765

Query  805   GGATGAGGAGGCAGATTGCCTTGAATATATTGACAATACTGATAAGATAATATAT  859
             |||||||||||||||||||||||||||||||||||||||||||||||||||||||
Sbjct  7766  GGATGAGGAGGCAGATTGCCTTGAATATATTGACAATACTGATAAGATAATATAT  7820


>Staphylococcus aureus strain UNC_SaCF07 plasmid unnamed, complete sequence
Sequence ID: CP089166.1 Length: 28953
Range 1: 10912 to 12062

Score:2126 bits(1151), Expect:0.0, 
Identities:1151/1151(100%),  Gaps:0/1151(0%), Strand: Plus/Minus

Query  1794   TTATAATTAGCTTCTTGGGGTATCTTTAAATACTGTAGAAAAGAGGAAGGAAATAATAAA  1853
              ||||||||||||||||||||||||||||||||||||||||||||||||||||||||||||
Sbjct  12062  TTATAATTAGCTTCTTGGGGTATCTTTAAATACTGTAGAAAAGAGGAAGGAAATAATAAA  12003

Query  1854   TGGCTAAAATGAGAATATCACCGGAATTGAAAAAACTGATCGAAAAATACCGCTGCGTAA  1913
              ||||||||||||||||||||||||||||||||||||||||||||||||||||||||||||
Sbjct  12002  TGGCTAAAATGAGAATATCACCGGAATTGAAAAAACTGATCGAAAAATACCGCTGCGTAA  11943

Query  1914   AAGATACGGAAGGAATGTCTCCTGCTAAGGTATATAAGCTGGTGGGAGAAAATGAAAACC  1973
              ||||||||||||||||||||||||||||||||||||||||||||||||||||||||||||
Sbjct  11942  AAGATACGGAAGGAATGTCTCCTGCTAAGGTATATAAGCTGGTGGGAGAAAATGAAAACC  11883

Query  1974   TATATTTAAAAATGACGGACAGCCGGTATAAAGGGACCACCTATGATGTGGAACGGGAAA  2033
              ||||||||||||||||||||||||||||||||||||||||||||||||||||||||||||
Sbjct  11882  TATATTTAAAAATGACGGACAGCCGGTATAAAGGGACCACCTATGATGTGGAACGGGAAA  11823

Query  2034   AGGACATGATGCTATGGCTGGAAGGAAAGCTGCCTGTTCCAAAGGTCCTGCACTTTGAAC  2093
              ||||||||||||||||||||||||||||||||||||||||||||||||||||||||||||
Sbjct  11822  AGGACATGATGCTATGGCTGGAAGGAAAGCTGCCTGTTCCAAAGGTCCTGCACTTTGAAC  11763

Query  2094   GGCATGATGGCTGGAGCAATCTGCTCATGAGTGAGGCCGATGGCGTCCTTTGCTCGGAAG  2153
              ||||||||||||||||||||||||||||||||||||||||||||||||||||||||||||
Sbjct  11762  GGCATGATGGCTGGAGCAATCTGCTCATGAGTGAGGCCGATGGCGTCCTTTGCTCGGAAG  11703

Query  2154   AGTATGAAGATGAACAAAGCCCTGAAAAGATTATCGAGCTGTATGCGGAGTGCATCAGGC  2213
              ||||||||||||||||||||||||||||||||||||||||||||||||||||||||||||
Sbjct  11702  AGTATGAAGATGAACAAAGCCCTGAAAAGATTATCGAGCTGTATGCGGAGTGCATCAGGC  11643

Query  2214   TCTTTCACTCCATCGACATATCGGATTGTCCCTATACGAATAGCTTAGACAGCCGCTTAG  2273
              ||||||||||||||||||||||||||||||||||||||||||||||||||||||||||||
Sbjct  11642  TCTTTCACTCCATCGACATATCGGATTGTCCCTATACGAATAGCTTAGACAGCCGCTTAG  11583

Query  2274   CCGAATTGGATTACTTACTGAATAACGATCTGGCCGATGTGGATTGCGAAAACTGGGAAG  2333
              ||||||||||||||||||||||||||||||||||||||||||||||||||||||||||||
Sbjct  11582  CCGAATTGGATTACTTACTGAATAACGATCTGGCCGATGTGGATTGCGAAAACTGGGAAG  11523

Query  2334   AAGACACTCCATTTAAAGATCCGCGCGAGCTGTATGATTTTTTAAAGACGGAAAAGCCCG  2393
              ||||||||||||||||||||||||||||||||||||||||||||||||||||||||||||
Sbjct  11522  AAGACACTCCATTTAAAGATCCGCGCGAGCTGTATGATTTTTTAAAGACGGAAAAGCCCG  11463

Query  2394   AAGAGGAACTTGTCTTTTCCCACGGCGACCTGGGAGACAGCAACATCTTTGTGAAAGATG  2453
              ||||||||||||||||||||||||||||||||||||||||||||||||||||||||||||
Sbjct  11462  AAGAGGAACTTGTCTTTTCCCACGGCGACCTGGGAGACAGCAACATCTTTGTGAAAGATG  11403

Query  2454   GCAAAGTAAGTGGCTTTATTGATCTTGGGAGAAGCGGCAGGGCGGACAAGTGGTATGACA  2513
              ||||||||||||||||||||||||||||||||||||||||||||||||||||||||||||
Sbjct  11402  GCAAAGTAAGTGGCTTTATTGATCTTGGGAGAAGCGGCAGGGCGGACAAGTGGTATGACA  11343

Query  2514   TTGCCTTCTGCGTCCGGTCGATCAGGGAGGATATCGGGGAAGAACAGTATGTCGAGCTAT  2573
              ||||||||||||||||||||||||||||||||||||||||||||||||||||||||||||
Sbjct  11342  TTGCCTTCTGCGTCCGGTCGATCAGGGAGGATATCGGGGAAGAACAGTATGTCGAGCTAT  11283

Query  2574   TTTTTGACTTACTGGGGATCAAGCCTGATTGGGAGAAAATAAAATATTATATTTTACTGG  2633
              ||||||||||||||||||||||||||||||||||||||||||||||||||||||||||||
Sbjct  11282  TTTTTGACTTACTGGGGATCAAGCCTGATTGGGAGAAAATAAAATATTATATTTTACTGG  11223

Query  2634   ATGAATTGTTTTAGTACCTAGATTTAGATGTCTAAAAAGCTTTAACTACAAGCTTTTTAG  2693
              ||||||||||||||||||||||||||||||||||||||||||||||||||||||||||||
Sbjct  11222  ATGAATTGTTTTAGTACCTAGATTTAGATGTCTAAAAAGCTTTAACTACAAGCTTTTTAG  11163

Query  2694   ACATCTAATCTTTTCTGAAGTACATCCGCAACTGTCCATACTCTGATGTTTTATATCTTT  2753
              ||||||||||||||||||||||||||||||||||||||||||||||||||||||||||||
Sbjct  11162  ACATCTAATCTTTTCTGAAGTACATCCGCAACTGTCCATACTCTGATGTTTTATATCTTT  11103

Query  2754   TCTAAAAGTTCGCTAGATAGAGTTCTATATTAGAGATGTAAAGAGTTTTGGTGAAGAGGT  2813
              ||||||||||||||||||||||||||||||||||||||||||||||||||||||||||||
Sbjct  11102  TCTAAAAGTTCGCTAGATAGAGTTCTATATTAGAGATGTAAAGAGTTTTGGTGAAGAGGT  11043

Query  2814   TTGTGAGTATGGCTTTTATAACCAGGGTGCAATGAGAAGCACTAACAGCAGCTAGCTTAA  2873
              ||||||||||||||||||||||||||||||||||||||||||||||||||||||||||||
Sbjct  11042  TTGTGAGTATGGCTTTTATAACCAGGGTGCAATGAGAAGCACTAACAGCAGCTAGCTTAA  10983

Query  2874   GAACGCATAGGATATACTTTTTATGGAAGTCACAGAGGAGGAATAAAATTTGAACAGGAT  2933
              ||||||||||||||||||||||||||||||||||||||||||||||||||||||||||||
Sbjct  10982  GAACGCATAGGATATACTTTTTATGGAAGTCACAGAGGAGGAATAAAATTTGAACAGGAT  10923

Query  2934   TAACAGAGTAA  2944
              |||||||||||
Sbjct  10922  TAACAGAGTAA  10912


Range 2: 12414 to 13128

Score:1321 bits(715), Expect:0.0, 
Identities:715/715(100%),  Gaps:0/715(0%), Strand: Plus/Minus

Query  145    ATTATCATGTAAGAAAGCCAAGCGCAAGGGAGTATGATGATTGCTGCAATGAATTTTGGA  204
              ||||||||||||||||||||||||||||||||||||||||||||||||||||||||||||
Sbjct  13128  ATTATCATGTAAGAAAGCCAAGCGCAAGGGAGTATGATGATTGCTGCAATGAATTTTGGA  13069

Query  205    ATGTAACACCTTATGTTATTAAAGGATTGTGCCGTAAGGAAATTTTATTTGCTATTGATC  264
              ||||||||||||||||||||||||||||||||||||||||||||||||||||||||||||
Sbjct  13068  ATGTAACACCTTATGTTATTAAAGGATTGTGCCGTAAGGAAATTTTATTTGCTATTGATC  13009

Query  265    ATTTTAATCAGATTGTTCGCCATGAGCTGCTGAGAATGATATCATGGAAGGTCGGCATCG  324
              ||||||||||||||||||||||||||||||||||||||||||||||||||||||||||||
Sbjct  13008  ATTTTAATCAGATTGTTCGCCATGAGCTGCTGAGAATGATATCATGGAAGGTCGGCATCG  12949

Query  325    AAACAGGCTTTAAATTAAGTGTAGGCAAGAACTATAAGTTTATTGAAAGGTATATATCCG  384
              ||||||||||||||||||||||||||||||||||||||||||||||||||||||||||||
Sbjct  12948  AAACAGGCTTTAAATTAAGTGTAGGCAAGAACTATAAGTTTATTGAAAGGTATATATCCG  12889

Query  385    AGGATTTGTGGGAGAAACTTTTGTCCACCTACCGGATGGATTCCTATGAAAACATATGGG  444
              ||||||||||||||||||||||||||||||||||||||||||||||||||||||||||||
Sbjct  12888  AGGATTTGTGGGAGAAACTTTTGTCCACCTACCGGATGGATTCCTATGAAAACATATGGG  12829

Query  445    AAGCATTATTTCTATGCCATCAATTGTTCAGGGCGGTATCCGGTGAGGTGGCGGAAAGGC  504
              ||||||||||||||||||||||||||||||||||||||||||||||||||||||||||||
Sbjct  12828  AAGCATTATTTCTATGCCATCAATTGTTCAGGGCGGTATCCGGTGAGGTGGCGGAAAGGC  12769

Query  505    TTCATTATGCCTATCCGGAGTATGATAGGAATATAACAAAATATACCAGGGACATGTATA  564
              ||||||||||||||||||||||||||||||||||||||||||||||||||||||||||||
Sbjct  12768  TTCATTATGCCTATCCGGAGTATGATAGGAATATAACAAAATATACCAGGGACATGTATA  12709

Query  565    AAAAATACACTGGTAAAACCGGCTGCCTGGATAGCACATATGCCGCTGATATAGAAGAGA  624
              ||||||||||||||||||||||||||||||||||||||||||||||||||||||||||||
Sbjct  12708  AAAAATACACTGGTAAAACCGGCTGCCTGGATAGCACATATGCCGCTGATATAGAAGAGA  12649

Query  625    GGCGGGAACAGTGATTACAGAAATGAAAGCAGGGCACCTGAAAGATATCGATAAACCCAG  684
              ||||||||||||||||||||||||||||||||||||||||||||||||||||||||||||
Sbjct  12648  GGCGGGAACAGTGATTACAGAAATGAAAGCAGGGCACCTGAAAGATATCGATAAACCCAG  12589

Query  685    CGAACCATTTGAGGTGATAGGTAAGATTATACCGAGGTATGAAAACGAGAATTGGACCTT  744
              ||||||||||||||||||||||||||||||||||||||||||||||||||||||||||||
Sbjct  12588  CGAACCATTTGAGGTGATAGGTAAGATTATACCGAGGTATGAAAACGAGAATTGGACCTT  12529

Query  745    TACAGAATTACTCTATGAAGCGCCATATTTAAAAAGCTACCAAGACGAAGAGGATGAAGA  804
              ||||||||||||||||||||||||||||||||||||||||||||||||||||||||||||
Sbjct  12528  TACAGAATTACTCTATGAAGCGCCATATTTAAAAAGCTACCAAGACGAAGAGGATGAAGA  12469

Query  805    GGATGAGGAGGCAGATTGCCTTGAATATATTGACAATACTGATAAGATAATATAT  859
              |||||||||||||||||||||||||||||||||||||||||||||||||||||||
Sbjct  12468  GGATGAGGAGGCAGATTGCCTTGAATATATTGACAATACTGATAAGATAATATAT  12414


>Staphylococcus aureus strain UNC_SaCF13 chromosome, complete genome
Sequence ID: CP089161.1 Length: 2780115
Range 1: 750595 to 751745

Score:2126 bits(1151), Expect:0.0, 
Identities:1151/1151(100%),  Gaps:0/1151(0%), Strand: Plus/Plus

Query  1794    TTATAATTAGCTTCTTGGGGTATCTTTAAATACTGTAGAAAAGAGGAAGGAAATAATAAA  1853
               ||||||||||||||||||||||||||||||||||||||||||||||||||||||||||||
Sbjct  750595  TTATAATTAGCTTCTTGGGGTATCTTTAAATACTGTAGAAAAGAGGAAGGAAATAATAAA  750654

Query  1854    TGGCTAAAATGAGAATATCACCGGAATTGAAAAAACTGATCGAAAAATACCGCTGCGTAA  1913
               ||||||||||||||||||||||||||||||||||||||||||||||||||||||||||||
Sbjct  750655  TGGCTAAAATGAGAATATCACCGGAATTGAAAAAACTGATCGAAAAATACCGCTGCGTAA  750714

Query  1914    AAGATACGGAAGGAATGTCTCCTGCTAAGGTATATAAGCTGGTGGGAGAAAATGAAAACC  1973
               ||||||||||||||||||||||||||||||||||||||||||||||||||||||||||||
Sbjct  750715  AAGATACGGAAGGAATGTCTCCTGCTAAGGTATATAAGCTGGTGGGAGAAAATGAAAACC  750774

Query  1974    TATATTTAAAAATGACGGACAGCCGGTATAAAGGGACCACCTATGATGTGGAACGGGAAA  2033
               ||||||||||||||||||||||||||||||||||||||||||||||||||||||||||||
Sbjct  750775  TATATTTAAAAATGACGGACAGCCGGTATAAAGGGACCACCTATGATGTGGAACGGGAAA  750834

Query  2034    AGGACATGATGCTATGGCTGGAAGGAAAGCTGCCTGTTCCAAAGGTCCTGCACTTTGAAC  2093
               ||||||||||||||||||||||||||||||||||||||||||||||||||||||||||||
Sbjct  750835  AGGACATGATGCTATGGCTGGAAGGAAAGCTGCCTGTTCCAAAGGTCCTGCACTTTGAAC  750894

Query  2094    GGCATGATGGCTGGAGCAATCTGCTCATGAGTGAGGCCGATGGCGTCCTTTGCTCGGAAG  2153
               ||||||||||||||||||||||||||||||||||||||||||||||||||||||||||||
Sbjct  750895  GGCATGATGGCTGGAGCAATCTGCTCATGAGTGAGGCCGATGGCGTCCTTTGCTCGGAAG  750954

Query  2154    AGTATGAAGATGAACAAAGCCCTGAAAAGATTATCGAGCTGTATGCGGAGTGCATCAGGC  2213
               ||||||||||||||||||||||||||||||||||||||||||||||||||||||||||||
Sbjct  750955  AGTATGAAGATGAACAAAGCCCTGAAAAGATTATCGAGCTGTATGCGGAGTGCATCAGGC  751014

Query  2214    TCTTTCACTCCATCGACATATCGGATTGTCCCTATACGAATAGCTTAGACAGCCGCTTAG  2273
               ||||||||||||||||||||||||||||||||||||||||||||||||||||||||||||
Sbjct  751015  TCTTTCACTCCATCGACATATCGGATTGTCCCTATACGAATAGCTTAGACAGCCGCTTAG  751074

Query  2274    CCGAATTGGATTACTTACTGAATAACGATCTGGCCGATGTGGATTGCGAAAACTGGGAAG  2333
               ||||||||||||||||||||||||||||||||||||||||||||||||||||||||||||
Sbjct  751075  CCGAATTGGATTACTTACTGAATAACGATCTGGCCGATGTGGATTGCGAAAACTGGGAAG  751134

Query  2334    AAGACACTCCATTTAAAGATCCGCGCGAGCTGTATGATTTTTTAAAGACGGAAAAGCCCG  2393
               ||||||||||||||||||||||||||||||||||||||||||||||||||||||||||||
Sbjct  751135  AAGACACTCCATTTAAAGATCCGCGCGAGCTGTATGATTTTTTAAAGACGGAAAAGCCCG  751194

Query  2394    AAGAGGAACTTGTCTTTTCCCACGGCGACCTGGGAGACAGCAACATCTTTGTGAAAGATG  2453
               ||||||||||||||||||||||||||||||||||||||||||||||||||||||||||||
Sbjct  751195  AAGAGGAACTTGTCTTTTCCCACGGCGACCTGGGAGACAGCAACATCTTTGTGAAAGATG  751254

Query  2454    GCAAAGTAAGTGGCTTTATTGATCTTGGGAGAAGCGGCAGGGCGGACAAGTGGTATGACA  2513
               ||||||||||||||||||||||||||||||||||||||||||||||||||||||||||||
Sbjct  751255  GCAAAGTAAGTGGCTTTATTGATCTTGGGAGAAGCGGCAGGGCGGACAAGTGGTATGACA  751314

Query  2514    TTGCCTTCTGCGTCCGGTCGATCAGGGAGGATATCGGGGAAGAACAGTATGTCGAGCTAT  2573
               ||||||||||||||||||||||||||||||||||||||||||||||||||||||||||||
Sbjct  751315  TTGCCTTCTGCGTCCGGTCGATCAGGGAGGATATCGGGGAAGAACAGTATGTCGAGCTAT  751374

Query  2574    TTTTTGACTTACTGGGGATCAAGCCTGATTGGGAGAAAATAAAATATTATATTTTACTGG  2633
               ||||||||||||||||||||||||||||||||||||||||||||||||||||||||||||
Sbjct  751375  TTTTTGACTTACTGGGGATCAAGCCTGATTGGGAGAAAATAAAATATTATATTTTACTGG  751434

Query  2634    ATGAATTGTTTTAGTACCTAGATTTAGATGTCTAAAAAGCTTTAACTACAAGCTTTTTAG  2693
               ||||||||||||||||||||||||||||||||||||||||||||||||||||||||||||
Sbjct  751435  ATGAATTGTTTTAGTACCTAGATTTAGATGTCTAAAAAGCTTTAACTACAAGCTTTTTAG  751494

Query  2694    ACATCTAATCTTTTCTGAAGTACATCCGCAACTGTCCATACTCTGATGTTTTATATCTTT  2753
               ||||||||||||||||||||||||||||||||||||||||||||||||||||||||||||
Sbjct  751495  ACATCTAATCTTTTCTGAAGTACATCCGCAACTGTCCATACTCTGATGTTTTATATCTTT  751554

Query  2754    TCTAAAAGTTCGCTAGATAGAGTTCTATATTAGAGATGTAAAGAGTTTTGGTGAAGAGGT  2813
               ||||||||||||||||||||||||||||||||||||||||||||||||||||||||||||
Sbjct  751555  TCTAAAAGTTCGCTAGATAGAGTTCTATATTAGAGATGTAAAGAGTTTTGGTGAAGAGGT  751614

Query  2814    TTGTGAGTATGGCTTTTATAACCAGGGTGCAATGAGAAGCACTAACAGCAGCTAGCTTAA  2873
               ||||||||||||||||||||||||||||||||||||||||||||||||||||||||||||
Sbjct  751615  TTGTGAGTATGGCTTTTATAACCAGGGTGCAATGAGAAGCACTAACAGCAGCTAGCTTAA  751674

Query  2874    GAACGCATAGGATATACTTTTTATGGAAGTCACAGAGGAGGAATAAAATTTGAACAGGAT  2933
               ||||||||||||||||||||||||||||||||||||||||||||||||||||||||||||
Sbjct  751675  GAACGCATAGGATATACTTTTTATGGAAGTCACAGAGGAGGAATAAAATTTGAACAGGAT  751734

Query  2934    TAACAGAGTAA  2944
               |||||||||||
Sbjct  751735  TAACAGAGTAA  751745


Range 2: 749529 to 750243

Score:1321 bits(715), Expect:0.0, 
Identities:715/715(100%),  Gaps:0/715(0%), Strand: Plus/Plus

Query  145     ATTATCATGTAAGAAAGCCAAGCGCAAGGGAGTATGATGATTGCTGCAATGAATTTTGGA  204
               ||||||||||||||||||||||||||||||||||||||||||||||||||||||||||||
Sbjct  749529  ATTATCATGTAAGAAAGCCAAGCGCAAGGGAGTATGATGATTGCTGCAATGAATTTTGGA  749588

Query  205     ATGTAACACCTTATGTTATTAAAGGATTGTGCCGTAAGGAAATTTTATTTGCTATTGATC  264
               ||||||||||||||||||||||||||||||||||||||||||||||||||||||||||||
Sbjct  749589  ATGTAACACCTTATGTTATTAAAGGATTGTGCCGTAAGGAAATTTTATTTGCTATTGATC  749648

Query  265     ATTTTAATCAGATTGTTCGCCATGAGCTGCTGAGAATGATATCATGGAAGGTCGGCATCG  324
               ||||||||||||||||||||||||||||||||||||||||||||||||||||||||||||
Sbjct  749649  ATTTTAATCAGATTGTTCGCCATGAGCTGCTGAGAATGATATCATGGAAGGTCGGCATCG  749708

Query  325     AAACAGGCTTTAAATTAAGTGTAGGCAAGAACTATAAGTTTATTGAAAGGTATATATCCG  384
               ||||||||||||||||||||||||||||||||||||||||||||||||||||||||||||
Sbjct  749709  AAACAGGCTTTAAATTAAGTGTAGGCAAGAACTATAAGTTTATTGAAAGGTATATATCCG  749768

Query  385     AGGATTTGTGGGAGAAACTTTTGTCCACCTACCGGATGGATTCCTATGAAAACATATGGG  444
               ||||||||||||||||||||||||||||||||||||||||||||||||||||||||||||
Sbjct  749769  AGGATTTGTGGGAGAAACTTTTGTCCACCTACCGGATGGATTCCTATGAAAACATATGGG  749828

Query  445     AAGCATTATTTCTATGCCATCAATTGTTCAGGGCGGTATCCGGTGAGGTGGCGGAAAGGC  504
               ||||||||||||||||||||||||||||||||||||||||||||||||||||||||||||
Sbjct  749829  AAGCATTATTTCTATGCCATCAATTGTTCAGGGCGGTATCCGGTGAGGTGGCGGAAAGGC  749888

Query  505     TTCATTATGCCTATCCGGAGTATGATAGGAATATAACAAAATATACCAGGGACATGTATA  564
               ||||||||||||||||||||||||||||||||||||||||||||||||||||||||||||
Sbjct  749889  TTCATTATGCCTATCCGGAGTATGATAGGAATATAACAAAATATACCAGGGACATGTATA  749948

Query  565     AAAAATACACTGGTAAAACCGGCTGCCTGGATAGCACATATGCCGCTGATATAGAAGAGA  624
               ||||||||||||||||||||||||||||||||||||||||||||||||||||||||||||
Sbjct  749949  AAAAATACACTGGTAAAACCGGCTGCCTGGATAGCACATATGCCGCTGATATAGAAGAGA  750008

Query  625     GGCGGGAACAGTGATTACAGAAATGAAAGCAGGGCACCTGAAAGATATCGATAAACCCAG  684
               ||||||||||||||||||||||||||||||||||||||||||||||||||||||||||||
Sbjct  750009  GGCGGGAACAGTGATTACAGAAATGAAAGCAGGGCACCTGAAAGATATCGATAAACCCAG  750068

Query  685     CGAACCATTTGAGGTGATAGGTAAGATTATACCGAGGTATGAAAACGAGAATTGGACCTT  744
               ||||||||||||||||||||||||||||||||||||||||||||||||||||||||||||
Sbjct  750069  CGAACCATTTGAGGTGATAGGTAAGATTATACCGAGGTATGAAAACGAGAATTGGACCTT  750128

Query  745     TACAGAATTACTCTATGAAGCGCCATATTTAAAAAGCTACCAAGACGAAGAGGATGAAGA  804
               ||||||||||||||||||||||||||||||||||||||||||||||||||||||||||||
Sbjct  750129  TACAGAATTACTCTATGAAGCGCCATATTTAAAAAGCTACCAAGACGAAGAGGATGAAGA  750188

Query  805     GGATGAGGAGGCAGATTGCCTTGAATATATTGACAATACTGATAAGATAATATAT  859
               |||||||||||||||||||||||||||||||||||||||||||||||||||||||
Sbjct  750189  GGATGAGGAGGCAGATTGCCTTGAATATATTGACAATACTGATAAGATAATATAT  750243


>Enterococcus faecalis strain E533 chromosome, complete genome
Sequence ID: CP086726.1 Length: 3109622
Range 1: 3055494 to 3056644

Score:2126 bits(1151), Expect:0.0, 
Identities:1151/1151(100%),  Gaps:0/1151(0%), Strand: Plus/Plus

Query  1794     TTATAATTAGCTTCTTGGGGTATCTTTAAATACTGTAGAAAAGAGGAAGGAAATAATAAA  1853
                ||||||||||||||||||||||||||||||||||||||||||||||||||||||||||||
Sbjct  3055494  TTATAATTAGCTTCTTGGGGTATCTTTAAATACTGTAGAAAAGAGGAAGGAAATAATAAA  3055553

Query  1854     TGGCTAAAATGAGAATATCACCGGAATTGAAAAAACTGATCGAAAAATACCGCTGCGTAA  1913
                ||||||||||||||||||||||||||||||||||||||||||||||||||||||||||||
Sbjct  3055554  TGGCTAAAATGAGAATATCACCGGAATTGAAAAAACTGATCGAAAAATACCGCTGCGTAA  3055613

Query  1914     AAGATACGGAAGGAATGTCTCCTGCTAAGGTATATAAGCTGGTGGGAGAAAATGAAAACC  1973
                ||||||||||||||||||||||||||||||||||||||||||||||||||||||||||||
Sbjct  3055614  AAGATACGGAAGGAATGTCTCCTGCTAAGGTATATAAGCTGGTGGGAGAAAATGAAAACC  3055673

Query  1974     TATATTTAAAAATGACGGACAGCCGGTATAAAGGGACCACCTATGATGTGGAACGGGAAA  2033
                ||||||||||||||||||||||||||||||||||||||||||||||||||||||||||||
Sbjct  3055674  TATATTTAAAAATGACGGACAGCCGGTATAAAGGGACCACCTATGATGTGGAACGGGAAA  3055733

Query  2034     AGGACATGATGCTATGGCTGGAAGGAAAGCTGCCTGTTCCAAAGGTCCTGCACTTTGAAC  2093
                ||||||||||||||||||||||||||||||||||||||||||||||||||||||||||||
Sbjct  3055734  AGGACATGATGCTATGGCTGGAAGGAAAGCTGCCTGTTCCAAAGGTCCTGCACTTTGAAC  3055793

Query  2094     GGCATGATGGCTGGAGCAATCTGCTCATGAGTGAGGCCGATGGCGTCCTTTGCTCGGAAG  2153
                ||||||||||||||||||||||||||||||||||||||||||||||||||||||||||||
Sbjct  3055794  GGCATGATGGCTGGAGCAATCTGCTCATGAGTGAGGCCGATGGCGTCCTTTGCTCGGAAG  3055853

Query  2154     AGTATGAAGATGAACAAAGCCCTGAAAAGATTATCGAGCTGTATGCGGAGTGCATCAGGC  2213
                ||||||||||||||||||||||||||||||||||||||||||||||||||||||||||||
Sbjct  3055854  AGTATGAAGATGAACAAAGCCCTGAAAAGATTATCGAGCTGTATGCGGAGTGCATCAGGC  3055913

Query  2214     TCTTTCACTCCATCGACATATCGGATTGTCCCTATACGAATAGCTTAGACAGCCGCTTAG  2273
                ||||||||||||||||||||||||||||||||||||||||||||||||||||||||||||
Sbjct  3055914  TCTTTCACTCCATCGACATATCGGATTGTCCCTATACGAATAGCTTAGACAGCCGCTTAG  3055973

Query  2274     CCGAATTGGATTACTTACTGAATAACGATCTGGCCGATGTGGATTGCGAAAACTGGGAAG  2333
                ||||||||||||||||||||||||||||||||||||||||||||||||||||||||||||
Sbjct  3055974  CCGAATTGGATTACTTACTGAATAACGATCTGGCCGATGTGGATTGCGAAAACTGGGAAG  3056033

Query  2334     AAGACACTCCATTTAAAGATCCGCGCGAGCTGTATGATTTTTTAAAGACGGAAAAGCCCG  2393
                ||||||||||||||||||||||||||||||||||||||||||||||||||||||||||||
Sbjct  3056034  AAGACACTCCATTTAAAGATCCGCGCGAGCTGTATGATTTTTTAAAGACGGAAAAGCCCG  3056093

Query  2394     AAGAGGAACTTGTCTTTTCCCACGGCGACCTGGGAGACAGCAACATCTTTGTGAAAGATG  2453
                ||||||||||||||||||||||||||||||||||||||||||||||||||||||||||||
Sbjct  3056094  AAGAGGAACTTGTCTTTTCCCACGGCGACCTGGGAGACAGCAACATCTTTGTGAAAGATG  3056153

Query  2454     GCAAAGTAAGTGGCTTTATTGATCTTGGGAGAAGCGGCAGGGCGGACAAGTGGTATGACA  2513
                ||||||||||||||||||||||||||||||||||||||||||||||||||||||||||||
Sbjct  3056154  GCAAAGTAAGTGGCTTTATTGATCTTGGGAGAAGCGGCAGGGCGGACAAGTGGTATGACA  3056213

Query  2514     TTGCCTTCTGCGTCCGGTCGATCAGGGAGGATATCGGGGAAGAACAGTATGTCGAGCTAT  2573
                ||||||||||||||||||||||||||||||||||||||||||||||||||||||||||||
Sbjct  3056214  TTGCCTTCTGCGTCCGGTCGATCAGGGAGGATATCGGGGAAGAACAGTATGTCGAGCTAT  3056273

Query  2574     TTTTTGACTTACTGGGGATCAAGCCTGATTGGGAGAAAATAAAATATTATATTTTACTGG  2633
                ||||||||||||||||||||||||||||||||||||||||||||||||||||||||||||
Sbjct  3056274  TTTTTGACTTACTGGGGATCAAGCCTGATTGGGAGAAAATAAAATATTATATTTTACTGG  3056333

Query  2634     ATGAATTGTTTTAGTACCTAGATTTAGATGTCTAAAAAGCTTTAACTACAAGCTTTTTAG  2693
                ||||||||||||||||||||||||||||||||||||||||||||||||||||||||||||
Sbjct  3056334  ATGAATTGTTTTAGTACCTAGATTTAGATGTCTAAAAAGCTTTAACTACAAGCTTTTTAG  3056393

Query  2694     ACATCTAATCTTTTCTGAAGTACATCCGCAACTGTCCATACTCTGATGTTTTATATCTTT  2753
                ||||||||||||||||||||||||||||||||||||||||||||||||||||||||||||
Sbjct  3056394  ACATCTAATCTTTTCTGAAGTACATCCGCAACTGTCCATACTCTGATGTTTTATATCTTT  3056453

Query  2754     TCTAAAAGTTCGCTAGATAGAGTTCTATATTAGAGATGTAAAGAGTTTTGGTGAAGAGGT  2813
                ||||||||||||||||||||||||||||||||||||||||||||||||||||||||||||
Sbjct  3056454  TCTAAAAGTTCGCTAGATAGAGTTCTATATTAGAGATGTAAAGAGTTTTGGTGAAGAGGT  3056513

Query  2814     TTGTGAGTATGGCTTTTATAACCAGGGTGCAATGAGAAGCACTAACAGCAGCTAGCTTAA  2873
                ||||||||||||||||||||||||||||||||||||||||||||||||||||||||||||
Sbjct  3056514  TTGTGAGTATGGCTTTTATAACCAGGGTGCAATGAGAAGCACTAACAGCAGCTAGCTTAA  3056573

Query  2874     GAACGCATAGGATATACTTTTTATGGAAGTCACAGAGGAGGAATAAAATTTGAACAGGAT  2933
                ||||||||||||||||||||||||||||||||||||||||||||||||||||||||||||
Sbjct  3056574  GAACGCATAGGATATACTTTTTATGGAAGTCACAGAGGAGGAATAAAATTTGAACAGGAT  3056633

Query  2934     TAACAGAGTAA  2944
                |||||||||||
Sbjct  3056634  TAACAGAGTAA  3056644


Range 2: 3054428 to 3055142

Score:1321 bits(715), Expect:0.0, 
Identities:715/715(100%),  Gaps:0/715(0%), Strand: Plus/Plus

Query  145      ATTATCATGTAAGAAAGCCAAGCGCAAGGGAGTATGATGATTGCTGCAATGAATTTTGGA  204
                ||||||||||||||||||||||||||||||||||||||||||||||||||||||||||||
Sbjct  3054428  ATTATCATGTAAGAAAGCCAAGCGCAAGGGAGTATGATGATTGCTGCAATGAATTTTGGA  3054487

Query  205      ATGTAACACCTTATGTTATTAAAGGATTGTGCCGTAAGGAAATTTTATTTGCTATTGATC  264
                ||||||||||||||||||||||||||||||||||||||||||||||||||||||||||||
Sbjct  3054488  ATGTAACACCTTATGTTATTAAAGGATTGTGCCGTAAGGAAATTTTATTTGCTATTGATC  3054547

Query  265      ATTTTAATCAGATTGTTCGCCATGAGCTGCTGAGAATGATATCATGGAAGGTCGGCATCG  324
                ||||||||||||||||||||||||||||||||||||||||||||||||||||||||||||
Sbjct  3054548  ATTTTAATCAGATTGTTCGCCATGAGCTGCTGAGAATGATATCATGGAAGGTCGGCATCG  3054607

Query  325      AAACAGGCTTTAAATTAAGTGTAGGCAAGAACTATAAGTTTATTGAAAGGTATATATCCG  384
                ||||||||||||||||||||||||||||||||||||||||||||||||||||||||||||
Sbjct  3054608  AAACAGGCTTTAAATTAAGTGTAGGCAAGAACTATAAGTTTATTGAAAGGTATATATCCG  3054667

Query  385      AGGATTTGTGGGAGAAACTTTTGTCCACCTACCGGATGGATTCCTATGAAAACATATGGG  444
                ||||||||||||||||||||||||||||||||||||||||||||||||||||||||||||
Sbjct  3054668  AGGATTTGTGGGAGAAACTTTTGTCCACCTACCGGATGGATTCCTATGAAAACATATGGG  3054727

Query  445      AAGCATTATTTCTATGCCATCAATTGTTCAGGGCGGTATCCGGTGAGGTGGCGGAAAGGC  504
                ||||||||||||||||||||||||||||||||||||||||||||||||||||||||||||
Sbjct  3054728  AAGCATTATTTCTATGCCATCAATTGTTCAGGGCGGTATCCGGTGAGGTGGCGGAAAGGC  3054787

Query  505      TTCATTATGCCTATCCGGAGTATGATAGGAATATAACAAAATATACCAGGGACATGTATA  564
                ||||||||||||||||||||||||||||||||||||||||||||||||||||||||||||
Sbjct  3054788  TTCATTATGCCTATCCGGAGTATGATAGGAATATAACAAAATATACCAGGGACATGTATA  3054847

Query  565      AAAAATACACTGGTAAAACCGGCTGCCTGGATAGCACATATGCCGCTGATATAGAAGAGA  624
                ||||||||||||||||||||||||||||||||||||||||||||||||||||||||||||
Sbjct  3054848  AAAAATACACTGGTAAAACCGGCTGCCTGGATAGCACATATGCCGCTGATATAGAAGAGA  3054907

Query  625      GGCGGGAACAGTGATTACAGAAATGAAAGCAGGGCACCTGAAAGATATCGATAAACCCAG  684
                ||||||||||||||||||||||||||||||||||||||||||||||||||||||||||||
Sbjct  3054908  GGCGGGAACAGTGATTACAGAAATGAAAGCAGGGCACCTGAAAGATATCGATAAACCCAG  3054967

Query  685      CGAACCATTTGAGGTGATAGGTAAGATTATACCGAGGTATGAAAACGAGAATTGGACCTT  744
                ||||||||||||||||||||||||||||||||||||||||||||||||||||||||||||
Sbjct  3054968  CGAACCATTTGAGGTGATAGGTAAGATTATACCGAGGTATGAAAACGAGAATTGGACCTT  3055027

Query  745      TACAGAATTACTCTATGAAGCGCCATATTTAAAAAGCTACCAAGACGAAGAGGATGAAGA  804
                ||||||||||||||||||||||||||||||||||||||||||||||||||||||||||||
Sbjct  3055028  TACAGAATTACTCTATGAAGCGCCATATTTAAAAAGCTACCAAGACGAAGAGGATGAAGA  3055087

Query  805      GGATGAGGAGGCAGATTGCCTTGAATATATTGACAATACTGATAAGATAATATAT  859
                |||||||||||||||||||||||||||||||||||||||||||||||||||||||
Sbjct  3055088  GGATGAGGAGGCAGATTGCCTTGAATATATTGACAATACTGATAAGATAATATAT  3055142


Range 3: 3056888 to 3057314

Score:296 bits(160), Expect:3e-75, 
Identities:339/428(79%),  Gaps:2/428(0%), Strand: Plus/Plus

Query  145      ATTATCATGTAAGAAAGCCAAGCGCAAGGGAGTATGATGATTGCTGCAATGAATTTTGGA  204
                ||||||||||||||||||||||||||||||||||||||||||||||||||||||||||||
Sbjct  3056888  ATTATCATGTAAGAAAGCCAAGCGCAAGGGAGTATGATGATTGCTGCAATGAATTTTGGA  3056947

Query  205      ATGTAACACCTTATGTTATTAAAGGATTGTGCCGTAAGGAAATTTTATTTGCTATTGATC  264
                |||||||||||||||||||||||||||||||||| || || ||  | ||||| || ||||
Sbjct  3056948  ATGTAACACCTTATGTTATTAAAGGATTGTGCCGCAAAGAGATACTGTTTGCAATCGATC  3057007

Query  265      ATTTTAATCAGATTGTTCGCCATGAGCTGCTGAGAATGATATCATGGAAGGTCGGCATCG  324
                || | || |||||| | ||   ||| || || || ||||| || |||||||| || ||  
Sbjct  3057008  ATCTGAACCAGATTCTACGGTTTGAACTACTTAGGATGATGTCGTGGAAGGTTGGGATAA  3057067

Query  325      AAACAGGCTTTAAATTAAGTGTAGGCAAGAACTATAAGTTTATTGAAAGGTATATATCCG  384
                | ||||  |||  ||||||||| || || || ||||||| |||| | |  || ||    |
Sbjct  3057068  AGACAGAATTTTCATTAAGTGTTGGGAAAAATTATAAGTATATTAACAAATACATTGATG  3057127

Query  385      AGGATTTGTGGGAGAAACTTTTGTCCACCTACCGGATGGATTCCTATGAAAACATATGGG  444
                | ||| | ||| | | | | || || || || || ||||||||||||||||| || ||| 
Sbjct  3057128  AAGATCTATGGAATAGATTATTATCTACATATCGCATGGATTCCTATGAAAATATTTGG-  3057186

Query  445      AAG-CATTATTTCTATGCCATCAATTGTTCAGGGCGGTATCCGGTGAGGTGGCGGAAAGG  503
                ||| |||||||| ||||||| |||||||||||||  || |||   ||||| || |||   
Sbjct  3057187  AAGTCATTATTTATATGCCACCAATTGTTCAGGGAAGTGTCCAAAGAGGTAGCAGAACTA  3057246

Query  504      CTTCATTATGCCTATCCGGAGTATGATAGGAATATAACAAAATATACCAGGGACATGTAT  563
                ||    | ||  ||||| ||||||| || ||| ||||||| |||||||  ||||||||||
Sbjct  3057247  CTGGGGTTTGATTATCCAGAGTATGGTAAGAACATAACAAGATATACCGAGGACATGTAT  3057306

Query  564      AAAAAATA  571
                ||||||||
Sbjct  3057307  AAAAAATA  3057314


Range 4: 3067555 to 3067981

Score:296 bits(160), Expect:3e-75, 
Identities:339/428(79%),  Gaps:2/428(0%), Strand: Plus/Plus

Query  145      ATTATCATGTAAGAAAGCCAAGCGCAAGGGAGTATGATGATTGCTGCAATGAATTTTGGA  204
                ||||||||||||||||||||||||||||||||||||||||||||||||||||||||||||
Sbjct  3067555  ATTATCATGTAAGAAAGCCAAGCGCAAGGGAGTATGATGATTGCTGCAATGAATTTTGGA  3067614

Query  205      ATGTAACACCTTATGTTATTAAAGGATTGTGCCGTAAGGAAATTTTATTTGCTATTGATC  264
                |||||||||||||||||||||||||||||||||| || || ||  | ||||| || ||||
Sbjct  3067615  ATGTAACACCTTATGTTATTAAAGGATTGTGCCGCAAAGAGATACTGTTTGCAATCGATC  3067674

Query  265      ATTTTAATCAGATTGTTCGCCATGAGCTGCTGAGAATGATATCATGGAAGGTCGGCATCG  324
                || | || |||||| | ||   ||| || || || ||||| || |||||||| || ||  
Sbjct  3067675  ATCTGAACCAGATTCTACGGTTTGAACTACTTAGGATGATGTCGTGGAAGGTTGGGATAA  3067734

Query  325      AAACAGGCTTTAAATTAAGTGTAGGCAAGAACTATAAGTTTATTGAAAGGTATATATCCG  384
                | ||||  |||  ||||||||| || || || ||||||| |||| | |  || ||    |
Sbjct  3067735  AGACAGAATTTTCATTAAGTGTTGGGAAAAATTATAAGTATATTAACAAATACATTGATG  3067794

Query  385      AGGATTTGTGGGAGAAACTTTTGTCCACCTACCGGATGGATTCCTATGAAAACATATGGG  444
                | ||| | ||| | | | | || || || || || ||||||||||||||||| || ||| 
Sbjct  3067795  AAGATCTATGGAATAGATTATTATCTACATATCGCATGGATTCCTATGAAAATATTTGG-  3067853

Query  445      AAG-CATTATTTCTATGCCATCAATTGTTCAGGGCGGTATCCGGTGAGGTGGCGGAAAGG  503
                ||| |||||||| ||||||| |||||||||||||  || |||   ||||| || |||   
Sbjct  3067854  AAGTCATTATTTATATGCCACCAATTGTTCAGGGAAGTGTCCAAAGAGGTAGCAGAACTA  3067913

Query  504      CTTCATTATGCCTATCCGGAGTATGATAGGAATATAACAAAATATACCAGGGACATGTAT  563
                ||    | ||  ||||| ||||||| || ||| ||||||| |||||||  ||||||||||
Sbjct  3067914  CTGGGGTTTGATTATCCAGAGTATGGTAAGAACATAACAAGATATACCGAGGACATGTAT  3067973

Query  564      AAAAAATA  571
                ||||||||
Sbjct  3067974  AAAAAATA  3067981


>Staphylococcus aureus strain pt153 plasmid pER00770_1, complete sequence
Sequence ID: CP083745.1 Length: 27067
Range 1: 10596 to 11746

Score:2126 bits(1151), Expect:0.0, 
Identities:1151/1151(100%),  Gaps:0/1151(0%), Strand: Plus/Minus

Query  1794   TTATAATTAGCTTCTTGGGGTATCTTTAAATACTGTAGAAAAGAGGAAGGAAATAATAAA  1853
              ||||||||||||||||||||||||||||||||||||||||||||||||||||||||||||
Sbjct  11746  TTATAATTAGCTTCTTGGGGTATCTTTAAATACTGTAGAAAAGAGGAAGGAAATAATAAA  11687

Query  1854   TGGCTAAAATGAGAATATCACCGGAATTGAAAAAACTGATCGAAAAATACCGCTGCGTAA  1913
              ||||||||||||||||||||||||||||||||||||||||||||||||||||||||||||
Sbjct  11686  TGGCTAAAATGAGAATATCACCGGAATTGAAAAAACTGATCGAAAAATACCGCTGCGTAA  11627

Query  1914   AAGATACGGAAGGAATGTCTCCTGCTAAGGTATATAAGCTGGTGGGAGAAAATGAAAACC  1973
              ||||||||||||||||||||||||||||||||||||||||||||||||||||||||||||
Sbjct  11626  AAGATACGGAAGGAATGTCTCCTGCTAAGGTATATAAGCTGGTGGGAGAAAATGAAAACC  11567

Query  1974   TATATTTAAAAATGACGGACAGCCGGTATAAAGGGACCACCTATGATGTGGAACGGGAAA  2033
              ||||||||||||||||||||||||||||||||||||||||||||||||||||||||||||
Sbjct  11566  TATATTTAAAAATGACGGACAGCCGGTATAAAGGGACCACCTATGATGTGGAACGGGAAA  11507

Query  2034   AGGACATGATGCTATGGCTGGAAGGAAAGCTGCCTGTTCCAAAGGTCCTGCACTTTGAAC  2093
              ||||||||||||||||||||||||||||||||||||||||||||||||||||||||||||
Sbjct  11506  AGGACATGATGCTATGGCTGGAAGGAAAGCTGCCTGTTCCAAAGGTCCTGCACTTTGAAC  11447

Query  2094   GGCATGATGGCTGGAGCAATCTGCTCATGAGTGAGGCCGATGGCGTCCTTTGCTCGGAAG  2153
              ||||||||||||||||||||||||||||||||||||||||||||||||||||||||||||
Sbjct  11446  GGCATGATGGCTGGAGCAATCTGCTCATGAGTGAGGCCGATGGCGTCCTTTGCTCGGAAG  11387

Query  2154   AGTATGAAGATGAACAAAGCCCTGAAAAGATTATCGAGCTGTATGCGGAGTGCATCAGGC  2213
              ||||||||||||||||||||||||||||||||||||||||||||||||||||||||||||
Sbjct  11386  AGTATGAAGATGAACAAAGCCCTGAAAAGATTATCGAGCTGTATGCGGAGTGCATCAGGC  11327

Query  2214   TCTTTCACTCCATCGACATATCGGATTGTCCCTATACGAATAGCTTAGACAGCCGCTTAG  2273
              ||||||||||||||||||||||||||||||||||||||||||||||||||||||||||||
Sbjct  11326  TCTTTCACTCCATCGACATATCGGATTGTCCCTATACGAATAGCTTAGACAGCCGCTTAG  11267

Query  2274   CCGAATTGGATTACTTACTGAATAACGATCTGGCCGATGTGGATTGCGAAAACTGGGAAG  2333
              ||||||||||||||||||||||||||||||||||||||||||||||||||||||||||||
Sbjct  11266  CCGAATTGGATTACTTACTGAATAACGATCTGGCCGATGTGGATTGCGAAAACTGGGAAG  11207

Query  2334   AAGACACTCCATTTAAAGATCCGCGCGAGCTGTATGATTTTTTAAAGACGGAAAAGCCCG  2393
              ||||||||||||||||||||||||||||||||||||||||||||||||||||||||||||
Sbjct  11206  AAGACACTCCATTTAAAGATCCGCGCGAGCTGTATGATTTTTTAAAGACGGAAAAGCCCG  11147

Query  2394   AAGAGGAACTTGTCTTTTCCCACGGCGACCTGGGAGACAGCAACATCTTTGTGAAAGATG  2453
              ||||||||||||||||||||||||||||||||||||||||||||||||||||||||||||
Sbjct  11146  AAGAGGAACTTGTCTTTTCCCACGGCGACCTGGGAGACAGCAACATCTTTGTGAAAGATG  11087

Query  2454   GCAAAGTAAGTGGCTTTATTGATCTTGGGAGAAGCGGCAGGGCGGACAAGTGGTATGACA  2513
              ||||||||||||||||||||||||||||||||||||||||||||||||||||||||||||
Sbjct  11086  GCAAAGTAAGTGGCTTTATTGATCTTGGGAGAAGCGGCAGGGCGGACAAGTGGTATGACA  11027

Query  2514   TTGCCTTCTGCGTCCGGTCGATCAGGGAGGATATCGGGGAAGAACAGTATGTCGAGCTAT  2573
              ||||||||||||||||||||||||||||||||||||||||||||||||||||||||||||
Sbjct  11026  TTGCCTTCTGCGTCCGGTCGATCAGGGAGGATATCGGGGAAGAACAGTATGTCGAGCTAT  10967

Query  2574   TTTTTGACTTACTGGGGATCAAGCCTGATTGGGAGAAAATAAAATATTATATTTTACTGG  2633
              ||||||||||||||||||||||||||||||||||||||||||||||||||||||||||||
Sbjct  10966  TTTTTGACTTACTGGGGATCAAGCCTGATTGGGAGAAAATAAAATATTATATTTTACTGG  10907

Query  2634   ATGAATTGTTTTAGTACCTAGATTTAGATGTCTAAAAAGCTTTAACTACAAGCTTTTTAG  2693
              ||||||||||||||||||||||||||||||||||||||||||||||||||||||||||||
Sbjct  10906  ATGAATTGTTTTAGTACCTAGATTTAGATGTCTAAAAAGCTTTAACTACAAGCTTTTTAG  10847

Query  2694   ACATCTAATCTTTTCTGAAGTACATCCGCAACTGTCCATACTCTGATGTTTTATATCTTT  2753
              ||||||||||||||||||||||||||||||||||||||||||||||||||||||||||||
Sbjct  10846  ACATCTAATCTTTTCTGAAGTACATCCGCAACTGTCCATACTCTGATGTTTTATATCTTT  10787

Query  2754   TCTAAAAGTTCGCTAGATAGAGTTCTATATTAGAGATGTAAAGAGTTTTGGTGAAGAGGT  2813
              ||||||||||||||||||||||||||||||||||||||||||||||||||||||||||||
Sbjct  10786  TCTAAAAGTTCGCTAGATAGAGTTCTATATTAGAGATGTAAAGAGTTTTGGTGAAGAGGT  10727

Query  2814   TTGTGAGTATGGCTTTTATAACCAGGGTGCAATGAGAAGCACTAACAGCAGCTAGCTTAA  2873
              ||||||||||||||||||||||||||||||||||||||||||||||||||||||||||||
Sbjct  10726  TTGTGAGTATGGCTTTTATAACCAGGGTGCAATGAGAAGCACTAACAGCAGCTAGCTTAA  10667

Query  2874   GAACGCATAGGATATACTTTTTATGGAAGTCACAGAGGAGGAATAAAATTTGAACAGGAT  2933
              ||||||||||||||||||||||||||||||||||||||||||||||||||||||||||||
Sbjct  10666  GAACGCATAGGATATACTTTTTATGGAAGTCACAGAGGAGGAATAAAATTTGAACAGGAT  10607

Query  2934   TAACAGAGTAA  2944
              |||||||||||
Sbjct  10606  TAACAGAGTAA  10596


Range 2: 12086 to 12800

Score:1315 bits(712), Expect:0.0, 
Identities:714/715(99%),  Gaps:0/715(0%), Strand: Plus/Minus

Query  145    ATTATCATGTAAGAAAGCCAAGCGCAAGGGAGTATGATGATTGCTGCAATGAATTTTGGA  204
              ||||||||||||||||||||||||||||||||||||||||||||||||||||||||||||
Sbjct  12800  ATTATCATGTAAGAAAGCCAAGCGCAAGGGAGTATGATGATTGCTGCAATGAATTTTGGA  12741

Query  205    ATGTAACACCTTATGTTATTAAAGGATTGTGCCGTAAGGAAATTTTATTTGCTATTGATC  264
              ||||||||||||||||||||||||||||||||||||||||||||||||||||||||||||
Sbjct  12740  ATGTAACACCTTATGTTATTAAAGGATTGTGCCGTAAGGAAATTTTATTTGCTATTGATC  12681

Query  265    ATTTTAATCAGATTGTTCGCCATGAGCTGCTGAGAATGATATCATGGAAGGTCGGCATCG  324
              ||||||||||||||||||||||||||||||||||||||||||||||||||||||||||||
Sbjct  12680  ATTTTAATCAGATTGTTCGCCATGAGCTGCTGAGAATGATATCATGGAAGGTCGGCATCG  12621

Query  325    AAACAGGCTTTAAATTAAGTGTAGGCAAGAACTATAAGTTTATTGAAAGGTATATATCCG  384
              ||||||||||||||| ||||||||||||||||||||||||||||||||||||||||||||
Sbjct  12620  AAACAGGCTTTAAATGAAGTGTAGGCAAGAACTATAAGTTTATTGAAAGGTATATATCCG  12561

Query  385    AGGATTTGTGGGAGAAACTTTTGTCCACCTACCGGATGGATTCCTATGAAAACATATGGG  444
              ||||||||||||||||||||||||||||||||||||||||||||||||||||||||||||
Sbjct  12560  AGGATTTGTGGGAGAAACTTTTGTCCACCTACCGGATGGATTCCTATGAAAACATATGGG  12501

Query  445    AAGCATTATTTCTATGCCATCAATTGTTCAGGGCGGTATCCGGTGAGGTGGCGGAAAGGC  504
              ||||||||||||||||||||||||||||||||||||||||||||||||||||||||||||
Sbjct  12500  AAGCATTATTTCTATGCCATCAATTGTTCAGGGCGGTATCCGGTGAGGTGGCGGAAAGGC  12441

Query  505    TTCATTATGCCTATCCGGAGTATGATAGGAATATAACAAAATATACCAGGGACATGTATA  564
              ||||||||||||||||||||||||||||||||||||||||||||||||||||||||||||
Sbjct  12440  TTCATTATGCCTATCCGGAGTATGATAGGAATATAACAAAATATACCAGGGACATGTATA  12381

Query  565    AAAAATACACTGGTAAAACCGGCTGCCTGGATAGCACATATGCCGCTGATATAGAAGAGA  624
              ||||||||||||||||||||||||||||||||||||||||||||||||||||||||||||
Sbjct  12380  AAAAATACACTGGTAAAACCGGCTGCCTGGATAGCACATATGCCGCTGATATAGAAGAGA  12321

Query  625    GGCGGGAACAGTGATTACAGAAATGAAAGCAGGGCACCTGAAAGATATCGATAAACCCAG  684
              ||||||||||||||||||||||||||||||||||||||||||||||||||||||||||||
Sbjct  12320  GGCGGGAACAGTGATTACAGAAATGAAAGCAGGGCACCTGAAAGATATCGATAAACCCAG  12261

Query  685    CGAACCATTTGAGGTGATAGGTAAGATTATACCGAGGTATGAAAACGAGAATTGGACCTT  744
              ||||||||||||||||||||||||||||||||||||||||||||||||||||||||||||
Sbjct  12260  CGAACCATTTGAGGTGATAGGTAAGATTATACCGAGGTATGAAAACGAGAATTGGACCTT  12201

Query  745    TACAGAATTACTCTATGAAGCGCCATATTTAAAAAGCTACCAAGACGAAGAGGATGAAGA  804
              ||||||||||||||||||||||||||||||||||||||||||||||||||||||||||||
Sbjct  12200  TACAGAATTACTCTATGAAGCGCCATATTTAAAAAGCTACCAAGACGAAGAGGATGAAGA  12141

Query  805    GGATGAGGAGGCAGATTGCCTTGAATATATTGACAATACTGATAAGATAATATAT  859
              |||||||||||||||||||||||||||||||||||||||||||||||||||||||
Sbjct  12140  GGATGAGGAGGCAGATTGCCTTGAATATATTGACAATACTGATAAGATAATATAT  12086


>Staphylococcus pseudintermedius strain HSP225 chromosome, complete genome
Sequence ID: CP083209.1 Length: 2752898
Range 1: 1916870 to 1918020

Score:2126 bits(1151), Expect:0.0, 
Identities:1151/1151(100%),  Gaps:0/1151(0%), Strand: Plus/Minus

Query  1794     TTATAATTAGCTTCTTGGGGTATCTTTAAATACTGTAGAAAAGAGGAAGGAAATAATAAA  1853
                ||||||||||||||||||||||||||||||||||||||||||||||||||||||||||||
Sbjct  1918020  TTATAATTAGCTTCTTGGGGTATCTTTAAATACTGTAGAAAAGAGGAAGGAAATAATAAA  1917961

Query  1854     TGGCTAAAATGAGAATATCACCGGAATTGAAAAAACTGATCGAAAAATACCGCTGCGTAA  1913
                ||||||||||||||||||||||||||||||||||||||||||||||||||||||||||||
Sbjct  1917960  TGGCTAAAATGAGAATATCACCGGAATTGAAAAAACTGATCGAAAAATACCGCTGCGTAA  1917901

Query  1914     AAGATACGGAAGGAATGTCTCCTGCTAAGGTATATAAGCTGGTGGGAGAAAATGAAAACC  1973
                ||||||||||||||||||||||||||||||||||||||||||||||||||||||||||||
Sbjct  1917900  AAGATACGGAAGGAATGTCTCCTGCTAAGGTATATAAGCTGGTGGGAGAAAATGAAAACC  1917841

Query  1974     TATATTTAAAAATGACGGACAGCCGGTATAAAGGGACCACCTATGATGTGGAACGGGAAA  2033
                ||||||||||||||||||||||||||||||||||||||||||||||||||||||||||||
Sbjct  1917840  TATATTTAAAAATGACGGACAGCCGGTATAAAGGGACCACCTATGATGTGGAACGGGAAA  1917781

Query  2034     AGGACATGATGCTATGGCTGGAAGGAAAGCTGCCTGTTCCAAAGGTCCTGCACTTTGAAC  2093
                ||||||||||||||||||||||||||||||||||||||||||||||||||||||||||||
Sbjct  1917780  AGGACATGATGCTATGGCTGGAAGGAAAGCTGCCTGTTCCAAAGGTCCTGCACTTTGAAC  1917721

Query  2094     GGCATGATGGCTGGAGCAATCTGCTCATGAGTGAGGCCGATGGCGTCCTTTGCTCGGAAG  2153
                ||||||||||||||||||||||||||||||||||||||||||||||||||||||||||||
Sbjct  1917720  GGCATGATGGCTGGAGCAATCTGCTCATGAGTGAGGCCGATGGCGTCCTTTGCTCGGAAG  1917661

Query  2154     AGTATGAAGATGAACAAAGCCCTGAAAAGATTATCGAGCTGTATGCGGAGTGCATCAGGC  2213
                ||||||||||||||||||||||||||||||||||||||||||||||||||||||||||||
Sbjct  1917660  AGTATGAAGATGAACAAAGCCCTGAAAAGATTATCGAGCTGTATGCGGAGTGCATCAGGC  1917601

Query  2214     TCTTTCACTCCATCGACATATCGGATTGTCCCTATACGAATAGCTTAGACAGCCGCTTAG  2273
                ||||||||||||||||||||||||||||||||||||||||||||||||||||||||||||
Sbjct  1917600  TCTTTCACTCCATCGACATATCGGATTGTCCCTATACGAATAGCTTAGACAGCCGCTTAG  1917541

Query  2274     CCGAATTGGATTACTTACTGAATAACGATCTGGCCGATGTGGATTGCGAAAACTGGGAAG  2333
                ||||||||||||||||||||||||||||||||||||||||||||||||||||||||||||
Sbjct  1917540  CCGAATTGGATTACTTACTGAATAACGATCTGGCCGATGTGGATTGCGAAAACTGGGAAG  1917481

Query  2334     AAGACACTCCATTTAAAGATCCGCGCGAGCTGTATGATTTTTTAAAGACGGAAAAGCCCG  2393
                ||||||||||||||||||||||||||||||||||||||||||||||||||||||||||||
Sbjct  1917480  AAGACACTCCATTTAAAGATCCGCGCGAGCTGTATGATTTTTTAAAGACGGAAAAGCCCG  1917421

Query  2394     AAGAGGAACTTGTCTTTTCCCACGGCGACCTGGGAGACAGCAACATCTTTGTGAAAGATG  2453
                ||||||||||||||||||||||||||||||||||||||||||||||||||||||||||||
Sbjct  1917420  AAGAGGAACTTGTCTTTTCCCACGGCGACCTGGGAGACAGCAACATCTTTGTGAAAGATG  1917361

Query  2454     GCAAAGTAAGTGGCTTTATTGATCTTGGGAGAAGCGGCAGGGCGGACAAGTGGTATGACA  2513
                ||||||||||||||||||||||||||||||||||||||||||||||||||||||||||||
Sbjct  1917360  GCAAAGTAAGTGGCTTTATTGATCTTGGGAGAAGCGGCAGGGCGGACAAGTGGTATGACA  1917301

Query  2514     TTGCCTTCTGCGTCCGGTCGATCAGGGAGGATATCGGGGAAGAACAGTATGTCGAGCTAT  2573
                ||||||||||||||||||||||||||||||||||||||||||||||||||||||||||||
Sbjct  1917300  TTGCCTTCTGCGTCCGGTCGATCAGGGAGGATATCGGGGAAGAACAGTATGTCGAGCTAT  1917241

Query  2574     TTTTTGACTTACTGGGGATCAAGCCTGATTGGGAGAAAATAAAATATTATATTTTACTGG  2633
                ||||||||||||||||||||||||||||||||||||||||||||||||||||||||||||
Sbjct  1917240  TTTTTGACTTACTGGGGATCAAGCCTGATTGGGAGAAAATAAAATATTATATTTTACTGG  1917181

Query  2634     ATGAATTGTTTTAGTACCTAGATTTAGATGTCTAAAAAGCTTTAACTACAAGCTTTTTAG  2693
                ||||||||||||||||||||||||||||||||||||||||||||||||||||||||||||
Sbjct  1917180  ATGAATTGTTTTAGTACCTAGATTTAGATGTCTAAAAAGCTTTAACTACAAGCTTTTTAG  1917121

Query  2694     ACATCTAATCTTTTCTGAAGTACATCCGCAACTGTCCATACTCTGATGTTTTATATCTTT  2753
                ||||||||||||||||||||||||||||||||||||||||||||||||||||||||||||
Sbjct  1917120  ACATCTAATCTTTTCTGAAGTACATCCGCAACTGTCCATACTCTGATGTTTTATATCTTT  1917061

Query  2754     TCTAAAAGTTCGCTAGATAGAGTTCTATATTAGAGATGTAAAGAGTTTTGGTGAAGAGGT  2813
                ||||||||||||||||||||||||||||||||||||||||||||||||||||||||||||
Sbjct  1917060  TCTAAAAGTTCGCTAGATAGAGTTCTATATTAGAGATGTAAAGAGTTTTGGTGAAGAGGT  1917001

Query  2814     TTGTGAGTATGGCTTTTATAACCAGGGTGCAATGAGAAGCACTAACAGCAGCTAGCTTAA  2873
                ||||||||||||||||||||||||||||||||||||||||||||||||||||||||||||
Sbjct  1917000  TTGTGAGTATGGCTTTTATAACCAGGGTGCAATGAGAAGCACTAACAGCAGCTAGCTTAA  1916941

Query  2874     GAACGCATAGGATATACTTTTTATGGAAGTCACAGAGGAGGAATAAAATTTGAACAGGAT  2933
                ||||||||||||||||||||||||||||||||||||||||||||||||||||||||||||
Sbjct  1916940  GAACGCATAGGATATACTTTTTATGGAAGTCACAGAGGAGGAATAAAATTTGAACAGGAT  1916881

Query  2934     TAACAGAGTAA  2944
                |||||||||||
Sbjct  1916880  TAACAGAGTAA  1916870


Range 2: 1918096 to 1918810

Score:1321 bits(715), Expect:0.0, 
Identities:715/715(100%),  Gaps:0/715(0%), Strand: Plus/Minus

Query  145      ATTATCATGTAAGAAAGCCAAGCGCAAGGGAGTATGATGATTGCTGCAATGAATTTTGGA  204
                ||||||||||||||||||||||||||||||||||||||||||||||||||||||||||||
Sbjct  1918810  ATTATCATGTAAGAAAGCCAAGCGCAAGGGAGTATGATGATTGCTGCAATGAATTTTGGA  1918751

Query  205      ATGTAACACCTTATGTTATTAAAGGATTGTGCCGTAAGGAAATTTTATTTGCTATTGATC  264
                ||||||||||||||||||||||||||||||||||||||||||||||||||||||||||||
Sbjct  1918750  ATGTAACACCTTATGTTATTAAAGGATTGTGCCGTAAGGAAATTTTATTTGCTATTGATC  1918691

Query  265      ATTTTAATCAGATTGTTCGCCATGAGCTGCTGAGAATGATATCATGGAAGGTCGGCATCG  324
                ||||||||||||||||||||||||||||||||||||||||||||||||||||||||||||
Sbjct  1918690  ATTTTAATCAGATTGTTCGCCATGAGCTGCTGAGAATGATATCATGGAAGGTCGGCATCG  1918631

Query  325      AAACAGGCTTTAAATTAAGTGTAGGCAAGAACTATAAGTTTATTGAAAGGTATATATCCG  384
                ||||||||||||||||||||||||||||||||||||||||||||||||||||||||||||
Sbjct  1918630  AAACAGGCTTTAAATTAAGTGTAGGCAAGAACTATAAGTTTATTGAAAGGTATATATCCG  1918571

Query  385      AGGATTTGTGGGAGAAACTTTTGTCCACCTACCGGATGGATTCCTATGAAAACATATGGG  444
                ||||||||||||||||||||||||||||||||||||||||||||||||||||||||||||
Sbjct  1918570  AGGATTTGTGGGAGAAACTTTTGTCCACCTACCGGATGGATTCCTATGAAAACATATGGG  1918511

Query  445      AAGCATTATTTCTATGCCATCAATTGTTCAGGGCGGTATCCGGTGAGGTGGCGGAAAGGC  504
                ||||||||||||||||||||||||||||||||||||||||||||||||||||||||||||
Sbjct  1918510  AAGCATTATTTCTATGCCATCAATTGTTCAGGGCGGTATCCGGTGAGGTGGCGGAAAGGC  1918451

Query  505      TTCATTATGCCTATCCGGAGTATGATAGGAATATAACAAAATATACCAGGGACATGTATA  564
                ||||||||||||||||||||||||||||||||||||||||||||||||||||||||||||
Sbjct  1918450  TTCATTATGCCTATCCGGAGTATGATAGGAATATAACAAAATATACCAGGGACATGTATA  1918391

Query  565      AAAAATACACTGGTAAAACCGGCTGCCTGGATAGCACATATGCCGCTGATATAGAAGAGA  624
                ||||||||||||||||||||||||||||||||||||||||||||||||||||||||||||
Sbjct  1918390  AAAAATACACTGGTAAAACCGGCTGCCTGGATAGCACATATGCCGCTGATATAGAAGAGA  1918331

Query  625      GGCGGGAACAGTGATTACAGAAATGAAAGCAGGGCACCTGAAAGATATCGATAAACCCAG  684
                ||||||||||||||||||||||||||||||||||||||||||||||||||||||||||||
Sbjct  1918330  GGCGGGAACAGTGATTACAGAAATGAAAGCAGGGCACCTGAAAGATATCGATAAACCCAG  1918271

Query  685      CGAACCATTTGAGGTGATAGGTAAGATTATACCGAGGTATGAAAACGAGAATTGGACCTT  744
                ||||||||||||||||||||||||||||||||||||||||||||||||||||||||||||
Sbjct  1918270  CGAACCATTTGAGGTGATAGGTAAGATTATACCGAGGTATGAAAACGAGAATTGGACCTT  1918211

Query  745      TACAGAATTACTCTATGAAGCGCCATATTTAAAAAGCTACCAAGACGAAGAGGATGAAGA  804
                ||||||||||||||||||||||||||||||||||||||||||||||||||||||||||||
Sbjct  1918210  TACAGAATTACTCTATGAAGCGCCATATTTAAAAAGCTACCAAGACGAAGAGGATGAAGA  1918151

Query  805      GGATGAGGAGGCAGATTGCCTTGAATATATTGACAATACTGATAAGATAATATAT  859
                |||||||||||||||||||||||||||||||||||||||||||||||||||||||
Sbjct  1918150  GGATGAGGAGGCAGATTGCCTTGAATATATTGACAATACTGATAAGATAATATAT  1918096


Range 3: 1928675 to 1929101

Score:296 bits(160), Expect:3e-75, 
Identities:339/428(79%),  Gaps:2/428(0%), Strand: Plus/Minus

Query  145      ATTATCATGTAAGAAAGCCAAGCGCAAGGGAGTATGATGATTGCTGCAATGAATTTTGGA  204
                ||||||||||||||||||||||||||||||||||||||||||||||||||||||||||||
Sbjct  1929101  ATTATCATGTAAGAAAGCCAAGCGCAAGGGAGTATGATGATTGCTGCAATGAATTTTGGA  1929042

Query  205      ATGTAACACCTTATGTTATTAAAGGATTGTGCCGTAAGGAAATTTTATTTGCTATTGATC  264
                |||||||||||||||||||||||||||||||||| || || ||  | ||||| || ||||
Sbjct  1929041  ATGTAACACCTTATGTTATTAAAGGATTGTGCCGCAAAGAGATACTGTTTGCAATCGATC  1928982

Query  265      ATTTTAATCAGATTGTTCGCCATGAGCTGCTGAGAATGATATCATGGAAGGTCGGCATCG  324
                || | || |||||| | ||   ||| || || || ||||| || |||||||| || ||  
Sbjct  1928981  ATCTGAACCAGATTCTACGGTTTGAACTACTTAGGATGATGTCGTGGAAGGTTGGGATAA  1928922

Query  325      AAACAGGCTTTAAATTAAGTGTAGGCAAGAACTATAAGTTTATTGAAAGGTATATATCCG  384
                | ||||  |||  ||||||||| || || || ||||||| |||| | |  || ||    |
Sbjct  1928921  AGACAGAATTTTCATTAAGTGTTGGGAAAAATTATAAGTATATTAACAAATACATTGATG  1928862

Query  385      AGGATTTGTGGGAGAAACTTTTGTCCACCTACCGGATGGATTCCTATGAAAACATATGGG  444
                | ||| | ||| | | | | || || || || || ||||||||||||||||| || ||| 
Sbjct  1928861  AAGATCTATGGAATAGATTATTATCTACATATCGCATGGATTCCTATGAAAATATTTGG-  1928803

Query  445      AAG-CATTATTTCTATGCCATCAATTGTTCAGGGCGGTATCCGGTGAGGTGGCGGAAAGG  503
                ||| |||||||| ||||||| |||||||||||||  || |||   ||||| || |||   
Sbjct  1928802  AAGTCATTATTTATATGCCACCAATTGTTCAGGGAAGTGTCCAAAGAGGTAGCAGAACTA  1928743

Query  504      CTTCATTATGCCTATCCGGAGTATGATAGGAATATAACAAAATATACCAGGGACATGTAT  563
                ||    | ||  ||||| ||||||| || ||| ||||||| |||||||  ||||||||||
Sbjct  1928742  CTGGGGTTTGATTATCCAGAGTATGGTAAGAACATAACAAGATATACCGAGGACATGTAT  1928683

Query  564      AAAAAATA  571
                ||||||||
Sbjct  1928682  AAAAAATA  1928675


>Staphylococcus pseudintermedius strain HSP224 chromosome, complete genome
Sequence ID: CP083210.1 Length: 2711397
Range 1: 1916821 to 1917971

Score:2126 bits(1151), Expect:0.0, 
Identities:1151/1151(100%),  Gaps:0/1151(0%), Strand: Plus/Minus

Query  1794     TTATAATTAGCTTCTTGGGGTATCTTTAAATACTGTAGAAAAGAGGAAGGAAATAATAAA  1853
                ||||||||||||||||||||||||||||||||||||||||||||||||||||||||||||
Sbjct  1917971  TTATAATTAGCTTCTTGGGGTATCTTTAAATACTGTAGAAAAGAGGAAGGAAATAATAAA  1917912

Query  1854     TGGCTAAAATGAGAATATCACCGGAATTGAAAAAACTGATCGAAAAATACCGCTGCGTAA  1913
                ||||||||||||||||||||||||||||||||||||||||||||||||||||||||||||
Sbjct  1917911  TGGCTAAAATGAGAATATCACCGGAATTGAAAAAACTGATCGAAAAATACCGCTGCGTAA  1917852

Query  1914     AAGATACGGAAGGAATGTCTCCTGCTAAGGTATATAAGCTGGTGGGAGAAAATGAAAACC  1973
                ||||||||||||||||||||||||||||||||||||||||||||||||||||||||||||
Sbjct  1917851  AAGATACGGAAGGAATGTCTCCTGCTAAGGTATATAAGCTGGTGGGAGAAAATGAAAACC  1917792

Query  1974     TATATTTAAAAATGACGGACAGCCGGTATAAAGGGACCACCTATGATGTGGAACGGGAAA  2033
                ||||||||||||||||||||||||||||||||||||||||||||||||||||||||||||
Sbjct  1917791  TATATTTAAAAATGACGGACAGCCGGTATAAAGGGACCACCTATGATGTGGAACGGGAAA  1917732

Query  2034     AGGACATGATGCTATGGCTGGAAGGAAAGCTGCCTGTTCCAAAGGTCCTGCACTTTGAAC  2093
                ||||||||||||||||||||||||||||||||||||||||||||||||||||||||||||
Sbjct  1917731  AGGACATGATGCTATGGCTGGAAGGAAAGCTGCCTGTTCCAAAGGTCCTGCACTTTGAAC  1917672

Query  2094     GGCATGATGGCTGGAGCAATCTGCTCATGAGTGAGGCCGATGGCGTCCTTTGCTCGGAAG  2153
                ||||||||||||||||||||||||||||||||||||||||||||||||||||||||||||
Sbjct  1917671  GGCATGATGGCTGGAGCAATCTGCTCATGAGTGAGGCCGATGGCGTCCTTTGCTCGGAAG  1917612

Query  2154     AGTATGAAGATGAACAAAGCCCTGAAAAGATTATCGAGCTGTATGCGGAGTGCATCAGGC  2213
                ||||||||||||||||||||||||||||||||||||||||||||||||||||||||||||
Sbjct  1917611  AGTATGAAGATGAACAAAGCCCTGAAAAGATTATCGAGCTGTATGCGGAGTGCATCAGGC  1917552

Query  2214     TCTTTCACTCCATCGACATATCGGATTGTCCCTATACGAATAGCTTAGACAGCCGCTTAG  2273
                ||||||||||||||||||||||||||||||||||||||||||||||||||||||||||||
Sbjct  1917551  TCTTTCACTCCATCGACATATCGGATTGTCCCTATACGAATAGCTTAGACAGCCGCTTAG  1917492

Query  2274     CCGAATTGGATTACTTACTGAATAACGATCTGGCCGATGTGGATTGCGAAAACTGGGAAG  2333
                ||||||||||||||||||||||||||||||||||||||||||||||||||||||||||||
Sbjct  1917491  CCGAATTGGATTACTTACTGAATAACGATCTGGCCGATGTGGATTGCGAAAACTGGGAAG  1917432

Query  2334     AAGACACTCCATTTAAAGATCCGCGCGAGCTGTATGATTTTTTAAAGACGGAAAAGCCCG  2393
                ||||||||||||||||||||||||||||||||||||||||||||||||||||||||||||
Sbjct  1917431  AAGACACTCCATTTAAAGATCCGCGCGAGCTGTATGATTTTTTAAAGACGGAAAAGCCCG  1917372

Query  2394     AAGAGGAACTTGTCTTTTCCCACGGCGACCTGGGAGACAGCAACATCTTTGTGAAAGATG  2453
                ||||||||||||||||||||||||||||||||||||||||||||||||||||||||||||
Sbjct  1917371  AAGAGGAACTTGTCTTTTCCCACGGCGACCTGGGAGACAGCAACATCTTTGTGAAAGATG  1917312

Query  2454     GCAAAGTAAGTGGCTTTATTGATCTTGGGAGAAGCGGCAGGGCGGACAAGTGGTATGACA  2513
                ||||||||||||||||||||||||||||||||||||||||||||||||||||||||||||
Sbjct  1917311  GCAAAGTAAGTGGCTTTATTGATCTTGGGAGAAGCGGCAGGGCGGACAAGTGGTATGACA  1917252

Query  2514     TTGCCTTCTGCGTCCGGTCGATCAGGGAGGATATCGGGGAAGAACAGTATGTCGAGCTAT  2573
                ||||||||||||||||||||||||||||||||||||||||||||||||||||||||||||
Sbjct  1917251  TTGCCTTCTGCGTCCGGTCGATCAGGGAGGATATCGGGGAAGAACAGTATGTCGAGCTAT  1917192

Query  2574     TTTTTGACTTACTGGGGATCAAGCCTGATTGGGAGAAAATAAAATATTATATTTTACTGG  2633
                ||||||||||||||||||||||||||||||||||||||||||||||||||||||||||||
Sbjct  1917191  TTTTTGACTTACTGGGGATCAAGCCTGATTGGGAGAAAATAAAATATTATATTTTACTGG  1917132

Query  2634     ATGAATTGTTTTAGTACCTAGATTTAGATGTCTAAAAAGCTTTAACTACAAGCTTTTTAG  2693
                ||||||||||||||||||||||||||||||||||||||||||||||||||||||||||||
Sbjct  1917131  ATGAATTGTTTTAGTACCTAGATTTAGATGTCTAAAAAGCTTTAACTACAAGCTTTTTAG  1917072

Query  2694     ACATCTAATCTTTTCTGAAGTACATCCGCAACTGTCCATACTCTGATGTTTTATATCTTT  2753
                ||||||||||||||||||||||||||||||||||||||||||||||||||||||||||||
Sbjct  1917071  ACATCTAATCTTTTCTGAAGTACATCCGCAACTGTCCATACTCTGATGTTTTATATCTTT  1917012

Query  2754     TCTAAAAGTTCGCTAGATAGAGTTCTATATTAGAGATGTAAAGAGTTTTGGTGAAGAGGT  2813
                ||||||||||||||||||||||||||||||||||||||||||||||||||||||||||||
Sbjct  1917011  TCTAAAAGTTCGCTAGATAGAGTTCTATATTAGAGATGTAAAGAGTTTTGGTGAAGAGGT  1916952

Query  2814     TTGTGAGTATGGCTTTTATAACCAGGGTGCAATGAGAAGCACTAACAGCAGCTAGCTTAA  2873
                ||||||||||||||||||||||||||||||||||||||||||||||||||||||||||||
Sbjct  1916951  TTGTGAGTATGGCTTTTATAACCAGGGTGCAATGAGAAGCACTAACAGCAGCTAGCTTAA  1916892

Query  2874     GAACGCATAGGATATACTTTTTATGGAAGTCACAGAGGAGGAATAAAATTTGAACAGGAT  2933
                ||||||||||||||||||||||||||||||||||||||||||||||||||||||||||||
Sbjct  1916891  GAACGCATAGGATATACTTTTTATGGAAGTCACAGAGGAGGAATAAAATTTGAACAGGAT  1916832

Query  2934     TAACAGAGTAA  2944
                |||||||||||
Sbjct  1916831  TAACAGAGTAA  1916821


Range 2: 1918047 to 1918761

Score:1321 bits(715), Expect:0.0, 
Identities:715/715(100%),  Gaps:0/715(0%), Strand: Plus/Minus

Query  145      ATTATCATGTAAGAAAGCCAAGCGCAAGGGAGTATGATGATTGCTGCAATGAATTTTGGA  204
                ||||||||||||||||||||||||||||||||||||||||||||||||||||||||||||
Sbjct  1918761  ATTATCATGTAAGAAAGCCAAGCGCAAGGGAGTATGATGATTGCTGCAATGAATTTTGGA  1918702

Query  205      ATGTAACACCTTATGTTATTAAAGGATTGTGCCGTAAGGAAATTTTATTTGCTATTGATC  264
                ||||||||||||||||||||||||||||||||||||||||||||||||||||||||||||
Sbjct  1918701  ATGTAACACCTTATGTTATTAAAGGATTGTGCCGTAAGGAAATTTTATTTGCTATTGATC  1918642

Query  265      ATTTTAATCAGATTGTTCGCCATGAGCTGCTGAGAATGATATCATGGAAGGTCGGCATCG  324
                ||||||||||||||||||||||||||||||||||||||||||||||||||||||||||||
Sbjct  1918641  ATTTTAATCAGATTGTTCGCCATGAGCTGCTGAGAATGATATCATGGAAGGTCGGCATCG  1918582

Query  325      AAACAGGCTTTAAATTAAGTGTAGGCAAGAACTATAAGTTTATTGAAAGGTATATATCCG  384
                ||||||||||||||||||||||||||||||||||||||||||||||||||||||||||||
Sbjct  1918581  AAACAGGCTTTAAATTAAGTGTAGGCAAGAACTATAAGTTTATTGAAAGGTATATATCCG  1918522

Query  385      AGGATTTGTGGGAGAAACTTTTGTCCACCTACCGGATGGATTCCTATGAAAACATATGGG  444
                ||||||||||||||||||||||||||||||||||||||||||||||||||||||||||||
Sbjct  1918521  AGGATTTGTGGGAGAAACTTTTGTCCACCTACCGGATGGATTCCTATGAAAACATATGGG  1918462
[truncated: 566,540 more chars]
