# Supplementary material for: A New Variant of the aadE-sat4-aphA-3 Gene Cluster Found in a Conjugative Plasmid from a MDR Campylobacter jejuni Isolate
Source: Antibiotics (Basel). 2022 Mar 30;11(4):466. doi: 10.3390/antibiotics11040466 (PMC9032879; doi:10.3390/antibiotics11040466)
Supplement: Supplementary file 1 [file antibiotics-11-00466-s001.zip › Table S3.txt]

Table S3. Result from a blatn homology search using the pCjH01-sequence carrying from g1776 to g1779 (3,309-5,938) as a query sequence.   

RID: Z23MSHVM016	
Job Title:Nucleotide Sequence 				
Program: BLASTN 
Query: None ID: lcl|Query_47277(dna) Length: 2630
Database: nt Nucleotide collection (nt)
	
Sequences producing significant alignments:
                                                                  Scientific      Common                     Max    Total Query   E   Per.   Acc.                        
Description                                                       Name            Name            Taxid      Score  Score cover Value Ident  Len        Accession        
Enterococcus faecalis strain E533 chromosome, complete genome     Enterococcus... NA              1351       1578   3492  59%   0.0   100.00 3109622    CP086726.1       
Enterococcus faecium strain DY32 plasmid pDY32-optrA, complete... Enterococcus... NA              1352       1578   3196  59%   0.0   100.00 175511     MW207675.1       
Staphylococcus aureus strain pt153 plasmid pER00770_1, complet... Staphylococc... NA              1280       1578   2894  59%   0.0   100.00 27067      CP083745.1       
Enterococcus faecium strain HJP554 plasmid pHJP554-2, complete... Enterococcus... NA              1352       1578   1578  32%   0.0   100.00 42864      CP083475.1       
Staphylococcus aureus strain DC.RB_015 chromosome, complete...    Staphylococc... NA              1280       1578   2899  59%   0.0   100.00 2794578    CP083434.1       
Campylobacter coli strain C203115 chromosome, complete genome     Campylobacte... NA              195        1578   2056  37%   0.0   100.00 1708465    CP083379.1       
Campylobacter coli strain C203110 chromosome, complete genome     Campylobacte... NA              195        1578   2042  37%   0.0   100.00 1708852    CP083377.1       
Campylobacter coli strain C203018 chromosome, complete genome     Campylobacte... NA              195        1578   2056  37%   0.0   100.00 1709062    CP083395.1       
Staphylococcus pseudintermedius strain HSP225 chromosome,...      Staphylococc... NA              283734     1578   3196  59%   0.0   100.00 2752898    CP083209.1       
Staphylococcus pseudintermedius strain HSP224 chromosome,...      Staphylococc... NA              283734     1578   3196  59%   0.0   100.00 2711397    CP083210.1       
Staphylococcus pseudintermedius strain HSP283 chromosome,...      Staphylococc... NA              283734     1578   2899  59%   0.0   100.00 2607096    CP083184.1       
Staphylococcus pseudintermedius strain HSP228 chromosome,...      Staphylococc... NA              283734     1578   3196  59%   0.0   100.00 2750560    CP083206.1       
Staphylococcus pseudintermedius strain HSP226 chromosome,...      Staphylococc... NA              283734     1578   3196  59%   0.0   100.00 2750631    CP083208.1       
Staphylococcus pseudintermedius strain HSP227 chromosome,...      Staphylococc... NA              283734     1578   3196  59%   0.0   100.00 2750563    CP083207.1       
Campylobacter coli strain C203016 chromosome, complete genome     Campylobacte... NA              195        1578   2056  37%   0.0   100.00 1702386    CP082947.1       
Streptococcus suis strain SZ1908 chromosome, complete genome      Streptococcu... NA              1307       1578   2899  59%   0.0   100.00 2137458    CP082948.1       
Enterococcus lactis strain E843 plasmid pE843-171, complete...    Enterococcus... NA              357441     1578   3196  59%   0.0   100.00 171930     CP082266.1       
Streptococcus suis strain AKJ18 chromosome, complete genome       Streptococcu... NA              1307       1578   2899  59%   0.0   100.00 2561054    CP082205.1       
Streptococcus suis strain Transconjugant cAKJ18 chromosome,...    Streptococcu... NA              1307       1578   2899  59%   0.0   100.00 2063473    CP082201.1       
Streptococcus dysgalactiae strain DY107 chromosome, complete...   Streptococcu... NA              1334       1578   4763  59%   0.0   100.00 2256164    CP082206.1       
Streptococcus suis strain Transconjugant cDY107 chromosome,...    Streptococcu... NA              1307       1578   1578  32%   0.0   100.00 2062921    CP082200.1       
Streptococcus suis strain FJSM5 chromosome, complete genome       Streptococcu... NA              1307       1578   2106  53%   0.0   100.00 2626999    CP082204.1       
Vagococcus lutrae strain BN31 chromosome, complete genome         Vagococcus l... NA              81947      1578   3137  59%   0.0   100.00 2030321    CP081833.1       
Enterococcus faecium strain E843xGE-1-TC1 plasmid pE843-TC-200... Enterococcus... NA              1352       1578   3196  59%   0.0   100.00 200566     CP081503.1       
Enterococcus faecium strain 7150 chromosome, complete genome      Enterococcus... NA              1352       1578   2788  59%   0.0   100.00 2666353    CP079927.1       
Bifidobacterium longum subsp. suillum strain KCTC 15605...        Bifidobacter... NA              1931217    1578   1578  32%   0.0   100.00 2339176    CP079202.1       
Enterococcus faecalis strain NS2 plasmid pNS2A, complete sequence Enterococcus... NA              1351       1578   5736  59%   0.0   100.00 77697      CP078163.1       
Enterococcus raffinosus strain F162_2 plasmid pF162_2_2,...       Enterococcus... NA              71452      1578   1874  48%   0.0   100.00 37686      CP072890.1       
Enterococcus faecium strain F179 plasmid pF179_2, complete...     Enterococcus... NA              1352       1578   1874  48%   0.0   100.00 53837      CP072886.1       
Enterococcus faecium strain F88 plasmid pF88_1, complete sequence Enterococcus... NA              1352       1578   3074  59%   0.0   100.00 246327     CP072879.1       
Staphylococcus aureus strain ST59 chromosome, complete genome     Staphylococc... NA              1280       1578   2899  59%   0.0   100.00 2789576    CP076823.1       
Enterococcus faecalis strain 1207/14 plasmid p1207_1, complete... Enterococcus... NA              1351       1578   2899  59%   0.0   100.00 75084      CP075605.1       
Campylobacter coli strain R19.1157 chromosome, complete genome    Campylobacte... NA              195        1578   3144  64%   0.0   100.00 1811840    CP076513.1       
Campylobacter coli strain R19.0895 chromosome, complete genome    Campylobacte... NA              195        1578   2301  37%   0.0   100.00 1715528    CP076503.1       
Campylobacter coli strain R19.0802 plasmid pR19.0802_49k,...      Campylobacte... NA              195        1578   3123  64%   0.0   100.00 49588      CP076511.1       
Campylobacter coli strain R18.1828 chromosome, complete genome    Campylobacte... NA              195        1578   3197  64%   0.0   100.00 1726629    CP076509.1       
Staphylococcus pseudintermedius strain K18PSP147 chromosome       Staphylococc... NA              283734     1578   2899  59%   0.0   100.00 2550140    CP076465.1       
Enterococcus faecium strain 17-318 plasmid p17-318_1, complete... Enterococcus... NA              1352       1578   3074  59%   0.0   100.00 244041     CP065771.1       
Enterococcus faecium strain 16-164 plasmid p16-164_1, complete... Enterococcus... NA              1352       1578   3196  59%   0.0   100.00 226673     CP065774.1       
Staphylococcus aureus strain SR130 chromosome, complete genome    Staphylococc... NA              1280       1578   2894  59%   0.0   100.00 2799441    CP047924.1       
Staphylococcus aureus strain SR231 chromosome, complete genome    Staphylococc... NA              1280       1578   2899  59%   0.0   100.00 2890366    CP047922.1       
Enterococcus faecalis isolate TM6294 genome assembly, plasmid:... Enterococcus... NA              1351       1578   3196  59%   0.0   100.00 75362      OD940432.1       
Enterococcus faecalis isolate WE0851 genome assembly, plasmid:... Enterococcus... NA              1351       1578   3197  59%   0.0   100.00 10826      OD940425.1       
Enterococcus faecium strain PR02648-8 plasmid unnamed_2,...       Enterococcus... NA              1352       1578   2899  59%   0.0   100.00 60999      CP064419.1       
Campylobacter coli strain CC19CH076 chromosome, complete genome   Campylobacte... NA              195        1578   1823  37%   0.0   100.00 1781471    CP068586.1       
Campylobacter coli strain CC19CH075 chromosome, complete genome   Campylobacte... NA              195        1578   1823  37%   0.0   100.00 1781472    CP068581.1       
Campylobacter jejuni strain CC19PF065 chromosome, complete genome Campylobacte... NA              197        1578   2067  37%   0.0   100.00 1681082    CP068567.1       
Listeria innocua strain LI203 plasmid pLI203, complete sequence   Listeria inn... NA              1642       1578   1874  48%   0.0   100.00 83202      CP071158.1       
Listeria innocua strain LI42 plasmid pLI42, complete sequence     Listeria inn... NA              1642       1578   1874  48%   0.0   100.00 85554      CP071156.1       
Enterococcus faecium strain VB3378 plasmid pVB3378_p3, complet... Enterococcus... NA              1352       1578   1578  32%   0.0   100.00 43862      CP072710.1       
Enterococcus faecium strain VB6521 plasmid pVB6521_p3, complet... Enterococcus... NA              1352       1578   2899  59%   0.0   100.00 37510      CP072723.1       
Enterococcus faecium strain VB6171 plasmid pVB6171_p3, complet... Enterococcus... NA              1352       1578   2899  59%   0.0   100.00 37510      CP072734.1       
Enterococcus faecium strain VB976 plasmid pVB976_p3, complete...  Enterococcus... NA              1352       1578   2899  59%   0.0   100.00 29437      CP072589.1       
Enterococcus faecalis strain L12 plasmid pL12-A                   Enterococcus... NA              1351       1578   3094  59%   0.0   100.00 18429      CP072511.1       
Staphylococcus pseudintermedius strain 6109 chromosome, comple... Staphylococc... NA              283734     1578   2899  59%   0.0   100.00 2804092    CP051149.1       
Enterococcus faecium strain VB13828 plasmid p2VB13828, complet... Enterococcus... NA              1352       1578   2899  59%   0.0   100.00 40984      CP071960.1       
Enterococcus faecium strain VB13828 plasmid p1VB13828, complet... Enterococcus... NA              1352       1578   2899  59%   0.0   100.00 296092     CP071959.1       
Campylobacter jejuni subsp. jejuni strain GB19 plasmid pGB19,...  Campylobacte... NA              32022      1578   3128  64%   0.0   100.00 48659      CP071593.1       
Lactococcus sp. LG606 chromosome, complete genome                 Lactococcus ... NA              2816912    1578   2899  59%   0.0   100.00 2181504    CP071301.1       
Enterococcus faecium strain AUSMDU00011555 plasmid...             Enterococcus... NA              1352       1578   1578  32%   0.0   100.00 48378      CP071274.1       
Bifidobacterium longum subsp. suillum strain JCM 19995...         Bifidobacter... NA              1931217    1578   1578  32%   0.0   100.00 2340054    CP070996.1       
Staphylococcus aureus strain FDAARGOS_1245 plasmid unnamed,...    Staphylococc... NA              1280       1578   2894  59%   0.0   100.00 32653      CP069566.1       
Staphylococcus aureus strain FDAARGOS_1246 plasmid unnamed1,...   Staphylococc... NA              1280       1578   2894  59%   0.0   100.00 32634      CP069471.1       
Enterococcus faecium strain WGS1811-4-7 plasmid unnamed2,...      Enterococcus... NA              1352       1578   2899  59%   0.0   100.00 30099      CP046168.1       
Enterococcus faecalis strain T90-6 plasmid pT90-6, complete...    Enterococcus... NA              1351       1578   3196  59%   0.0   100.00 149526     CP069129.1       
Enterococcus faecalis strain T90-1 chromosome, complete genome    Enterococcus... NA              1351       1578   3196  59%   0.0   100.00 3038914    CP068249.1       
Enterococcus faecium strain fac90 plasmid pFac90-154, complete... Enterococcus... NA              1352       1578   3196  59%   0.0   100.00 154716     CP068245.1       
Staphylococcus haemolyticus strain MSA_JNM60C2 chromosome         Staphylococc... NA              1283       1578   2899  59%   0.0   100.00 2511057    CP065356.1       
Staphylococcus pseudintermedius strain DG064 chromosome,...       Staphylococc... NA              283734     1578   2899  59%   0.0   100.00 2895060    CP066718.1       
Staphylococcus pseudintermedius strain DSP021 chromosome,...      Staphylococc... NA              283734     1578   2899  59%   0.0   100.00 2795724    CP066714.1       
Staphylococcus pseudintermedius strain DG072 chromosome,...       Staphylococc... NA              283734     1578   2899  59%   0.0   100.00 2837133    CP066717.1       
Staphylococcus pseudintermedius strain DSP020 chromosome,...      Staphylococc... NA              283734     1578   2899  59%   0.0   100.00 2793830    CP066715.1       
Streptococcus agalactiae strain 2011-995 chromosome               Streptococcu... NA              1311       1578   2860  58%   0.0   100.00 2065471    CP051841.1       
Enterococcus faecium strain Dallas 158 plasmid p2, complete...    Enterococcus... NA              1352       1578   2899  59%   0.0   100.00 30941      CP066669.1       
Enterococcus faecium strain Dallas 155 plasmid p3, complete...    Enterococcus... NA              1352       1578   2899  59%   0.0   100.00 57134      CP066662.1       
Enterococcus faecium strain Dallas 137 plasmid p3, complete...    Enterococcus... NA              1352       1578   2899  59%   0.0   100.00 35487      CP066632.1       
Enterococcus faecium strain Dallas 124_1 plasmid p124_1_37kb,...  Enterococcus... NA              1352       1578   2498  51%   0.0   100.00 37877      CP066610.1       
Enterococcus faecium strain Dallas 124_3 plasmid p124_3_37kb,...  Enterococcus... NA              1352       1578   2498  51%   0.0   100.00 37877      CP066617.1       
Enterococcus faecium strain Dallas 93_2 plasmid p93_2_63kb,...    Enterococcus... NA              1352       1578   2899  59%   0.0   100.00 63104      CP066475.1       
Enterococcus faecium strain Dallas 87_1 plasmid p87_1_57kb,...    Enterococcus... NA              1352       1578   2899  59%   0.0   100.00 57116      CP066461.1       
Enterococcus faecium strain Dallas 51_4 plasmid p51_4_29kb,...    Enterococcus... NA              1352       1578   2899  59%   0.0   100.00 29903      CP066405.1       
Enterococcus faecium strain Dallas 17_1 plasmid p17_1_33kb,...    Enterococcus... NA              1352       1578   2899  59%   0.0   100.00 33158      CP066392.1       
Enterococcus faecium strain Dallas 55 plasmid p55_36kb, comple... Enterococcus... NA              1352       1578   2899  59%   0.0   100.00 36284      CP066424.1       
Staphylococcus pseudintermedius strain FDAARGOS_1073 chromosome   Staphylococc... NA              283734     1578   2899  59%   0.0   100.00 2830311    CP066292.1       
Staphylococcus pseudintermedius strain FDAARGOS_1072 chromosom... Staphylococc... NA              283734     1578   2899  59%   0.0   100.00 2839345    CP065998.1       
Streptococcus mutans strain NH1-T1-4 genomic sequence             Streptococcu... NA              1309       1578   3196  59%   0.0   100.00 20504      MW036483.1       
Streptococcus mutans strain NH1-T1-1 genomic sequence             Streptococcu... NA              1309       1578   1874  48%   0.0   100.00 20317      MW036482.1       
Staphylococcus pseudintermedius strain FDAARGOS_930 chromosome... Staphylococc... NA              283734     1578   2899  59%   0.0   100.00 2562839    CP065635.1       
Enterococcus faecium strain VRE3389 plasmid unnamed3, complete... Enterococcus... NA              1352       1578   2899  59%   0.0   100.00 25787      CP065526.1       
Enterococcus faecium strain V19 plasmid pV19, partial sequence    Enterococcus... NA              1352       1578   3196  59%   0.0   100.00 24402      MT877068.1       
Enterococcus faecium strain Jan-80 plasmid p4780-1, partial...    Enterococcus... NA              1352       1578   2899  59%   0.0   100.00 13377      MT877067.1       
Bacillus subtilis subsp. subtilis str. 168 chromosome, complet... Bacillus sub... NA              224308     1578   1907  39%   0.0   100.00 4227167    CP051860.2       
Enterococcus faecium strain VRE3370 plasmid unnamed3, complete... Enterococcus... NA              1352       1578   2899  59%   0.0   100.00 39679      CP064052.1       
Streptococcus suis strain YSJ17 chromosome, complete genome       Streptococcu... NA              1307       1578   2171  48%   0.0   100.00 2551200    CP032064.1       
Staphylococcus aureus strain MRSA - AMRF 3 chromosome, complet... Staphylococc... NA              1280       1578   2897  60%   0.0   100.00 2846786    CP062471.1       
Staphylococcus aureus strain MRSA - AMRF 5 chromosome, complet... Staphylococc... NA              1280       1578   2897  59%   0.0   100.00 2934806    CP062467.1       
Enterococcus faecium strain VB3338 plasmid pVB3338_P3, complet... Enterococcus... NA              1352       1578   1578  32%   0.0   100.00 43862      CP062268.1       
Enterococcus faecium strain VVEswe-S plasmid pVVEswe-S4           Enterococcus... NA              1352       1578   2899  59%   0.0   100.00 35216      CP041279.2       
Enterococcus faecium strain A6521 plasmid pA6521_3, complete...   Enterococcus... NA              1352       1578   2899  59%   0.0   100.00 37510      CP061820.1       
Staphylococcus aureus strain pt217 plasmid pER05770.3A.1,...      Staphylococc... NA              1280       1578   2894  59%   0.0   100.00 25435      CP049509.1       

Alignments:

>Enterococcus faecalis strain E533 chromosome, complete genome
Sequence ID: CP086726.1 Length: 3109622
Range 1: 3055494 to 3056347

Score:1578 bits(854), Expect:0.0, 
Identities:854/854(100%),  Gaps:0/854(0%), Strand: Plus/Plus

Query  1777     TTATAATTAGCTTCTTGGGGTATCTTTAAATACTGTAGAAAAGAGGAAGGAAATAATAAA  1836
                ||||||||||||||||||||||||||||||||||||||||||||||||||||||||||||
Sbjct  3055494  TTATAATTAGCTTCTTGGGGTATCTTTAAATACTGTAGAAAAGAGGAAGGAAATAATAAA  3055553

Query  1837     TGGCTAAAATGAGAATATCACCGGAATTGAAAAAACTGATCGAAAAATACCGCTGCGTAA  1896
                ||||||||||||||||||||||||||||||||||||||||||||||||||||||||||||
Sbjct  3055554  TGGCTAAAATGAGAATATCACCGGAATTGAAAAAACTGATCGAAAAATACCGCTGCGTAA  3055613

Query  1897     AAGATACGGAAGGAATGTCTCCTGCTAAGGTATATAAGCTGGTGGGAGAAAATGAAAACC  1956
                ||||||||||||||||||||||||||||||||||||||||||||||||||||||||||||
Sbjct  3055614  AAGATACGGAAGGAATGTCTCCTGCTAAGGTATATAAGCTGGTGGGAGAAAATGAAAACC  3055673

Query  1957     TATATTTAAAAATGACGGACAGCCGGTATAAAGGGACCACCTATGATGTGGAACGGGAAA  2016
                ||||||||||||||||||||||||||||||||||||||||||||||||||||||||||||
Sbjct  3055674  TATATTTAAAAATGACGGACAGCCGGTATAAAGGGACCACCTATGATGTGGAACGGGAAA  3055733

Query  2017     AGGACATGATGCTATGGCTGGAAGGAAAGCTGCCTGTTCCAAAGGTCCTGCACTTTGAAC  2076
                ||||||||||||||||||||||||||||||||||||||||||||||||||||||||||||
Sbjct  3055734  AGGACATGATGCTATGGCTGGAAGGAAAGCTGCCTGTTCCAAAGGTCCTGCACTTTGAAC  3055793

Query  2077     GGCATGATGGCTGGAGCAATCTGCTCATGAGTGAGGCCGATGGCGTCCTTTGCTCGGAAG  2136
                ||||||||||||||||||||||||||||||||||||||||||||||||||||||||||||
Sbjct  3055794  GGCATGATGGCTGGAGCAATCTGCTCATGAGTGAGGCCGATGGCGTCCTTTGCTCGGAAG  3055853

Query  2137     AGTATGAAGATGAACAAAGCCCTGAAAAGATTATCGAGCTGTATGCGGAGTGCATCAGGC  2196
                ||||||||||||||||||||||||||||||||||||||||||||||||||||||||||||
Sbjct  3055854  AGTATGAAGATGAACAAAGCCCTGAAAAGATTATCGAGCTGTATGCGGAGTGCATCAGGC  3055913

Query  2197     TCTTTCACTCCATCGACATATCGGATTGTCCCTATACGAATAGCTTAGACAGCCGCTTAG  2256
                ||||||||||||||||||||||||||||||||||||||||||||||||||||||||||||
Sbjct  3055914  TCTTTCACTCCATCGACATATCGGATTGTCCCTATACGAATAGCTTAGACAGCCGCTTAG  3055973

Query  2257     CCGAATTGGATTACTTACTGAATAACGATCTGGCCGATGTGGATTGCGAAAACTGGGAAG  2316
                ||||||||||||||||||||||||||||||||||||||||||||||||||||||||||||
Sbjct  3055974  CCGAATTGGATTACTTACTGAATAACGATCTGGCCGATGTGGATTGCGAAAACTGGGAAG  3056033

Query  2317     AAGACACTCCATTTAAAGATCCGCGCGAGCTGTATGATTTTTTAAAGACGGAAAAGCCCG  2376
                ||||||||||||||||||||||||||||||||||||||||||||||||||||||||||||
Sbjct  3056034  AAGACACTCCATTTAAAGATCCGCGCGAGCTGTATGATTTTTTAAAGACGGAAAAGCCCG  3056093

Query  2377     AAGAGGAACTTGTCTTTTCCCACGGCGACCTGGGAGACAGCAACATCTTTGTGAAAGATG  2436
                ||||||||||||||||||||||||||||||||||||||||||||||||||||||||||||
Sbjct  3056094  AAGAGGAACTTGTCTTTTCCCACGGCGACCTGGGAGACAGCAACATCTTTGTGAAAGATG  3056153

Query  2437     GCAAAGTAAGTGGCTTTATTGATCTTGGGAGAAGCGGCAGGGCGGACAAGTGGTATGACA  2496
                ||||||||||||||||||||||||||||||||||||||||||||||||||||||||||||
Sbjct  3056154  GCAAAGTAAGTGGCTTTATTGATCTTGGGAGAAGCGGCAGGGCGGACAAGTGGTATGACA  3056213

Query  2497     TTGCCTTCTGCGTCCGGTCGATCAGGGAGGATATCGGGGAAGAACAGTATGTCGAGCTAT  2556
                ||||||||||||||||||||||||||||||||||||||||||||||||||||||||||||
Sbjct  3056214  TTGCCTTCTGCGTCCGGTCGATCAGGGAGGATATCGGGGAAGAACAGTATGTCGAGCTAT  3056273

Query  2557     TTTTTGACTTACTGGGGATCAAGCCTGATTGGGAGAAAATAAAATATTATATTTTACTGG  2616
                ||||||||||||||||||||||||||||||||||||||||||||||||||||||||||||
Sbjct  3056274  TTTTTGACTTACTGGGGATCAAGCCTGATTGGGAGAAAATAAAATATTATATTTTACTGG  3056333

Query  2617     ATGAATTGTTTTAG  2630
                ||||||||||||||
Sbjct  3056334  ATGAATTGTTTTAG  3056347


Range 2: 3054428 to 3055142

Score:1321 bits(715), Expect:0.0, 
Identities:715/715(100%),  Gaps:0/715(0%), Strand: Plus/Plus

Query  128      ATTATCATGTAAGAAAGCCAAGCGCAAGGGAGTATGATGATTGCTGCAATGAATTTTGGA  187
                ||||||||||||||||||||||||||||||||||||||||||||||||||||||||||||
Sbjct  3054428  ATTATCATGTAAGAAAGCCAAGCGCAAGGGAGTATGATGATTGCTGCAATGAATTTTGGA  3054487

Query  188      ATGTAACACCTTATGTTATTAAAGGATTGTGCCGTAAGGAAATTTTATTTGCTATTGATC  247
                ||||||||||||||||||||||||||||||||||||||||||||||||||||||||||||
Sbjct  3054488  ATGTAACACCTTATGTTATTAAAGGATTGTGCCGTAAGGAAATTTTATTTGCTATTGATC  3054547

Query  248      ATTTTAATCAGATTGTTCGCCATGAGCTGCTGAGAATGATATCATGGAAGGTCGGCATCG  307
                ||||||||||||||||||||||||||||||||||||||||||||||||||||||||||||
Sbjct  3054548  ATTTTAATCAGATTGTTCGCCATGAGCTGCTGAGAATGATATCATGGAAGGTCGGCATCG  3054607

Query  308      AAACAGGCTTTAAATTAAGTGTAGGCAAGAACTATAAGTTTATTGAAAGGTATATATCCG  367
                ||||||||||||||||||||||||||||||||||||||||||||||||||||||||||||
Sbjct  3054608  AAACAGGCTTTAAATTAAGTGTAGGCAAGAACTATAAGTTTATTGAAAGGTATATATCCG  3054667

Query  368      AGGATTTGTGGGAGAAACTTTTGTCCACCTACCGGATGGATTCCTATGAAAACATATGGG  427
                ||||||||||||||||||||||||||||||||||||||||||||||||||||||||||||
Sbjct  3054668  AGGATTTGTGGGAGAAACTTTTGTCCACCTACCGGATGGATTCCTATGAAAACATATGGG  3054727

Query  428      AAGCATTATTTCTATGCCATCAATTGTTCAGGGCGGTATCCGGTGAGGTGGCGGAAAGGC  487
                ||||||||||||||||||||||||||||||||||||||||||||||||||||||||||||
Sbjct  3054728  AAGCATTATTTCTATGCCATCAATTGTTCAGGGCGGTATCCGGTGAGGTGGCGGAAAGGC  3054787

Query  488      TTCATTATGCCTATCCGGAGTATGATAGGAATATAACAAAATATACCAGGGACATGTATA  547
                ||||||||||||||||||||||||||||||||||||||||||||||||||||||||||||
Sbjct  3054788  TTCATTATGCCTATCCGGAGTATGATAGGAATATAACAAAATATACCAGGGACATGTATA  3054847

Query  548      AAAAATACACTGGTAAAACCGGCTGCCTGGATAGCACATATGCCGCTGATATAGAAGAGA  607
                ||||||||||||||||||||||||||||||||||||||||||||||||||||||||||||
Sbjct  3054848  AAAAATACACTGGTAAAACCGGCTGCCTGGATAGCACATATGCCGCTGATATAGAAGAGA  3054907

Query  608      GGCGGGAACAGTGATTACAGAAATGAAAGCAGGGCACCTGAAAGATATCGATAAACCCAG  667
                ||||||||||||||||||||||||||||||||||||||||||||||||||||||||||||
Sbjct  3054908  GGCGGGAACAGTGATTACAGAAATGAAAGCAGGGCACCTGAAAGATATCGATAAACCCAG  3054967

Query  668      CGAACCATTTGAGGTGATAGGTAAGATTATACCGAGGTATGAAAACGAGAATTGGACCTT  727
                ||||||||||||||||||||||||||||||||||||||||||||||||||||||||||||
Sbjct  3054968  CGAACCATTTGAGGTGATAGGTAAGATTATACCGAGGTATGAAAACGAGAATTGGACCTT  3055027

Query  728      TACAGAATTACTCTATGAAGCGCCATATTTAAAAAGCTACCAAGACGAAGAGGATGAAGA  787
                ||||||||||||||||||||||||||||||||||||||||||||||||||||||||||||
Sbjct  3055028  TACAGAATTACTCTATGAAGCGCCATATTTAAAAAGCTACCAAGACGAAGAGGATGAAGA  3055087

Query  788      GGATGAGGAGGCAGATTGCCTTGAATATATTGACAATACTGATAAGATAATATAT  842
                |||||||||||||||||||||||||||||||||||||||||||||||||||||||
Sbjct  3055088  GGATGAGGAGGCAGATTGCCTTGAATATATTGACAATACTGATAAGATAATATAT  3055142


Range 3: 3056888 to 3057314

Score:296 bits(160), Expect:2e-75, 
Identities:339/428(79%),  Gaps:2/428(0%), Strand: Plus/Plus

Query  128      ATTATCATGTAAGAAAGCCAAGCGCAAGGGAGTATGATGATTGCTGCAATGAATTTTGGA  187
                ||||||||||||||||||||||||||||||||||||||||||||||||||||||||||||
Sbjct  3056888  ATTATCATGTAAGAAAGCCAAGCGCAAGGGAGTATGATGATTGCTGCAATGAATTTTGGA  3056947

Query  188      ATGTAACACCTTATGTTATTAAAGGATTGTGCCGTAAGGAAATTTTATTTGCTATTGATC  247
                |||||||||||||||||||||||||||||||||| || || ||  | ||||| || ||||
Sbjct  3056948  ATGTAACACCTTATGTTATTAAAGGATTGTGCCGCAAAGAGATACTGTTTGCAATCGATC  3057007

Query  248      ATTTTAATCAGATTGTTCGCCATGAGCTGCTGAGAATGATATCATGGAAGGTCGGCATCG  307
                || | || |||||| | ||   ||| || || || ||||| || |||||||| || ||  
Sbjct  3057008  ATCTGAACCAGATTCTACGGTTTGAACTACTTAGGATGATGTCGTGGAAGGTTGGGATAA  3057067

Query  308      AAACAGGCTTTAAATTAAGTGTAGGCAAGAACTATAAGTTTATTGAAAGGTATATATCCG  367
                | ||||  |||  ||||||||| || || || ||||||| |||| | |  || ||    |
Sbjct  3057068  AGACAGAATTTTCATTAAGTGTTGGGAAAAATTATAAGTATATTAACAAATACATTGATG  3057127

Query  368      AGGATTTGTGGGAGAAACTTTTGTCCACCTACCGGATGGATTCCTATGAAAACATATGGG  427
                | ||| | ||| | | | | || || || || || ||||||||||||||||| || ||| 
Sbjct  3057128  AAGATCTATGGAATAGATTATTATCTACATATCGCATGGATTCCTATGAAAATATTTGG-  3057186

Query  428      AAG-CATTATTTCTATGCCATCAATTGTTCAGGGCGGTATCCGGTGAGGTGGCGGAAAGG  486
                ||| |||||||| ||||||| |||||||||||||  || |||   ||||| || |||   
Sbjct  3057187  AAGTCATTATTTATATGCCACCAATTGTTCAGGGAAGTGTCCAAAGAGGTAGCAGAACTA  3057246

Query  487      CTTCATTATGCCTATCCGGAGTATGATAGGAATATAACAAAATATACCAGGGACATGTAT  546
                ||    | ||  ||||| ||||||| || ||| ||||||| |||||||  ||||||||||
Sbjct  3057247  CTGGGGTTTGATTATCCAGAGTATGGTAAGAACATAACAAGATATACCGAGGACATGTAT  3057306

Query  547      AAAAAATA  554
                ||||||||
Sbjct  3057307  AAAAAATA  3057314


Range 4: 3067555 to 3067981

Score:296 bits(160), Expect:2e-75, 
Identities:339/428(79%),  Gaps:2/428(0%), Strand: Plus/Plus

Query  128      ATTATCATGTAAGAAAGCCAAGCGCAAGGGAGTATGATGATTGCTGCAATGAATTTTGGA  187
                ||||||||||||||||||||||||||||||||||||||||||||||||||||||||||||
Sbjct  3067555  ATTATCATGTAAGAAAGCCAAGCGCAAGGGAGTATGATGATTGCTGCAATGAATTTTGGA  3067614

Query  188      ATGTAACACCTTATGTTATTAAAGGATTGTGCCGTAAGGAAATTTTATTTGCTATTGATC  247
                |||||||||||||||||||||||||||||||||| || || ||  | ||||| || ||||
Sbjct  3067615  ATGTAACACCTTATGTTATTAAAGGATTGTGCCGCAAAGAGATACTGTTTGCAATCGATC  3067674

Query  248      ATTTTAATCAGATTGTTCGCCATGAGCTGCTGAGAATGATATCATGGAAGGTCGGCATCG  307
                || | || |||||| | ||   ||| || || || ||||| || |||||||| || ||  
Sbjct  3067675  ATCTGAACCAGATTCTACGGTTTGAACTACTTAGGATGATGTCGTGGAAGGTTGGGATAA  3067734

Query  308      AAACAGGCTTTAAATTAAGTGTAGGCAAGAACTATAAGTTTATTGAAAGGTATATATCCG  367
                | ||||  |||  ||||||||| || || || ||||||| |||| | |  || ||    |
Sbjct  3067735  AGACAGAATTTTCATTAAGTGTTGGGAAAAATTATAAGTATATTAACAAATACATTGATG  3067794

Query  368      AGGATTTGTGGGAGAAACTTTTGTCCACCTACCGGATGGATTCCTATGAAAACATATGGG  427
                | ||| | ||| | | | | || || || || || ||||||||||||||||| || ||| 
Sbjct  3067795  AAGATCTATGGAATAGATTATTATCTACATATCGCATGGATTCCTATGAAAATATTTGG-  3067853

Query  428      AAG-CATTATTTCTATGCCATCAATTGTTCAGGGCGGTATCCGGTGAGGTGGCGGAAAGG  486
                ||| |||||||| ||||||| |||||||||||||  || |||   ||||| || |||   
Sbjct  3067854  AAGTCATTATTTATATGCCACCAATTGTTCAGGGAAGTGTCCAAAGAGGTAGCAGAACTA  3067913

Query  487      CTTCATTATGCCTATCCGGAGTATGATAGGAATATAACAAAATATACCAGGGACATGTAT  546
                ||    | ||  ||||| ||||||| || ||| ||||||| |||||||  ||||||||||
Sbjct  3067914  CTGGGGTTTGATTATCCAGAGTATGGTAAGAACATAACAAGATATACCGAGGACATGTAT  3067973

Query  547      AAAAAATA  554
                ||||||||
Sbjct  3067974  AAAAAATA  3067981


>Enterococcus faecium strain DY32 plasmid pDY32-optrA, complete sequence
Sequence ID: MW207675.1 Length: 175511
Range 1: 74768 to 75621

Score:1578 bits(854), Expect:0.0, 
Identities:854/854(100%),  Gaps:0/854(0%), Strand: Plus/Plus

Query  1777   TTATAATTAGCTTCTTGGGGTATCTTTAAATACTGTAGAAAAGAGGAAGGAAATAATAAA  1836
              ||||||||||||||||||||||||||||||||||||||||||||||||||||||||||||
Sbjct  74768  TTATAATTAGCTTCTTGGGGTATCTTTAAATACTGTAGAAAAGAGGAAGGAAATAATAAA  74827

Query  1837   TGGCTAAAATGAGAATATCACCGGAATTGAAAAAACTGATCGAAAAATACCGCTGCGTAA  1896
              ||||||||||||||||||||||||||||||||||||||||||||||||||||||||||||
Sbjct  74828  TGGCTAAAATGAGAATATCACCGGAATTGAAAAAACTGATCGAAAAATACCGCTGCGTAA  74887

Query  1897   AAGATACGGAAGGAATGTCTCCTGCTAAGGTATATAAGCTGGTGGGAGAAAATGAAAACC  1956
              ||||||||||||||||||||||||||||||||||||||||||||||||||||||||||||
Sbjct  74888  AAGATACGGAAGGAATGTCTCCTGCTAAGGTATATAAGCTGGTGGGAGAAAATGAAAACC  74947

Query  1957   TATATTTAAAAATGACGGACAGCCGGTATAAAGGGACCACCTATGATGTGGAACGGGAAA  2016
              ||||||||||||||||||||||||||||||||||||||||||||||||||||||||||||
Sbjct  74948  TATATTTAAAAATGACGGACAGCCGGTATAAAGGGACCACCTATGATGTGGAACGGGAAA  75007

Query  2017   AGGACATGATGCTATGGCTGGAAGGAAAGCTGCCTGTTCCAAAGGTCCTGCACTTTGAAC  2076
              ||||||||||||||||||||||||||||||||||||||||||||||||||||||||||||
Sbjct  75008  AGGACATGATGCTATGGCTGGAAGGAAAGCTGCCTGTTCCAAAGGTCCTGCACTTTGAAC  75067

Query  2077   GGCATGATGGCTGGAGCAATCTGCTCATGAGTGAGGCCGATGGCGTCCTTTGCTCGGAAG  2136
              ||||||||||||||||||||||||||||||||||||||||||||||||||||||||||||
Sbjct  75068  GGCATGATGGCTGGAGCAATCTGCTCATGAGTGAGGCCGATGGCGTCCTTTGCTCGGAAG  75127

Query  2137   AGTATGAAGATGAACAAAGCCCTGAAAAGATTATCGAGCTGTATGCGGAGTGCATCAGGC  2196
              ||||||||||||||||||||||||||||||||||||||||||||||||||||||||||||
Sbjct  75128  AGTATGAAGATGAACAAAGCCCTGAAAAGATTATCGAGCTGTATGCGGAGTGCATCAGGC  75187

Query  2197   TCTTTCACTCCATCGACATATCGGATTGTCCCTATACGAATAGCTTAGACAGCCGCTTAG  2256
              ||||||||||||||||||||||||||||||||||||||||||||||||||||||||||||
Sbjct  75188  TCTTTCACTCCATCGACATATCGGATTGTCCCTATACGAATAGCTTAGACAGCCGCTTAG  75247

Query  2257   CCGAATTGGATTACTTACTGAATAACGATCTGGCCGATGTGGATTGCGAAAACTGGGAAG  2316
              ||||||||||||||||||||||||||||||||||||||||||||||||||||||||||||
Sbjct  75248  CCGAATTGGATTACTTACTGAATAACGATCTGGCCGATGTGGATTGCGAAAACTGGGAAG  75307

Query  2317   AAGACACTCCATTTAAAGATCCGCGCGAGCTGTATGATTTTTTAAAGACGGAAAAGCCCG  2376
              ||||||||||||||||||||||||||||||||||||||||||||||||||||||||||||
Sbjct  75308  AAGACACTCCATTTAAAGATCCGCGCGAGCTGTATGATTTTTTAAAGACGGAAAAGCCCG  75367

Query  2377   AAGAGGAACTTGTCTTTTCCCACGGCGACCTGGGAGACAGCAACATCTTTGTGAAAGATG  2436
              ||||||||||||||||||||||||||||||||||||||||||||||||||||||||||||
Sbjct  75368  AAGAGGAACTTGTCTTTTCCCACGGCGACCTGGGAGACAGCAACATCTTTGTGAAAGATG  75427

Query  2437   GCAAAGTAAGTGGCTTTATTGATCTTGGGAGAAGCGGCAGGGCGGACAAGTGGTATGACA  2496
              ||||||||||||||||||||||||||||||||||||||||||||||||||||||||||||
Sbjct  75428  GCAAAGTAAGTGGCTTTATTGATCTTGGGAGAAGCGGCAGGGCGGACAAGTGGTATGACA  75487

Query  2497   TTGCCTTCTGCGTCCGGTCGATCAGGGAGGATATCGGGGAAGAACAGTATGTCGAGCTAT  2556
              ||||||||||||||||||||||||||||||||||||||||||||||||||||||||||||
Sbjct  75488  TTGCCTTCTGCGTCCGGTCGATCAGGGAGGATATCGGGGAAGAACAGTATGTCGAGCTAT  75547

Query  2557   TTTTTGACTTACTGGGGATCAAGCCTGATTGGGAGAAAATAAAATATTATATTTTACTGG  2616
              ||||||||||||||||||||||||||||||||||||||||||||||||||||||||||||
Sbjct  75548  TTTTTGACTTACTGGGGATCAAGCCTGATTGGGAGAAAATAAAATATTATATTTTACTGG  75607

Query  2617   ATGAATTGTTTTAG  2630
              ||||||||||||||
Sbjct  75608  ATGAATTGTTTTAG  75621


Range 2: 73702 to 74416

Score:1321 bits(715), Expect:0.0, 
Identities:715/715(100%),  Gaps:0/715(0%), Strand: Plus/Plus

Query  128    ATTATCATGTAAGAAAGCCAAGCGCAAGGGAGTATGATGATTGCTGCAATGAATTTTGGA  187
              ||||||||||||||||||||||||||||||||||||||||||||||||||||||||||||
Sbjct  73702  ATTATCATGTAAGAAAGCCAAGCGCAAGGGAGTATGATGATTGCTGCAATGAATTTTGGA  73761

Query  188    ATGTAACACCTTATGTTATTAAAGGATTGTGCCGTAAGGAAATTTTATTTGCTATTGATC  247
              ||||||||||||||||||||||||||||||||||||||||||||||||||||||||||||
Sbjct  73762  ATGTAACACCTTATGTTATTAAAGGATTGTGCCGTAAGGAAATTTTATTTGCTATTGATC  73821

Query  248    ATTTTAATCAGATTGTTCGCCATGAGCTGCTGAGAATGATATCATGGAAGGTCGGCATCG  307
              ||||||||||||||||||||||||||||||||||||||||||||||||||||||||||||
Sbjct  73822  ATTTTAATCAGATTGTTCGCCATGAGCTGCTGAGAATGATATCATGGAAGGTCGGCATCG  73881

Query  308    AAACAGGCTTTAAATTAAGTGTAGGCAAGAACTATAAGTTTATTGAAAGGTATATATCCG  367
              ||||||||||||||||||||||||||||||||||||||||||||||||||||||||||||
Sbjct  73882  AAACAGGCTTTAAATTAAGTGTAGGCAAGAACTATAAGTTTATTGAAAGGTATATATCCG  73941

Query  368    AGGATTTGTGGGAGAAACTTTTGTCCACCTACCGGATGGATTCCTATGAAAACATATGGG  427
              ||||||||||||||||||||||||||||||||||||||||||||||||||||||||||||
Sbjct  73942  AGGATTTGTGGGAGAAACTTTTGTCCACCTACCGGATGGATTCCTATGAAAACATATGGG  74001

Query  428    AAGCATTATTTCTATGCCATCAATTGTTCAGGGCGGTATCCGGTGAGGTGGCGGAAAGGC  487
              ||||||||||||||||||||||||||||||||||||||||||||||||||||||||||||
Sbjct  74002  AAGCATTATTTCTATGCCATCAATTGTTCAGGGCGGTATCCGGTGAGGTGGCGGAAAGGC  74061

Query  488    TTCATTATGCCTATCCGGAGTATGATAGGAATATAACAAAATATACCAGGGACATGTATA  547
              ||||||||||||||||||||||||||||||||||||||||||||||||||||||||||||
Sbjct  74062  TTCATTATGCCTATCCGGAGTATGATAGGAATATAACAAAATATACCAGGGACATGTATA  74121

Query  548    AAAAATACACTGGTAAAACCGGCTGCCTGGATAGCACATATGCCGCTGATATAGAAGAGA  607
              ||||||||||||||||||||||||||||||||||||||||||||||||||||||||||||
Sbjct  74122  AAAAATACACTGGTAAAACCGGCTGCCTGGATAGCACATATGCCGCTGATATAGAAGAGA  74181

Query  608    GGCGGGAACAGTGATTACAGAAATGAAAGCAGGGCACCTGAAAGATATCGATAAACCCAG  667
              ||||||||||||||||||||||||||||||||||||||||||||||||||||||||||||
Sbjct  74182  GGCGGGAACAGTGATTACAGAAATGAAAGCAGGGCACCTGAAAGATATCGATAAACCCAG  74241

Query  668    CGAACCATTTGAGGTGATAGGTAAGATTATACCGAGGTATGAAAACGAGAATTGGACCTT  727
              ||||||||||||||||||||||||||||||||||||||||||||||||||||||||||||
Sbjct  74242  CGAACCATTTGAGGTGATAGGTAAGATTATACCGAGGTATGAAAACGAGAATTGGACCTT  74301

Query  728    TACAGAATTACTCTATGAAGCGCCATATTTAAAAAGCTACCAAGACGAAGAGGATGAAGA  787
              ||||||||||||||||||||||||||||||||||||||||||||||||||||||||||||
Sbjct  74302  TACAGAATTACTCTATGAAGCGCCATATTTAAAAAGCTACCAAGACGAAGAGGATGAAGA  74361

Query  788    GGATGAGGAGGCAGATTGCCTTGAATATATTGACAATACTGATAAGATAATATAT  842
              |||||||||||||||||||||||||||||||||||||||||||||||||||||||
Sbjct  74362  GGATGAGGAGGCAGATTGCCTTGAATATATTGACAATACTGATAAGATAATATAT  74416


Range 3: 61703 to 62129

Score:296 bits(160), Expect:2e-75, 
Identities:339/428(79%),  Gaps:2/428(0%), Strand: Plus/Plus

Query  128    ATTATCATGTAAGAAAGCCAAGCGCAAGGGAGTATGATGATTGCTGCAATGAATTTTGGA  187
              ||||||||||||||||||||||||||||||||||||||||||||||||||||||||||||
Sbjct  61703  ATTATCATGTAAGAAAGCCAAGCGCAAGGGAGTATGATGATTGCTGCAATGAATTTTGGA  61762

Query  188    ATGTAACACCTTATGTTATTAAAGGATTGTGCCGTAAGGAAATTTTATTTGCTATTGATC  247
              |||||||||||||||||||||||||||||||||| || || ||  | ||||| || ||||
Sbjct  61763  ATGTAACACCTTATGTTATTAAAGGATTGTGCCGCAAAGAGATACTGTTTGCAATCGATC  61822

Query  248    ATTTTAATCAGATTGTTCGCCATGAGCTGCTGAGAATGATATCATGGAAGGTCGGCATCG  307
              || | || |||||| | ||   ||| || || || ||||| || |||||||| || ||  
Sbjct  61823  ATCTGAACCAGATTCTACGGTTTGAACTACTTAGGATGATGTCGTGGAAGGTTGGGATAA  61882

Query  308    AAACAGGCTTTAAATTAAGTGTAGGCAAGAACTATAAGTTTATTGAAAGGTATATATCCG  367
              | ||||  |||  ||||||||| || || || ||||||| |||| | |  || ||    |
Sbjct  61883  AGACAGAATTTTCATTAAGTGTTGGGAAAAATTATAAGTATATTAACAAATACATTGATG  61942

Query  368    AGGATTTGTGGGAGAAACTTTTGTCCACCTACCGGATGGATTCCTATGAAAACATATGGG  427
              | ||| | ||| | | | | || || || || || ||||||||||||||||| || ||| 
Sbjct  61943  AAGATCTATGGAATAGATTATTATCTACATATCGCATGGATTCCTATGAAAATATTTGG-  62001

Query  428    AAG-CATTATTTCTATGCCATCAATTGTTCAGGGCGGTATCCGGTGAGGTGGCGGAAAGG  486
              ||| |||||||| ||||||| |||||||||||||  || |||   ||||| || |||   
Sbjct  62002  AAGTCATTATTTATATGCCACCAATTGTTCAGGGAAGTGTCCAAAGAGGTAGCAGAACTA  62061

Query  487    CTTCATTATGCCTATCCGGAGTATGATAGGAATATAACAAAATATACCAGGGACATGTAT  546
              ||    | ||  ||||| ||||||| || ||| ||||||| |||||||  ||||||||||
Sbjct  62062  CTGGGGTTTGATTATCCAGAGTATGGTAAGAACATAACAAGATATACCGAGGACATGTAT  62121

Query  547    AAAAAATA  554
              ||||||||
Sbjct  62122  AAAAAATA  62129


>Staphylococcus aureus strain pt153 plasmid pER00770_1, complete sequence
Sequence ID: CP083745.1 Length: 27067
Range 1: 10893 to 11746

Score:1578 bits(854), Expect:0.0, 
Identities:854/854(100%),  Gaps:0/854(0%), Strand: Plus/Minus

Query  1777   TTATAATTAGCTTCTTGGGGTATCTTTAAATACTGTAGAAAAGAGGAAGGAAATAATAAA  1836
              ||||||||||||||||||||||||||||||||||||||||||||||||||||||||||||
Sbjct  11746  TTATAATTAGCTTCTTGGGGTATCTTTAAATACTGTAGAAAAGAGGAAGGAAATAATAAA  11687

Query  1837   TGGCTAAAATGAGAATATCACCGGAATTGAAAAAACTGATCGAAAAATACCGCTGCGTAA  1896
              ||||||||||||||||||||||||||||||||||||||||||||||||||||||||||||
Sbjct  11686  TGGCTAAAATGAGAATATCACCGGAATTGAAAAAACTGATCGAAAAATACCGCTGCGTAA  11627

Query  1897   AAGATACGGAAGGAATGTCTCCTGCTAAGGTATATAAGCTGGTGGGAGAAAATGAAAACC  1956
              ||||||||||||||||||||||||||||||||||||||||||||||||||||||||||||
Sbjct  11626  AAGATACGGAAGGAATGTCTCCTGCTAAGGTATATAAGCTGGTGGGAGAAAATGAAAACC  11567

Query  1957   TATATTTAAAAATGACGGACAGCCGGTATAAAGGGACCACCTATGATGTGGAACGGGAAA  2016
              ||||||||||||||||||||||||||||||||||||||||||||||||||||||||||||
Sbjct  11566  TATATTTAAAAATGACGGACAGCCGGTATAAAGGGACCACCTATGATGTGGAACGGGAAA  11507

Query  2017   AGGACATGATGCTATGGCTGGAAGGAAAGCTGCCTGTTCCAAAGGTCCTGCACTTTGAAC  2076
              ||||||||||||||||||||||||||||||||||||||||||||||||||||||||||||
Sbjct  11506  AGGACATGATGCTATGGCTGGAAGGAAAGCTGCCTGTTCCAAAGGTCCTGCACTTTGAAC  11447

Query  2077   GGCATGATGGCTGGAGCAATCTGCTCATGAGTGAGGCCGATGGCGTCCTTTGCTCGGAAG  2136
              ||||||||||||||||||||||||||||||||||||||||||||||||||||||||||||
Sbjct  11446  GGCATGATGGCTGGAGCAATCTGCTCATGAGTGAGGCCGATGGCGTCCTTTGCTCGGAAG  11387

Query  2137   AGTATGAAGATGAACAAAGCCCTGAAAAGATTATCGAGCTGTATGCGGAGTGCATCAGGC  2196
              ||||||||||||||||||||||||||||||||||||||||||||||||||||||||||||
Sbjct  11386  AGTATGAAGATGAACAAAGCCCTGAAAAGATTATCGAGCTGTATGCGGAGTGCATCAGGC  11327

Query  2197   TCTTTCACTCCATCGACATATCGGATTGTCCCTATACGAATAGCTTAGACAGCCGCTTAG  2256
              ||||||||||||||||||||||||||||||||||||||||||||||||||||||||||||
Sbjct  11326  TCTTTCACTCCATCGACATATCGGATTGTCCCTATACGAATAGCTTAGACAGCCGCTTAG  11267

Query  2257   CCGAATTGGATTACTTACTGAATAACGATCTGGCCGATGTGGATTGCGAAAACTGGGAAG  2316
              ||||||||||||||||||||||||||||||||||||||||||||||||||||||||||||
Sbjct  11266  CCGAATTGGATTACTTACTGAATAACGATCTGGCCGATGTGGATTGCGAAAACTGGGAAG  11207

Query  2317   AAGACACTCCATTTAAAGATCCGCGCGAGCTGTATGATTTTTTAAAGACGGAAAAGCCCG  2376
              ||||||||||||||||||||||||||||||||||||||||||||||||||||||||||||
Sbjct  11206  AAGACACTCCATTTAAAGATCCGCGCGAGCTGTATGATTTTTTAAAGACGGAAAAGCCCG  11147

Query  2377   AAGAGGAACTTGTCTTTTCCCACGGCGACCTGGGAGACAGCAACATCTTTGTGAAAGATG  2436
              ||||||||||||||||||||||||||||||||||||||||||||||||||||||||||||
Sbjct  11146  AAGAGGAACTTGTCTTTTCCCACGGCGACCTGGGAGACAGCAACATCTTTGTGAAAGATG  11087

Query  2437   GCAAAGTAAGTGGCTTTATTGATCTTGGGAGAAGCGGCAGGGCGGACAAGTGGTATGACA  2496
              ||||||||||||||||||||||||||||||||||||||||||||||||||||||||||||
Sbjct  11086  GCAAAGTAAGTGGCTTTATTGATCTTGGGAGAAGCGGCAGGGCGGACAAGTGGTATGACA  11027

Query  2497   TTGCCTTCTGCGTCCGGTCGATCAGGGAGGATATCGGGGAAGAACAGTATGTCGAGCTAT  2556
              ||||||||||||||||||||||||||||||||||||||||||||||||||||||||||||
Sbjct  11026  TTGCCTTCTGCGTCCGGTCGATCAGGGAGGATATCGGGGAAGAACAGTATGTCGAGCTAT  10967

Query  2557   TTTTTGACTTACTGGGGATCAAGCCTGATTGGGAGAAAATAAAATATTATATTTTACTGG  2616
              ||||||||||||||||||||||||||||||||||||||||||||||||||||||||||||
Sbjct  10966  TTTTTGACTTACTGGGGATCAAGCCTGATTGGGAGAAAATAAAATATTATATTTTACTGG  10907

Query  2617   ATGAATTGTTTTAG  2630
              ||||||||||||||
Sbjct  10906  ATGAATTGTTTTAG  10893


Range 2: 12086 to 12800

Score:1315 bits(712), Expect:0.0, 
Identities:714/715(99%),  Gaps:0/715(0%), Strand: Plus/Minus

Query  128    ATTATCATGTAAGAAAGCCAAGCGCAAGGGAGTATGATGATTGCTGCAATGAATTTTGGA  187
              ||||||||||||||||||||||||||||||||||||||||||||||||||||||||||||
Sbjct  12800  ATTATCATGTAAGAAAGCCAAGCGCAAGGGAGTATGATGATTGCTGCAATGAATTTTGGA  12741

Query  188    ATGTAACACCTTATGTTATTAAAGGATTGTGCCGTAAGGAAATTTTATTTGCTATTGATC  247
              ||||||||||||||||||||||||||||||||||||||||||||||||||||||||||||
Sbjct  12740  ATGTAACACCTTATGTTATTAAAGGATTGTGCCGTAAGGAAATTTTATTTGCTATTGATC  12681

Query  248    ATTTTAATCAGATTGTTCGCCATGAGCTGCTGAGAATGATATCATGGAAGGTCGGCATCG  307
              ||||||||||||||||||||||||||||||||||||||||||||||||||||||||||||
Sbjct  12680  ATTTTAATCAGATTGTTCGCCATGAGCTGCTGAGAATGATATCATGGAAGGTCGGCATCG  12621

Query  308    AAACAGGCTTTAAATTAAGTGTAGGCAAGAACTATAAGTTTATTGAAAGGTATATATCCG  367
              ||||||||||||||| ||||||||||||||||||||||||||||||||||||||||||||
Sbjct  12620  AAACAGGCTTTAAATGAAGTGTAGGCAAGAACTATAAGTTTATTGAAAGGTATATATCCG  12561

Query  368    AGGATTTGTGGGAGAAACTTTTGTCCACCTACCGGATGGATTCCTATGAAAACATATGGG  427
              ||||||||||||||||||||||||||||||||||||||||||||||||||||||||||||
Sbjct  12560  AGGATTTGTGGGAGAAACTTTTGTCCACCTACCGGATGGATTCCTATGAAAACATATGGG  12501

Query  428    AAGCATTATTTCTATGCCATCAATTGTTCAGGGCGGTATCCGGTGAGGTGGCGGAAAGGC  487
              ||||||||||||||||||||||||||||||||||||||||||||||||||||||||||||
Sbjct  12500  AAGCATTATTTCTATGCCATCAATTGTTCAGGGCGGTATCCGGTGAGGTGGCGGAAAGGC  12441

Query  488    TTCATTATGCCTATCCGGAGTATGATAGGAATATAACAAAATATACCAGGGACATGTATA  547
              ||||||||||||||||||||||||||||||||||||||||||||||||||||||||||||
Sbjct  12440  TTCATTATGCCTATCCGGAGTATGATAGGAATATAACAAAATATACCAGGGACATGTATA  12381

Query  548    AAAAATACACTGGTAAAACCGGCTGCCTGGATAGCACATATGCCGCTGATATAGAAGAGA  607
              ||||||||||||||||||||||||||||||||||||||||||||||||||||||||||||
Sbjct  12380  AAAAATACACTGGTAAAACCGGCTGCCTGGATAGCACATATGCCGCTGATATAGAAGAGA  12321

Query  608    GGCGGGAACAGTGATTACAGAAATGAAAGCAGGGCACCTGAAAGATATCGATAAACCCAG  667
              ||||||||||||||||||||||||||||||||||||||||||||||||||||||||||||
Sbjct  12320  GGCGGGAACAGTGATTACAGAAATGAAAGCAGGGCACCTGAAAGATATCGATAAACCCAG  12261

Query  668    CGAACCATTTGAGGTGATAGGTAAGATTATACCGAGGTATGAAAACGAGAATTGGACCTT  727
              ||||||||||||||||||||||||||||||||||||||||||||||||||||||||||||
Sbjct  12260  CGAACCATTTGAGGTGATAGGTAAGATTATACCGAGGTATGAAAACGAGAATTGGACCTT  12201

Query  728    TACAGAATTACTCTATGAAGCGCCATATTTAAAAAGCTACCAAGACGAAGAGGATGAAGA  787
              ||||||||||||||||||||||||||||||||||||||||||||||||||||||||||||
Sbjct  12200  TACAGAATTACTCTATGAAGCGCCATATTTAAAAAGCTACCAAGACGAAGAGGATGAAGA  12141

Query  788    GGATGAGGAGGCAGATTGCCTTGAATATATTGACAATACTGATAAGATAATATAT  842
              |||||||||||||||||||||||||||||||||||||||||||||||||||||||
Sbjct  12140  GGATGAGGAGGCAGATTGCCTTGAATATATTGACAATACTGATAAGATAATATAT  12086


>Enterococcus faecium strain HJP554 plasmid pHJP554-2, complete sequence
Sequence ID: CP083475.1 Length: 42864
Range 1: 29240 to 30093

Score:1578 bits(854), Expect:0.0, 
Identities:854/854(100%),  Gaps:0/854(0%), Strand: Plus/Plus

Query  1777   TTATAATTAGCTTCTTGGGGTATCTTTAAATACTGTAGAAAAGAGGAAGGAAATAATAAA  1836
              ||||||||||||||||||||||||||||||||||||||||||||||||||||||||||||
Sbjct  29240  TTATAATTAGCTTCTTGGGGTATCTTTAAATACTGTAGAAAAGAGGAAGGAAATAATAAA  29299

Query  1837   TGGCTAAAATGAGAATATCACCGGAATTGAAAAAACTGATCGAAAAATACCGCTGCGTAA  1896
              ||||||||||||||||||||||||||||||||||||||||||||||||||||||||||||
Sbjct  29300  TGGCTAAAATGAGAATATCACCGGAATTGAAAAAACTGATCGAAAAATACCGCTGCGTAA  29359

Query  1897   AAGATACGGAAGGAATGTCTCCTGCTAAGGTATATAAGCTGGTGGGAGAAAATGAAAACC  1956
              ||||||||||||||||||||||||||||||||||||||||||||||||||||||||||||
Sbjct  29360  AAGATACGGAAGGAATGTCTCCTGCTAAGGTATATAAGCTGGTGGGAGAAAATGAAAACC  29419

Query  1957   TATATTTAAAAATGACGGACAGCCGGTATAAAGGGACCACCTATGATGTGGAACGGGAAA  2016
              ||||||||||||||||||||||||||||||||||||||||||||||||||||||||||||
Sbjct  29420  TATATTTAAAAATGACGGACAGCCGGTATAAAGGGACCACCTATGATGTGGAACGGGAAA  29479

Query  2017   AGGACATGATGCTATGGCTGGAAGGAAAGCTGCCTGTTCCAAAGGTCCTGCACTTTGAAC  2076
              ||||||||||||||||||||||||||||||||||||||||||||||||||||||||||||
Sbjct  29480  AGGACATGATGCTATGGCTGGAAGGAAAGCTGCCTGTTCCAAAGGTCCTGCACTTTGAAC  29539

Query  2077   GGCATGATGGCTGGAGCAATCTGCTCATGAGTGAGGCCGATGGCGTCCTTTGCTCGGAAG  2136
              ||||||||||||||||||||||||||||||||||||||||||||||||||||||||||||
Sbjct  29540  GGCATGATGGCTGGAGCAATCTGCTCATGAGTGAGGCCGATGGCGTCCTTTGCTCGGAAG  29599

Query  2137   AGTATGAAGATGAACAAAGCCCTGAAAAGATTATCGAGCTGTATGCGGAGTGCATCAGGC  2196
              ||||||||||||||||||||||||||||||||||||||||||||||||||||||||||||
Sbjct  29600  AGTATGAAGATGAACAAAGCCCTGAAAAGATTATCGAGCTGTATGCGGAGTGCATCAGGC  29659

Query  2197   TCTTTCACTCCATCGACATATCGGATTGTCCCTATACGAATAGCTTAGACAGCCGCTTAG  2256
              ||||||||||||||||||||||||||||||||||||||||||||||||||||||||||||
Sbjct  29660  TCTTTCACTCCATCGACATATCGGATTGTCCCTATACGAATAGCTTAGACAGCCGCTTAG  29719

Query  2257   CCGAATTGGATTACTTACTGAATAACGATCTGGCCGATGTGGATTGCGAAAACTGGGAAG  2316
              ||||||||||||||||||||||||||||||||||||||||||||||||||||||||||||
Sbjct  29720  CCGAATTGGATTACTTACTGAATAACGATCTGGCCGATGTGGATTGCGAAAACTGGGAAG  29779

Query  2317   AAGACACTCCATTTAAAGATCCGCGCGAGCTGTATGATTTTTTAAAGACGGAAAAGCCCG  2376
              ||||||||||||||||||||||||||||||||||||||||||||||||||||||||||||
Sbjct  29780  AAGACACTCCATTTAAAGATCCGCGCGAGCTGTATGATTTTTTAAAGACGGAAAAGCCCG  29839

Query  2377   AAGAGGAACTTGTCTTTTCCCACGGCGACCTGGGAGACAGCAACATCTTTGTGAAAGATG  2436
              ||||||||||||||||||||||||||||||||||||||||||||||||||||||||||||
Sbjct  29840  AAGAGGAACTTGTCTTTTCCCACGGCGACCTGGGAGACAGCAACATCTTTGTGAAAGATG  29899

Query  2437   GCAAAGTAAGTGGCTTTATTGATCTTGGGAGAAGCGGCAGGGCGGACAAGTGGTATGACA  2496
              ||||||||||||||||||||||||||||||||||||||||||||||||||||||||||||
Sbjct  29900  GCAAAGTAAGTGGCTTTATTGATCTTGGGAGAAGCGGCAGGGCGGACAAGTGGTATGACA  29959

Query  2497   TTGCCTTCTGCGTCCGGTCGATCAGGGAGGATATCGGGGAAGAACAGTATGTCGAGCTAT  2556
              ||||||||||||||||||||||||||||||||||||||||||||||||||||||||||||
Sbjct  29960  TTGCCTTCTGCGTCCGGTCGATCAGGGAGGATATCGGGGAAGAACAGTATGTCGAGCTAT  30019

Query  2557   TTTTTGACTTACTGGGGATCAAGCCTGATTGGGAGAAAATAAAATATTATATTTTACTGG  2616
              ||||||||||||||||||||||||||||||||||||||||||||||||||||||||||||
Sbjct  30020  TTTTTGACTTACTGGGGATCAAGCCTGATTGGGAGAAAATAAAATATTATATTTTACTGG  30079

Query  2617   ATGAATTGTTTTAG  2630
              ||||||||||||||
Sbjct  30080  ATGAATTGTTTTAG  30093


>Staphylococcus aureus strain DC.RB_015 chromosome, complete genome
Sequence ID: CP083434.1 Length: 2794578
Range 1: 2025787 to 2026640

Score:1578 bits(854), Expect:0.0, 
Identities:854/854(100%),  Gaps:0/854(0%), Strand: Plus/Plus

Query  1777     TTATAATTAGCTTCTTGGGGTATCTTTAAATACTGTAGAAAAGAGGAAGGAAATAATAAA  1836
                ||||||||||||||||||||||||||||||||||||||||||||||||||||||||||||
Sbjct  2025787  TTATAATTAGCTTCTTGGGGTATCTTTAAATACTGTAGAAAAGAGGAAGGAAATAATAAA  2025846

Query  1837     TGGCTAAAATGAGAATATCACCGGAATTGAAAAAACTGATCGAAAAATACCGCTGCGTAA  1896
                ||||||||||||||||||||||||||||||||||||||||||||||||||||||||||||
Sbjct  2025847  TGGCTAAAATGAGAATATCACCGGAATTGAAAAAACTGATCGAAAAATACCGCTGCGTAA  2025906

Query  1897     AAGATACGGAAGGAATGTCTCCTGCTAAGGTATATAAGCTGGTGGGAGAAAATGAAAACC  1956
                ||||||||||||||||||||||||||||||||||||||||||||||||||||||||||||
Sbjct  2025907  AAGATACGGAAGGAATGTCTCCTGCTAAGGTATATAAGCTGGTGGGAGAAAATGAAAACC  2025966

Query  1957     TATATTTAAAAATGACGGACAGCCGGTATAAAGGGACCACCTATGATGTGGAACGGGAAA  2016
                ||||||||||||||||||||||||||||||||||||||||||||||||||||||||||||
Sbjct  2025967  TATATTTAAAAATGACGGACAGCCGGTATAAAGGGACCACCTATGATGTGGAACGGGAAA  2026026

Query  2017     AGGACATGATGCTATGGCTGGAAGGAAAGCTGCCTGTTCCAAAGGTCCTGCACTTTGAAC  2076
                ||||||||||||||||||||||||||||||||||||||||||||||||||||||||||||
Sbjct  2026027  AGGACATGATGCTATGGCTGGAAGGAAAGCTGCCTGTTCCAAAGGTCCTGCACTTTGAAC  2026086

Query  2077     GGCATGATGGCTGGAGCAATCTGCTCATGAGTGAGGCCGATGGCGTCCTTTGCTCGGAAG  2136
                ||||||||||||||||||||||||||||||||||||||||||||||||||||||||||||
Sbjct  2026087  GGCATGATGGCTGGAGCAATCTGCTCATGAGTGAGGCCGATGGCGTCCTTTGCTCGGAAG  2026146

Query  2137     AGTATGAAGATGAACAAAGCCCTGAAAAGATTATCGAGCTGTATGCGGAGTGCATCAGGC  2196
                ||||||||||||||||||||||||||||||||||||||||||||||||||||||||||||
Sbjct  2026147  AGTATGAAGATGAACAAAGCCCTGAAAAGATTATCGAGCTGTATGCGGAGTGCATCAGGC  2026206

Query  2197     TCTTTCACTCCATCGACATATCGGATTGTCCCTATACGAATAGCTTAGACAGCCGCTTAG  2256
                ||||||||||||||||||||||||||||||||||||||||||||||||||||||||||||
Sbjct  2026207  TCTTTCACTCCATCGACATATCGGATTGTCCCTATACGAATAGCTTAGACAGCCGCTTAG  2026266

Query  2257     CCGAATTGGATTACTTACTGAATAACGATCTGGCCGATGTGGATTGCGAAAACTGGGAAG  2316
                ||||||||||||||||||||||||||||||||||||||||||||||||||||||||||||
Sbjct  2026267  CCGAATTGGATTACTTACTGAATAACGATCTGGCCGATGTGGATTGCGAAAACTGGGAAG  2026326

Query  2317     AAGACACTCCATTTAAAGATCCGCGCGAGCTGTATGATTTTTTAAAGACGGAAAAGCCCG  2376
                ||||||||||||||||||||||||||||||||||||||||||||||||||||||||||||
Sbjct  2026327  AAGACACTCCATTTAAAGATCCGCGCGAGCTGTATGATTTTTTAAAGACGGAAAAGCCCG  2026386

Query  2377     AAGAGGAACTTGTCTTTTCCCACGGCGACCTGGGAGACAGCAACATCTTTGTGAAAGATG  2436
                ||||||||||||||||||||||||||||||||||||||||||||||||||||||||||||
Sbjct  2026387  AAGAGGAACTTGTCTTTTCCCACGGCGACCTGGGAGACAGCAACATCTTTGTGAAAGATG  2026446

Query  2437     GCAAAGTAAGTGGCTTTATTGATCTTGGGAGAAGCGGCAGGGCGGACAAGTGGTATGACA  2496
                ||||||||||||||||||||||||||||||||||||||||||||||||||||||||||||
Sbjct  2026447  GCAAAGTAAGTGGCTTTATTGATCTTGGGAGAAGCGGCAGGGCGGACAAGTGGTATGACA  2026506

Query  2497     TTGCCTTCTGCGTCCGGTCGATCAGGGAGGATATCGGGGAAGAACAGTATGTCGAGCTAT  2556
                ||||||||||||||||||||||||||||||||||||||||||||||||||||||||||||
Sbjct  2026507  TTGCCTTCTGCGTCCGGTCGATCAGGGAGGATATCGGGGAAGAACAGTATGTCGAGCTAT  2026566

Query  2557     TTTTTGACTTACTGGGGATCAAGCCTGATTGGGAGAAAATAAAATATTATATTTTACTGG  2616
                ||||||||||||||||||||||||||||||||||||||||||||||||||||||||||||
Sbjct  2026567  TTTTTGACTTACTGGGGATCAAGCCTGATTGGGAGAAAATAAAATATTATATTTTACTGG  2026626

Query  2617     ATGAATTGTTTTAG  2630
                ||||||||||||||
Sbjct  2026627  ATGAATTGTTTTAG  2026640


Range 2: 2024783 to 2025497

Score:1321 bits(715), Expect:0.0, 
Identities:715/715(100%),  Gaps:0/715(0%), Strand: Plus/Plus

Query  128      ATTATCATGTAAGAAAGCCAAGCGCAAGGGAGTATGATGATTGCTGCAATGAATTTTGGA  187
                ||||||||||||||||||||||||||||||||||||||||||||||||||||||||||||
Sbjct  2024783  ATTATCATGTAAGAAAGCCAAGCGCAAGGGAGTATGATGATTGCTGCAATGAATTTTGGA  2024842

Query  188      ATGTAACACCTTATGTTATTAAAGGATTGTGCCGTAAGGAAATTTTATTTGCTATTGATC  247
                ||||||||||||||||||||||||||||||||||||||||||||||||||||||||||||
Sbjct  2024843  ATGTAACACCTTATGTTATTAAAGGATTGTGCCGTAAGGAAATTTTATTTGCTATTGATC  2024902

Query  248      ATTTTAATCAGATTGTTCGCCATGAGCTGCTGAGAATGATATCATGGAAGGTCGGCATCG  307
                ||||||||||||||||||||||||||||||||||||||||||||||||||||||||||||
Sbjct  2024903  ATTTTAATCAGATTGTTCGCCATGAGCTGCTGAGAATGATATCATGGAAGGTCGGCATCG  2024962

Query  308      AAACAGGCTTTAAATTAAGTGTAGGCAAGAACTATAAGTTTATTGAAAGGTATATATCCG  367
                ||||||||||||||||||||||||||||||||||||||||||||||||||||||||||||
Sbjct  2024963  AAACAGGCTTTAAATTAAGTGTAGGCAAGAACTATAAGTTTATTGAAAGGTATATATCCG  2025022

Query  368      AGGATTTGTGGGAGAAACTTTTGTCCACCTACCGGATGGATTCCTATGAAAACATATGGG  427
                ||||||||||||||||||||||||||||||||||||||||||||||||||||||||||||
Sbjct  2025023  AGGATTTGTGGGAGAAACTTTTGTCCACCTACCGGATGGATTCCTATGAAAACATATGGG  2025082

Query  428      AAGCATTATTTCTATGCCATCAATTGTTCAGGGCGGTATCCGGTGAGGTGGCGGAAAGGC  487
                ||||||||||||||||||||||||||||||||||||||||||||||||||||||||||||
Sbjct  2025083  AAGCATTATTTCTATGCCATCAATTGTTCAGGGCGGTATCCGGTGAGGTGGCGGAAAGGC  2025142

Query  488      TTCATTATGCCTATCCGGAGTATGATAGGAATATAACAAAATATACCAGGGACATGTATA  547
                ||||||||||||||||||||||||||||||||||||||||||||||||||||||||||||
Sbjct  2025143  TTCATTATGCCTATCCGGAGTATGATAGGAATATAACAAAATATACCAGGGACATGTATA  2025202

Query  548      AAAAATACACTGGTAAAACCGGCTGCCTGGATAGCACATATGCCGCTGATATAGAAGAGA  607
                ||||||||||||||||||||||||||||||||||||||||||||||||||||||||||||
Sbjct  2025203  AAAAATACACTGGTAAAACCGGCTGCCTGGATAGCACATATGCCGCTGATATAGAAGAGA  2025262

Query  608      GGCGGGAACAGTGATTACAGAAATGAAAGCAGGGCACCTGAAAGATATCGATAAACCCAG  667
                ||||||||||||||||||||||||||||||||||||||||||||||||||||||||||||
Sbjct  2025263  GGCGGGAACAGTGATTACAGAAATGAAAGCAGGGCACCTGAAAGATATCGATAAACCCAG  2025322

Query  668      CGAACCATTTGAGGTGATAGGTAAGATTATACCGAGGTATGAAAACGAGAATTGGACCTT  727
                ||||||||||||||||||||||||||||||||||||||||||||||||||||||||||||
Sbjct  2025323  CGAACCATTTGAGGTGATAGGTAAGATTATACCGAGGTATGAAAACGAGAATTGGACCTT  2025382

Query  728      TACAGAATTACTCTATGAAGCGCCATATTTAAAAAGCTACCAAGACGAAGAGGATGAAGA  787
                ||||||||||||||||||||||||||||||||||||||||||||||||||||||||||||
Sbjct  2025383  TACAGAATTACTCTATGAAGCGCCATATTTAAAAAGCTACCAAGACGAAGAGGATGAAGA  2025442

Query  788      GGATGAGGAGGCAGATTGCCTTGAATATATTGACAATACTGATAAGATAATATAT  842
                |||||||||||||||||||||||||||||||||||||||||||||||||||||||
Sbjct  2025443  GGATGAGGAGGCAGATTGCCTTGAATATATTGACAATACTGATAAGATAATATAT  2025497


>Campylobacter coli strain C203115 chromosome, complete genome
Sequence ID: CP083379.1 Length: 1708465
Range 1: 863996 to 864849

Score:1578 bits(854), Expect:0.0, 
Identities:854/854(100%),  Gaps:0/854(0%), Strand: Plus/Plus

Query  1777    TTATAATTAGCTTCTTGGGGTATCTTTAAATACTGTAGAAAAGAGGAAGGAAATAATAAA  1836
               ||||||||||||||||||||||||||||||||||||||||||||||||||||||||||||
Sbjct  863996  TTATAATTAGCTTCTTGGGGTATCTTTAAATACTGTAGAAAAGAGGAAGGAAATAATAAA  864055

Query  1837    TGGCTAAAATGAGAATATCACCGGAATTGAAAAAACTGATCGAAAAATACCGCTGCGTAA  1896
               ||||||||||||||||||||||||||||||||||||||||||||||||||||||||||||
Sbjct  864056  TGGCTAAAATGAGAATATCACCGGAATTGAAAAAACTGATCGAAAAATACCGCTGCGTAA  864115

Query  1897    AAGATACGGAAGGAATGTCTCCTGCTAAGGTATATAAGCTGGTGGGAGAAAATGAAAACC  1956
               ||||||||||||||||||||||||||||||||||||||||||||||||||||||||||||
Sbjct  864116  AAGATACGGAAGGAATGTCTCCTGCTAAGGTATATAAGCTGGTGGGAGAAAATGAAAACC  864175

Query  1957    TATATTTAAAAATGACGGACAGCCGGTATAAAGGGACCACCTATGATGTGGAACGGGAAA  2016
               ||||||||||||||||||||||||||||||||||||||||||||||||||||||||||||
Sbjct  864176  TATATTTAAAAATGACGGACAGCCGGTATAAAGGGACCACCTATGATGTGGAACGGGAAA  864235

Query  2017    AGGACATGATGCTATGGCTGGAAGGAAAGCTGCCTGTTCCAAAGGTCCTGCACTTTGAAC  2076
               ||||||||||||||||||||||||||||||||||||||||||||||||||||||||||||
Sbjct  864236  AGGACATGATGCTATGGCTGGAAGGAAAGCTGCCTGTTCCAAAGGTCCTGCACTTTGAAC  864295

Query  2077    GGCATGATGGCTGGAGCAATCTGCTCATGAGTGAGGCCGATGGCGTCCTTTGCTCGGAAG  2136
               ||||||||||||||||||||||||||||||||||||||||||||||||||||||||||||
Sbjct  864296  GGCATGATGGCTGGAGCAATCTGCTCATGAGTGAGGCCGATGGCGTCCTTTGCTCGGAAG  864355

Query  2137    AGTATGAAGATGAACAAAGCCCTGAAAAGATTATCGAGCTGTATGCGGAGTGCATCAGGC  2196
               ||||||||||||||||||||||||||||||||||||||||||||||||||||||||||||
Sbjct  864356  AGTATGAAGATGAACAAAGCCCTGAAAAGATTATCGAGCTGTATGCGGAGTGCATCAGGC  864415

Query  2197    TCTTTCACTCCATCGACATATCGGATTGTCCCTATACGAATAGCTTAGACAGCCGCTTAG  2256
               ||||||||||||||||||||||||||||||||||||||||||||||||||||||||||||
Sbjct  864416  TCTTTCACTCCATCGACATATCGGATTGTCCCTATACGAATAGCTTAGACAGCCGCTTAG  864475

Query  2257    CCGAATTGGATTACTTACTGAATAACGATCTGGCCGATGTGGATTGCGAAAACTGGGAAG  2316
               ||||||||||||||||||||||||||||||||||||||||||||||||||||||||||||
Sbjct  864476  CCGAATTGGATTACTTACTGAATAACGATCTGGCCGATGTGGATTGCGAAAACTGGGAAG  864535

Query  2317    AAGACACTCCATTTAAAGATCCGCGCGAGCTGTATGATTTTTTAAAGACGGAAAAGCCCG  2376
               ||||||||||||||||||||||||||||||||||||||||||||||||||||||||||||
Sbjct  864536  AAGACACTCCATTTAAAGATCCGCGCGAGCTGTATGATTTTTTAAAGACGGAAAAGCCCG  864595

Query  2377    AAGAGGAACTTGTCTTTTCCCACGGCGACCTGGGAGACAGCAACATCTTTGTGAAAGATG  2436
               ||||||||||||||||||||||||||||||||||||||||||||||||||||||||||||
Sbjct  864596  AAGAGGAACTTGTCTTTTCCCACGGCGACCTGGGAGACAGCAACATCTTTGTGAAAGATG  864655

Query  2437    GCAAAGTAAGTGGCTTTATTGATCTTGGGAGAAGCGGCAGGGCGGACAAGTGGTATGACA  2496
               ||||||||||||||||||||||||||||||||||||||||||||||||||||||||||||
Sbjct  864656  GCAAAGTAAGTGGCTTTATTGATCTTGGGAGAAGCGGCAGGGCGGACAAGTGGTATGACA  864715

Query  2497    TTGCCTTCTGCGTCCGGTCGATCAGGGAGGATATCGGGGAAGAACAGTATGTCGAGCTAT  2556
               ||||||||||||||||||||||||||||||||||||||||||||||||||||||||||||
Sbjct  864716  TTGCCTTCTGCGTCCGGTCGATCAGGGAGGATATCGGGGAAGAACAGTATGTCGAGCTAT  864775

Query  2557    TTTTTGACTTACTGGGGATCAAGCCTGATTGGGAGAAAATAAAATATTATATTTTACTGG  2616
               ||||||||||||||||||||||||||||||||||||||||||||||||||||||||||||
Sbjct  864776  TTTTTGACTTACTGGGGATCAAGCCTGATTGGGAGAAAATAAAATATTATATTTTACTGG  864835

Query  2617    ATGAATTGTTTTAG  2630
               ||||||||||||||
Sbjct  864836  ATGAATTGTTTTAG  864849


Range 2: 860967 to 861098

Score:244 bits(132), Expect:7e-60, 
Identities:132/132(100%),  Gaps:0/132(0%), Strand: Plus/Plus

Query  1       ATGAATCAAGGTAGAATTATTGTAATCACAGGTGCGCCGGGGACAGGAAAAACTACAACG  60
               ||||||||||||||||||||||||||||||||||||||||||||||||||||||||||||
Sbjct  860967  ATGAATCAAGGTAGAATTATTGTAATCACAGGTGCGCCGGGGACAGGAAAAACTACAACG  861026

Query  61      GCATCTGCTGTTGCAAAAGAATCAGATTTGGAAAAGTCTGTGCATATGCACACAGATGAC  120
               ||||||||||||||||||||||||||||||||||||||||||||||||||||||||||||
Sbjct  861027  GCATCTGCTGTTGCAAAAGAATCAGATTTGGAAAAGTCTGTGCATATGCACACAGATGAC  861086

Query  121     TTTTATCATTAT  132
               ||||||||||||
Sbjct  861087  TTTTATCATTAT  861098


Range 3: 740689 to 740820

Score:233 bits(126), Expect:2e-56, 
Identities:130/132(98%),  Gaps:0/132(0%), Strand: Plus/Minus

Query  1       ATGAATCAAGGTAGAATTATTGTAATCACAGGTGCGCCGGGGACAGGAAAAACTACAACG  60
               ||||||||||||||||||||||||||||||||||||||||||||||||||||||||||||
Sbjct  740820  ATGAATCAAGGTAGAATTATTGTAATCACAGGTGCGCCGGGGACAGGAAAAACTACAACG  740761

Query  61      GCATCTGCTGTTGCAAAAGAATCAGATTTGGAAAAGTCTGTGCATATGCACACAGATGAC  120
               ||||||| ||||||||||||||||||||||||||||||||| ||||||||||||||||||
Sbjct  740760  GCATCTGTTGTTGCAAAAGAATCAGATTTGGAAAAGTCTGTACATATGCACACAGATGAC  740701

Query  121     TTTTATCATTAT  132
               ||||||||||||
Sbjct  740700  TTTTATCATTAT  740689


>Campylobacter coli strain C203110 chromosome, complete genome
Sequence ID: CP083377.1 Length: 1708852
Range 1: 1023815 to 1024668

Score:1578 bits(854), Expect:0.0, 
Identities:854/854(100%),  Gaps:0/854(0%), Strand: Plus/Plus

Query  1777     TTATAATTAGCTTCTTGGGGTATCTTTAAATACTGTAGAAAAGAGGAAGGAAATAATAAA  1836
                ||||||||||||||||||||||||||||||||||||||||||||||||||||||||||||
Sbjct  1023815  TTATAATTAGCTTCTTGGGGTATCTTTAAATACTGTAGAAAAGAGGAAGGAAATAATAAA  1023874

Query  1837     TGGCTAAAATGAGAATATCACCGGAATTGAAAAAACTGATCGAAAAATACCGCTGCGTAA  1896
                ||||||||||||||||||||||||||||||||||||||||||||||||||||||||||||
Sbjct  1023875  TGGCTAAAATGAGAATATCACCGGAATTGAAAAAACTGATCGAAAAATACCGCTGCGTAA  1023934

Query  1897     AAGATACGGAAGGAATGTCTCCTGCTAAGGTATATAAGCTGGTGGGAGAAAATGAAAACC  1956
                ||||||||||||||||||||||||||||||||||||||||||||||||||||||||||||
Sbjct  1023935  AAGATACGGAAGGAATGTCTCCTGCTAAGGTATATAAGCTGGTGGGAGAAAATGAAAACC  1023994

Query  1957     TATATTTAAAAATGACGGACAGCCGGTATAAAGGGACCACCTATGATGTGGAACGGGAAA  2016
                ||||||||||||||||||||||||||||||||||||||||||||||||||||||||||||
Sbjct  1023995  TATATTTAAAAATGACGGACAGCCGGTATAAAGGGACCACCTATGATGTGGAACGGGAAA  1024054

Query  2017     AGGACATGATGCTATGGCTGGAAGGAAAGCTGCCTGTTCCAAAGGTCCTGCACTTTGAAC  2076
                ||||||||||||||||||||||||||||||||||||||||||||||||||||||||||||
Sbjct  1024055  AGGACATGATGCTATGGCTGGAAGGAAAGCTGCCTGTTCCAAAGGTCCTGCACTTTGAAC  1024114

Query  2077     GGCATGATGGCTGGAGCAATCTGCTCATGAGTGAGGCCGATGGCGTCCTTTGCTCGGAAG  2136
                ||||||||||||||||||||||||||||||||||||||||||||||||||||||||||||
Sbjct  1024115  GGCATGATGGCTGGAGCAATCTGCTCATGAGTGAGGCCGATGGCGTCCTTTGCTCGGAAG  1024174

Query  2137     AGTATGAAGATGAACAAAGCCCTGAAAAGATTATCGAGCTGTATGCGGAGTGCATCAGGC  2196
                ||||||||||||||||||||||||||||||||||||||||||||||||||||||||||||
Sbjct  1024175  AGTATGAAGATGAACAAAGCCCTGAAAAGATTATCGAGCTGTATGCGGAGTGCATCAGGC  1024234

Query  2197     TCTTTCACTCCATCGACATATCGGATTGTCCCTATACGAATAGCTTAGACAGCCGCTTAG  2256
                ||||||||||||||||||||||||||||||||||||||||||||||||||||||||||||
Sbjct  1024235  TCTTTCACTCCATCGACATATCGGATTGTCCCTATACGAATAGCTTAGACAGCCGCTTAG  1024294

Query  2257     CCGAATTGGATTACTTACTGAATAACGATCTGGCCGATGTGGATTGCGAAAACTGGGAAG  2316
                ||||||||||||||||||||||||||||||||||||||||||||||||||||||||||||
Sbjct  1024295  CCGAATTGGATTACTTACTGAATAACGATCTGGCCGATGTGGATTGCGAAAACTGGGAAG  1024354

Query  2317     AAGACACTCCATTTAAAGATCCGCGCGAGCTGTATGATTTTTTAAAGACGGAAAAGCCCG  2376
                ||||||||||||||||||||||||||||||||||||||||||||||||||||||||||||
Sbjct  1024355  AAGACACTCCATTTAAAGATCCGCGCGAGCTGTATGATTTTTTAAAGACGGAAAAGCCCG  1024414

Query  2377     AAGAGGAACTTGTCTTTTCCCACGGCGACCTGGGAGACAGCAACATCTTTGTGAAAGATG  2436
                ||||||||||||||||||||||||||||||||||||||||||||||||||||||||||||
Sbjct  1024415  AAGAGGAACTTGTCTTTTCCCACGGCGACCTGGGAGACAGCAACATCTTTGTGAAAGATG  1024474

Query  2437     GCAAAGTAAGTGGCTTTATTGATCTTGGGAGAAGCGGCAGGGCGGACAAGTGGTATGACA  2496
                ||||||||||||||||||||||||||||||||||||||||||||||||||||||||||||
Sbjct  1024475  GCAAAGTAAGTGGCTTTATTGATCTTGGGAGAAGCGGCAGGGCGGACAAGTGGTATGACA  1024534

Query  2497     TTGCCTTCTGCGTCCGGTCGATCAGGGAGGATATCGGGGAAGAACAGTATGTCGAGCTAT  2556
                ||||||||||||||||||||||||||||||||||||||||||||||||||||||||||||
Sbjct  1024535  TTGCCTTCTGCGTCCGGTCGATCAGGGAGGATATCGGGGAAGAACAGTATGTCGAGCTAT  1024594

Query  2557     TTTTTGACTTACTGGGGATCAAGCCTGATTGGGAGAAAATAAAATATTATATTTTACTGG  2616
                ||||||||||||||||||||||||||||||||||||||||||||||||||||||||||||
Sbjct  1024595  TTTTTGACTTACTGGGGATCAAGCCTGATTGGGAGAAAATAAAATATTATATTTTACTGG  1024654

Query  2617     ATGAATTGTTTTAG  2630
                ||||||||||||||
Sbjct  1024655  ATGAATTGTTTTAG  1024668


Range 2: 1020786 to 1020917

Score:244 bits(132), Expect:7e-60, 
Identities:132/132(100%),  Gaps:0/132(0%), Strand: Plus/Plus

Query  1        ATGAATCAAGGTAGAATTATTGTAATCACAGGTGCGCCGGGGACAGGAAAAACTACAACG  60
                ||||||||||||||||||||||||||||||||||||||||||||||||||||||||||||
Sbjct  1020786  ATGAATCAAGGTAGAATTATTGTAATCACAGGTGCGCCGGGGACAGGAAAAACTACAACG  1020845

Query  61       GCATCTGCTGTTGCAAAAGAATCAGATTTGGAAAAGTCTGTGCATATGCACACAGATGAC  120
                ||||||||||||||||||||||||||||||||||||||||||||||||||||||||||||
Sbjct  1020846  GCATCTGCTGTTGCAAAAGAATCAGATTTGGAAAAGTCTGTGCATATGCACACAGATGAC  1020905

Query  121      TTTTATCATTAT  132
                ||||||||||||
Sbjct  1020906  TTTTATCATTAT  1020917


Range 3: 603366 to 603497

Score:219 bits(118), Expect:4e-52, 
Identities:126/132(95%),  Gaps:0/132(0%), Strand: Plus/Minus

Query  1       ATGAATCAAGGTAGAATTATTGTAATCACAGGTGCGCCGGGGACAGGAAAAACTACAACG  60
               ||||||||||| ||||||||||| || |||||| ||||||||||||||||||||||||||
Sbjct  603497  ATGAATCAAGGWAGAATTATTGTRATYACAGGTKCGCCGGGGACAGGAAAAACTACAACG  603438

Query  61      GCATCTGCTGTTGCAAAAGAATCAGATTTGGAAAAGTCTGTGCATATGCACACAGATGAC  120
               ||||||| ||||||||||||||||||||||||||||||||| ||||||||||||||||||
Sbjct  603437  GCATCTGTTGTTGCAAAAGAATCAGATTTGGAAAAGTCTGTACATATGCACACAGATGAC  603378

Query  121     TTTTATCATTAT  132
               ||||||||||||
Sbjct  603377  TTTTATCATTAT  603366


>Campylobacter coli strain C203018 chromosome, complete genome
Sequence ID: CP083395.1 Length: 1709062
Range 1: 898513 to 899366

Score:1578 bits(854), Expect:0.0, 
Identities:854/854(100%),  Gaps:0/854(0%), Strand: Plus/Plus

Query  1777    TTATAATTAGCTTCTTGGGGTATCTTTAAATACTGTAGAAAAGAGGAAGGAAATAATAAA  1836
               ||||||||||||||||||||||||||||||||||||||||||||||||||||||||||||
Sbjct  898513  TTATAATTAGCTTCTTGGGGTATCTTTAAATACTGTAGAAAAGAGGAAGGAAATAATAAA  898572

Query  1837    TGGCTAAAATGAGAATATCACCGGAATTGAAAAAACTGATCGAAAAATACCGCTGCGTAA  1896
               ||||||||||||||||||||||||||||||||||||||||||||||||||||||||||||
Sbjct  898573  TGGCTAAAATGAGAATATCACCGGAATTGAAAAAACTGATCGAAAAATACCGCTGCGTAA  898632

Query  1897    AAGATACGGAAGGAATGTCTCCTGCTAAGGTATATAAGCTGGTGGGAGAAAATGAAAACC  1956
               ||||||||||||||||||||||||||||||||||||||||||||||||||||||||||||
Sbjct  898633  AAGATACGGAAGGAATGTCTCCTGCTAAGGTATATAAGCTGGTGGGAGAAAATGAAAACC  898692

Query  1957    TATATTTAAAAATGACGGACAGCCGGTATAAAGGGACCACCTATGATGTGGAACGGGAAA  2016
               ||||||||||||||||||||||||||||||||||||||||||||||||||||||||||||
Sbjct  898693  TATATTTAAAAATGACGGACAGCCGGTATAAAGGGACCACCTATGATGTGGAACGGGAAA  898752

Query  2017    AGGACATGATGCTATGGCTGGAAGGAAAGCTGCCTGTTCCAAAGGTCCTGCACTTTGAAC  2076
               ||||||||||||||||||||||||||||||||||||||||||||||||||||||||||||
Sbjct  898753  AGGACATGATGCTATGGCTGGAAGGAAAGCTGCCTGTTCCAAAGGTCCTGCACTTTGAAC  898812

Query  2077    GGCATGATGGCTGGAGCAATCTGCTCATGAGTGAGGCCGATGGCGTCCTTTGCTCGGAAG  2136
               ||||||||||||||||||||||||||||||||||||||||||||||||||||||||||||
Sbjct  898813  GGCATGATGGCTGGAGCAATCTGCTCATGAGTGAGGCCGATGGCGTCCTTTGCTCGGAAG  898872

Query  2137    AGTATGAAGATGAACAAAGCCCTGAAAAGATTATCGAGCTGTATGCGGAGTGCATCAGGC  2196
               ||||||||||||||||||||||||||||||||||||||||||||||||||||||||||||
Sbjct  898873  AGTATGAAGATGAACAAAGCCCTGAAAAGATTATCGAGCTGTATGCGGAGTGCATCAGGC  898932

Query  2197    TCTTTCACTCCATCGACATATCGGATTGTCCCTATACGAATAGCTTAGACAGCCGCTTAG  2256
               ||||||||||||||||||||||||||||||||||||||||||||||||||||||||||||
Sbjct  898933  TCTTTCACTCCATCGACATATCGGATTGTCCCTATACGAATAGCTTAGACAGCCGCTTAG  898992

Query  2257    CCGAATTGGATTACTTACTGAATAACGATCTGGCCGATGTGGATTGCGAAAACTGGGAAG  2316
               ||||||||||||||||||||||||||||||||||||||||||||||||||||||||||||
Sbjct  898993  CCGAATTGGATTACTTACTGAATAACGATCTGGCCGATGTGGATTGCGAAAACTGGGAAG  899052

Query  2317    AAGACACTCCATTTAAAGATCCGCGCGAGCTGTATGATTTTTTAAAGACGGAAAAGCCCG  2376
               ||||||||||||||||||||||||||||||||||||||||||||||||||||||||||||
Sbjct  899053  AAGACACTCCATTTAAAGATCCGCGCGAGCTGTATGATTTTTTAAAGACGGAAAAGCCCG  899112

Query  2377    AAGAGGAACTTGTCTTTTCCCACGGCGACCTGGGAGACAGCAACATCTTTGTGAAAGATG  2436
               ||||||||||||||||||||||||||||||||||||||||||||||||||||||||||||
Sbjct  899113  AAGAGGAACTTGTCTTTTCCCACGGCGACCTGGGAGACAGCAACATCTTTGTGAAAGATG  899172

Query  2437    GCAAAGTAAGTGGCTTTATTGATCTTGGGAGAAGCGGCAGGGCGGACAAGTGGTATGACA  2496
               ||||||||||||||||||||||||||||||||||||||||||||||||||||||||||||
Sbjct  899173  GCAAAGTAAGTGGCTTTATTGATCTTGGGAGAAGCGGCAGGGCGGACAAGTGGTATGACA  899232

Query  2497    TTGCCTTCTGCGTCCGGTCGATCAGGGAGGATATCGGGGAAGAACAGTATGTCGAGCTAT  2556
               ||||||||||||||||||||||||||||||||||||||||||||||||||||||||||||
Sbjct  899233  TTGCCTTCTGCGTCCGGTCGATCAGGGAGGATATCGGGGAAGAACAGTATGTCGAGCTAT  899292

Query  2557    TTTTTGACTTACTGGGGATCAAGCCTGATTGGGAGAAAATAAAATATTATATTTTACTGG  2616
               ||||||||||||||||||||||||||||||||||||||||||||||||||||||||||||
Sbjct  899293  TTTTTGACTTACTGGGGATCAAGCCTGATTGGGAGAAAATAAAATATTATATTTTACTGG  899352

Query  2617    ATGAATTGTTTTAG  2630
               ||||||||||||||
Sbjct  899353  ATGAATTGTTTTAG  899366


Range 2: 895484 to 895615

Score:244 bits(132), Expect:7e-60, 
Identities:132/132(100%),  Gaps:0/132(0%), Strand: Plus/Plus

Query  1       ATGAATCAAGGTAGAATTATTGTAATCACAGGTGCGCCGGGGACAGGAAAAACTACAACG  60
               ||||||||||||||||||||||||||||||||||||||||||||||||||||||||||||
Sbjct  895484  ATGAATCAAGGTAGAATTATTGTAATCACAGGTGCGCCGGGGACAGGAAAAACTACAACG  895543

Query  61      GCATCTGCTGTTGCAAAAGAATCAGATTTGGAAAAGTCTGTGCATATGCACACAGATGAC  120
               ||||||||||||||||||||||||||||||||||||||||||||||||||||||||||||
Sbjct  895544  GCATCTGCTGTTGCAAAAGAATCAGATTTGGAAAAGTCTGTGCATATGCACACAGATGAC  895603

Query  121     TTTTATCATTAT  132
               ||||||||||||
Sbjct  895604  TTTTATCATTAT  895615


Range 3: 495466 to 495597

Score:233 bits(126), Expect:2e-56, 
Identities:130/132(98%),  Gaps:0/132(0%), Strand: Plus/Minus

Query  1       ATGAATCAAGGTAGAATTATTGTAATCACAGGTGCGCCGGGGACAGGAAAAACTACAACG  60
               ||||||||||||||||||||||||||||||||||||||||||||||||||||||||||||
Sbjct  495597  ATGAATCAAGGTAGAATTATTGTAATCACAGGTGCGCCGGGGACAGGAAAAACTACAACG  495538

Query  61      GCATCTGCTGTTGCAAAAGAATCAGATTTGGAAAAGTCTGTGCATATGCACACAGATGAC  120
               ||||||| ||||||||||||||||||||||||||||||||| ||||||||||||||||||
Sbjct  495537  GCATCTGTTGTTGCAAAAGAATCAGATTTGGAAAAGTCTGTACATATGCACACAGATGAC  495478

Query  121     TTTTATCATTAT  132
               ||||||||||||
Sbjct  495477  TTTTATCATTAT  495466


>Staphylococcus pseudintermedius strain HSP225 chromosome, complete genome
Sequence ID: CP083209.1 Length: 2752898
Range 1: 1917167 to 1918020

Score:1578 bits(854), Expect:0.0, 
Identities:854/854(100%),  Gaps:0/854(0%), Strand: Plus/Minus

Query  1777     TTATAATTAGCTTCTTGGGGTATCTTTAAATACTGTAGAAAAGAGGAAGGAAATAATAAA  1836
                ||||||||||||||||||||||||||||||||||||||||||||||||||||||||||||
Sbjct  1918020  TTATAATTAGCTTCTTGGGGTATCTTTAAATACTGTAGAAAAGAGGAAGGAAATAATAAA  1917961

Query  1837     TGGCTAAAATGAGAATATCACCGGAATTGAAAAAACTGATCGAAAAATACCGCTGCGTAA  1896
                ||||||||||||||||||||||||||||||||||||||||||||||||||||||||||||
Sbjct  1917960  TGGCTAAAATGAGAATATCACCGGAATTGAAAAAACTGATCGAAAAATACCGCTGCGTAA  1917901

Query  1897     AAGATACGGAAGGAATGTCTCCTGCTAAGGTATATAAGCTGGTGGGAGAAAATGAAAACC  1956
                ||||||||||||||||||||||||||||||||||||||||||||||||||||||||||||
Sbjct  1917900  AAGATACGGAAGGAATGTCTCCTGCTAAGGTATATAAGCTGGTGGGAGAAAATGAAAACC  1917841

Query  1957     TATATTTAAAAATGACGGACAGCCGGTATAAAGGGACCACCTATGATGTGGAACGGGAAA  2016
                ||||||||||||||||||||||||||||||||||||||||||||||||||||||||||||
Sbjct  1917840  TATATTTAAAAATGACGGACAGCCGGTATAAAGGGACCACCTATGATGTGGAACGGGAAA  1917781

Query  2017     AGGACATGATGCTATGGCTGGAAGGAAAGCTGCCTGTTCCAAAGGTCCTGCACTTTGAAC  2076
                ||||||||||||||||||||||||||||||||||||||||||||||||||||||||||||
Sbjct  1917780  AGGACATGATGCTATGGCTGGAAGGAAAGCTGCCTGTTCCAAAGGTCCTGCACTTTGAAC  1917721

Query  2077     GGCATGATGGCTGGAGCAATCTGCTCATGAGTGAGGCCGATGGCGTCCTTTGCTCGGAAG  2136
                ||||||||||||||||||||||||||||||||||||||||||||||||||||||||||||
Sbjct  1917720  GGCATGATGGCTGGAGCAATCTGCTCATGAGTGAGGCCGATGGCGTCCTTTGCTCGGAAG  1917661

Query  2137     AGTATGAAGATGAACAAAGCCCTGAAAAGATTATCGAGCTGTATGCGGAGTGCATCAGGC  2196
                ||||||||||||||||||||||||||||||||||||||||||||||||||||||||||||
Sbjct  1917660  AGTATGAAGATGAACAAAGCCCTGAAAAGATTATCGAGCTGTATGCGGAGTGCATCAGGC  1917601

Query  2197     TCTTTCACTCCATCGACATATCGGATTGTCCCTATACGAATAGCTTAGACAGCCGCTTAG  2256
                ||||||||||||||||||||||||||||||||||||||||||||||||||||||||||||
Sbjct  1917600  TCTTTCACTCCATCGACATATCGGATTGTCCCTATACGAATAGCTTAGACAGCCGCTTAG  1917541

Query  2257     CCGAATTGGATTACTTACTGAATAACGATCTGGCCGATGTGGATTGCGAAAACTGGGAAG  2316
                ||||||||||||||||||||||||||||||||||||||||||||||||||||||||||||
Sbjct  1917540  CCGAATTGGATTACTTACTGAATAACGATCTGGCCGATGTGGATTGCGAAAACTGGGAAG  1917481

Query  2317     AAGACACTCCATTTAAAGATCCGCGCGAGCTGTATGATTTTTTAAAGACGGAAAAGCCCG  2376
                ||||||||||||||||||||||||||||||||||||||||||||||||||||||||||||
Sbjct  1917480  AAGACACTCCATTTAAAGATCCGCGCGAGCTGTATGATTTTTTAAAGACGGAAAAGCCCG  1917421

Query  2377     AAGAGGAACTTGTCTTTTCCCACGGCGACCTGGGAGACAGCAACATCTTTGTGAAAGATG  2436
                ||||||||||||||||||||||||||||||||||||||||||||||||||||||||||||
Sbjct  1917420  AAGAGGAACTTGTCTTTTCCCACGGCGACCTGGGAGACAGCAACATCTTTGTGAAAGATG  1917361

Query  2437     GCAAAGTAAGTGGCTTTATTGATCTTGGGAGAAGCGGCAGGGCGGACAAGTGGTATGACA  2496
                ||||||||||||||||||||||||||||||||||||||||||||||||||||||||||||
Sbjct  1917360  GCAAAGTAAGTGGCTTTATTGATCTTGGGAGAAGCGGCAGGGCGGACAAGTGGTATGACA  1917301

Query  2497     TTGCCTTCTGCGTCCGGTCGATCAGGGAGGATATCGGGGAAGAACAGTATGTCGAGCTAT  2556
                ||||||||||||||||||||||||||||||||||||||||||||||||||||||||||||
Sbjct  1917300  TTGCCTTCTGCGTCCGGTCGATCAGGGAGGATATCGGGGAAGAACAGTATGTCGAGCTAT  1917241

Query  2557     TTTTTGACTTACTGGGGATCAAGCCTGATTGGGAGAAAATAAAATATTATATTTTACTGG  2616
                ||||||||||||||||||||||||||||||||||||||||||||||||||||||||||||
Sbjct  1917240  TTTTTGACTTACTGGGGATCAAGCCTGATTGGGAGAAAATAAAATATTATATTTTACTGG  1917181

Query  2617     ATGAATTGTTTTAG  2630
                ||||||||||||||
Sbjct  1917180  ATGAATTGTTTTAG  1917167


Range 2: 1918096 to 1918810

Score:1321 bits(715), Expect:0.0, 
Identities:715/715(100%),  Gaps:0/715(0%), Strand: Plus/Minus

Query  128      ATTATCATGTAAGAAAGCCAAGCGCAAGGGAGTATGATGATTGCTGCAATGAATTTTGGA  187
                ||||||||||||||||||||||||||||||||||||||||||||||||||||||||||||
Sbjct  1918810  ATTATCATGTAAGAAAGCCAAGCGCAAGGGAGTATGATGATTGCTGCAATGAATTTTGGA  1918751

Query  188      ATGTAACACCTTATGTTATTAAAGGATTGTGCCGTAAGGAAATTTTATTTGCTATTGATC  247
                ||||||||||||||||||||||||||||||||||||||||||||||||||||||||||||
Sbjct  1918750  ATGTAACACCTTATGTTATTAAAGGATTGTGCCGTAAGGAAATTTTATTTGCTATTGATC  1918691

Query  248      ATTTTAATCAGATTGTTCGCCATGAGCTGCTGAGAATGATATCATGGAAGGTCGGCATCG  307
                ||||||||||||||||||||||||||||||||||||||||||||||||||||||||||||
Sbjct  1918690  ATTTTAATCAGATTGTTCGCCATGAGCTGCTGAGAATGATATCATGGAAGGTCGGCATCG  1918631

Query  308      AAACAGGCTTTAAATTAAGTGTAGGCAAGAACTATAAGTTTATTGAAAGGTATATATCCG  367
                ||||||||||||||||||||||||||||||||||||||||||||||||||||||||||||
Sbjct  1918630  AAACAGGCTTTAAATTAAGTGTAGGCAAGAACTATAAGTTTATTGAAAGGTATATATCCG  1918571

Query  368      AGGATTTGTGGGAGAAACTTTTGTCCACCTACCGGATGGATTCCTATGAAAACATATGGG  427
                ||||||||||||||||||||||||||||||||||||||||||||||||||||||||||||
Sbjct  1918570  AGGATTTGTGGGAGAAACTTTTGTCCACCTACCGGATGGATTCCTATGAAAACATATGGG  1918511

Query  428      AAGCATTATTTCTATGCCATCAATTGTTCAGGGCGGTATCCGGTGAGGTGGCGGAAAGGC  487
                ||||||||||||||||||||||||||||||||||||||||||||||||||||||||||||
Sbjct  1918510  AAGCATTATTTCTATGCCATCAATTGTTCAGGGCGGTATCCGGTGAGGTGGCGGAAAGGC  1918451

Query  488      TTCATTATGCCTATCCGGAGTATGATAGGAATATAACAAAATATACCAGGGACATGTATA  547
                ||||||||||||||||||||||||||||||||||||||||||||||||||||||||||||
Sbjct  1918450  TTCATTATGCCTATCCGGAGTATGATAGGAATATAACAAAATATACCAGGGACATGTATA  1918391

Query  548      AAAAATACACTGGTAAAACCGGCTGCCTGGATAGCACATATGCCGCTGATATAGAAGAGA  607
                ||||||||||||||||||||||||||||||||||||||||||||||||||||||||||||
Sbjct  1918390  AAAAATACACTGGTAAAACCGGCTGCCTGGATAGCACATATGCCGCTGATATAGAAGAGA  1918331

Query  608      GGCGGGAACAGTGATTACAGAAATGAAAGCAGGGCACCTGAAAGATATCGATAAACCCAG  667
                ||||||||||||||||||||||||||||||||||||||||||||||||||||||||||||
Sbjct  1918330  GGCGGGAACAGTGATTACAGAAATGAAAGCAGGGCACCTGAAAGATATCGATAAACCCAG  1918271

Query  668      CGAACCATTTGAGGTGATAGGTAAGATTATACCGAGGTATGAAAACGAGAATTGGACCTT  727
                ||||||||||||||||||||||||||||||||||||||||||||||||||||||||||||
Sbjct  1918270  CGAACCATTTGAGGTGATAGGTAAGATTATACCGAGGTATGAAAACGAGAATTGGACCTT  1918211

Query  728      TACAGAATTACTCTATGAAGCGCCATATTTAAAAAGCTACCAAGACGAAGAGGATGAAGA  787
                ||||||||||||||||||||||||||||||||||||||||||||||||||||||||||||
Sbjct  1918210  TACAGAATTACTCTATGAAGCGCCATATTTAAAAAGCTACCAAGACGAAGAGGATGAAGA  1918151

Query  788      GGATGAGGAGGCAGATTGCCTTGAATATATTGACAATACTGATAAGATAATATAT  842
                |||||||||||||||||||||||||||||||||||||||||||||||||||||||
Sbjct  1918150  GGATGAGGAGGCAGATTGCCTTGAATATATTGACAATACTGATAAGATAATATAT  1918096


Range 3: 1928675 to 1929101

Score:296 bits(160), Expect:2e-75, 
Identities:339/428(79%),  Gaps:2/428(0%), Strand: Plus/Minus

Query  128      ATTATCATGTAAGAAAGCCAAGCGCAAGGGAGTATGATGATTGCTGCAATGAATTTTGGA  187
                ||||||||||||||||||||||||||||||||||||||||||||||||||||||||||||
Sbjct  1929101  ATTATCATGTAAGAAAGCCAAGCGCAAGGGAGTATGATGATTGCTGCAATGAATTTTGGA  1929042

Query  188      ATGTAACACCTTATGTTATTAAAGGATTGTGCCGTAAGGAAATTTTATTTGCTATTGATC  247
                |||||||||||||||||||||||||||||||||| || || ||  | ||||| || ||||
Sbjct  1929041  ATGTAACACCTTATGTTATTAAAGGATTGTGCCGCAAAGAGATACTGTTTGCAATCGATC  1928982

Query  248      ATTTTAATCAGATTGTTCGCCATGAGCTGCTGAGAATGATATCATGGAAGGTCGGCATCG  307
                || | || |||||| | ||   ||| || || || ||||| || |||||||| || ||  
Sbjct  1928981  ATCTGAACCAGATTCTACGGTTTGAACTACTTAGGATGATGTCGTGGAAGGTTGGGATAA  1928922

Query  308      AAACAGGCTTTAAATTAAGTGTAGGCAAGAACTATAAGTTTATTGAAAGGTATATATCCG  367
                | ||||  |||  ||||||||| || || || ||||||| |||| | |  || ||    |
Sbjct  1928921  AGACAGAATTTTCATTAAGTGTTGGGAAAAATTATAAGTATATTAACAAATACATTGATG  1928862

Query  368      AGGATTTGTGGGAGAAACTTTTGTCCACCTACCGGATGGATTCCTATGAAAACATATGGG  427
                | ||| | ||| | | | | || || || || || ||||||||||||||||| || ||| 
Sbjct  1928861  AAGATCTATGGAATAGATTATTATCTACATATCGCATGGATTCCTATGAAAATATTTGG-  1928803

Query  428      AAG-CATTATTTCTATGCCATCAATTGTTCAGGGCGGTATCCGGTGAGGTGGCGGAAAGG  486
                ||| |||||||| ||||||| |||||||||||||  || |||   ||||| || |||   
Sbjct  1928802  AAGTCATTATTTATATGCCACCAATTGTTCAGGGAAGTGTCCAAAGAGGTAGCAGAACTA  1928743

Query  487      CTTCATTATGCCTATCCGGAGTATGATAGGAATATAACAAAATATACCAGGGACATGTAT  546
                ||    | ||  ||||| ||||||| || ||| ||||||| |||||||  ||||||||||
Sbjct  1928742  CTGGGGTTTGATTATCCAGAGTATGGTAAGAACATAACAAGATATACCGAGGACATGTAT  1928683

Query  547      AAAAAATA  554
                ||||||||
Sbjct  1928682  AAAAAATA  1928675


>Staphylococcus pseudintermedius strain HSP224 chromosome, complete genome
Sequence ID: CP083210.1 Length: 2711397
Range 1: 1917118 to 1917971

Score:1578 bits(854), Expect:0.0, 
Identities:854/854(100%),  Gaps:0/854(0%), Strand: Plus/Minus

Query  1777     TTATAATTAGCTTCTTGGGGTATCTTTAAATACTGTAGAAAAGAGGAAGGAAATAATAAA  1836
                ||||||||||||||||||||||||||||||||||||||||||||||||||||||||||||
Sbjct  1917971  TTATAATTAGCTTCTTGGGGTATCTTTAAATACTGTAGAAAAGAGGAAGGAAATAATAAA  1917912

Query  1837     TGGCTAAAATGAGAATATCACCGGAATTGAAAAAACTGATCGAAAAATACCGCTGCGTAA  1896
                ||||||||||||||||||||||||||||||||||||||||||||||||||||||||||||
Sbjct  1917911  TGGCTAAAATGAGAATATCACCGGAATTGAAAAAACTGATCGAAAAATACCGCTGCGTAA  1917852

Query  1897     AAGATACGGAAGGAATGTCTCCTGCTAAGGTATATAAGCTGGTGGGAGAAAATGAAAACC  1956
                ||||||||||||||||||||||||||||||||||||||||||||||||||||||||||||
Sbjct  1917851  AAGATACGGAAGGAATGTCTCCTGCTAAGGTATATAAGCTGGTGGGAGAAAATGAAAACC  1917792

Query  1957     TATATTTAAAAATGACGGACAGCCGGTATAAAGGGACCACCTATGATGTGGAACGGGAAA  2016
                ||||||||||||||||||||||||||||||||||||||||||||||||||||||||||||
Sbjct  1917791  TATATTTAAAAATGACGGACAGCCGGTATAAAGGGACCACCTATGATGTGGAACGGGAAA  1917732

Query  2017     AGGACATGATGCTATGGCTGGAAGGAAAGCTGCCTGTTCCAAAGGTCCTGCACTTTGAAC  2076
                ||||||||||||||||||||||||||||||||||||||||||||||||||||||||||||
Sbjct  1917731  AGGACATGATGCTATGGCTGGAAGGAAAGCTGCCTGTTCCAAAGGTCCTGCACTTTGAAC  1917672

Query  2077     GGCATGATGGCTGGAGCAATCTGCTCATGAGTGAGGCCGATGGCGTCCTTTGCTCGGAAG  2136
                ||||||||||||||||||||||||||||||||||||||||||||||||||||||||||||
Sbjct  1917671  GGCATGATGGCTGGAGCAATCTGCTCATGAGTGAGGCCGATGGCGTCCTTTGCTCGGAAG  1917612

Query  2137     AGTATGAAGATGAACAAAGCCCTGAAAAGATTATCGAGCTGTATGCGGAGTGCATCAGGC  2196
                ||||||||||||||||||||||||||||||||||||||||||||||||||||||||||||
Sbjct  1917611  AGTATGAAGATGAACAAAGCCCTGAAAAGATTATCGAGCTGTATGCGGAGTGCATCAGGC  1917552

Query  2197     TCTTTCACTCCATCGACATATCGGATTGTCCCTATACGAATAGCTTAGACAGCCGCTTAG  2256
                ||||||||||||||||||||||||||||||||||||||||||||||||||||||||||||
Sbjct  1917551  TCTTTCACTCCATCGACATATCGGATTGTCCCTATACGAATAGCTTAGACAGCCGCTTAG  1917492

Query  2257     CCGAATTGGATTACTTACTGAATAACGATCTGGCCGATGTGGATTGCGAAAACTGGGAAG  2316
                ||||||||||||||||||||||||||||||||||||||||||||||||||||||||||||
Sbjct  1917491  CCGAATTGGATTACTTACTGAATAACGATCTGGCCGATGTGGATTGCGAAAACTGGGAAG  1917432

Query  2317     AAGACACTCCATTTAAAGATCCGCGCGAGCTGTATGATTTTTTAAAGACGGAAAAGCCCG  2376
                ||||||||||||||||||||||||||||||||||||||||||||||||||||||||||||
Sbjct  1917431  AAGACACTCCATTTAAAGATCCGCGCGAGCTGTATGATTTTTTAAAGACGGAAAAGCCCG  1917372

Query  2377     AAGAGGAACTTGTCTTTTCCCACGGCGACCTGGGAGACAGCAACATCTTTGTGAAAGATG  2436
                ||||||||||||||||||||||||||||||||||||||||||||||||||||||||||||
Sbjct  1917371  AAGAGGAACTTGTCTTTTCCCACGGCGACCTGGGAGACAGCAACATCTTTGTGAAAGATG  1917312

Query  2437     GCAAAGTAAGTGGCTTTATTGATCTTGGGAGAAGCGGCAGGGCGGACAAGTGGTATGACA  2496
                ||||||||||||||||||||||||||||||||||||||||||||||||||||||||||||
Sbjct  1917311  GCAAAGTAAGTGGCTTTATTGATCTTGGGAGAAGCGGCAGGGCGGACAAGTGGTATGACA  1917252

Query  2497     TTGCCTTCTGCGTCCGGTCGATCAGGGAGGATATCGGGGAAGAACAGTATGTCGAGCTAT  2556
                ||||||||||||||||||||||||||||||||||||||||||||||||||||||||||||
Sbjct  1917251  TTGCCTTCTGCGTCCGGTCGATCAGGGAGGATATCGGGGAAGAACAGTATGTCGAGCTAT  1917192

Query  2557     TTTTTGACTTACTGGGGATCAAGCCTGATTGGGAGAAAATAAAATATTATATTTTACTGG  2616
                ||||||||||||||||||||||||||||||||||||||||||||||||||||||||||||
Sbjct  1917191  TTTTTGACTTACTGGGGATCAAGCCTGATTGGGAGAAAATAAAATATTATATTTTACTGG  1917132

Query  2617     ATGAATTGTTTTAG  2630
                ||||||||||||||
Sbjct  1917131  ATGAATTGTTTTAG  1917118


Range 2: 1918047 to 1918761

Score:1321 bits(715), Expect:0.0, 
Identities:715/715(100%),  Gaps:0/715(0%), Strand: Plus/Minus

Query  128      ATTATCATGTAAGAAAGCCAAGCGCAAGGGAGTATGATGATTGCTGCAATGAATTTTGGA  187
                ||||||||||||||||||||||||||||||||||||||||||||||||||||||||||||
Sbjct  1918761  ATTATCATGTAAGAAAGCCAAGCGCAAGGGAGTATGATGATTGCTGCAATGAATTTTGGA  1918702

Query  188      ATGTAACACCTTATGTTATTAAAGGATTGTGCCGTAAGGAAATTTTATTTGCTATTGATC  247
                ||||||||||||||||||||||||||||||||||||||||||||||||||||||||||||
Sbjct  1918701  ATGTAACACCTTATGTTATTAAAGGATTGTGCCGTAAGGAAATTTTATTTGCTATTGATC  1918642

Query  248      ATTTTAATCAGATTGTTCGCCATGAGCTGCTGAGAATGATATCATGGAAGGTCGGCATCG  307
                ||||||||||||||||||||||||||||||||||||||||||||||||||||||||||||
Sbjct  1918641  ATTTTAATCAGATTGTTCGCCATGAGCTGCTGAGAATGATATCATGGAAGGTCGGCATCG  1918582

Query  308      AAACAGGCTTTAAATTAAGTGTAGGCAAGAACTATAAGTTTATTGAAAGGTATATATCCG  367
                ||||||||||||||||||||||||||||||||||||||||||||||||||||||||||||
Sbjct  1918581  AAACAGGCTTTAAATTAAGTGTAGGCAAGAACTATAAGTTTATTGAAAGGTATATATCCG  1918522

Query  368      AGGATTTGTGGGAGAAACTTTTGTCCACCTACCGGATGGATTCCTATGAAAACATATGGG  427
                ||||||||||||||||||||||||||||||||||||||||||||||||||||||||||||
Sbjct  1918521  AGGATTTGTGGGAGAAACTTTTGTCCACCTACCGGATGGATTCCTATGAAAACATATGGG  1918462

Query  428      AAGCATTATTTCTATGCCATCAATTGTTCAGGGCGGTATCCGGTGAGGTGGCGGAAAGGC  487
                ||||||||||||||||||||||||||||||||||||||||||||||||||||||||||||
Sbjct  1918461  AAGCATTATTTCTATGCCATCAATTGTTCAGGGCGGTATCCGGTGAGGTGGCGGAAAGGC  1918402

Query  488      TTCATTATGCCTATCCGGAGTATGATAGGAATATAACAAAATATACCAGGGACATGTATA  547
                ||||||||||||||||||||||||||||||||||||||||||||||||||||||||||||
Sbjct  1918401  TTCATTATGCCTATCCGGAGTATGATAGGAATATAACAAAATATACCAGGGACATGTATA  1918342

Query  548      AAAAATACACTGGTAAAACCGGCTGCCTGGATAGCACATATGCCGCTGATATAGAAGAGA  607
                ||||||||||||||||||||||||||||||||||||||||||||||||||||||||||||
Sbjct  1918341  AAAAATACACTGGTAAAACCGGCTGCCTGGATAGCACATATGCCGCTGATATAGAAGAGA  1918282

Query  608      GGCGGGAACAGTGATTACAGAAATGAAAGCAGGGCACCTGAAAGATATCGATAAACCCAG  667
                ||||||||||||||||||||||||||||||||||||||||||||||||||||||||||||
Sbjct  1918281  GGCGGGAACAGTGATTACAGAAATGAAAGCAGGGCACCTGAAAGATATCGATAAACCCAG  1918222

Query  668      CGAACCATTTGAGGTGATAGGTAAGATTATACCGAGGTATGAAAACGAGAATTGGACCTT  727
                ||||||||||||||||||||||||||||||||||||||||||||||||||||||||||||
Sbjct  1918221  CGAACCATTTGAGGTGATAGGTAAGATTATACCGAGGTATGAAAACGAGAATTGGACCTT  1918162

Query  728      TACAGAATTACTCTATGAAGCGCCATATTTAAAAAGCTACCAAGACGAAGAGGATGAAGA  787
                ||||||||||||||||||||||||||||||||||||||||||||||||||||||||||||
Sbjct  1918161  TACAGAATTACTCTATGAAGCGCCATATTTAAAAAGCTACCAAGACGAAGAGGATGAAGA  1918102

Query  788      GGATGAGGAGGCAGATTGCCTTGAATATATTGACAATACTGATAAGATAATATAT  842
                |||||||||||||||||||||||||||||||||||||||||||||||||||||||
Sbjct  1918101  GGATGAGGAGGCAGATTGCCTTGAATATATTGACAATACTGATAAGATAATATAT  1918047


Range 3: 1928625 to 1929051

Score:296 bits(160), Expect:2e-75, 
Identities:339/428(79%),  Gaps:2/428(0%), Strand: Plus/Minus

Query  128      ATTATCATGTAAGAAAGCCAAGCGCAAGGGAGTATGATGATTGCTGCAATGAATTTTGGA  187
                ||||||||||||||||||||||||||||||||||||||||||||||||||||||||||||
Sbjct  1929051  ATTATCATGTAAGAAAGCCAAGCGCAAGGGAGTATGATGATTGCTGCAATGAATTTTGGA  1928992

Query  188      ATGTAACACCTTATGTTATTAAAGGATTGTGCCGTAAGGAAATTTTATTTGCTATTGATC  247
                |||||||||||||||||||||||||||||||||| || || ||  | ||||| || ||||
Sbjct  1928991  ATGTAACACCTTATGTTATTAAAGGATTGTGCCGCAAAGAGATACTGTTTGCAATCGATC  1928932

Query  248      ATTTTAATCAGATTGTTCGCCATGAGCTGCTGAGAATGATATCATGGAAGGTCGGCATCG  307
                || | || |||||| | ||   ||| || || || ||||| || |||||||| || ||  
Sbjct  1928931  ATCTGAACCAGATTCTACGGTTTGAACTACTTAGGATGATGTCGTGGAAGGTTGGGATAA  1928872

Query  308      AAACAGGCTTTAAATTAAGTGTAGGCAAGAACTATAAGTTTATTGAAAGGTATATATCCG  367
                | ||||  |||  ||||||||| || || || ||||||| |||| | |  || ||    |
Sbjct  1928871  AGACAGAATTTTCATTAAGTGTTGGGAAAAATTATAAGTATATTAACAAATACATTGATG  1928812

Query  368      AGGATTTGTGGGAGAAACTTTTGTCCACCTACCGGATGGATTCCTATGAAAACATATGGG  427
                | ||| | ||| | | | | || || || || || ||||||||||||||||| || ||| 
Sbjct  1928811  AAGATCTATGGAATAGATTATTATCTACATATCGCATGGATTCCTATGAAAATATTTGG-  1928753

Query  428      AAG-CATTATTTCTATGCCATCAATTGTTCAGGGCGGTATCCGGTGAGGTGGCGGAAAGG  486
                ||| |||||||| ||||||| |||||||||||||  || |||   ||||| || |||   
Sbjct  1928752  AAGTCATTATTTATATGCCACCAATTGTTCAGGGAAGTGTCCAAAGAGGTAGCAGAACTA  1928693

Query  487      CTTCATTATGCCTATCCGGAGTATGATAGGAATATAACAAAATATACCAGGGACATGTAT  546
                ||    | ||  ||||| ||||||| || ||| ||||||| |||||||  ||||||||||
Sbjct  1928692  CTGGGGTTTGATTATCCAGAGTATGGTAAGAACATAACAAGATATACCGAGGACATGTAT  1928633

Query  547      AAAAAATA  554
                ||||||||
Sbjct  1928632  AAAAAATA  1928625


>Staphylococcus pseudintermedius strain HSP283 chromosome, complete genome
Sequence ID: CP083184.1 Length: 2607096
Range 1: 2469619 to 2470472

Score:1578 bits(854), Expect:0.0, 
Identities:854/854(100%),  Gaps:0/854(0%), Strand: Plus/Minus

Query  1777     TTATAATTAGCTTCTTGGGGTATCTTTAAATACTGTAGAAAAGAGGAAGGAAATAATAAA  1836
                ||||||||||||||||||||||||||||||||||||||||||||||||||||||||||||
Sbjct  2470472  TTATAATTAGCTTCTTGGGGTATCTTTAAATACTGTAGAAAAGAGGAAGGAAATAATAAA  2470413

Query  1837     TGGCTAAAATGAGAATATCACCGGAATTGAAAAAACTGATCGAAAAATACCGCTGCGTAA  1896
                ||||||||||||||||||||||||||||||||||||||||||||||||||||||||||||
Sbjct  2470412  TGGCTAAAATGAGAATATCACCGGAATTGAAAAAACTGATCGAAAAATACCGCTGCGTAA  2470353

Query  1897     AAGATACGGAAGGAATGTCTCCTGCTAAGGTATATAAGCTGGTGGGAGAAAATGAAAACC  1956
                ||||||||||||||||||||||||||||||||||||||||||||||||||||||||||||
Sbjct  2470352  AAGATACGGAAGGAATGTCTCCTGCTAAGGTATATAAGCTGGTGGGAGAAAATGAAAACC  2470293

Query  1957     TATATTTAAAAATGACGGACAGCCGGTATAAAGGGACCACCTATGATGTGGAACGGGAAA  2016
                ||||||||||||||||||||||||||||||||||||||||||||||||||||||||||||
Sbjct  2470292  TATATTTAAAAATGACGGACAGCCGGTATAAAGGGACCACCTATGATGTGGAACGGGAAA  2470233

Query  2017     AGGACATGATGCTATGGCTGGAAGGAAAGCTGCCTGTTCCAAAGGTCCTGCACTTTGAAC  2076
                ||||||||||||||||||||||||||||||||||||||||||||||||||||||||||||
Sbjct  2470232  AGGACATGATGCTATGGCTGGAAGGAAAGCTGCCTGTTCCAAAGGTCCTGCACTTTGAAC  2470173

Query  2077     GGCATGATGGCTGGAGCAATCTGCTCATGAGTGAGGCCGATGGCGTCCTTTGCTCGGAAG  2136
                ||||||||||||||||||||||||||||||||||||||||||||||||||||||||||||
Sbjct  2470172  GGCATGATGGCTGGAGCAATCTGCTCATGAGTGAGGCCGATGGCGTCCTTTGCTCGGAAG  2470113

Query  2137     AGTATGAAGATGAACAAAGCCCTGAAAAGATTATCGAGCTGTATGCGGAGTGCATCAGGC  2196
                ||||||||||||||||||||||||||||||||||||||||||||||||||||||||||||
Sbjct  2470112  AGTATGAAGATGAACAAAGCCCTGAAAAGATTATCGAGCTGTATGCGGAGTGCATCAGGC  2470053

Query  2197     TCTTTCACTCCATCGACATATCGGATTGTCCCTATACGAATAGCTTAGACAGCCGCTTAG  2256
                ||||||||||||||||||||||||||||||||||||||||||||||||||||||||||||
Sbjct  2470052  TCTTTCACTCCATCGACATATCGGATTGTCCCTATACGAATAGCTTAGACAGCCGCTTAG  2469993

Query  2257     CCGAATTGGATTACTTACTGAATAACGATCTGGCCGATGTGGATTGCGAAAACTGGGAAG  2316
                ||||||||||||||||||||||||||||||||||||||||||||||||||||||||||||
Sbjct  2469992  CCGAATTGGATTACTTACTGAATAACGATCTGGCCGATGTGGATTGCGAAAACTGGGAAG  2469933

Query  2317     AAGACACTCCATTTAAAGATCCGCGCGAGCTGTATGATTTTTTAAAGACGGAAAAGCCCG  2376
                ||||||||||||||||||||||||||||||||||||||||||||||||||||||||||||
Sbjct  2469932  AAGACACTCCATTTAAAGATCCGCGCGAGCTGTATGATTTTTTAAAGACGGAAAAGCCCG  2469873

Query  2377     AAGAGGAACTTGTCTTTTCCCACGGCGACCTGGGAGACAGCAACATCTTTGTGAAAGATG  2436
                ||||||||||||||||||||||||||||||||||||||||||||||||||||||||||||
Sbjct  2469872  AAGAGGAACTTGTCTTTTCCCACGGCGACCTGGGAGACAGCAACATCTTTGTGAAAGATG  2469813

Query  2437     GCAAAGTAAGTGGCTTTATTGATCTTGGGAGAAGCGGCAGGGCGGACAAGTGGTATGACA  2496
                ||||||||||||||||||||||||||||||||||||||||||||||||||||||||||||
Sbjct  2469812  GCAAAGTAAGTGGCTTTATTGATCTTGGGAGAAGCGGCAGGGCGGACAAGTGGTATGACA  2469753

Query  2497     TTGCCTTCTGCGTCCGGTCGATCAGGGAGGATATCGGGGAAGAACAGTATGTCGAGCTAT  2556
                ||||||||||||||||||||||||||||||||||||||||||||||||||||||||||||
Sbjct  2469752  TTGCCTTCTGCGTCCGGTCGATCAGGGAGGATATCGGGGAAGAACAGTATGTCGAGCTAT  2469693

Query  2557     TTTTTGACTTACTGGGGATCAAGCCTGATTGGGAGAAAATAAAATATTATATTTTACTGG  2616
                ||||||||||||||||||||||||||||||||||||||||||||||||||||||||||||
Sbjct  2469692  TTTTTGACTTACTGGGGATCAAGCCTGATTGGGAGAAAATAAAATATTATATTTTACTGG  2469633

Query  2617     ATGAATTGTTTTAG  2630
                ||||||||||||||
Sbjct  2469632  ATGAATTGTTTTAG  2469619


Range 2: 2470824 to 2471538

Score:1321 bits(715), Expect:0.0, 
Identities:715/715(100%),  Gaps:0/715(0%), Strand: Plus/Minus

Query  128      ATTATCATGTAAGAAAGCCAAGCGCAAGGGAGTATGATGATTGCTGCAATGAATTTTGGA  187
                ||||||||||||||||||||||||||||||||||||||||||||||||||||||||||||
Sbjct  2471538  ATTATCATGTAAGAAAGCCAAGCGCAAGGGAGTATGATGATTGCTGCAATGAATTTTGGA  2471479

Query  188      ATGTAACACCTTATGTTATTAAAGGATTGTGCCGTAAGGAAATTTTATTTGCTATTGATC  247
                ||||||||||||||||||||||||||||||||||||||||||||||||||||||||||||
Sbjct  2471478  ATGTAACACCTTATGTTATTAAAGGATTGTGCCGTAAGGAAATTTTATTTGCTATTGATC  2471419

Query  248      ATTTTAATCAGATTGTTCGCCATGAGCTGCTGAGAATGATATCATGGAAGGTCGGCATCG  307
                ||||||||||||||||||||||||||||||||||||||||||||||||||||||||||||
Sbjct  2471418  ATTTTAATCAGATTGTTCGCCATGAGCTGCTGAGAATGATATCATGGAAGGTCGGCATCG  2471359

Query  308      AAACAGGCTTTAAATTAAGTGTAGGCAAGAACTATAAGTTTATTGAAAGGTATATATCCG  367
                ||||||||||||||||||||||||||||||||||||||||||||||||||||||||||||
Sbjct  2471358  AAACAGGCTTTAAATTAAGTGTAGGCAAGAACTATAAGTTTATTGAAAGGTATATATCCG  2471299

Query  368      AGGATTTGTGGGAGAAACTTTTGTCCACCTACCGGATGGATTCCTATGAAAACATATGGG  427
                ||||||||||||||||||||||||||||||||||||||||||||||||||||||||||||
Sbjct  2471298  AGGATTTGTGGGAGAAACTTTTGTCCACCTACCGGATGGATTCCTATGAAAACATATGGG  2471239

Query  428      AAGCATTATTTCTATGCCATCAATTGTTCAGGGCGGTATCCGGTGAGGTGGCGGAAAGGC  487
                ||||||||||||||||||||||||||||||||||||||||||||||||||||||||||||
Sbjct  2471238  AAGCATTATTTCTATGCCATCAATTGTTCAGGGCGGTATCCGGTGAGGTGGCGGAAAGGC  2471179

Query  488      TTCATTATGCCTATCCGGAGTATGATAGGAATATAACAAAATATACCAGGGACATGTATA  547
                ||||||||||||||||||||||||||||||||||||||||||||||||||||||||||||
Sbjct  2471178  TTCATTATGCCTATCCGGAGTATGATAGGAATATAACAAAATATACCAGGGACATGTATA  2471119

Query  548      AAAAATACACTGGTAAAACCGGCTGCCTGGATAGCACATATGCCGCTGATATAGAAGAGA  607
                ||||||||||||||||||||||||||||||||||||||||||||||||||||||||||||
Sbjct  2471118  AAAAATACACTGGTAAAACCGGCTGCCTGGATAGCACATATGCCGCTGATATAGAAGAGA  2471059

Query  608      GGCGGGAACAGTGATTACAGAAATGAAAGCAGGGCACCTGAAAGATATCGATAAACCCAG  667
                ||||||||||||||||||||||||||||||||||||||||||||||||||||||||||||
Sbjct  2471058  GGCGGGAACAGTGATTACAGAAATGAAAGCAGGGCACCTGAAAGATATCGATAAACCCAG  2470999

Query  668      CGAACCATTTGAGGTGATAGGTAAGATTATACCGAGGTATGAAAACGAGAATTGGACCTT  727
                ||||||||||||||||||||||||||||||||||||||||||||||||||||||||||||
Sbjct  2470998  CGAACCATTTGAGGTGATAGGTAAGATTATACCGAGGTATGAAAACGAGAATTGGACCTT  2470939

Query  728      TACAGAATTACTCTATGAAGCGCCATATTTAAAAAGCTACCAAGACGAAGAGGATGAAGA  787
                ||||||||||||||||||||||||||||||||||||||||||||||||||||||||||||
Sbjct  2470938  TACAGAATTACTCTATGAAGCGCCATATTTAAAAAGCTACCAAGACGAAGAGGATGAAGA  2470879

Query  788      GGATGAGGAGGCAGATTGCCTTGAATATATTGACAATACTGATAAGATAATATAT  842
                |||||||||||||||||||||||||||||||||||||||||||||||||||||||
Sbjct  2470878  GGATGAGGAGGCAGATTGCCTTGAATATATTGACAATACTGATAAGATAATATAT  2470824


>Staphylococcus pseudintermedius strain HSP228 chromosome, complete genome
Sequence ID: CP083206.1 Length: 2750560
Range 1: 1914830 to 1915683

Score:1578 bits(854), Expect:0.0, 
Identities:854/854(100%),  Gaps:0/854(0%), Strand: Plus/Minus

Query  1777     TTATAATTAGCTTCTTGGGGTATCTTTAAATACTGTAGAAAAGAGGAAGGAAATAATAAA  1836
                ||||||||||||||||||||||||||||||||||||||||||||||||||||||||||||
Sbjct  1915683  TTATAATTAGCTTCTTGGGGTATCTTTAAATACTGTAGAAAAGAGGAAGGAAATAATAAA  1915624

Query  1837     TGGCTAAAATGAGAATATCACCGGAATTGAAAAAACTGATCGAAAAATACCGCTGCGTAA  1896
                ||||||||||||||||||||||||||||||||||||||||||||||||||||||||||||
Sbjct  1915623  TGGCTAAAATGAGAATATCACCGGAATTGAAAAAACTGATCGAAAAATACCGCTGCGTAA  1915564

Query  1897     AAGATACGGAAGGAATGTCTCCTGCTAAGGTATATAAGCTGGTGGGAGAAAATGAAAACC  1956
                ||||||||||||||||||||||||||||||||||||||||||||||||||||||||||||
Sbjct  1915563  AAGATACGGAAGGAATGTCTCCTGCTAAGGTATATAAGCTGGTGGGAGAAAATGAAAACC  1915504

Query  1957     TATATTTAAAAATGACGGACAGCCGGTATAAAGGGACCACCTATGATGTGGAACGGGAAA  2016
                ||||||||||||||||||||||||||||||||||||||||||||||||||||||||||||
Sbjct  1915503  TATATTTAAAAATGACGGACAGCCGGTATAAAGGGACCACCTATGATGTGGAACGGGAAA  1915444

Query  2017     AGGACATGATGCTATGGCTGGAAGGAAAGCTGCCTGTTCCAAAGGTCCTGCACTTTGAAC  2076
                ||||||||||||||||||||||||||||||||||||||||||||||||||||||||||||
Sbjct  1915443  AGGACATGATGCTATGGCTGGAAGGAAAGCTGCCTGTTCCAAAGGTCCTGCACTTTGAAC  1915384

Query  2077     GGCATGATGGCTGGAGCAATCTGCTCATGAGTGAGGCCGATGGCGTCCTTTGCTCGGAAG  2136
                ||||||||||||||||||||||||||||||||||||||||||||||||||||||||||||
Sbjct  1915383  GGCATGATGGCTGGAGCAATCTGCTCATGAGTGAGGCCGATGGCGTCCTTTGCTCGGAAG  1915324

Query  2137     AGTATGAAGATGAACAAAGCCCTGAAAAGATTATCGAGCTGTATGCGGAGTGCATCAGGC  2196
                ||||||||||||||||||||||||||||||||||||||||||||||||||||||||||||
Sbjct  1915323  AGTATGAAGATGAACAAAGCCCTGAAAAGATTATCGAGCTGTATGCGGAGTGCATCAGGC  1915264

Query  2197     TCTTTCACTCCATCGACATATCGGATTGTCCCTATACGAATAGCTTAGACAGCCGCTTAG  2256
                ||||||||||||||||||||||||||||||||||||||||||||||||||||||||||||
Sbjct  1915263  TCTTTCACTCCATCGACATATCGGATTGTCCCTATACGAATAGCTTAGACAGCCGCTTAG  1915204

Query  2257     CCGAATTGGATTACTTACTGAATAACGATCTGGCCGATGTGGATTGCGAAAACTGGGAAG  2316
                ||||||||||||||||||||||||||||||||||||||||||||||||||||||||||||
Sbjct  1915203  CCGAATTGGATTACTTACTGAATAACGATCTGGCCGATGTGGATTGCGAAAACTGGGAAG  1915144

Query  2317     AAGACACTCCATTTAAAGATCCGCGCGAGCTGTATGATTTTTTAAAGACGGAAAAGCCCG  2376
                ||||||||||||||||||||||||||||||||||||||||||||||||||||||||||||
Sbjct  1915143  AAGACACTCCATTTAAAGATCCGCGCGAGCTGTATGATTTTTTAAAGACGGAAAAGCCCG  1915084

Query  2377     AAGAGGAACTTGTCTTTTCCCACGGCGACCTGGGAGACAGCAACATCTTTGTGAAAGATG  2436
                ||||||||||||||||||||||||||||||||||||||||||||||||||||||||||||
Sbjct  1915083  AAGAGGAACTTGTCTTTTCCCACGGCGACCTGGGAGACAGCAACATCTTTGTGAAAGATG  1915024

Query  2437     GCAAAGTAAGTGGCTTTATTGATCTTGGGAGAAGCGGCAGGGCGGACAAGTGGTATGACA  2496
                ||||||||||||||||||||||||||||||||||||||||||||||||||||||||||||
Sbjct  1915023  GCAAAGTAAGTGGCTTTATTGATCTTGGGAGAAGCGGCAGGGCGGACAAGTGGTATGACA  1914964

Query  2497     TTGCCTTCTGCGTCCGGTCGATCAGGGAGGATATCGGGGAAGAACAGTATGTCGAGCTAT  2556
                ||||||||||||||||||||||||||||||||||||||||||||||||||||||||||||
Sbjct  1914963  TTGCCTTCTGCGTCCGGTCGATCAGGGAGGATATCGGGGAAGAACAGTATGTCGAGCTAT  1914904

Query  2557     TTTTTGACTTACTGGGGATCAAGCCTGATTGGGAGAAAATAAAATATTATATTTTACTGG  2616
                ||||||||||||||||||||||||||||||||||||||||||||||||||||||||||||
Sbjct  1914903  TTTTTGACTTACTGGGGATCAAGCCTGATTGGGAGAAAATAAAATATTATATTTTACTGG  1914844

Query  2617     ATGAATTGTTTTAG  2630
                ||||||||||||||
Sbjct  1914843  ATGAATTGTTTTAG  1914830


Range 2: 1915759 to 1916473

Score:1321 bits(715), Expect:0.0, 
Identities:715/715(100%),  Gaps:0/715(0%), Strand: Plus/Minus

Query  128      ATTATCATGTAAGAAAGCCAAGCGCAAGGGAGTATGATGATTGCTGCAATGAATTTTGGA  187
                ||||||||||||||||||||||||||||||||||||||||||||||||||||||||||||
Sbjct  1916473  ATTATCATGTAAGAAAGCCAAGCGCAAGGGAGTATGATGATTGCTGCAATGAATTTTGGA  1916414

Query  188      ATGTAACACCTTATGTTATTAAAGGATTGTGCCGTAAGGAAATTTTATTTGCTATTGATC  247
                ||||||||||||||||||||||||||||||||||||||||||||||||||||||||||||
Sbjct  1916413  ATGTAACACCTTATGTTATTAAAGGATTGTGCCGTAAGGAAATTTTATTTGCTATTGATC  1916354

Query  248      ATTTTAATCAGATTGTTCGCCATGAGCTGCTGAGAATGATATCATGGAAGGTCGGCATCG  307
                ||||||||||||||||||||||||||||||||||||||||||||||||||||||||||||
Sbjct  1916353  ATTTTAATCAGATTGTTCGCCATGAGCTGCTGAGAATGATATCATGGAAGGTCGGCATCG  1916294

Query  308      AAACAGGCTTTAAATTAAGTGTAGGCAAGAACTATAAGTTTATTGAAAGGTATATATCCG  367
                ||||||||||||||||||||||||||||||||||||||||||||||||||||||||||||
Sbjct  1916293  AAACAGGCTTTAAATTAAGTGTAGGCAAGAACTATAAGTTTATTGAAAGGTATATATCCG  1916234

Query  368      AGGATTTGTGGGAGAAACTTTTGTCCACCTACCGGATGGATTCCTATGAAAACATATGGG  427
                ||||||||||||||||||||||||||||||||||||||||||||||||||||||||||||
Sbjct  1916233  AGGATTTGTGGGAGAAACTTTTGTCCACCTACCGGATGGATTCCTATGAAAACATATGGG  1916174

Query  428      AAGCATTATTTCTATGCCATCAATTGTTCAGGGCGGTATCCGGTGAGGTGGCGGAAAGGC  487
                ||||||||||||||||||||||||||||||||||||||||||||||||||||||||||||
Sbjct  1916173  AAGCATTATTTCTATGCCATCAATTGTTCAGGGCGGTATCCGGTGAGGTGGCGGAAAGGC  1916114

Query  488      TTCATTATGCCTATCCGGAGTATGATAGGAATATAACAAAATATACCAGGGACATGTATA  547
                ||||||||||||||||||||||||||||||||||||||||||||||||||||||||||||
Sbjct  1916113  TTCATTATGCCTATCCGGAGTATGATAGGAATATAACAAAATATACCAGGGACATGTATA  1916054

Query  548      AAAAATACACTGGTAAAACCGGCTGCCTGGATAGCACATATGCCGCTGATATAGAAGAGA  607
                ||||||||||||||||||||||||||||||||||||||||||||||||||||||||||||
Sbjct  1916053  AAAAATACACTGGTAAAACCGGCTGCCTGGATAGCACATATGCCGCTGATATAGAAGAGA  1915994

Query  608      GGCGGGAACAGTGATTACAGAAATGAAAGCAGGGCACCTGAAAGATATCGATAAACCCAG  667
                ||||||||||||||||||||||||||||||||||||||||||||||||||||||||||||
Sbjct  1915993  GGCGGGAACAGTGATTACAGAAATGAAAGCAGGGCACCTGAAAGATATCGATAAACCCAG  1915934

Query  668      CGAACCATTTGAGGTGATAGGTAAGATTATACCGAGGTATGAAAACGAGAATTGGACCTT  727
                ||||||||||||||||||||||||||||||||||||||||||||||||||||||||||||
Sbjct  1915933  CGAACCATTTGAGGTGATAGGTAAGATTATACCGAGGTATGAAAACGAGAATTGGACCTT  1915874

Query  728      TACAGAATTACTCTATGAAGCGCCATATTTAAAAAGCTACCAAGACGAAGAGGATGAAGA  787
                ||||||||||||||||||||||||||||||||||||||||||||||||||||||||||||
Sbjct  1915873  TACAGAATTACTCTATGAAGCGCCATATTTAAAAAGCTACCAAGACGAAGAGGATGAAGA  1915814

Query  788      GGATGAGGAGGCAGATTGCCTTGAATATATTGACAATACTGATAAGATAATATAT  842
                |||||||||||||||||||||||||||||||||||||||||||||||||||||||
Sbjct  1915813  GGATGAGGAGGCAGATTGCCTTGAATATATTGACAATACTGATAAGATAATATAT  1915759


Range 3: 1926338 to 1926764

Score:296 bits(160), Expect:2e-75, 
Identities:339/428(79%),  Gaps:2/428(0%), Strand: Plus/Minus

Query  128      ATTATCATGTAAGAAAGCCAAGCGCAAGGGAGTATGATGATTGCTGCAATGAATTTTGGA  187
                ||||||||||||||||||||||||||||||||||||||||||||||||||||||||||||
Sbjct  1926764  ATTATCATGTAAGAAAGCCAAGCGCAAGGGAGTATGATGATTGCTGCAATGAATTTTGGA  1926705

Query  188      ATGTAACACCTTATGTTATTAAAGGATTGTGCCGTAAGGAAATTTTATTTGCTATTGATC  247
                |||||||||||||||||||||||||||||||||| || || ||  | ||||| || ||||
Sbjct  1926704  ATGTAACACCTTATGTTATTAAAGGATTGTGCCGCAAAGAGATACTGTTTGCAATCGATC  1926645

Query  248      ATTTTAATCAGATTGTTCGCCATGAGCTGCTGAGAATGATATCATGGAAGGTCGGCATCG  307
                || | || |||||| | ||   ||| || || || ||||| || |||||||| || ||  
Sbjct  1926644  ATCTGAACCAGATTCTACGGTTTGAACTACTTAGGATGATGTCGTGGAAGGTTGGGATAA  1926585

Query  308      AAACAGGCTTTAAATTAAGTGTAGGCAAGAACTATAAGTTTATTGAAAGGTATATATCCG  367
                | ||||  |||  ||||||||| || || || ||||||| |||| | |  || ||    |
Sbjct  1926584  AGACAGAATTTTCATTAAGTGTTGGGAAAAATTATAAGTATATTAACAAATACATTGATG  1926525

Query  368      AGGATTTGTGGGAGAAACTTTTGTCCACCTACCGGATGGATTCCTATGAAAACATATGGG  427
                | ||| | ||| | | | | || || || || || ||||||||||||||||| || ||| 
Sbjct  1926524  AAGATCTATGGAATAGATTATTATCTACATATCGCATGGATTCCTATGAAAATATTTGG-  1926466

Query  428      AAG-CATTATTTCTATGCCATCAATTGTTCAGGGCGGTATCCGGTGAGGTGGCGGAAAGG  486
                ||| |||||||| ||||||| |||||||||||||  || |||   ||||| || |||   
Sbjct  1926465  AAGTCATTATTTATATGCCACCAATTGTTCAGGGAAGTGTCCAAAGAGGTAGCAGAACTA  1926406

Query  487      CTTCATTATGCCTATCCGGAGTATGATAGGAATATAACAAAATATACCAGGGACATGTAT  546
                ||    | ||  ||||| ||||||| || ||| ||||||| |||||||  ||||||||||
Sbjct  1926405  CTGGGGTTTGATTATCCAGAGTATGGTAAGAACATAACAAGATATACCGAGGACATGTAT  1926346

Query  547      AAAAAATA  554
                ||||||||
Sbjct  1926345  AAAAAATA  1926338


>Staphylococcus pseudintermedius strain HSP226 chromosome, complete genome
Sequence ID: CP083208.1 Length: 2750631
Range 1: 1914896 to 1915749

Score:1578 bits(854), Expect:0.0, 
Identities:854/854(100%),  Gaps:0/854(0%), Strand: Plus/Minus

Query  1777     TTATAATTAGCTTCTTGGGGTATCTTTAAATACTGTAGAAAAGAGGAAGGAAATAATAAA  1836
                ||||||||||||||||||||||||||||||||||||||||||||||||||||||||||||
Sbjct  1915749  TTATAATTAGCTTCTTGGGGTATCTTTAAATACTGTAGAAAAGAGGAAGGAAATAATAAA  1915690

Query  1837     TGGCTAAAATGAGAATATCACCGGAATTGAAAAAACTGATCGAAAAATACCGCTGCGTAA  1896
                ||||||||||||||||||||||||||||||||||||||||||||||||||||||||||||
Sbjct  1915689  TGGCTAAAATGAGAATATCACCGGAATTGAAAAAACTGATCGAAAAATACCGCTGCGTAA  1915630

Query  1897     AAGATACGGAAGGAATGTCTCCTGCTAAGGTATATAAGCTGGTGGGAGAAAATGAAAACC  1956
                ||||||||||||||||||||||||||||||||||||||||||||||||||||||||||||
Sbjct  1915629  AAGATACGGAAGGAATGTCTCCTGCTAAGGTATATAAGCTGGTGGGAGAAAATGAAAACC  1915570

Query  1957     TATATTTAAAAATGACGGACAGCCGGTATAAAGGGACCACCTATGATGTGGAACGGGAAA  2016
                ||||||||||||||||||||||||||||||||||||||||||||||||||||||||||||
Sbjct  1915569  TATATTTAAAAATGACGGACAGCCGGTATAAAGGGACCACCTATGATGTGGAACGGGAAA  1915510

Query  2017     AGGACATGATGCTATGGCTGGAAGGAAAGCTGCCTGTTCCAAAGGTCCTGCACTTTGAAC  2076
                ||||||||||||||||||||||||||||||||||||||||||||||||||||||||||||
Sbjct  1915509  AGGACATGATGCTATGGCTGGAAGGAAAGCTGCCTGTTCCAAAGGTCCTGCACTTTGAAC  1915450

Query  2077     GGCATGATGGCTGGAGCAATCTGCTCATGAGTGAGGCCGATGGCGTCCTTTGCTCGGAAG  2136
                ||||||||||||||||||||||||||||||||||||||||||||||||||||||||||||
Sbjct  1915449  GGCATGATGGCTGGAGCAATCTGCTCATGAGTGAGGCCGATGGCGTCCTTTGCTCGGAAG  1915390

Query  2137     AGTATGAAGATGAACAAAGCCCTGAAAAGATTATCGAGCTGTATGCGGAGTGCATCAGGC  2196
                ||||||||||||||||||||||||||||||||||||||||||||||||||||||||||||
Sbjct  1915389  AGTATGAAGATGAACAAAGCCCTGAAAAGATTATCGAGCTGTATGCGGAGTGCATCAGGC  1915330

Query  2197     TCTTTCACTCCATCGACATATCGGATTGTCCCTATACGAATAGCTTAGACAGCCGCTTAG  2256
                ||||||||||||||||||||||||||||||||||||||||||||||||||||||||||||
Sbjct  1915329  TCTTTCACTCCATCGACATATCGGATTGTCCCTATACGAATAGCTTAGACAGCCGCTTAG  1915270

Query  2257     CCGAATTGGATTACTTACTGAATAACGATCTGGCCGATGTGGATTGCGAAAACTGGGAAG  2316
                ||||||||||||||||||||||||||||||||||||||||||||||||||||||||||||
Sbjct  1915269  CCGAATTGGATTACTTACTGAATAACGATCTGGCCGATGTGGATTGCGAAAACTGGGAAG  1915210

Query  2317     AAGACACTCCATTTAAAGATCCGCGCGAGCTGTATGATTTTTTAAAGACGGAAAAGCCCG  2376
                ||||||||||||||||||||||||||||||||||||||||||||||||||||||||||||
Sbjct  1915209  AAGACACTCCATTTAAAGATCCGCGCGAGCTGTATGATTTTTTAAAGACGGAAAAGCCCG  1915150

Query  2377     AAGAGGAACTTGTCTTTTCCCACGGCGACCTGGGAGACAGCAACATCTTTGTGAAAGATG  2436
                ||||||||||||||||||||||||||||||||||||||||||||||||||||||||||||
Sbjct  1915149  AAGAGGAACTTGTCTTTTCCCACGGCGACCTGGGAGACAGCAACATCTTTGTGAAAGATG  1915090

Query  2437     GCAAAGTAAGTGGCTTTATTGATCTTGGGAGAAGCGGCAGGGCGGACAAGTGGTATGACA  2496
                ||||||||||||||||||||||||||||||||||||||||||||||||||||||||||||
Sbjct  1915089  GCAAAGTAAGTGGCTTTATTGATCTTGGGAGAAGCGGCAGGGCGGACAAGTGGTATGACA  1915030

Query  2497     TTGCCTTCTGCGTCCGGTCGATCAGGGAGGATATCGGGGAAGAACAGTATGTCGAGCTAT  2556
                ||||||||||||||||||||||||||||||||||||||||||||||||||||||||||||
Sbjct  1915029  TTGCCTTCTGCGTCCGGTCGATCAGGGAGGATATCGGGGAAGAACAGTATGTCGAGCTAT  1914970

Query  2557     TTTTTGACTTACTGGGGATCAAGCCTGATTGGGAGAAAATAAAATATTATATTTTACTGG  2616
                ||||||||||||||||||||||||||||||||||||||||||||||||||||||||||||
Sbjct  1914969  TTTTTGACTTACTGGGGATCAAGCCTGATTGGGAGAAAATAAAATATTATATTTTACTGG  1914910

Query  2617     ATGAATTGTTTTAG  2630
                ||||||||||||||
Sbjct  1914909  ATGAATTGTTTTAG  1914896


Range 2: 1915825 to 1916539

Score:1321 bits(715), Expect:0.0, 
Identities:715/715(100%),  Gaps:0/715(0%), Strand: Plus/Minus

Query  128      ATTATCATGTAAGAAAGCCAAGCGCAAGGGAGTATGATGATTGCTGCAATGAATTTTGGA  187
                ||||||||||||||||||||||||||||||||||||||||||||||||||||||||||||
Sbjct  1916539  ATTATCATGTAAGAAAGCCAAGCGCAAGGGAGTATGATGATTGCTGCAATGAATTTTGGA  1916480

Query  188      ATGTAACACCTTATGTTATTAAAGGATTGTGCCGTAAGGAAATTTTATTTGCTATTGATC  247
                ||||||||||||||||||||||||||||||||||||||||||||||||||||||||||||
Sbjct  1916479  ATGTAACACCTTATGTTATTAAAGGATTGTGCCGTAAGGAAATTTTATTTGCTATTGATC  1916420

Query  248      ATTTTAATCAGATTGTTCGCCATGAGCTGCTGAGAATGATATCATGGAAGGTCGGCATCG  307
                ||||||||||||||||||||||||||||||||||||||||||||||||||||||||||||
Sbjct  1916419  ATTTTAATCAGATTGTTCGCCATGAGCTGCTGAGAATGATATCATGGAAGGTCGGCATCG  1916360

Query  308      AAACAGGCTTTAAATTAAGTGTAGGCAAGAACTATAAGTTTATTGAAAGGTATATATCCG  367
                ||||||||||||||||||||||||||||||||||||||||||||||||||||||||||||
Sbjct  1916359  AAACAGGCTTTAAATTAAGTGTAGGCAAGAACTATAAGTTTATTGAAAGGTATATATCCG  1916300

Query  368      AGGATTTGTGGGAGAAACTTTTGTCCACCTACCGGATGGATTCCTATGAAAACATATGGG  427
                ||||||||||||||||||||||||||||||||||||||||||||||||||||||||||||
Sbjct  1916299  AGGATTTGTGGGAGAAACTTTTGTCCACCTACCGGATGGATTCCTATGAAAACATATGGG  1916240

Query  428      AAGCATTATTTCTATGCCATCAATTGTTCAGGGCGGTATCCGGTGAGGTGGCGGAAAGGC  487
                ||||||||||||||||||||||||||||||||||||||||||||||||||||||||||||
Sbjct  1916239  AAGCATTATTTCTATGCCATCAATTGTTCAGGGCGGTATCCGGTGAGGTGGCGGAAAGGC  1916180

Query  488      TTCATTATGCCTATCCGGAGTATGATAGGAATATAACAAAATATACCAGGGACATGTATA  547
                ||||||||||||||||||||||||||||||||||||||||||||||||||||||||||||
Sbjct  1916179  TTCATTATGCCTATCCGGAGTATGATAGGAATATAACAAAATATACCAGGGACATGTATA  1916120

Query  548      AAAAATACACTGGTAAAACCGGCTGCCTGGATAGCACATATGCCGCTGATATAGAAGAGA  607
                ||||||||||||||||||||||||||||||||||||||||||||||||||||||||||||
Sbjct  1916119  AAAAATACACTGGTAAAACCGGCTGCCTGGATAGCACATATGCCGCTGATATAGAAGAGA  1916060

Query  608      GGCGGGAACAGTGATTACAGAAATGAAAGCAGGGCACCTGAAAGATATCGATAAACCCAG  667
                ||||||||||||||||||||||||||||||||||||||||||||||||||||||||||||
Sbjct  1916059  GGCGGGAACAGTGATTACAGAAATGAAAGCAGGGCACCTGAAAGATATCGATAAACCCAG  1916000

Query  668      CGAACCATTTGAGGTGATAGGTAAGATTATACCGAGGTATGAAAACGAGAATTGGACCTT  727
                ||||||||||||||||||||||||||||||||||||||||||||||||||||||||||||
Sbjct  1915999  CGAACCATTTGAGGTGATAGGTAAGATTATACCGAGGTATGAAAACGAGAATTGGACCTT  1915940

Query  728      TACAGAATTACTCTATGAAGCGCCATATTTAAAAAGCTACCAAGACGAAGAGGATGAAGA  787
                ||||||||||||||||||||||||||||||||||||||||||||||||||||||||||||
Sbjct  1915939  TACAGAATTACTCTATGAAGCGCCATATTTAAAAAGCTACCAAGACGAAGAGGATGAAGA  1915880

Query  788      GGATGAGGAGGCAGATTGCCTTGAATATATTGACAATACTGATAAGATAATATAT  842
                |||||||||||||||||||||||||||||||||||||||||||||||||||||||
Sbjct  1915879  GGATGAGGAGGCAGATTGCCTTGAATATATTGACAATACTGATAAGATAATATAT  1915825


Range 3: 1926404 to 1926830

Score:296 bits(160), Expect:2e-75, 
Identities:339/428(79%),  Gaps:2/428(0%), Strand: Plus/Minus

Query  128      ATTATCATGTAAGAAAGCCAAGCGCAAGGGAGTATGATGATTGCTGCAATGAATTTTGGA  187
                ||||||||||||||||||||||||||||||||||||||||||||||||||||||||||||
Sbjct  1926830  ATTATCATGTAAGAAAGCCAAGCGCAAGGGAGTATGATGATTGCTGCAATGAATTTTGGA  1926771

Query  188      ATGTAACACCTTATGTTATTAAAGGATTGTGCCGTAAGGAAATTTTATTTGCTATTGATC  247
                |||||||||||||||||||||||||||||||||| || || ||  | ||||| || ||||
Sbjct  1926770  ATGTAACACCTTATGTTATTAAAGGATTGTGCCGCAAAGAGATACTGTTTGCAATCGATC  1926711

Query  248      ATTTTAATCAGATTGTTCGCCATGAGCTGCTGAGAATGATATCATGGAAGGTCGGCATCG  307
                || | || |||||| | ||   ||| || || || ||||| || |||||||| || ||  
Sbjct  1926710  ATCTGAACCAGATTCTACGGTTTGAACTACTTAGGATGATGTCGTGGAAGGTTGGGATAA  1926651

Query  308      AAACAGGCTTTAAATTAAGTGTAGGCAAGAACTATAAGTTTATTGAAAGGTATATATCCG  367
                | ||||  |||  ||||||||| || || || ||||||| |||| | |  || ||    |
Sbjct  1926650  AGACAGAATTTTCATTAAGTGTTGGGAAAAATTATAAGTATATTAACAAATACATTGATG  1926591

Query  368      AGGATTTGTGGGAGAAACTTTTGTCCACCTACCGGATGGATTCCTATGAAAACATATGGG  427
                | ||| | ||| | | | | || || || || || ||||||||||||||||| || ||| 
Sbjct  1926590  AAGATCTATGGAATAGATTATTATCTACATATCGCATGGATTCCTATGAAAATATTTGG-  1926532

Query  428      AAG-CATTATTTCTATGCCATCAATTGTTCAGGGCGGTATCCGGTGAGGTGGCGGAAAGG  486
                ||| |||||||| ||||||| |||||||||||||  || |||   ||||| || |||   
Sbjct  1926531  AAGTCATTATTTATATGCCACCAATTGTTCAGGGAAGTGTCCAAAGAGGTAGCAGAACTA  1926472

Query  487      CTTCATTATGCCTATCCGGAGTATGATAGGAATATAACAAAATATACCAGGGACATGTAT  546
                ||    | ||  ||||| ||||||| || ||| ||||||| |||||||  ||||||||||
Sbjct  1926471  CTGGGGTTTGATTATCCAGAGTATGGTAAGAACATAACAAGATATACCGAGGACATGTAT  1926412

Query  547      AAAAAATA  554
                ||||||||
Sbjct  1926411  AAAAAATA  1926404


>Staphylococcus pseudintermedius strain HSP227 chromosome, complete genome
Sequence ID: CP083207.1 Length: 2750563
Range 1: 1914837 to 1915690

Score:1578 bits(854), Expect:0.0, 
Identities:854/854(100%),  Gaps:0/854(0%), Strand: Plus/Minus

Query  1777     TTATAATTAGCTTCTTGGGGTATCTTTAAATACTGTAGAAAAGAGGAAGGAAATAATAAA  1836
                ||||||||||||||||||||||||||||||||||||||||||||||||||||||||||||
Sbjct  1915690  TTATAATTAGCTTCTTGGGGTATCTTTAAATACTGTAGAAAAGAGGAAGGAAATAATAAA  1915631

Query  1837     TGGCTAAAATGAGAATATCACCGGAATTGAAAAAACTGATCGAAAAATACCGCTGCGTAA  1896
                ||||||||||||||||||||||||||||||||||||||||||||||||||||||||||||
Sbjct  1915630  TGGCTAAAATGAGAATATCACCGGAATTGAAAAAACTGATCGAAAAATACCGCTGCGTAA  1915571

Query  1897     AAGATACGGAAGGAATGTCTCCTGCTAAGGTATATAAGCTGGTGGGAGAAAATGAAAACC  1956
                ||||||||||||||||||||||||||||||||||||||||||||||||||||||||||||
Sbjct  1915570  AAGATACGGAAGGAATGTCTCCTGCTAAGGTATATAAGCTGGTGGGAGAAAATGAAAACC  1915511

Query  1957     TATATTTAAAAATGACGGACAGCCGGTATAAAGGGACCACCTATGATGTGGAACGGGAAA  2016
                ||||||||||||||||||||||||||||||||||||||||||||||||||||||||||||
Sbjct  1915510  TATATTTAAAAATGACGGACAGCCGGTATAAAGGGACCACCTATGATGTGGAACGGGAAA  1915451

Query  2017     AGGACATGATGCTATGGCTGGAAGGAAAGCTGCCTGTTCCAAAGGTCCTGCACTTTGAAC  2076
                ||||||||||||||||||||||||||||||||||||||||||||||||||||||||||||
Sbjct  1915450  AGGACATGATGCTATGGCTGGAAGGAAAGCTGCCTGTTCCAAAGGTCCTGCACTTTGAAC  1915391

Query  2077     GGCATGATGGCTGGAGCAATCTGCTCATGAGTGAGGCCGATGGCGTCCTTTGCTCGGAAG  2136
                ||||||||||||||||||||||||||||||||||||||||||||||||||||||||||||
Sbjct  1915390  GGCATGATGGCTGGAGCAATCTGCTCATGAGTGAGGCCGATGGCGTCCTTTGCTCGGAAG  1915331

Query  2137     AGTATGAAGATGAACAAAGCCCTGAAAAGATTATCGAGCTGTATGCGGAGTGCATCAGGC  2196
                ||||||||||||||||||||||||||||||||||||||||||||||||||||||||||||
Sbjct  1915330  AGTATGAAGATGAACAAAGCCCTGAAAAGATTATCGAGCTGTATGCGGAGTGCATCAGGC  1915271

Query  2197     TCTTTCACTCCATCGACATATCGGATTGTCCCTATACGAATAGCTTAGACAGCCGCTTAG  2256
                ||||||||||||||||||||||||||||||||||||||||||||||||||||||||||||
Sbjct  1915270  TCTTTCACTCCATCGACATATCGGATTGTCCCTATACGAATAGCTTAGACAGCCGCTTAG  1915211

Query  2257     CCGAATTGGATTACTTACTGAATAACGATCTGGCCGATGTGGATTGCGAAAACTGGGAAG  2316
                ||||||||||||||||||||||||||||||||||||||||||||||||||||||||||||
Sbjct  1915210  CCGAATTGGATTACTTACTGAATAACGATCTGGCCGATGTGGATTGCGAAAACTGGGAAG  1915151

Query  2317     AAGACACTCCATTTAAAGATCCGCGCGAGCTGTATGATTTTTTAAAGACGGAAAAGCCCG  2376
                ||||||||||||||||||||||||||||||||||||||||||||||||||||||||||||
Sbjct  1915150  AAGACACTCCATTTAAAGATCCGCGCGAGCTGTATGATTTTTTAAAGACGGAAAAGCCCG  1915091

Query  2377     AAGAGGAACTTGTCTTTTCCCACGGCGACCTGGGAGACAGCAACATCTTTGTGAAAGATG  2436
                ||||||||||||||||||||||||||||||||||||||||||||||||||||||||||||
Sbjct  1915090  AAGAGGAACTTGTCTTTTCCCACGGCGACCTGGGAGACAGCAACATCTTTGTGAAAGATG  1915031

Query  2437     GCAAAGTAAGTGGCTTTATTGATCTTGGGAGAAGCGGCAGGGCGGACAAGTGGTATGACA  2496
                ||||||||||||||||||||||||||||||||||||||||||||||||||||||||||||
Sbjct  1915030  GCAAAGTAAGTGGCTTTATTGATCTTGGGAGAAGCGGCAGGGCGGACAAGTGGTATGACA  1914971

Query  2497     TTGCCTTCTGCGTCCGGTCGATCAGGGAGGATATCGGGGAAGAACAGTATGTCGAGCTAT  2556
                ||||||||||||||||||||||||||||||||||||||||||||||||||||||||||||
Sbjct  1914970  TTGCCTTCTGCGTCCGGTCGATCAGGGAGGATATCGGGGAAGAACAGTATGTCGAGCTAT  1914911

Query  2557     TTTTTGACTTACTGGGGATCAAGCCTGATTGGGAGAAAATAAAATATTATATTTTACTGG  2616
                ||||||||||||||||||||||||||||||||||||||||||||||||||||||||||||
Sbjct  1914910  TTTTTGACTTACTGGGGATCAAGCCTGATTGGGAGAAAATAAAATATTATATTTTACTGG  1914851

Query  2617     ATGAATTGTTTTAG  2630
                ||||||||||||||
Sbjct  1914850  ATGAATTGTTTTAG  1914837


Range 2: 1915766 to 1916480

Score:1321 bits(715), Expect:0.0, 
Identities:715/715(100%),  Gaps:0/715(0%), Strand: Plus/Minus

Query  128      ATTATCATGTAAGAAAGCCAAGCGCAAGGGAGTATGATGATTGCTGCAATGAATTTTGGA  187
                ||||||||||||||||||||||||||||||||||||||||||||||||||||||||||||
Sbjct  1916480  ATTATCATGTAAGAAAGCCAAGCGCAAGGGAGTATGATGATTGCTGCAATGAATTTTGGA  1916421

Query  188      ATGTAACACCTTATGTTATTAAAGGATTGTGCCGTAAGGAAATTTTATTTGCTATTGATC  247
                ||||||||||||||||||||||||||||||||||||||||||||||||||||||||||||
Sbjct  1916420  ATGTAACACCTTATGTTATTAAAGGATTGTGCCGTAAGGAAATTTTATTTGCTATTGATC  1916361

Query  248      ATTTTAATCAGATTGTTCGCCATGAGCTGCTGAGAATGATATCATGGAAGGTCGGCATCG  307
                ||||||||||||||||||||||||||||||||||||||||||||||||||||||||||||
Sbjct  1916360  ATTTTAATCAGATTGTTCGCCATGAGCTGCTGAGAATGATATCATGGAAGGTCGGCATCG  1916301

Query  308      AAACAGGCTTTAAATTAAGTGTAGGCAAGAACTATAAGTTTATTGAAAGGTATATATCCG  367
                ||||||||||||||||||||||||||||||||||||||||||||||||||||||||||||
Sbjct  1916300  AAACAGGCTTTAAATTAAGTGTAGGCAAGAACTATAAGTTTATTGAAAGGTATATATCCG  1916241

Query  368      AGGATTTGTGGGAGAAACTTTTGTCCACCTACCGGATGGATTCCTATGAAAACATATGGG  427
                ||||||||||||||||||||||||||||||||||||||||||||||||||||||||||||
Sbjct  1916240  AGGATTTGTGGGAGAAACTTTTGTCCACCTACCGGATGGATTCCTATGAAAACATATGGG  1916181

Query  428      AAGCATTATTTCTATGCCATCAATTGTTCAGGGCGGTATCCGGTGAGGTGGCGGAAAGGC  487
                ||||||||||||||||||||||||||||||||||||||||||||||||||||||||||||
Sbjct  1916180  AAGCATTATTTCTATGCCATCAATTGTTCAGGGCGGTATCCGGTGAGGTGGCGGAAAGGC  1916121

Query  488      TTCATTATGCCTATCCGGAGTATGATAGGAATATAACAAAATATACCAGGGACATGTATA  547
                ||||||||||||||||||||||||||||||||||||||||||||||||||||||||||||
Sbjct  1916120  TTCATTATGCCTATCCGGAGTATGATAGGAATATAACAAAATATACCAGGGACATGTATA  1916061

Query  548      AAAAATACACTGGTAAAACCGGCTGCCTGGATAGCACATATGCCGCTGATATAGAAGAGA  607
                ||||||||||||||||||||||||||||||||||||||||||||||||||||||||||||
Sbjct  1916060  AAAAATACACTGGTAAAACCGGCTGCCTGGATAGCACATATGCCGCTGATATAGAAGAGA  1916001

Query  608      GGCGGGAACAGTGATTACAGAAATGAAAGCAGGGCACCTGAAAGATATCGATAAACCCAG  667
                ||||||||||||||||||||||||||||||||||||||||||||||||||||||||||||
Sbjct  1916000  GGCGGGAACAGTGATTACAGAAATGAAAGCAGGGCACCTGAAAGATATCGATAAACCCAG  1915941

Query  668      CGAACCATTTGAGGTGATAGGTAAGATTATACCGAGGTATGAAAACGAGAATTGGACCTT  727
                ||||||||||||||||||||||||||||||||||||||||||||||||||||||||||||
Sbjct  1915940  CGAACCATTTGAGGTGATAGGTAAGATTATACCGAGGTATGAAAACGAGAATTGGACCTT  1915881

Query  728      TACAGAATTACTCTATGAAGCGCCATATTTAAAAAGCTACCAAGACGAAGAGGATGAAGA  787
                ||||||||||||||||||||||||||||||||||||||||||||||||||||||||||||
Sbjct  1915880  TACAGAATTACTCTATGAAGCGCCATATTTAAAAAGCTACCAAGACGAAGAGGATGAAGA  1915821

Query  788      GGATGAGGAGGCAGATTGCCTTGAATATATTGACAATACTGATAAGATAATATAT  842
                |||||||||||||||||||||||||||||||||||||||||||||||||||||||
Sbjct  1915820  GGATGAGGAGGCAGATTGCCTTGAATATATTGACAATACTGATAAGATAATATAT  1915766


Range 3: 1926345 to 1926771

Score:296 bits(160), Expect:2e-75, 
Identities:339/428(79%),  Gaps:2/428(0%), Strand: Plus/Minus

Query  128      ATTATCATGTAAGAAAGCCAAGCGCAAGGGAGTATGATGATTGCTGCAATGAATTTTGGA  187
                ||||||||||||||||||||||||||||||||||||||||||||||||||||||||||||
Sbjct  1926771  ATTATCATGTAAGAAAGCCAAGCGCAAGGGAGTATGATGATTGCTGCAATGAATTTTGGA  1926712

Query  188      ATGTAACACCTTATGTTATTAAAGGATTGTGCCGTAAGGAAATTTTATTTGCTATTGATC  247
                |||||||||||||||||||||||||||||||||| || || ||  | ||||| || ||||
Sbjct  1926711  ATGTAACACCTTATGTTATTAAAGGATTGTGCCGCAAAGAGATACTGTTTGCAATCGATC  1926652

Query  248      ATTTTAATCAGATTGTTCGCCATGAGCTGCTGAGAATGATATCATGGAAGGTCGGCATCG  307
                || | || |||||| | ||   ||| || || || ||||| || |||||||| || ||  
Sbjct  1926651  ATCTGAACCAGATTCTACGGTTTGAACTACTTAGGATGATGTCGTGGAAGGTTGGGATAA  1926592

Query  308      AAACAGGCTTTAAATTAAGTGTAGGCAAGAACTATAAGTTTATTGAAAGGTATATATCCG  367
                | ||||  |||  ||||||||| || || || ||||||| |||| | |  || ||    |
Sbjct  1926591  AGACAGAATTTTCATTAAGTGTTGGGAAAAATTATAAGTATATTAACAAATACATTGATG  1926532

Query  368      AGGATTTGTGGGAGAAACTTTTGTCCACCTACCGGATGGATTCCTATGAAAACATATGGG  427
                | ||| | ||| | | | | || || || || || ||||||||||||||||| || ||| 
Sbjct  1926531  AAGATCTATGGAATAGATTATTATCTACATATCGCATGGATTCCTATGAAAATATTTGG-  1926473

Query  428      AAG-CATTATTTCTATGCCATCAATTGTTCAGGGCGGTATCCGGTGAGGTGGCGGAAAGG  486
                ||| |||||||| ||||||| |||||||||||||  || |||   ||||| || |||   
Sbjct  1926472  AAGTCATTATTTATATGCCACCAATTGTTCAGGGAAGTGTCCAAAGAGGTAGCAGAACTA  1926413

Query  487      CTTCATTATGCCTATCCGGAGTATGATAGGAATATAACAAAATATACCAGGGACATGTAT  546
                ||    | ||  ||||| ||||||| || ||| ||||||| |||||||  ||||||||||
Sbjct  1926412  CTGGGGTTTGATTATCCAGAGTATGGTAAGAACATAACAAGATATACCGAGGACATGTAT  1926353

Query  547      AAAAAATA  554
                ||||||||
Sbjct  1926352  AAAAAATA  1926345


>Campylobacter coli strain C203016 chromosome, complete genome
Sequence ID: CP082947.1 Length: 1702386
Range 1: 1036864 to 1037717

Score:1578 bits(854), Expect:0.0, 
Identities:854/854(100%),  Gaps:0/854(0%), Strand: Plus/Plus

Query  1777     TTATAATTAGCTTCTTGGGGTATCTTTAAATACTGTAGAAAAGAGGAAGGAAATAATAAA  1836
                ||||||||||||||||||||||||||||||||||||||||||||||||||||||||||||
Sbjct  1036864  TTATAATTAGCTTCTTGGGGTATCTTTAAATACTGTAGAAAAGAGGAAGGAAATAATAAA  1036923

Query  1837     TGGCTAAAATGAGAATATCACCGGAATTGAAAAAACTGATCGAAAAATACCGCTGCGTAA  1896
                ||||||||||||||||||||||||||||||||||||||||||||||||||||||||||||
Sbjct  1036924  TGGCTAAAATGAGAATATCACCGGAATTGAAAAAACTGATCGAAAAATACCGCTGCGTAA  1036983

Query  1897     AAGATACGGAAGGAATGTCTCCTGCTAAGGTATATAAGCTGGTGGGAGAAAATGAAAACC  1956
                ||||||||||||||||||||||||||||||||||||||||||||||||||||||||||||
Sbjct  1036984  AAGATACGGAAGGAATGTCTCCTGCTAAGGTATATAAGCTGGTGGGAGAAAATGAAAACC  1037043

Query  1957     TATATTTAAAAATGACGGACAGCCGGTATAAAGGGACCACCTATGATGTGGAACGGGAAA  2016
                ||||||||||||||||||||||||||||||||||||||||||||||||||||||||||||
Sbjct  1037044  TATATTTAAAAATGACGGACAGCCGGTATAAAGGGACCACCTATGATGTGGAACGGGAAA  1037103

Query  2017     AGGACATGATGCTATGGCTGGAAGGAAAGCTGCCTGTTCCAAAGGTCCTGCACTTTGAAC  2076
                ||||||||||||||||||||||||||||||||||||||||||||||||||||||||||||
Sbjct  1037104  AGGACATGATGCTATGGCTGGAAGGAAAGCTGCCTGTTCCAAAGGTCCTGCACTTTGAAC  1037163

Query  2077     GGCATGATGGCTGGAGCAATCTGCTCATGAGTGAGGCCGATGGCGTCCTTTGCTCGGAAG  2136
                ||||||||||||||||||||||||||||||||||||||||||||||||||||||||||||
Sbjct  1037164  GGCATGATGGCTGGAGCAATCTGCTCATGAGTGAGGCCGATGGCGTCCTTTGCTCGGAAG  1037223

Query  2137     AGTATGAAGATGAACAAAGCCCTGAAAAGATTATCGAGCTGTATGCGGAGTGCATCAGGC  2196
                ||||||||||||||||||||||||||||||||||||||||||||||||||||||||||||
Sbjct  1037224  AGTATGAAGATGAACAAAGCCCTGAAAAGATTATCGAGCTGTATGCGGAGTGCATCAGGC  1037283

Query  2197     TCTTTCACTCCATCGACATATCGGATTGTCCCTATACGAATAGCTTAGACAGCCGCTTAG  2256
                ||||||||||||||||||||||||||||||||||||||||||||||||||||||||||||
Sbjct  1037284  TCTTTCACTCCATCGACATATCGGATTGTCCCTATACGAATAGCTTAGACAGCCGCTTAG  1037343

Query  2257     CCGAATTGGATTACTTACTGAATAACGATCTGGCCGATGTGGATTGCGAAAACTGGGAAG  2316
                ||||||||||||||||||||||||||||||||||||||||||||||||||||||||||||
Sbjct  1037344  CCGAATTGGATTACTTACTGAATAACGATCTGGCCGATGTGGATTGCGAAAACTGGGAAG  1037403

Query  2317     AAGACACTCCATTTAAAGATCCGCGCGAGCTGTATGATTTTTTAAAGACGGAAAAGCCCG  2376
                ||||||||||||||||||||||||||||||||||||||||||||||||||||||||||||
Sbjct  1037404  AAGACACTCCATTTAAAGATCCGCGCGAGCTGTATGATTTTTTAAAGACGGAAAAGCCCG  1037463

Query  2377     AAGAGGAACTTGTCTTTTCCCACGGCGACCTGGGAGACAGCAACATCTTTGTGAAAGATG  2436
                ||||||||||||||||||||||||||||||||||||||||||||||||||||||||||||
Sbjct  1037464  AAGAGGAACTTGTCTTTTCCCACGGCGACCTGGGAGACAGCAACATCTTTGTGAAAGATG  1037523

Query  2437     GCAAAGTAAGTGGCTTTATTGATCTTGGGAGAAGCGGCAGGGCGGACAAGTGGTATGACA  2496
                ||||||||||||||||||||||||||||||||||||||||||||||||||||||||||||
Sbjct  1037524  GCAAAGTAAGTGGCTTTATTGATCTTGGGAGAAGCGGCAGGGCGGACAAGTGGTATGACA  1037583

Query  2497     TTGCCTTCTGCGTCCGGTCGATCAGGGAGGATATCGGGGAAGAACAGTATGTCGAGCTAT  2556
                ||||||||||||||||||||||||||||||||||||||||||||||||||||||||||||
Sbjct  1037584  TTGCCTTCTGCGTCCGGTCGATCAGGGAGGATATCGGGGAAGAACAGTATGTCGAGCTAT  1037643

Query  2557     TTTTTGACTTACTGGGGATCAAGCCTGATTGGGAGAAAATAAAATATTATATTTTACTGG  2616
                ||||||||||||||||||||||||||||||||||||||||||||||||||||||||||||
Sbjct  1037644  TTTTTGACTTACTGGGGATCAAGCCTGATTGGGAGAAAATAAAATATTATATTTTACTGG  1037703

Query  2617     ATGAATTGTTTTAG  2630
                ||||||||||||||
Sbjct  1037704  ATGAATTGTTTTAG  1037717


Range 2: 1033835 to 1033966

Score:244 bits(132), Expect:7e-60, 
Identities:132/132(100%),  Gaps:0/132(0%), Strand: Plus/Plus

Query  1        ATGAATCAAGGTAGAATTATTGTAATCACAGGTGCGCCGGGGACAGGAAAAACTACAACG  60
                ||||||||||||||||||||||||||||||||||||||||||||||||||||||||||||
Sbjct  1033835  ATGAATCAAGGTAGAATTATTGTAATCACAGGTGCGCCGGGGACAGGAAAAACTACAACG  1033894

Query  61       GCATCTGCTGTTGCAAAAGAATCAGATTTGGAAAAGTCTGTGCATATGCACACAGATGAC  120
                ||||||||||||||||||||||||||||||||||||||||||||||||||||||||||||
Sbjct  1033895  GCATCTGCTGTTGCAAAAGAATCAGATTTGGAAAAGTCTGTGCATATGCACACAGATGAC  1033954

Query  121      TTTTATCATTAT  132
                ||||||||||||
Sbjct  1033955  TTTTATCATTAT  1033966


Range 3: 590478 to 590609

Score:233 bits(126), Expect:2e-56, 
Identities:130/132(98%),  Gaps:0/132(0%), Strand: Plus/Plus

Query  1       ATGAATCAAGGTAGAATTATTGTAATCACAGGTGCGCCGGGGACAGGAAAAACTACAACG  60
               ||||||||||||||||||||||||||||||||||||||||||||||||||||||||||||
Sbjct  590478  ATGAATCAAGGTAGAATTATTGTAATCACAGGTGCGCCGGGGACAGGAAAAACTACAACG  590537

Query  61      GCATCTGCTGTTGCAAAAGAATCAGATTTGGAAAAGTCTGTGCATATGCACACAGATGAC  120
               ||||||| ||||||||||||||||||||||||||||||||| ||||||||||||||||||
Sbjct  590538  GCATCTGTTGTTGCAAAAGAATCAGATTTGGAAAAGTCTGTACATATGCACACAGATGAC  590597

Query  121     TTTTATCATTAT  132
               ||||||||||||
Sbjct  590598  TTTTATCATTAT  590609


>Streptococcus suis strain SZ1908 chromosome, complete genome
Sequence ID: CP082948.1 Length: 2137458
Range 1: 646676 to 647529

Score:1578 bits(854), Expect:0.0, 
Identities:854/854(100%),  Gaps:0/854(0%), Strand: Plus/Minus

Query  1777    TTATAATTAGCTTCTTGGGGTATCTTTAAATACTGTAGAAAAGAGGAAGGAAATAATAAA  1836
               ||||||||||||||||||||||||||||||||||||||||||||||||||||||||||||
Sbjct  647529  TTATAATTAGCTTCTTGGGGTATCTTTAAATACTGTAGAAAAGAGGAAGGAAATAATAAA  647470

Query  1837    TGGCTAAAATGAGAATATCACCGGAATTGAAAAAACTGATCGAAAAATACCGCTGCGTAA  1896
               ||||||||||||||||||||||||||||||||||||||||||||||||||||||||||||
Sbjct  647469  TGGCTAAAATGAGAATATCACCGGAATTGAAAAAACTGATCGAAAAATACCGCTGCGTAA  647410

Query  1897    AAGATACGGAAGGAATGTCTCCTGCTAAGGTATATAAGCTGGTGGGAGAAAATGAAAACC  1956
               ||||||||||||||||||||||||||||||||||||||||||||||||||||||||||||
Sbjct  647409  AAGATACGGAAGGAATGTCTCCTGCTAAGGTATATAAGCTGGTGGGAGAAAATGAAAACC  647350

Query  1957    TATATTTAAAAATGACGGACAGCCGGTATAAAGGGACCACCTATGATGTGGAACGGGAAA  2016
               ||||||||||||||||||||||||||||||||||||||||||||||||||||||||||||
Sbjct  647349  TATATTTAAAAATGACGGACAGCCGGTATAAAGGGACCACCTATGATGTGGAACGGGAAA  647290

Query  2017    AGGACATGATGCTATGGCTGGAAGGAAAGCTGCCTGTTCCAAAGGTCCTGCACTTTGAAC  2076
               ||||||||||||||||||||||||||||||||||||||||||||||||||||||||||||
Sbjct  647289  AGGACATGATGCTATGGCTGGAAGGAAAGCTGCCTGTTCCAAAGGTCCTGCACTTTGAAC  647230

Query  2077    GGCATGATGGCTGGAGCAATCTGCTCATGAGTGAGGCCGATGGCGTCCTTTGCTCGGAAG  2136
               ||||||||||||||||||||||||||||||||||||||||||||||||||||||||||||
Sbjct  647229  GGCATGATGGCTGGAGCAATCTGCTCATGAGTGAGGCCGATGGCGTCCTTTGCTCGGAAG  647170

Query  2137    AGTATGAAGATGAACAAAGCCCTGAAAAGATTATCGAGCTGTATGCGGAGTGCATCAGGC  2196
               ||||||||||||||||||||||||||||||||||||||||||||||||||||||||||||
Sbjct  647169  AGTATGAAGATGAACAAAGCCCTGAAAAGATTATCGAGCTGTATGCGGAGTGCATCAGGC  647110

Query  2197    TCTTTCACTCCATCGACATATCGGATTGTCCCTATACGAATAGCTTAGACAGCCGCTTAG  2256
               ||||||||||||||||||||||||||||||||||||||||||||||||||||||||||||
Sbjct  647109  TCTTTCACTCCATCGACATATCGGATTGTCCCTATACGAATAGCTTAGACAGCCGCTTAG  647050

Query  2257    CCGAATTGGATTACTTACTGAATAACGATCTGGCCGATGTGGATTGCGAAAACTGGGAAG  2316
               ||||||||||||||||||||||||||||||||||||||||||||||||||||||||||||
Sbjct  647049  CCGAATTGGATTACTTACTGAATAACGATCTGGCCGATGTGGATTGCGAAAACTGGGAAG  646990

Query  2317    AAGACACTCCATTTAAAGATCCGCGCGAGCTGTATGATTTTTTAAAGACGGAAAAGCCCG  2376
               ||||||||||||||||||||||||||||||||||||||||||||||||||||||||||||
Sbjct  646989  AAGACACTCCATTTAAAGATCCGCGCGAGCTGTATGATTTTTTAAAGACGGAAAAGCCCG  646930

Query  2377    AAGAGGAACTTGTCTTTTCCCACGGCGACCTGGGAGACAGCAACATCTTTGTGAAAGATG  2436
               ||||||||||||||||||||||||||||||||||||||||||||||||||||||||||||
Sbjct  646929  AAGAGGAACTTGTCTTTTCCCACGGCGACCTGGGAGACAGCAACATCTTTGTGAAAGATG  646870

Query  2437    GCAAAGTAAGTGGCTTTATTGATCTTGGGAGAAGCGGCAGGGCGGACAAGTGGTATGACA  2496
               ||||||||||||||||||||||||||||||||||||||||||||||||||||||||||||
Sbjct  646869  GCAAAGTAAGTGGCTTTATTGATCTTGGGAGAAGCGGCAGGGCGGACAAGTGGTATGACA  646810

Query  2497    TTGCCTTCTGCGTCCGGTCGATCAGGGAGGATATCGGGGAAGAACAGTATGTCGAGCTAT  2556
               ||||||||||||||||||||||||||||||||||||||||||||||||||||||||||||
Sbjct  646809  TTGCCTTCTGCGTCCGGTCGATCAGGGAGGATATCGGGGAAGAACAGTATGTCGAGCTAT  646750

Query  2557    TTTTTGACTTACTGGGGATCAAGCCTGATTGGGAGAAAATAAAATATTATATTTTACTGG  2616
               ||||||||||||||||||||||||||||||||||||||||||||||||||||||||||||
Sbjct  646749  TTTTTGACTTACTGGGGATCAAGCCTGATTGGGAGAAAATAAAATATTATATTTTACTGG  646690

Query  2617    ATGAATTGTTTTAG  2630
               ||||||||||||||
Sbjct  646689  ATGAATTGTTTTAG  646676


Range 2: 647881 to 648595

Score:1321 bits(715), Expect:0.0, 
Identities:715/715(100%),  Gaps:0/715(0%), Strand: Plus/Minus

Query  128     ATTATCATGTAAGAAAGCCAAGCGCAAGGGAGTATGATGATTGCTGCAATGAATTTTGGA  187
               ||||||||||||||||||||||||||||||||||||||||||||||||||||||||||||
Sbjct  648595  ATTATCATGTAAGAAAGCCAAGCGCAAGGGAGTATGATGATTGCTGCAATGAATTTTGGA  648536

Query  188     ATGTAACACCTTATGTTATTAAAGGATTGTGCCGTAAGGAAATTTTATTTGCTATTGATC  247
               ||||||||||||||||||||||||||||||||||||||||||||||||||||||||||||
Sbjct  648535  ATGTAACACCTTATGTTATTAAAGGATTGTGCCGTAAGGAAATTTTATTTGCTATTGATC  648476

Query  248     ATTTTAATCAGATTGTTCGCCATGAGCTGCTGAGAATGATATCATGGAAGGTCGGCATCG  307
               ||||||||||||||||||||||||||||||||||||||||||||||||||||||||||||
Sbjct  648475  ATTTTAATCAGATTGTTCGCCATGAGCTGCTGAGAATGATATCATGGAAGGTCGGCATCG  648416

Query  308     AAACAGGCTTTAAATTAAGTGTAGGCAAGAACTATAAGTTTATTGAAAGGTATATATCCG  367
               ||||||||||||||||||||||||||||||||||||||||||||||||||||||||||||
Sbjct  648415  AAACAGGCTTTAAATTAAGTGTAGGCAAGAACTATAAGTTTATTGAAAGGTATATATCCG  648356

Query  368     AGGATTTGTGGGAGAAACTTTTGTCCACCTACCGGATGGATTCCTATGAAAACATATGGG  427
               ||||||||||||||||||||||||||||||||||||||||||||||||||||||||||||
Sbjct  648355  AGGATTTGTGGGAGAAACTTTTGTCCACCTACCGGATGGATTCCTATGAAAACATATGGG  648296

Query  428     AAGCATTATTTCTATGCCATCAATTGTTCAGGGCGGTATCCGGTGAGGTGGCGGAAAGGC  487
               ||||||||||||||||||||||||||||||||||||||||||||||||||||||||||||
Sbjct  648295  AAGCATTATTTCTATGCCATCAATTGTTCAGGGCGGTATCCGGTGAGGTGGCGGAAAGGC  648236

Query  488     TTCATTATGCCTATCCGGAGTATGATAGGAATATAACAAAATATACCAGGGACATGTATA  547
               ||||||||||||||||||||||||||||||||||||||||||||||||||||||||||||
Sbjct  648235  TTCATTATGCCTATCCGGAGTATGATAGGAATATAACAAAATATACCAGGGACATGTATA  648176

Query  548     AAAAATACACTGGTAAAACCGGCTGCCTGGATAGCACATATGCCGCTGATATAGAAGAGA  607
               ||||||||||||||||||||||||||||||||||||||||||||||||||||||||||||
Sbjct  648175  AAAAATACACTGGTAAAACCGGCTGCCTGGATAGCACATATGCCGCTGATATAGAAGAGA  648116

Query  608     GGCGGGAACAGTGATTACAGAAATGAAAGCAGGGCACCTGAAAGATATCGATAAACCCAG  667
               ||||||||||||||||||||||||||||||||||||||||||||||||||||||||||||
Sbjct  648115  GGCGGGAACAGTGATTACAGAAATGAAAGCAGGGCACCTGAAAGATATCGATAAACCCAG  648056

Query  668     CGAACCATTTGAGGTGATAGGTAAGATTATACCGAGGTATGAAAACGAGAATTGGACCTT  727
               ||||||||||||||||||||||||||||||||||||||||||||||||||||||||||||
Sbjct  648055  CGAACCATTTGAGGTGATAGGTAAGATTATACCGAGGTATGAAAACGAGAATTGGACCTT  647996

Query  728     TACAGAATTACTCTATGAAGCGCCATATTTAAAAAGCTACCAAGACGAAGAGGATGAAGA  787
               ||||||||||||||||||||||||||||||||||||||||||||||||||||||||||||
Sbjct  647995  TACAGAATTACTCTATGAAGCGCCATATTTAAAAAGCTACCAAGACGAAGAGGATGAAGA  647936

Query  788     GGATGAGGAGGCAGATTGCCTTGAATATATTGACAATACTGATAAGATAATATAT  842
               |||||||||||||||||||||||||||||||||||||||||||||||||||||||
Sbjct  647935  GGATGAGGAGGCAGATTGCCTTGAATATATTGACAATACTGATAAGATAATATAT  647881


>Enterococcus lactis strain E843 plasmid pE843-171, complete sequence
Sequence ID: CP082266.1 Length: 171930
Range 1: 160986 to 161839

Score:1578 bits(854), Expect:0.0, 
Identities:854/854(100%),  Gaps:0/854(0%), Strand: Plus/Plus

Query  1777    TTATAATTAGCTTCTTGGGGTATCTTTAAATACTGTAGAAAAGAGGAAGGAAATAATAAA  1836
               ||||||||||||||||||||||||||||||||||||||||||||||||||||||||||||
Sbjct  160986  TTATAATTAGCTTCTTGGGGTATCTTTAAATACTGTAGAAAAGAGGAAGGAAATAATAAA  161045

Query  1837    TGGCTAAAATGAGAATATCACCGGAATTGAAAAAACTGATCGAAAAATACCGCTGCGTAA  1896
               ||||||||||||||||||||||||||||||||||||||||||||||||||||||||||||
Sbjct  161046  TGGCTAAAATGAGAATATCACCGGAATTGAAAAAACTGATCGAAAAATACCGCTGCGTAA  161105

Query  1897    AAGATACGGAAGGAATGTCTCCTGCTAAGGTATATAAGCTGGTGGGAGAAAATGAAAACC  1956
               ||||||||||||||||||||||||||||||||||||||||||||||||||||||||||||
Sbjct  161106  AAGATACGGAAGGAATGTCTCCTGCTAAGGTATATAAGCTGGTGGGAGAAAATGAAAACC  161165

Query  1957    TATATTTAAAAATGACGGACAGCCGGTATAAAGGGACCACCTATGATGTGGAACGGGAAA  2016
               ||||||||||||||||||||||||||||||||||||||||||||||||||||||||||||
Sbjct  161166  TATATTTAAAAATGACGGACAGCCGGTATAAAGGGACCACCTATGATGTGGAACGGGAAA  161225

Query  2017    AGGACATGATGCTATGGCTGGAAGGAAAGCTGCCTGTTCCAAAGGTCCTGCACTTTGAAC  2076
               ||||||||||||||||||||||||||||||||||||||||||||||||||||||||||||
Sbjct  161226  AGGACATGATGCTATGGCTGGAAGGAAAGCTGCCTGTTCCAAAGGTCCTGCACTTTGAAC  161285

Query  2077    GGCATGATGGCTGGAGCAATCTGCTCATGAGTGAGGCCGATGGCGTCCTTTGCTCGGAAG  2136
               ||||||||||||||||||||||||||||||||||||||||||||||||||||||||||||
Sbjct  161286  GGCATGATGGCTGGAGCAATCTGCTCATGAGTGAGGCCGATGGCGTCCTTTGCTCGGAAG  161345

Query  2137    AGTATGAAGATGAACAAAGCCCTGAAAAGATTATCGAGCTGTATGCGGAGTGCATCAGGC  2196
               ||||||||||||||||||||||||||||||||||||||||||||||||||||||||||||
Sbjct  161346  AGTATGAAGATGAACAAAGCCCTGAAAAGATTATCGAGCTGTATGCGGAGTGCATCAGGC  161405

Query  2197    TCTTTCACTCCATCGACATATCGGATTGTCCCTATACGAATAGCTTAGACAGCCGCTTAG  2256
               ||||||||||||||||||||||||||||||||||||||||||||||||||||||||||||
Sbjct  161406  TCTTTCACTCCATCGACATATCGGATTGTCCCTATACGAATAGCTTAGACAGCCGCTTAG  161465

Query  2257    CCGAATTGGATTACTTACTGAATAACGATCTGGCCGATGTGGATTGCGAAAACTGGGAAG  2316
               ||||||||||||||||||||||||||||||||||||||||||||||||||||||||||||
Sbjct  161466  CCGAATTGGATTACTTACTGAATAACGATCTGGCCGATGTGGATTGCGAAAACTGGGAAG  161525

Query  2317    AAGACACTCCATTTAAAGATCCGCGCGAGCTGTATGATTTTTTAAAGACGGAAAAGCCCG  2376
               ||||||||||||||||||||||||||||||||||||||||||||||||||||||||||||
Sbjct  161526  AAGACACTCCATTTAAAGATCCGCGCGAGCTGTATGATTTTTTAAAGACGGAAAAGCCCG  161585

Query  2377    AAGAGGAACTTGTCTTTTCCCACGGCGACCTGGGAGACAGCAACATCTTTGTGAAAGATG  2436
               ||||||||||||||||||||||||||||||||||||||||||||||||||||||||||||
Sbjct  161586  AAGAGGAACTTGTCTTTTCCCACGGCGACCTGGGAGACAGCAACATCTTTGTGAAAGATG  161645

Query  2437    GCAAAGTAAGTGGCTTTATTGATCTTGGGAGAAGCGGCAGGGCGGACAAGTGGTATGACA  2496
               ||||||||||||||||||||||||||||||||||||||||||||||||||||||||||||
Sbjct  161646  GCAAAGTAAGTGGCTTTATTGATCTTGGGAGAAGCGGCAGGGCGGACAAGTGGTATGACA  161705

Query  2497    TTGCCTTCTGCGTCCGGTCGATCAGGGAGGATATCGGGGAAGAACAGTATGTCGAGCTAT  2556
               ||||||||||||||||||||||||||||||||||||||||||||||||||||||||||||
Sbjct  161706  TTGCCTTCTGCGTCCGGTCGATCAGGGAGGATATCGGGGAAGAACAGTATGTCGAGCTAT  161765

Query  2557    TTTTTGACTTACTGGGGATCAAGCCTGATTGGGAGAAAATAAAATATTATATTTTACTGG  2616
               ||||||||||||||||||||||||||||||||||||||||||||||||||||||||||||
Sbjct  161766  TTTTTGACTTACTGGGGATCAAGCCTGATTGGGAGAAAATAAAATATTATATTTTACTGG  161825

Query  2617    ATGAATTGTTTTAG  2630
               ||||||||||||||
Sbjct  161826  ATGAATTGTTTTAG  161839


Range 2: 159920 to 160634

Score:1321 bits(715), Expect:0.0, 
Identities:715/715(100%),  Gaps:0/715(0%), Strand: Plus/Plus

Query  128     ATTATCATGTAAGAAAGCCAAGCGCAAGGGAGTATGATGATTGCTGCAATGAATTTTGGA  187
               ||||||||||||||||||||||||||||||||||||||||||||||||||||||||||||
Sbjct  159920  ATTATCATGTAAGAAAGCCAAGCGCAAGGGAGTATGATGATTGCTGCAATGAATTTTGGA  159979

Query  188     ATGTAACACCTTATGTTATTAAAGGATTGTGCCGTAAGGAAATTTTATTTGCTATTGATC  247
               ||||||||||||||||||||||||||||||||||||||||||||||||||||||||||||
Sbjct  159980  ATGTAACACCTTATGTTATTAAAGGATTGTGCCGTAAGGAAATTTTATTTGCTATTGATC  160039

Query  248     ATTTTAATCAGATTGTTCGCCATGAGCTGCTGAGAATGATATCATGGAAGGTCGGCATCG  307
               ||||||||||||||||||||||||||||||||||||||||||||||||||||||||||||
Sbjct  160040  ATTTTAATCAGATTGTTCGCCATGAGCTGCTGAGAATGATATCATGGAAGGTCGGCATCG  160099

Query  308     AAACAGGCTTTAAATTAAGTGTAGGCAAGAACTATAAGTTTATTGAAAGGTATATATCCG  367
               ||||||||||||||||||||||||||||||||||||||||||||||||||||||||||||
Sbjct  160100  AAACAGGCTTTAAATTAAGTGTAGGCAAGAACTATAAGTTTATTGAAAGGTATATATCCG  160159

Query  368     AGGATTTGTGGGAGAAACTTTTGTCCACCTACCGGATGGATTCCTATGAAAACATATGGG  427
               ||||||||||||||||||||||||||||||||||||||||||||||||||||||||||||
Sbjct  160160  AGGATTTGTGGGAGAAACTTTTGTCCACCTACCGGATGGATTCCTATGAAAACATATGGG  160219

Query  428     AAGCATTATTTCTATGCCATCAATTGTTCAGGGCGGTATCCGGTGAGGTGGCGGAAAGGC  487
               ||||||||||||||||||||||||||||||||||||||||||||||||||||||||||||
Sbjct  160220  AAGCATTATTTCTATGCCATCAATTGTTCAGGGCGGTATCCGGTGAGGTGGCGGAAAGGC  160279

Query  488     TTCATTATGCCTATCCGGAGTATGATAGGAATATAACAAAATATACCAGGGACATGTATA  547
               ||||||||||||||||||||||||||||||||||||||||||||||||||||||||||||
Sbjct  160280  TTCATTATGCCTATCCGGAGTATGATAGGAATATAACAAAATATACCAGGGACATGTATA  160339

Query  548     AAAAATACACTGGTAAAACCGGCTGCCTGGATAGCACATATGCCGCTGATATAGAAGAGA  607
               ||||||||||||||||||||||||||||||||||||||||||||||||||||||||||||
Sbjct  160340  AAAAATACACTGGTAAAACCGGCTGCCTGGATAGCACATATGCCGCTGATATAGAAGAGA  160399

Query  608     GGCGGGAACAGTGATTACAGAAATGAAAGCAGGGCACCTGAAAGATATCGATAAACCCAG  667
               ||||||||||||||||||||||||||||||||||||||||||||||||||||||||||||
Sbjct  160400  GGCGGGAACAGTGATTACAGAAATGAAAGCAGGGCACCTGAAAGATATCGATAAACCCAG  160459

Query  668     CGAACCATTTGAGGTGATAGGTAAGATTATACCGAGGTATGAAAACGAGAATTGGACCTT  727
               ||||||||||||||||||||||||||||||||||||||||||||||||||||||||||||
Sbjct  160460  CGAACCATTTGAGGTGATAGGTAAGATTATACCGAGGTATGAAAACGAGAATTGGACCTT  160519

Query  728     TACAGAATTACTCTATGAAGCGCCATATTTAAAAAGCTACCAAGACGAAGAGGATGAAGA  787
               ||||||||||||||||||||||||||||||||||||||||||||||||||||||||||||
Sbjct  160520  TACAGAATTACTCTATGAAGCGCCATATTTAAAAAGCTACCAAGACGAAGAGGATGAAGA  160579

Query  788     GGATGAGGAGGCAGATTGCCTTGAATATATTGACAATACTGATAAGATAATATAT  842
               |||||||||||||||||||||||||||||||||||||||||||||||||||||||
Sbjct  160580  GGATGAGGAGGCAGATTGCCTTGAATATATTGACAATACTGATAAGATAATATAT  160634


Range 3: 149252 to 149678

Score:296 bits(160), Expect:2e-75, 
Identities:339/428(79%),  Gaps:2/428(0%), Strand: Plus/Plus

Query  128     ATTATCATGTAAGAAAGCCAAGCGCAAGGGAGTATGATGATTGCTGCAATGAATTTTGGA  187
               ||||||||||||||||||||||||||||||||||||||||||||||||||||||||||||
Sbjct  149252  ATTATCATGTAAGAAAGCCAAGCGCAAGGGAGTATGATGATTGCTGCAATGAATTTTGGA  149311

Query  188     ATGTAACACCTTATGTTATTAAAGGATTGTGCCGTAAGGAAATTTTATTTGCTATTGATC  247
               |||||||||||||||||||||||||||||||||| || || ||  | ||||| || ||||
Sbjct  149312  ATGTAACACCTTATGTTATTAAAGGATTGTGCCGCAAAGAGATACTGTTTGCAATCGATC  149371

Query  248     ATTTTAATCAGATTGTTCGCCATGAGCTGCTGAGAATGATATCATGGAAGGTCGGCATCG  307
               || | || |||||| | ||   ||| || || || ||||| || |||||||| || ||  
Sbjct  149372  ATCTGAACCAGATTCTACGGTTTGAACTACTTAGGATGATGTCGTGGAAGGTTGGGATAA  149431

Query  308     AAACAGGCTTTAAATTAAGTGTAGGCAAGAACTATAAGTTTATTGAAAGGTATATATCCG  367
               | ||||  |||  ||||||||| || || || ||||||| |||| | |  || ||    |
Sbjct  149432  AGACAGAATTTTCATTAAGTGTTGGGAAAAATTATAAGTATATTAACAAATACATTGATG  149491

Query  368     AGGATTTGTGGGAGAAACTTTTGTCCACCTACCGGATGGATTCCTATGAAAACATATGGG  427
               | ||| | ||| | | | | || || || || || ||||||||||||||||| || ||| 
Sbjct  149492  AAGATCTATGGAATAGATTATTATCTACATATCGCATGGATTCCTATGAAAATATTTGG-  149550

Query  428     AAG-CATTATTTCTATGCCATCAATTGTTCAGGGCGGTATCCGGTGAGGTGGCGGAAAGG  486
               ||| |||||||| ||||||| |||||||||||||  || |||   ||||| || |||   
Sbjct  149551  AAGTCATTATTTATATGCCACCAATTGTTCAGGGAAGTGTCCAAAGAGGTAGCAGAACTA  149610

Query  487     CTTCATTATGCCTATCCGGAGTATGATAGGAATATAACAAAATATACCAGGGACATGTAT  546
               ||    | ||  ||||| ||||||| || ||| ||||||| |||||||  ||||||||||
Sbjct  149611  CTGGGGTTTGATTATCCAGAGTATGGTAAGAACATAACAAGATATACCGAGGACATGTAT  149670

Query  547     AAAAAATA  554
               ||||||||
Sbjct  149671  AAAAAATA  149678


>Streptococcus suis strain AKJ18 chromosome, complete genome
Sequence ID: CP082205.1 Length: 2561054
Range 1: 1002032 to 1002885

Score:1578 bits(854), Expect:0.0, 
Identities:854/854(100%),  Gaps:0/854(0%), Strand: Plus/Plus

Query  1777     TTATAATTAGCTTCTTGGGGTATCTTTAAATACTGTAGAAAAGAGGAAGGAAATAATAAA  1836
                ||||||||||||||||||||||||||||||||||||||||||||||||||||||||||||
Sbjct  1002032  TTATAATTAGCTTCTTGGGGTATCTTTAAATACTGTAGAAAAGAGGAAGGAAATAATAAA  1002091

Query  1837     TGGCTAAAATGAGAATATCACCGGAATTGAAAAAACTGATCGAAAAATACCGCTGCGTAA  1896
                ||||||||||||||||||||||||||||||||||||||||||||||||||||||||||||
Sbjct  1002092  TGGCTAAAATGAGAATATCACCGGAATTGAAAAAACTGATCGAAAAATACCGCTGCGTAA  1002151

Query  1897     AAGATACGGAAGGAATGTCTCCTGCTAAGGTATATAAGCTGGTGGGAGAAAATGAAAACC  1956
                ||||||||||||||||||||||||||||||||||||||||||||||||||||||||||||
Sbjct  1002152  AAGATACGGAAGGAATGTCTCCTGCTAAGGTATATAAGCTGGTGGGAGAAAATGAAAACC  1002211

Query  1957     TATATTTAAAAATGACGGACAGCCGGTATAAAGGGACCACCTATGATGTGGAACGGGAAA  2016
                ||||||||||||||||||||||||||||||||||||||||||||||||||||||||||||
Sbjct  1002212  TATATTTAAAAATGACGGACAGCCGGTATAAAGGGACCACCTATGATGTGGAACGGGAAA  1002271

Query  2017     AGGACATGATGCTATGGCTGGAAGGAAAGCTGCCTGTTCCAAAGGTCCTGCACTTTGAAC  2076
                ||||||||||||||||||||||||||||||||||||||||||||||||||||||||||||
Sbjct  1002272  AGGACATGATGCTATGGCTGGAAGGAAAGCTGCCTGTTCCAAAGGTCCTGCACTTTGAAC  1002331

Query  2077     GGCATGATGGCTGGAGCAATCTGCTCATGAGTGAGGCCGATGGCGTCCTTTGCTCGGAAG  2136
                ||||||||||||||||||||||||||||||||||||||||||||||||||||||||||||
Sbjct  1002332  GGCATGATGGCTGGAGCAATCTGCTCATGAGTGAGGCCGATGGCGTCCTTTGCTCGGAAG  1002391

Query  2137     AGTATGAAGATGAACAAAGCCCTGAAAAGATTATCGAGCTGTATGCGGAGTGCATCAGGC  2196
                ||||||||||||||||||||||||||||||||||||||||||||||||||||||||||||
Sbjct  1002392  AGTATGAAGATGAACAAAGCCCTGAAAAGATTATCGAGCTGTATGCGGAGTGCATCAGGC  1002451

Query  2197     TCTTTCACTCCATCGACATATCGGATTGTCCCTATACGAATAGCTTAGACAGCCGCTTAG  2256
                ||||||||||||||||||||||||||||||||||||||||||||||||||||||||||||
Sbjct  1002452  TCTTTCACTCCATCGACATATCGGATTGTCCCTATACGAATAGCTTAGACAGCCGCTTAG  1002511

Query  2257     CCGAATTGGATTACTTACTGAATAACGATCTGGCCGATGTGGATTGCGAAAACTGGGAAG  2316
                ||||||||||||||||||||||||||||||||||||||||||||||||||||||||||||
Sbjct  1002512  CCGAATTGGATTACTTACTGAATAACGATCTGGCCGATGTGGATTGCGAAAACTGGGAAG  1002571

Query  2317     AAGACACTCCATTTAAAGATCCGCGCGAGCTGTATGATTTTTTAAAGACGGAAAAGCCCG  2376
                ||||||||||||||||||||||||||||||||||||||||||||||||||||||||||||
Sbjct  1002572  AAGACACTCCATTTAAAGATCCGCGCGAGCTGTATGATTTTTTAAAGACGGAAAAGCCCG  1002631

Query  2377     AAGAGGAACTTGTCTTTTCCCACGGCGACCTGGGAGACAGCAACATCTTTGTGAAAGATG  2436
                ||||||||||||||||||||||||||||||||||||||||||||||||||||||||||||
Sbjct  1002632  AAGAGGAACTTGTCTTTTCCCACGGCGACCTGGGAGACAGCAACATCTTTGTGAAAGATG  1002691

Query  2437     GCAAAGTAAGTGGCTTTATTGATCTTGGGAGAAGCGGCAGGGCGGACAAGTGGTATGACA  2496
                ||||||||||||||||||||||||||||||||||||||||||||||||||||||||||||
Sbjct  1002692  GCAAAGTAAGTGGCTTTATTGATCTTGGGAGAAGCGGCAGGGCGGACAAGTGGTATGACA  1002751

Query  2497     TTGCCTTCTGCGTCCGGTCGATCAGGGAGGATATCGGGGAAGAACAGTATGTCGAGCTAT  2556
                ||||||||||||||||||||||||||||||||||||||||||||||||||||||||||||
Sbjct  1002752  TTGCCTTCTGCGTCCGGTCGATCAGGGAGGATATCGGGGAAGAACAGTATGTCGAGCTAT  1002811

Query  2557     TTTTTGACTTACTGGGGATCAAGCCTGATTGGGAGAAAATAAAATATTATATTTTACTGG  2616
                ||||||||||||||||||||||||||||||||||||||||||||||||||||||||||||
Sbjct  1002812  TTTTTGACTTACTGGGGATCAAGCCTGATTGGGAGAAAATAAAATATTATATTTTACTGG  1002871

Query  2617     ATGAATTGTTTTAG  2630
                ||||||||||||||
Sbjct  1002872  ATGAATTGTTTTAG  1002885


Range 2: 1000995 to 1001709

Score:1321 bits(715), Expect:0.0, 
Identities:715/715(100%),  Gaps:0/715(0%), Strand: Plus/Plus

Query  128      ATTATCATGTAAGAAAGCCAAGCGCAAGGGAGTATGATGATTGCTGCAATGAATTTTGGA  187
                ||||||||||||||||||||||||||||||||||||||||||||||||||||||||||||
Sbjct  1000995  ATTATCATGTAAGAAAGCCAAGCGCAAGGGAGTATGATGATTGCTGCAATGAATTTTGGA  1001054

Query  188      ATGTAACACCTTATGTTATTAAAGGATTGTGCCGTAAGGAAATTTTATTTGCTATTGATC  247
                ||||||||||||||||||||||||||||||||||||||||||||||||||||||||||||
Sbjct  1001055  ATGTAACACCTTATGTTATTAAAGGATTGTGCCGTAAGGAAATTTTATTTGCTATTGATC  1001114

Query  248      ATTTTAATCAGATTGTTCGCCATGAGCTGCTGAGAATGATATCATGGAAGGTCGGCATCG  307
                ||||||||||||||||||||||||||||||||||||||||||||||||||||||||||||
Sbjct  1001115  ATTTTAATCAGATTGTTCGCCATGAGCTGCTGAGAATGATATCATGGAAGGTCGGCATCG  1001174

Query  308      AAACAGGCTTTAAATTAAGTGTAGGCAAGAACTATAAGTTTATTGAAAGGTATATATCCG  367
                ||||||||||||||||||||||||||||||||||||||||||||||||||||||||||||
Sbjct  1001175  AAACAGGCTTTAAATTAAGTGTAGGCAAGAACTATAAGTTTATTGAAAGGTATATATCCG  1001234

Query  368      AGGATTTGTGGGAGAAACTTTTGTCCACCTACCGGATGGATTCCTATGAAAACATATGGG  427
                ||||||||||||||||||||||||||||||||||||||||||||||||||||||||||||
Sbjct  1001235  AGGATTTGTGGGAGAAACTTTTGTCCACCTACCGGATGGATTCCTATGAAAACATATGGG  1001294

Query  428      AAGCATTATTTCTATGCCATCAATTGTTCAGGGCGGTATCCGGTGAGGTGGCGGAAAGGC  487
                ||||||||||||||||||||||||||||||||||||||||||||||||||||||||||||
Sbjct  1001295  AAGCATTATTTCTATGCCATCAATTGTTCAGGGCGGTATCCGGTGAGGTGGCGGAAAGGC  1001354

Query  488      TTCATTATGCCTATCCGGAGTATGATAGGAATATAACAAAATATACCAGGGACATGTATA  547
                ||||||||||||||||||||||||||||||||||||||||||||||||||||||||||||
Sbjct  1001355  TTCATTATGCCTATCCGGAGTATGATAGGAATATAACAAAATATACCAGGGACATGTATA  1001414

Query  548      AAAAATACACTGGTAAAACCGGCTGCCTGGATAGCACATATGCCGCTGATATAGAAGAGA  607
                ||||||||||||||||||||||||||||||||||||||||||||||||||||||||||||
Sbjct  1001415  AAAAATACACTGGTAAAACCGGCTGCCTGGATAGCACATATGCCGCTGATATAGAAGAGA  1001474

Query  608      GGCGGGAACAGTGATTACAGAAATGAAAGCAGGGCACCTGAAAGATATCGATAAACCCAG  667
                ||||||||||||||||||||||||||||||||||||||||||||||||||||||||||||
Sbjct  1001475  GGCGGGAACAGTGATTACAGAAATGAAAGCAGGGCACCTGAAAGATATCGATAAACCCAG  1001534

Query  668      CGAACCATTTGAGGTGATAGGTAAGATTATACCGAGGTATGAAAACGAGAATTGGACCTT  727
                ||||||||||||||||||||||||||||||||||||||||||||||||||||||||||||
Sbjct  1001535  CGAACCATTTGAGGTGATAGGTAAGATTATACCGAGGTATGAAAACGAGAATTGGACCTT  1001594

Query  728      TACAGAATTACTCTATGAAGCGCCATATTTAAAAAGCTACCAAGACGAAGAGGATGAAGA  787
                ||||||||||||||||||||||||||||||||||||||||||||||||||||||||||||
Sbjct  1001595  TACAGAATTACTCTATGAAGCGCCATATTTAAAAAGCTACCAAGACGAAGAGGATGAAGA  1001654

Query  788      GGATGAGGAGGCAGATTGCCTTGAATATATTGACAATACTGATAAGATAATATAT  842
                |||||||||||||||||||||||||||||||||||||||||||||||||||||||
Sbjct  1001655  GGATGAGGAGGCAGATTGCCTTGAATATATTGACAATACTGATAAGATAATATAT  1001709


>Streptococcus suis strain Transconjugant cAKJ18 chromosome, complete genome
Sequence ID: CP082201.1 Length: 2063473
Range 1: 594964 to 595817

Score:1578 bits(854), Expect:0.0, 
Identities:854/854(100%),  Gaps:0/854(0%), Strand: Plus/Plus

Query  1777    TTATAATTAGCTTCTTGGGGTATCTTTAAATACTGTAGAAAAGAGGAAGGAAATAATAAA  1836
               ||||||||||||||||||||||||||||||||||||||||||||||||||||||||||||
Sbjct  594964  TTATAATTAGCTTCTTGGGGTATCTTTAAATACTGTAGAAAAGAGGAAGGAAATAATAAA  595023

Query  1837    TGGCTAAAATGAGAATATCACCGGAATTGAAAAAACTGATCGAAAAATACCGCTGCGTAA  1896
               ||||||||||||||||||||||||||||||||||||||||||||||||||||||||||||
Sbjct  595024  TGGCTAAAATGAGAATATCACCGGAATTGAAAAAACTGATCGAAAAATACCGCTGCGTAA  595083

Query  1897    AAGATACGGAAGGAATGTCTCCTGCTAAGGTATATAAGCTGGTGGGAGAAAATGAAAACC  1956
               ||||||||||||||||||||||||||||||||||||||||||||||||||||||||||||
Sbjct  595084  AAGATACGGAAGGAATGTCTCCTGCTAAGGTATATAAGCTGGTGGGAGAAAATGAAAACC  595143

Query  1957    TATATTTAAAAATGACGGACAGCCGGTATAAAGGGACCACCTATGATGTGGAACGGGAAA  2016
               ||||||||||||||||||||||||||||||||||||||||||||||||||||||||||||
Sbjct  595144  TATATTTAAAAATGACGGACAGCCGGTATAAAGGGACCACCTATGATGTGGAACGGGAAA  595203

Query  2017    AGGACATGATGCTATGGCTGGAAGGAAAGCTGCCTGTTCCAAAGGTCCTGCACTTTGAAC  2076
               ||||||||||||||||||||||||||||||||||||||||||||||||||||||||||||
Sbjct  595204  AGGACATGATGCTATGGCTGGAAGGAAAGCTGCCTGTTCCAAAGGTCCTGCACTTTGAAC  595263

Query  2077    GGCATGATGGCTGGAGCAATCTGCTCATGAGTGAGGCCGATGGCGTCCTTTGCTCGGAAG  2136
               ||||||||||||||||||||||||||||||||||||||||||||||||||||||||||||
Sbjct  595264  GGCATGATGGCTGGAGCAATCTGCTCATGAGTGAGGCCGATGGCGTCCTTTGCTCGGAAG  595323

Query  2137    AGTATGAAGATGAACAAAGCCCTGAAAAGATTATCGAGCTGTATGCGGAGTGCATCAGGC  2196
               ||||||||||||||||||||||||||||||||||||||||||||||||||||||||||||
Sbjct  595324  AGTATGAAGATGAACAAAGCCCTGAAAAGATTATCGAGCTGTATGCGGAGTGCATCAGGC  595383

Query  2197    TCTTTCACTCCATCGACATATCGGATTGTCCCTATACGAATAGCTTAGACAGCCGCTTAG  2256
               ||||||||||||||||||||||||||||||||||||||||||||||||||||||||||||
Sbjct  595384  TCTTTCACTCCATCGACATATCGGATTGTCCCTATACGAATAGCTTAGACAGCCGCTTAG  595443

Query  2257    CCGAATTGGATTACTTACTGAATAACGATCTGGCCGATGTGGATTGCGAAAACTGGGAAG  2316
               ||||||||||||||||||||||||||||||||||||||||||||||||||||||||||||
Sbjct  595444  CCGAATTGGATTACTTACTGAATAACGATCTGGCCGATGTGGATTGCGAAAACTGGGAAG  595503

Query  2317    AAGACACTCCATTTAAAGATCCGCGCGAGCTGTATGATTTTTTAAAGACGGAAAAGCCCG  2376
               ||||||||||||||||||||||||||||||||||||||||||||||||||||||||||||
Sbjct  595504  AAGACACTCCATTTAAAGATCCGCGCGAGCTGTATGATTTTTTAAAGACGGAAAAGCCCG  595563

Query  2377    AAGAGGAACTTGTCTTTTCCCACGGCGACCTGGGAGACAGCAACATCTTTGTGAAAGATG  2436
               ||||||||||||||||||||||||||||||||||||||||||||||||||||||||||||
Sbjct  595564  AAGAGGAACTTGTCTTTTCCCACGGCGACCTGGGAGACAGCAACATCTTTGTGAAAGATG  595623

Query  2437    GCAAAGTAAGTGGCTTTATTGATCTTGGGAGAAGCGGCAGGGCGGACAAGTGGTATGACA  2496
               ||||||||||||||||||||||||||||||||||||||||||||||||||||||||||||
Sbjct  595624  GCAAAGTAAGTGGCTTTATTGATCTTGGGAGAAGCGGCAGGGCGGACAAGTGGTATGACA  595683

Query  2497    TTGCCTTCTGCGTCCGGTCGATCAGGGAGGATATCGGGGAAGAACAGTATGTCGAGCTAT  2556
               ||||||||||||||||||||||||||||||||||||||||||||||||||||||||||||
Sbjct  595684  TTGCCTTCTGCGTCCGGTCGATCAGGGAGGATATCGGGGAAGAACAGTATGTCGAGCTAT  595743

Query  2557    TTTTTGACTTACTGGGGATCAAGCCTGATTGGGAGAAAATAAAATATTATATTTTACTGG  2616
               ||||||||||||||||||||||||||||||||||||||||||||||||||||||||||||
Sbjct  595744  TTTTTGACTTACTGGGGATCAAGCCTGATTGGGAGAAAATAAAATATTATATTTTACTGG  595803

Query  2617    ATGAATTGTTTTAG  2630
               ||||||||||||||
Sbjct  595804  ATGAATTGTTTTAG  595817


Range 2: 593927 to 594641

Score:1321 bits(715), Expect:0.0, 
Identities:715/715(100%),  Gaps:0/715(0%), Strand: Plus/Plus

Query  128     ATTATCATGTAAGAAAGCCAAGCGCAAGGGAGTATGATGATTGCTGCAATGAATTTTGGA  187
               ||||||||||||||||||||||||||||||||||||||||||||||||||||||||||||
Sbjct  593927  ATTATCATGTAAGAAAGCCAAGCGCAAGGGAGTATGATGATTGCTGCAATGAATTTTGGA  593986

Query  188     ATGTAACACCTTATGTTATTAAAGGATTGTGCCGTAAGGAAATTTTATTTGCTATTGATC  247
               ||||||||||||||||||||||||||||||||||||||||||||||||||||||||||||
Sbjct  593987  ATGTAACACCTTATGTTATTAAAGGATTGTGCCGTAAGGAAATTTTATTTGCTATTGATC  594046

Query  248     ATTTTAATCAGATTGTTCGCCATGAGCTGCTGAGAATGATATCATGGAAGGTCGGCATCG  307
               ||||||||||||||||||||||||||||||||||||||||||||||||||||||||||||
Sbjct  594047  ATTTTAATCAGATTGTTCGCCATGAGCTGCTGAGAATGATATCATGGAAGGTCGGCATCG  594106

Query  308     AAACAGGCTTTAAATTAAGTGTAGGCAAGAACTATAAGTTTATTGAAAGGTATATATCCG  367
               ||||||||||||||||||||||||||||||||||||||||||||||||||||||||||||
Sbjct  594107  AAACAGGCTTTAAATTAAGTGTAGGCAAGAACTATAAGTTTATTGAAAGGTATATATCCG  594166

Query  368     AGGATTTGTGGGAGAAACTTTTGTCCACCTACCGGATGGATTCCTATGAAAACATATGGG  427
               ||||||||||||||||||||||||||||||||||||||||||||||||||||||||||||
Sbjct  594167  AGGATTTGTGGGAGAAACTTTTGTCCACCTACCGGATGGATTCCTATGAAAACATATGGG  594226

Query  428     AAGCATTATTTCTATGCCATCAATTGTTCAGGGCGGTATCCGGTGAGGTGGCGGAAAGGC  487
               ||||||||||||||||||||||||||||||||||||||||||||||||||||||||||||
Sbjct  594227  AAGCATTATTTCTATGCCATCAATTGTTCAGGGCGGTATCCGGTGAGGTGGCGGAAAGGC  594286

Query  488     TTCATTATGCCTATCCGGAGTATGATAGGAATATAACAAAATATACCAGGGACATGTATA  547
               ||||||||||||||||||||||||||||||||||||||||||||||||||||||||||||
Sbjct  594287  TTCATTATGCCTATCCGGAGTATGATAGGAATATAACAAAATATACCAGGGACATGTATA  594346

Query  548     AAAAATACACTGGTAAAACCGGCTGCCTGGATAGCACATATGCCGCTGATATAGAAGAGA  607
               ||||||||||||||||||||||||||||||||||||||||||||||||||||||||||||
Sbjct  594347  AAAAATACACTGGTAAAACCGGCTGCCTGGATAGCACATATGCCGCTGATATAGAAGAGA  594406

Query  608     GGCGGGAACAGTGATTACAGAAATGAAAGCAGGGCACCTGAAAGATATCGATAAACCCAG  667
               ||||||||||||||||||||||||||||||||||||||||||||||||||||||||||||
Sbjct  594407  GGCGGGAACAGTGATTACAGAAATGAAAGCAGGGCACCTGAAAGATATCGATAAACCCAG  594466

Query  668     CGAACCATTTGAGGTGATAGGTAAGATTATACCGAGGTATGAAAACGAGAATTGGACCTT  727
               ||||||||||||||||||||||||||||||||||||||||||||||||||||||||||||
Sbjct  594467  CGAACCATTTGAGGTGATAGGTAAGATTATACCGAGGTATGAAAACGAGAATTGGACCTT  594526

Query  728     TACAGAATTACTCTATGAAGCGCCATATTTAAAAAGCTACCAAGACGAAGAGGATGAAGA  787
               ||||||||||||||||||||||||||||||||||||||||||||||||||||||||||||
Sbjct  594527  TACAGAATTACTCTATGAAGCGCCATATTTAAAAAGCTACCAAGACGAAGAGGATGAAGA  594586

Query  788     GGATGAGGAGGCAGATTGCCTTGAATATATTGACAATACTGATAAGATAATATAT  842
               |||||||||||||||||||||||||||||||||||||||||||||||||||||||
Sbjct  594587  GGATGAGGAGGCAGATTGCCTTGAATATATTGACAATACTGATAAGATAATATAT  594641


>Streptococcus dysgalactiae strain DY107 chromosome, complete genome
Sequence ID: CP082206.1 Length: 2256164
Range 1: 627580 to 628433

Score:1578 bits(854), Expect:0.0, 
Identities:854/854(100%),  Gaps:0/854(0%), Strand: Plus/Plus

Query  1777    TTATAATTAGCTTCTTGGGGTATCTTTAAATACTGTAGAAAAGAGGAAGGAAATAATAAA  1836
               ||||||||||||||||||||||||||||||||||||||||||||||||||||||||||||
Sbjct  627580  TTATAATTAGCTTCTTGGGGTATCTTTAAATACTGTAGAAAAGAGGAAGGAAATAATAAA  627639

Query  1837    TGGCTAAAATGAGAATATCACCGGAATTGAAAAAACTGATCGAAAAATACCGCTGCGTAA  1896
               ||||||||||||||||||||||||||||||||||||||||||||||||||||||||||||
Sbjct  627640  TGGCTAAAATGAGAATATCACCGGAATTGAAAAAACTGATCGAAAAATACCGCTGCGTAA  627699

Query  1897    AAGATACGGAAGGAATGTCTCCTGCTAAGGTATATAAGCTGGTGGGAGAAAATGAAAACC  1956
               ||||||||||||||||||||||||||||||||||||||||||||||||||||||||||||
Sbjct  627700  AAGATACGGAAGGAATGTCTCCTGCTAAGGTATATAAGCTGGTGGGAGAAAATGAAAACC  627759

Query  1957    TATATTTAAAAATGACGGACAGCCGGTATAAAGGGACCACCTATGATGTGGAACGGGAAA  2016
               ||||||||||||||||||||||||||||||||||||||||||||||||||||||||||||
Sbjct  627760  TATATTTAAAAATGACGGACAGCCGGTATAAAGGGACCACCTATGATGTGGAACGGGAAA  627819

Query  2017    AGGACATGATGCTATGGCTGGAAGGAAAGCTGCCTGTTCCAAAGGTCCTGCACTTTGAAC  2076
               ||||||||||||||||||||||||||||||||||||||||||||||||||||||||||||
Sbjct  627820  AGGACATGATGCTATGGCTGGAAGGAAAGCTGCCTGTTCCAAAGGTCCTGCACTTTGAAC  627879

Query  2077    GGCATGATGGCTGGAGCAATCTGCTCATGAGTGAGGCCGATGGCGTCCTTTGCTCGGAAG  2136
               ||||||||||||||||||||||||||||||||||||||||||||||||||||||||||||
Sbjct  627880  GGCATGATGGCTGGAGCAATCTGCTCATGAGTGAGGCCGATGGCGTCCTTTGCTCGGAAG  627939

Query  2137    AGTATGAAGATGAACAAAGCCCTGAAAAGATTATCGAGCTGTATGCGGAGTGCATCAGGC  2196
               ||||||||||||||||||||||||||||||||||||||||||||||||||||||||||||
Sbjct  627940  AGTATGAAGATGAACAAAGCCCTGAAAAGATTATCGAGCTGTATGCGGAGTGCATCAGGC  627999

Query  2197    TCTTTCACTCCATCGACATATCGGATTGTCCCTATACGAATAGCTTAGACAGCCGCTTAG  2256
               ||||||||||||||||||||||||||||||||||||||||||||||||||||||||||||
Sbjct  628000  TCTTTCACTCCATCGACATATCGGATTGTCCCTATACGAATAGCTTAGACAGCCGCTTAG  628059

Query  2257    CCGAATTGGATTACTTACTGAATAACGATCTGGCCGATGTGGATTGCGAAAACTGGGAAG  2316
               ||||||||||||||||||||||||||||||||||||||||||||||||||||||||||||
Sbjct  628060  CCGAATTGGATTACTTACTGAATAACGATCTGGCCGATGTGGATTGCGAAAACTGGGAAG  628119

Query  2317    AAGACACTCCATTTAAAGATCCGCGCGAGCTGTATGATTTTTTAAAGACGGAAAAGCCCG  2376
               ||||||||||||||||||||||||||||||||||||||||||||||||||||||||||||
Sbjct  628120  AAGACACTCCATTTAAAGATCCGCGCGAGCTGTATGATTTTTTAAAGACGGAAAAGCCCG  628179

Query  2377    AAGAGGAACTTGTCTTTTCCCACGGCGACCTGGGAGACAGCAACATCTTTGTGAAAGATG  2436
               ||||||||||||||||||||||||||||||||||||||||||||||||||||||||||||
Sbjct  628180  AAGAGGAACTTGTCTTTTCCCACGGCGACCTGGGAGACAGCAACATCTTTGTGAAAGATG  628239

Query  2437    GCAAAGTAAGTGGCTTTATTGATCTTGGGAGAAGCGGCAGGGCGGACAAGTGGTATGACA  2496
               ||||||||||||||||||||||||||||||||||||||||||||||||||||||||||||
Sbjct  628240  GCAAAGTAAGTGGCTTTATTGATCTTGGGAGAAGCGGCAGGGCGGACAAGTGGTATGACA  628299

Query  2497    TTGCCTTCTGCGTCCGGTCGATCAGGGAGGATATCGGGGAAGAACAGTATGTCGAGCTAT  2556
               ||||||||||||||||||||||||||||||||||||||||||||||||||||||||||||
Sbjct  628300  TTGCCTTCTGCGTCCGGTCGATCAGGGAGGATATCGGGGAAGAACAGTATGTCGAGCTAT  628359

Query  2557    TTTTTGACTTACTGGGGATCAAGCCTGATTGGGAGAAAATAAAATATTATATTTTACTGG  2616
               ||||||||||||||||||||||||||||||||||||||||||||||||||||||||||||
Sbjct  628360  TTTTTGACTTACTGGGGATCAAGCCTGATTGGGAGAAAATAAAATATTATATTTTACTGG  628419

Query  2617    ATGAATTGTTTTAG  2630
               ||||||||||||||
Sbjct  628420  ATGAATTGTTTTAG  628433


Range 2: 1398938 to 1399791

Score:1567 bits(848), Expect:0.0, 
Identities:852/854(99%),  Gaps:0/854(0%), Strand: Plus/Minus

Query  1777     TTATAATTAGCTTCTTGGGGTATCTTTAAATACTGTAGAAAAGAGGAAGGAAATAATAAA  1836
                ||||||||||||||||||||||||||||||||||||||||||||||||||||||||||||
Sbjct  1399791  TTATAATTAGCTTCTTGGGGTATCTTTAAATACTGTAGAAAAGAGGAAGGAAATAATAAA  1399732

Query  1837     TGGCTAAAATGAGAATATCACCGGAATTGAAAAAACTGATCGAAAAATACCGCTGCGTAA  1896
                ||||||||||||||||||||||||||||||||||||||||||||||||||||||||||||
Sbjct  1399731  TGGCTAAAATGAGAATATCACCGGAATTGAAAAAACTGATCGAAAAATACCGCTGCGTAA  1399672

Query  1897     AAGATACGGAAGGAATGTCTCCTGCTAAGGTATATAAGCTGGTGGGAGAAAATGAAAACC  1956
                ||||||||||||||||||||||||||||||||||||||||||||||||||||||||||||
Sbjct  1399671  AAGATACGGAAGGAATGTCTCCTGCTAAGGTATATAAGCTGGTGGGAGAAAATGAAAACC  1399612

Query  1957     TATATTTAAAAATGACGGACAGCCGGTATAAAGGGACCACCTATGATGTGGAACGGGAAA  2016
                ||||||||||||||||||||||||||||||||||||||||||||||||||||||||||||
Sbjct  1399611  TATATTTAAAAATGACGGACAGCCGGTATAAAGGGACCACCTATGATGTGGAACGGGAAA  1399552

Query  2017     AGGACATGATGCTATGGCTGGAAGGAAAGCTGCCTGTTCCAAAGGTCCTGCACTTTGAAC  2076
                ||||||||||||||||||||||||||||||||||||||||||||||||||||||||||||
Sbjct  1399551  AGGACATGATGCTATGGCTGGAAGGAAAGCTGCCTGTTCCAAAGGTCCTGCACTTTGAAC  1399492

Query  2077     GGCATGATGGCTGGAGCAATCTGCTCATGAGTGAGGCCGATGGCGTCCTTTGCTCGGAAG  2136
                ||||||||||||||||||||||||||||||||||||||||||||||||||||||||||||
Sbjct  1399491  GGCATGATGGCTGGAGCAATCTGCTCATGAGTGAGGCCGATGGCGTCCTTTGCTCGGAAG  1399432

Query  2137     AGTATGAAGATGAACAAAGCCCTGAAAAGATTATCGAGCTGTATGCGGAGTGCATCAGGC  2196
                ||||||||||||||||||||||||||| ||||||||||||||||||||||||||||||||
Sbjct  1399431  AGTATGAAGATGAACAAAGCCCTGAAATGATTATCGAGCTGTATGCGGAGTGCATCAGGC  1399372

Query  2197     TCTTTCACTCCATCGACATATCGGATTGTCCCTATACGAATAGCTTAGACAGCCGCTTAG  2256
                |||||||| |||||||||||||||||||||||||||||||||||||||||||||||||||
Sbjct  1399371  TCTTTCACACCATCGACATATCGGATTGTCCCTATACGAATAGCTTAGACAGCCGCTTAG  1399312

Query  2257     CCGAATTGGATTACTTACTGAATAACGATCTGGCCGATGTGGATTGCGAAAACTGGGAAG  2316
                ||||||||||||||||||||||||||||||||||||||||||||||||||||||||||||
Sbjct  1399311  CCGAATTGGATTACTTACTGAATAACGATCTGGCCGATGTGGATTGCGAAAACTGGGAAG  1399252

Query  2317     AAGACACTCCATTTAAAGATCCGCGCGAGCTGTATGATTTTTTAAAGACGGAAAAGCCCG  2376
                ||||||||||||||||||||||||||||||||||||||||||||||||||||||||||||
Sbjct  1399251  AAGACACTCCATTTAAAGATCCGCGCGAGCTGTATGATTTTTTAAAGACGGAAAAGCCCG  1399192

Query  2377     AAGAGGAACTTGTCTTTTCCCACGGCGACCTGGGAGACAGCAACATCTTTGTGAAAGATG  2436
                ||||||||||||||||||||||||||||||||||||||||||||||||||||||||||||
Sbjct  1399191  AAGAGGAACTTGTCTTTTCCCACGGCGACCTGGGAGACAGCAACATCTTTGTGAAAGATG  1399132

Query  2437     GCAAAGTAAGTGGCTTTATTGATCTTGGGAGAAGCGGCAGGGCGGACAAGTGGTATGACA  2496
                ||||||||||||||||||||||||||||||||||||||||||||||||||||||||||||
Sbjct  1399131  GCAAAGTAAGTGGCTTTATTGATCTTGGGAGAAGCGGCAGGGCGGACAAGTGGTATGACA  1399072

Query  2497     TTGCCTTCTGCGTCCGGTCGATCAGGGAGGATATCGGGGAAGAACAGTATGTCGAGCTAT  2556
                ||||||||||||||||||||||||||||||||||||||||||||||||||||||||||||
Sbjct  1399071  TTGCCTTCTGCGTCCGGTCGATCAGGGAGGATATCGGGGAAGAACAGTATGTCGAGCTAT  1399012

Query  2557     TTTTTGACTTACTGGGGATCAAGCCTGATTGGGAGAAAATAAAATATTATATTTTACTGG  2616
                ||||||||||||||||||||||||||||||||||||||||||||||||||||||||||||
Sbjct  1399011  TTTTTGACTTACTGGGGATCAAGCCTGATTGGGAGAAAATAAAATATTATATTTTACTGG  1398952

Query  2617     ATGAATTGTTTTAG  2630
                ||||||||||||||
Sbjct  1398951  ATGAATTGTTTTAG  1398938


Range 3: 1400143 to 1400857

Score:1321 bits(715), Expect:0.0, 
Identities:715/715(100%),  Gaps:0/715(0%), Strand: Plus/Minus

Query  128      ATTATCATGTAAGAAAGCCAAGCGCAAGGGAGTATGATGATTGCTGCAATGAATTTTGGA  187
                ||||||||||||||||||||||||||||||||||||||||||||||||||||||||||||
Sbjct  1400857  ATTATCATGTAAGAAAGCCAAGCGCAAGGGAGTATGATGATTGCTGCAATGAATTTTGGA  1400798

Query  188      ATGTAACACCTTATGTTATTAAAGGATTGTGCCGTAAGGAAATTTTATTTGCTATTGATC  247
                ||||||||||||||||||||||||||||||||||||||||||||||||||||||||||||
Sbjct  1400797  ATGTAACACCTTATGTTATTAAAGGATTGTGCCGTAAGGAAATTTTATTTGCTATTGATC  1400738

Query  248      ATTTTAATCAGATTGTTCGCCATGAGCTGCTGAGAATGATATCATGGAAGGTCGGCATCG  307
                ||||||||||||||||||||||||||||||||||||||||||||||||||||||||||||
Sbjct  1400737  ATTTTAATCAGATTGTTCGCCATGAGCTGCTGAGAATGATATCATGGAAGGTCGGCATCG  1400678

Query  308      AAACAGGCTTTAAATTAAGTGTAGGCAAGAACTATAAGTTTATTGAAAGGTATATATCCG  367
                ||||||||||||||||||||||||||||||||||||||||||||||||||||||||||||
Sbjct  1400677  AAACAGGCTTTAAATTAAGTGTAGGCAAGAACTATAAGTTTATTGAAAGGTATATATCCG  1400618

Query  368      AGGATTTGTGGGAGAAACTTTTGTCCACCTACCGGATGGATTCCTATGAAAACATATGGG  427
                ||||||||||||||||||||||||||||||||||||||||||||||||||||||||||||
Sbjct  1400617  AGGATTTGTGGGAGAAACTTTTGTCCACCTACCGGATGGATTCCTATGAAAACATATGGG  1400558

Query  428      AAGCATTATTTCTATGCCATCAATTGTTCAGGGCGGTATCCGGTGAGGTGGCGGAAAGGC  487
                ||||||||||||||||||||||||||||||||||||||||||||||||||||||||||||
Sbjct  1400557  AAGCATTATTTCTATGCCATCAATTGTTCAGGGCGGTATCCGGTGAGGTGGCGGAAAGGC  1400498

Query  488      TTCATTATGCCTATCCGGAGTATGATAGGAATATAACAAAATATACCAGGGACATGTATA  547
                ||||||||||||||||||||||||||||||||||||||||||||||||||||||||||||
Sbjct  1400497  TTCATTATGCCTATCCGGAGTATGATAGGAATATAACAAAATATACCAGGGACATGTATA  1400438

Query  548      AAAAATACACTGGTAAAACCGGCTGCCTGGATAGCACATATGCCGCTGATATAGAAGAGA  607
                ||||||||||||||||||||||||||||||||||||||||||||||||||||||||||||
Sbjct  1400437  AAAAATACACTGGTAAAACCGGCTGCCTGGATAGCACATATGCCGCTGATATAGAAGAGA  1400378

Query  608      GGCGGGAACAGTGATTACAGAAATGAAAGCAGGGCACCTGAAAGATATCGATAAACCCAG  667
                ||||||||||||||||||||||||||||||||||||||||||||||||||||||||||||
Sbjct  1400377  GGCGGGAACAGTGATTACAGAAATGAAAGCAGGGCACCTGAAAGATATCGATAAACCCAG  1400318

Query  668      CGAACCATTTGAGGTGATAGGTAAGATTATACCGAGGTATGAAAACGAGAATTGGACCTT  727
                ||||||||||||||||||||||||||||||||||||||||||||||||||||||||||||
Sbjct  1400317  CGAACCATTTGAGGTGATAGGTAAGATTATACCGAGGTATGAAAACGAGAATTGGACCTT  1400258

Query  728      TACAGAATTACTCTATGAAGCGCCATATTTAAAAAGCTACCAAGACGAAGAGGATGAAGA  787
                ||||||||||||||||||||||||||||||||||||||||||||||||||||||||||||
Sbjct  1400257  TACAGAATTACTCTATGAAGCGCCATATTTAAAAAGCTACCAAGACGAAGAGGATGAAGA  1400198

Query  788      GGATGAGGAGGCAGATTGCCTTGAATATATTGACAATACTGATAAGATAATATAT  842
                |||||||||||||||||||||||||||||||||||||||||||||||||||||||
Sbjct  1400197  GGATGAGGAGGCAGATTGCCTTGAATATATTGACAATACTGATAAGATAATATAT  1400143


Range 4: 1410119 to 1410545

Score:296 bits(160), Expect:2e-75, 
Identities:339/428(79%),  Gaps:2/428(0%), Strand: Plus/Minus

Query  128      ATTATCATGTAAGAAAGCCAAGCGCAAGGGAGTATGATGATTGCTGCAATGAATTTTGGA  187
                ||||||||||||||||||||||||||||||||||||||||||||||||||||||||||||
Sbjct  1410545  ATTATCATGTAAGAAAGCCAAGCGCAAGGGAGTATGATGATTGCTGCAATGAATTTTGGA  1410486

Query  188      ATGTAACACCTTATGTTATTAAAGGATTGTGCCGTAAGGAAATTTTATTTGCTATTGATC  247
                |||||||||||||||||||||||||||||||||| || || ||  | ||||| || ||||
Sbjct  1410485  ATGTAACACCTTATGTTATTAAAGGATTGTGCCGCAAAGAGATACTGTTTGCAATCGATC  1410426

Query  248      ATTTTAATCAGATTGTTCGCCATGAGCTGCTGAGAATGATATCATGGAAGGTCGGCATCG  307
                || | || |||||| | ||   ||| || || || ||||| || |||||||| || ||  
Sbjct  1410425  ATCTGAACCAGATTCTACGGTTTGAACTACTTAGGATGATGTCGTGGAAGGTTGGGATAA  1410366

Query  308      AAACAGGCTTTAAATTAAGTGTAGGCAAGAACTATAAGTTTATTGAAAGGTATATATCCG  367
                | ||||  |||  ||||||||| || || || ||||||| |||| | |  || ||    |
Sbjct  1410365  AGACAGAATTTTCATTAAGTGTTGGGAAAAATTATAAGTATATTAACAAATACATTGATG  1410306

Query  368      AGGATTTGTGGGAGAAACTTTTGTCCACCTACCGGATGGATTCCTATGAAAACATATGGG  427
                | ||| | ||| | | | | || || || || || ||||||||||||||||| || ||| 
Sbjct  1410305  AAGATCTATGGAATAGATTATTATCTACATATCGCATGGATTCCTATGAAAATATTTGG-  1410247

Query  428      AAG-CATTATTTCTATGCCATCAATTGTTCAGGGCGGTATCCGGTGAGGTGGCGGAAAGG  486
                ||| |||||||| ||||||| |||||||||||||  || |||   ||||| || |||   
Sbjct  1410246  AAGTCATTATTTATATGCCACCAATTGTTCAGGGAAGTGTCCAAAGAGGTAGCAGAACTA  1410187

Query  487      CTTCATTATGCCTATCCGGAGTATGATAGGAATATAACAAAATATACCAGGGACATGTAT  546
                ||    | ||  ||||| ||||||| || ||| ||||||| |||||||  ||||||||||
Sbjct  1410186  CTGGGGTTTGATTATCCAGAGTATGGTAAGAACATAACAAGATATACCGAGGACATGTAT  1410127

Query  547      AAAAAATA  554
                ||||||||
Sbjct  1410126  AAAAAATA  1410119


>Streptococcus suis strain Transconjugant cDY107 chromosome, complete genome
Sequence ID: CP082200.1 Length: 2062921
Range 1: 247570 to 248423

Score:1578 bits(854), Expect:0.0, 
Identities:854/854(100%),  Gaps:0/854(0%), Strand: Plus/Plus

Query  1777    TTATAATTAGCTTCTTGGGGTATCTTTAAATACTGTAGAAAAGAGGAAGGAAATAATAAA  1836
               ||||||||||||||||||||||||||||||||||||||||||||||||||||||||||||
Sbjct  247570  TTATAATTAGCTTCTTGGGGTATCTTTAAATACTGTAGAAAAGAGGAAGGAAATAATAAA  247629

Query  1837    TGGCTAAAATGAGAATATCACCGGAATTGAAAAAACTGATCGAAAAATACCGCTGCGTAA  1896
               ||||||||||||||||||||||||||||||||||||||||||||||||||||||||||||
Sbjct  247630  TGGCTAAAATGAGAATATCACCGGAATTGAAAAAACTGATCGAAAAATACCGCTGCGTAA  247689

Query  1897    AAGATACGGAAGGAATGTCTCCTGCTAAGGTATATAAGCTGGTGGGAGAAAATGAAAACC  1956
               ||||||||||||||||||||||||||||||||||||||||||||||||||||||||||||
Sbjct  247690  AAGATACGGAAGGAATGTCTCCTGCTAAGGTATATAAGCTGGTGGGAGAAAATGAAAACC  247749

Query  1957    TATATTTAAAAATGACGGACAGCCGGTATAAAGGGACCACCTATGATGTGGAACGGGAAA  2016
               ||||||||||||||||||||||||||||||||||||||||||||||||||||||||||||
Sbjct  247750  TATATTTAAAAATGACGGACAGCCGGTATAAAGGGACCACCTATGATGTGGAACGGGAAA  247809

Query  2017    AGGACATGATGCTATGGCTGGAAGGAAAGCTGCCTGTTCCAAAGGTCCTGCACTTTGAAC  2076
               ||||||||||||||||||||||||||||||||||||||||||||||||||||||||||||
Sbjct  247810  AGGACATGATGCTATGGCTGGAAGGAAAGCTGCCTGTTCCAAAGGTCCTGCACTTTGAAC  247869

Query  2077    GGCATGATGGCTGGAGCAATCTGCTCATGAGTGAGGCCGATGGCGTCCTTTGCTCGGAAG  2136
               ||||||||||||||||||||||||||||||||||||||||||||||||||||||||||||
Sbjct  247870  GGCATGATGGCTGGAGCAATCTGCTCATGAGTGAGGCCGATGGCGTCCTTTGCTCGGAAG  247929

Query  2137    AGTATGAAGATGAACAAAGCCCTGAAAAGATTATCGAGCTGTATGCGGAGTGCATCAGGC  2196
               ||||||||||||||||||||||||||||||||||||||||||||||||||||||||||||
Sbjct  247930  AGTATGAAGATGAACAAAGCCCTGAAAAGATTATCGAGCTGTATGCGGAGTGCATCAGGC  247989

Query  2197    TCTTTCACTCCATCGACATATCGGATTGTCCCTATACGAATAGCTTAGACAGCCGCTTAG  2256
               ||||||||||||||||||||||||||||||||||||||||||||||||||||||||||||
Sbjct  247990  TCTTTCACTCCATCGACATATCGGATTGTCCCTATACGAATAGCTTAGACAGCCGCTTAG  248049

Query  2257    CCGAATTGGATTACTTACTGAATAACGATCTGGCCGATGTGGATTGCGAAAACTGGGAAG  2316
               ||||||||||||||||||||||||||||||||||||||||||||||||||||||||||||
Sbjct  248050  CCGAATTGGATTACTTACTGAATAACGATCTGGCCGATGTGGATTGCGAAAACTGGGAAG  248109

Query  2317    AAGACACTCCATTTAAAGATCCGCGCGAGCTGTATGATTTTTTAAAGACGGAAAAGCCCG  2376
               ||||||||||||||||||||||||||||||||||||||||||||||||||||||||||||
Sbjct  248110  AAGACACTCCATTTAAAGATCCGCGCGAGCTGTATGATTTTTTAAAGACGGAAAAGCCCG  248169

Query  2377    AAGAGGAACTTGTCTTTTCCCACGGCGACCTGGGAGACAGCAACATCTTTGTGAAAGATG  2436
               ||||||||||||||||||||||||||||||||||||||||||||||||||||||||||||
Sbjct  248170  AAGAGGAACTTGTCTTTTCCCACGGCGACCTGGGAGACAGCAACATCTTTGTGAAAGATG  248229

Query  2437    GCAAAGTAAGTGGCTTTATTGATCTTGGGAGAAGCGGCAGGGCGGACAAGTGGTATGACA  2496
               ||||||||||||||||||||||||||||||||||||||||||||||||||||||||||||
Sbjct  248230  GCAAAGTAAGTGGCTTTATTGATCTTGGGAGAAGCGGCAGGGCGGACAAGTGGTATGACA  248289

Query  2497    TTGCCTTCTGCGTCCGGTCGATCAGGGAGGATATCGGGGAAGAACAGTATGTCGAGCTAT  2556
               ||||||||||||||||||||||||||||||||||||||||||||||||||||||||||||
Sbjct  248290  TTGCCTTCTGCGTCCGGTCGATCAGGGAGGATATCGGGGAAGAACAGTATGTCGAGCTAT  248349

Query  2557    TTTTTGACTTACTGGGGATCAAGCCTGATTGGGAGAAAATAAAATATTATATTTTACTGG  2616
               ||||||||||||||||||||||||||||||||||||||||||||||||||||||||||||
Sbjct  248350  TTTTTGACTTACTGGGGATCAAGCCTGATTGGGAGAAAATAAAATATTATATTTTACTGG  248409

Query  2617    ATGAATTGTTTTAG  2630
               ||||||||||||||
Sbjct  248410  ATGAATTGTTTTAG  248423


>Streptococcus suis strain FJSM5 chromosome, complete genome
Sequence ID: CP082204.1 Length: 2626999
Range 1: 1572947 to 1573800

Score:1578 bits(854), Expect:0.0, 
Identities:854/854(100%),  Gaps:0/854(0%), Strand: Plus/Minus

Query  1777     TTATAATTAGCTTCTTGGGGTATCTTTAAATACTGTAGAAAAGAGGAAGGAAATAATAAA  1836
                ||||||||||||||||||||||||||||||||||||||||||||||||||||||||||||
Sbjct  1573800  TTATAATTAGCTTCTTGGGGTATCTTTAAATACTGTAGAAAAGAGGAAGGAAATAATAAA  1573741

Query  1837     TGGCTAAAATGAGAATATCACCGGAATTGAAAAAACTGATCGAAAAATACCGCTGCGTAA  1896
                ||||||||||||||||||||||||||||||||||||||||||||||||||||||||||||
Sbjct  1573740  TGGCTAAAATGAGAATATCACCGGAATTGAAAAAACTGATCGAAAAATACCGCTGCGTAA  1573681

Query  1897     AAGATACGGAAGGAATGTCTCCTGCTAAGGTATATAAGCTGGTGGGAGAAAATGAAAACC  1956
                ||||||||||||||||||||||||||||||||||||||||||||||||||||||||||||
Sbjct  1573680  AAGATACGGAAGGAATGTCTCCTGCTAAGGTATATAAGCTGGTGGGAGAAAATGAAAACC  1573621

Query  1957     TATATTTAAAAATGACGGACAGCCGGTATAAAGGGACCACCTATGATGTGGAACGGGAAA  2016
                ||||||||||||||||||||||||||||||||||||||||||||||||||||||||||||
Sbjct  1573620  TATATTTAAAAATGACGGACAGCCGGTATAAAGGGACCACCTATGATGTGGAACGGGAAA  1573561

Query  2017     AGGACATGATGCTATGGCTGGAAGGAAAGCTGCCTGTTCCAAAGGTCCTGCACTTTGAAC  2076
                ||||||||||||||||||||||||||||||||||||||||||||||||||||||||||||
Sbjct  1573560  AGGACATGATGCTATGGCTGGAAGGAAAGCTGCCTGTTCCAAAGGTCCTGCACTTTGAAC  1573501

Query  2077     GGCATGATGGCTGGAGCAATCTGCTCATGAGTGAGGCCGATGGCGTCCTTTGCTCGGAAG  2136
                ||||||||||||||||||||||||||||||||||||||||||||||||||||||||||||
Sbjct  1573500  GGCATGATGGCTGGAGCAATCTGCTCATGAGTGAGGCCGATGGCGTCCTTTGCTCGGAAG  1573441

Query  2137     AGTATGAAGATGAACAAAGCCCTGAAAAGATTATCGAGCTGTATGCGGAGTGCATCAGGC  2196
                ||||||||||||||||||||||||||||||||||||||||||||||||||||||||||||
Sbjct  1573440  AGTATGAAGATGAACAAAGCCCTGAAAAGATTATCGAGCTGTATGCGGAGTGCATCAGGC  1573381

Query  2197     TCTTTCACTCCATCGACATATCGGATTGTCCCTATACGAATAGCTTAGACAGCCGCTTAG  2256
                ||||||||||||||||||||||||||||||||||||||||||||||||||||||||||||
Sbjct  1573380  TCTTTCACTCCATCGACATATCGGATTGTCCCTATACGAATAGCTTAGACAGCCGCTTAG  1573321

Query  2257     CCGAATTGGATTACTTACTGAATAACGATCTGGCCGATGTGGATTGCGAAAACTGGGAAG  2316
                ||||||||||||||||||||||||||||||||||||||||||||||||||||||||||||
Sbjct  1573320  CCGAATTGGATTACTTACTGAATAACGATCTGGCCGATGTGGATTGCGAAAACTGGGAAG  1573261

Query  2317     AAGACACTCCATTTAAAGATCCGCGCGAGCTGTATGATTTTTTAAAGACGGAAAAGCCCG  2376
                ||||||||||||||||||||||||||||||||||||||||||||||||||||||||||||
Sbjct  1573260  AAGACACTCCATTTAAAGATCCGCGCGAGCTGTATGATTTTTTAAAGACGGAAAAGCCCG  1573201

Query  2377     AAGAGGAACTTGTCTTTTCCCACGGCGACCTGGGAGACAGCAACATCTTTGTGAAAGATG  2436
                ||||||||||||||||||||||||||||||||||||||||||||||||||||||||||||
Sbjct  1573200  AAGAGGAACTTGTCTTTTCCCACGGCGACCTGGGAGACAGCAACATCTTTGTGAAAGATG  1573141

Query  2437     GCAAAGTAAGTGGCTTTATTGATCTTGGGAGAAGCGGCAGGGCGGACAAGTGGTATGACA  2496
                ||||||||||||||||||||||||||||||||||||||||||||||||||||||||||||
Sbjct  1573140  GCAAAGTAAGTGGCTTTATTGATCTTGGGAGAAGCGGCAGGGCGGACAAGTGGTATGACA  1573081

Query  2497     TTGCCTTCTGCGTCCGGTCGATCAGGGAGGATATCGGGGAAGAACAGTATGTCGAGCTAT  2556
                ||||||||||||||||||||||||||||||||||||||||||||||||||||||||||||
Sbjct  1573080  TTGCCTTCTGCGTCCGGTCGATCAGGGAGGATATCGGGGAAGAACAGTATGTCGAGCTAT  1573021

Query  2557     TTTTTGACTTACTGGGGATCAAGCCTGATTGGGAGAAAATAAAATATTATATTTTACTGG  2616
                ||||||||||||||||||||||||||||||||||||||||||||||||||||||||||||
Sbjct  1573020  TTTTTGACTTACTGGGGATCAAGCCTGATTGGGAGAAAATAAAATATTATATTTTACTGG  1572961

Query  2617     ATGAATTGTTTTAG  2630
                ||||||||||||||
Sbjct  1572960  ATGAATTGTTTTAG  1572947


Range 2: 1181098 to 1181524

Score:296 bits(160), Expect:2e-75, 
Identities:339/428(79%),  Gaps:2/428(0%), Strand: Plus/Plus

Query  128      ATTATCATGTAAGAAAGCCAAGCGCAAGGGAGTATGATGATTGCTGCAATGAATTTTGGA  187
                ||||||||||||||||||||||||||||||||||||||||||||||||||||||||||||
Sbjct  1181098  ATTATCATGTAAGAAAGCCAAGCGCAAGGGAGTATGATGATTGCTGCAATGAATTTTGGA  1181157

Query  188      ATGTAACACCTTATGTTATTAAAGGATTGTGCCGTAAGGAAATTTTATTTGCTATTGATC  247
                |||||||||||||||||||||||||||||||||| || || ||  | ||||| || ||||
Sbjct  1181158  ATGTAACACCTTATGTTATTAAAGGATTGTGCCGCAAAGAGATACTGTTTGCAATCGATC  1181217

Query  248      ATTTTAATCAGATTGTTCGCCATGAGCTGCTGAGAATGATATCATGGAAGGTCGGCATCG  307
                || | || |||||| | ||   ||| || || || ||||| || |||||||| || ||  
Sbjct  1181218  ATCTGAACCAGATTCTACGGTTTGAACTACTTAGGATGATGTCGTGGAAGGTTGGGATAA  1181277

Query  308      AAACAGGCTTTAAATTAAGTGTAGGCAAGAACTATAAGTTTATTGAAAGGTATATATCCG  367
                | ||||  |||  ||||||||| || || || ||||||| |||| | |  || ||    |
Sbjct  1181278  AGACAGAATTTTCATTAAGTGTTGGGAAAAATTATAAGTATATTAACAAATACATTGATG  1181337

Query  368      AGGATTTGTGGGAGAAACTTTTGTCCACCTACCGGATGGATTCCTATGAAAACATATGGG  427
                | ||| | ||| | | | | || || || || || ||||||||||||||||| || ||| 
Sbjct  1181338  AAGATCTATGGAATAGATTATTATCTACATATCGCATGGATTCCTATGAAAATATTTGG-  1181396

Query  428      AAG-CATTATTTCTATGCCATCAATTGTTCAGGGCGGTATCCGGTGAGGTGGCGGAAAGG  486
                ||| |||||||| ||||||| |||||||||||||  || |||   ||||| || |||   
Sbjct  1181397  AAGTCATTATTTATATGCCACCAATTGTTCAGGGAAGTGTCCAAAGAGGTAGCAGAACTA  1181456

Query  487      CTTCATTATGCCTATCCGGAGTATGATAGGAATATAACAAAATATACCAGGGACATGTAT  546
                ||    | ||  ||||| ||||||| || ||| ||||||| |||||||  ||||||||||
Sbjct  1181457  CTGGGGTTTGATTATCCAGAGTATGGTAAGAACATAACAAGATATACCGAGGACATGTAT  1181516

Query  547      AAAAAATA  554
                ||||||||
Sbjct  1181517  AAAAAATA  1181524


Range 3: 1574152 to 1574276

Score:231 bits(125), Expect:6e-56, 
Identities:125/125(100%),  Gaps:0/125(0%), Strand: Plus/Minus

Query  718      ATTGGACCTTTACAGAATTACTCTATGAAGCGCCATATTTAAAAAGCTACCAAGACGAAG  777
                ||||||||||||||||||||||||||||||||||||||||||||||||||||||||||||
Sbjct  1574276  ATTGGACCTTTACAGAATTACTCTATGAAGCGCCATATTTAAAAAGCTACCAAGACGAAG  1574217

Query  778      AGGATGAAGAGGATGAGGAGGCAGATTGCCTTGAATATATTGACAATACTGATAAGATAA  837
                ||||||||||||||||||||||||||||||||||||||||||||||||||||||||||||
Sbjct  1574216  AGGATGAAGAGGATGAGGAGGCAGATTGCCTTGAATATATTGACAATACTGATAAGATAA  1574157

Query  838      TATAT  842
                |||||
Sbjct  1574156  TATAT  1574152


>Vagococcus lutrae strain BN31 chromosome, complete genome
Sequence ID: CP081833.1 Length: 2030321
Range 1: 1864838 to 1865691

Score:1578 bits(854), Expect:0.0, 
Identities:854/854(100%),  Gaps:0/854(0%), Strand: Plus/Plus

Query  1777     TTATAATTAGCTTCTTGGGGTATCTTTAAATACTGTAGAAAAGAGGAAGGAAATAATAAA  1836
                ||||||||||||||||||||||||||||||||||||||||||||||||||||||||||||
Sbjct  1864838  TTATAATTAGCTTCTTGGGGTATCTTTAAATACTGTAGAAAAGAGGAAGGAAATAATAAA  1864897

Query  1837     TGGCTAAAATGAGAATATCACCGGAATTGAAAAAACTGATCGAAAAATACCGCTGCGTAA  1896
                ||||||||||||||||||||||||||||||||||||||||||||||||||||||||||||
Sbjct  1864898  TGGCTAAAATGAGAATATCACCGGAATTGAAAAAACTGATCGAAAAATACCGCTGCGTAA  1864957

Query  1897     AAGATACGGAAGGAATGTCTCCTGCTAAGGTATATAAGCTGGTGGGAGAAAATGAAAACC  1956
                ||||||||||||||||||||||||||||||||||||||||||||||||||||||||||||
Sbjct  1864958  AAGATACGGAAGGAATGTCTCCTGCTAAGGTATATAAGCTGGTGGGAGAAAATGAAAACC  1865017

Query  1957     TATATTTAAAAATGACGGACAGCCGGTATAAAGGGACCACCTATGATGTGGAACGGGAAA  2016
                ||||||||||||||||||||||||||||||||||||||||||||||||||||||||||||
Sbjct  1865018  TATATTTAAAAATGACGGACAGCCGGTATAAAGGGACCACCTATGATGTGGAACGGGAAA  1865077

Query  2017     AGGACATGATGCTATGGCTGGAAGGAAAGCTGCCTGTTCCAAAGGTCCTGCACTTTGAAC  2076
                ||||||||||||||||||||||||||||||||||||||||||||||||||||||||||||
Sbjct  1865078  AGGACATGATGCTATGGCTGGAAGGAAAGCTGCCTGTTCCAAAGGTCCTGCACTTTGAAC  1865137

Query  2077     GGCATGATGGCTGGAGCAATCTGCTCATGAGTGAGGCCGATGGCGTCCTTTGCTCGGAAG  2136
                ||||||||||||||||||||||||||||||||||||||||||||||||||||||||||||
Sbjct  1865138  GGCATGATGGCTGGAGCAATCTGCTCATGAGTGAGGCCGATGGCGTCCTTTGCTCGGAAG  1865197

Query  2137     AGTATGAAGATGAACAAAGCCCTGAAAAGATTATCGAGCTGTATGCGGAGTGCATCAGGC  2196
                ||||||||||||||||||||||||||||||||||||||||||||||||||||||||||||
Sbjct  1865198  AGTATGAAGATGAACAAAGCCCTGAAAAGATTATCGAGCTGTATGCGGAGTGCATCAGGC  1865257

Query  2197     TCTTTCACTCCATCGACATATCGGATTGTCCCTATACGAATAGCTTAGACAGCCGCTTAG  2256
                ||||||||||||||||||||||||||||||||||||||||||||||||||||||||||||
Sbjct  1865258  TCTTTCACTCCATCGACATATCGGATTGTCCCTATACGAATAGCTTAGACAGCCGCTTAG  1865317

Query  2257     CCGAATTGGATTACTTACTGAATAACGATCTGGCCGATGTGGATTGCGAAAACTGGGAAG  2316
                ||||||||||||||||||||||||||||||||||||||||||||||||||||||||||||
Sbjct  1865318  CCGAATTGGATTACTTACTGAATAACGATCTGGCCGATGTGGATTGCGAAAACTGGGAAG  1865377

Query  2317     AAGACACTCCATTTAAAGATCCGCGCGAGCTGTATGATTTTTTAAAGACGGAAAAGCCCG  2376
                ||||||||||||||||||||||||||||||||||||||||||||||||||||||||||||
Sbjct  1865378  AAGACACTCCATTTAAAGATCCGCGCGAGCTGTATGATTTTTTAAAGACGGAAAAGCCCG  1865437

Query  2377     AAGAGGAACTTGTCTTTTCCCACGGCGACCTGGGAGACAGCAACATCTTTGTGAAAGATG  2436
                ||||||||||||||||||||||||||||||||||||||||||||||||||||||||||||
Sbjct  1865438  AAGAGGAACTTGTCTTTTCCCACGGCGACCTGGGAGACAGCAACATCTTTGTGAAAGATG  1865497

Query  2437     GCAAAGTAAGTGGCTTTATTGATCTTGGGAGAAGCGGCAGGGCGGACAAGTGGTATGACA  2496
                ||||||||||||||||||||||||||||||||||||||||||||||||||||||||||||
Sbjct  1865498  GCAAAGTAAGTGGCTTTATTGATCTTGGGAGAAGCGGCAGGGCGGACAAGTGGTATGACA  1865557

Query  2497     TTGCCTTCTGCGTCCGGTCGATCAGGGAGGATATCGGGGAAGAACAGTATGTCGAGCTAT  2556
                ||||||||||||||||||||||||||||||||||||||||||||||||||||||||||||
Sbjct  1865558  TTGCCTTCTGCGTCCGGTCGATCAGGGAGGATATCGGGGAAGAACAGTATGTCGAGCTAT  1865617

Query  2557     TTTTTGACTTACTGGGGATCAAGCCTGATTGGGAGAAAATAAAATATTATATTTTACTGG  2616
                ||||||||||||||||||||||||||||||||||||||||||||||||||||||||||||
Sbjct  1865618  TTTTTGACTTACTGGGGATCAAGCCTGATTGGGAGAAAATAAAATATTATATTTTACTGG  1865677

Query  2617     ATGAATTGTTTTAG  2630
                ||||||||||||||
Sbjct  1865678  ATGAATTGTTTTAG  1865691


Range 2: 1863781 to 1864486

Score:1262 bits(683), Expect:0.0, 
Identities:706/715(99%),  Gaps:9/715(1%), Strand: Plus/Plus

Query  128      ATTATCATGTAAGAAAGCCAAGCGCAAGGGAGTATGATGATTGCTGCAATGAATTTTGGA  187
                ||||||||||||||||||||||||||||||||||||||||||||||||||||||||||||
Sbjct  1863781  ATTATCATGTAAGAAAGCCAAGCGCAAGGGAGTATGATGATTGCTGCAATGAATTTTGGA  1863840

Query  188      ATGTAACACCTTATGTTATTAAAGGATTGTGCCGTAAGGAAATTTTATTTGCTATTGATC  247
                ||||||||||||||||||||||||||||||||||||||||||||||||||||||||||||
Sbjct  1863841  ATGTAACACCTTATGTTATTAAAGGATTGTGCCGTAAGGAAATTTTATTTGCTATTGATC  1863900

Query  248      ATTTTAATCAGATTGTTCGCCATGAGCTGCTGAGAATGATATCATGGAAGGTCGGCATCG  307
                ||||||||||||||||||||||||||||||||||||||||||||||||||||||||||||
Sbjct  1863901  ATTTTAATCAGATTGTTCGCCATGAGCTGCTGAGAATGATATCATGGAAGGTCGGCATCG  1863960

Query  308      AAACAGGCTTTAAATTAAGTGTAGGCAAGAACTATAAGTTTATTGAAAGGTATATATCCG  367
                ||||||||||||||||||||||||||||||||||||||||||||||||||||||||||||
Sbjct  1863961  AAACAGGCTTTAAATTAAGTGTAGGCAAGAACTATAAGTTTATTGAAAGGTATATATCCG  1864020

Query  368      AGGATTTGTGGGAGAAACTTTTGTCCACCTACCGGATGGATTCCTATGAAAACATATGGG  427
                ||||||||||||||||||||||||||||||||||||||||||||||||||||||||||||
Sbjct  1864021  AGGATTTGTGGGAGAAACTTTTGTCCACCTACCGGATGGATTCCTATGAAAACATATGGG  1864080

Query  428      AAGCATTATTTCTATGCCATCAATTGTTCAGGGCGGTATCCGGTGAGGTGGCGGAAAGGC  487
                ||||||||||||||||||||||||||||||||||||||||||||||||||||||||||||
Sbjct  1864081  AAGCATTATTTCTATGCCATCAATTGTTCAGGGCGGTATCCGGTGAGGTGGCGGAAAGGC  1864140

Query  488      TTCATTATGCCTATCCGGAGTATGATAGGAATATAACAAAATATACCAGGGACATGTATA  547
                ||||||||||||||||||||||||||||||||||||||||||||||||||||||||||||
Sbjct  1864141  TTCATTATGCCTATCCGGAGTATGATAGGAATATAACAAAATATACCAGGGACATGTATA  1864200

Query  548      AAAAATACACTGGTAAAACCGGCTGCCTGGATAGCACATATGCCGCTGATATAGAAGAGA  607
                ||||||||||||||||||||||||||||||||||||||||||||||||||||||||||||
Sbjct  1864201  AAAAATACACTGGTAAAACCGGCTGCCTGGATAGCACATATGCCGCTGATATAGAAGAGA  1864260

Query  608      GGCGGGAACAGTGATTACAGAAATGAAAGCAGGGCACCTGAAAGATATCGATAAACCCAG  667
                ||||||||||||||||||||||||||||||||||||||||||||||||||||||||||||
Sbjct  1864261  GGCGGGAACAGTGATTACAGAAATGAAAGCAGGGCACCTGAAAGATATCGATAAACCCAG  1864320

Query  668      CGAACCATTTGAGGTGATAGGTAAGATTATACCGAGGTATGAAAACGAGAATTGGACCTT  727
                ||||||||||||||||||||||||||||||||||||||||||||||||||||||||||||
Sbjct  1864321  CGAACCATTTGAGGTGATAGGTAAGATTATACCGAGGTATGAAAACGAGAATTGGACCTT  1864380

Query  728      TACAGAATTACTCTATGAAGCGCCATATTTAAAAAGCTACCAAGACGAAGAGGATGAAGA  787
                ||||||||||||||||||||||||||||||||||||||||||||||         |||||
Sbjct  1864381  TACAGAATTACTCTATGAAGCGCCATATTTAAAAAGCTACCAAGAC---------GAAGA  1864431

Query  788      GGATGAGGAGGCAGATTGCCTTGAATATATTGACAATACTGATAAGATAATATAT  842
                |||||||||||||||||||||||||||||||||||||||||||||||||||||||
Sbjct  1864432  GGATGAGGAGGCAGATTGCCTTGAATATATTGACAATACTGATAAGATAATATAT  1864486


Range 3: 1869708 to 1870134

Score:296 bits(160), Expect:2e-75, 
Identities:339/428(79%),  Gaps:2/428(0%), Strand: Plus/Plus

Query  128      ATTATCATGTAAGAAAGCCAAGCGCAAGGGAGTATGATGATTGCTGCAATGAATTTTGGA  187
                ||||||||||||||||||||||||||||||||||||||||||||||||||||||||||||
Sbjct  1869708  ATTATCATGTAAGAAAGCCAAGCGCAAGGGAGTATGATGATTGCTGCAATGAATTTTGGA  1869767

Query  188      ATGTAACACCTTATGTTATTAAAGGATTGTGCCGTAAGGAAATTTTATTTGCTATTGATC  247
                |||||||||||||||||||||||||||||||||| || || ||  | ||||| || ||||
Sbjct  1869768  ATGTAACACCTTATGTTATTAAAGGATTGTGCCGCAAAGAGATACTGTTTGCAATCGATC  1869827

Query  248      ATTTTAATCAGATTGTTCGCCATGAGCTGCTGAGAATGATATCATGGAAGGTCGGCATCG  307
                || | || |||||| | ||   ||| || || || ||||| || |||||||| || ||  
Sbjct  1869828  ATCTGAACCAGATTCTACGGTTTGAACTACTTAGGATGATGTCGTGGAAGGTTGGGATAA  1869887

Query  308      AAACAGGCTTTAAATTAAGTGTAGGCAAGAACTATAAGTTTATTGAAAGGTATATATCCG  367
                | ||||  |||  ||||||||| || || || ||||||| |||| | |  || ||    |
Sbjct  1869888  AGACAGAATTTTCATTAAGTGTTGGGAAAAATTATAAGTATATTAACAAATACATTGATG  1869947

Query  368      AGGATTTGTGGGAGAAACTTTTGTCCACCTACCGGATGGATTCCTATGAAAACATATGGG  427
                | ||| | ||| | | | | || || || || || ||||||||||||||||| || ||| 
Sbjct  1869948  AAGATCTATGGAATAGATTATTATCTACATATCGCATGGATTCCTATGAAAATATTTGG-  1870006

Query  428      AAG-CATTATTTCTATGCCATCAATTGTTCAGGGCGGTATCCGGTGAGGTGGCGGAAAGG  486
                ||| |||||||| ||||||| |||||||||||||  || |||   ||||| || |||   
Sbjct  1870007  AAGTCATTATTTATATGCCACCAATTGTTCAGGGAAGTGTCCAAAGAGGTAGCAGAACTA  1870066

Query  487      CTTCATTATGCCTATCCGGAGTATGATAGGAATATAACAAAATATACCAGGGACATGTAT  546
                ||    | ||  ||||| ||||||| || ||| ||||||| |||||||  ||||||||||
Sbjct  1870067  CTGGGGTTTGATTATCCAGAGTATGGTAAGAACATAACAAGATATACCGAGGACATGTAT  1870126

Query  547      AAAAAATA  554
                ||||||||
Sbjct  1870127  AAAAAATA  1870134


>Enterococcus faecium strain E843xGE-1-TC1 plasmid pE843-TC-200, complete sequence
Sequence ID: CP081503.1 Length: 200566
Range 1: 7708 to 8561

Score:1578 bits(854), Expect:0.0, 
Identities:854/854(100%),  Gaps:0/854(0%), Strand: Plus/Plus

Query  1777  TTATAATTAGCTTCTTGGGGTATCTTTAAATACTGTAGAAAAGAGGAAGGAAATAATAAA  1836
             ||||||||||||||||||||||||||||||||||||||||||||||||||||||||||||
Sbjct  7708  TTATAATTAGCTTCTTGGGGTATCTTTAAATACTGTAGAAAAGAGGAAGGAAATAATAAA  7767

Query  1837  TGGCTAAAATGAGAATATCACCGGAATTGAAAAAACTGATCGAAAAATACCGCTGCGTAA  1896
             ||||||||||||||||||||||||||||||||||||||||||||||||||||||||||||
Sbjct  7768  TGGCTAAAATGAGAATATCACCGGAATTGAAAAAACTGATCGAAAAATACCGCTGCGTAA  7827

Query  1897  AAGATACGGAAGGAATGTCTCCTGCTAAGGTATATAAGCTGGTGGGAGAAAATGAAAACC  1956
             ||||||||||||||||||||||||||||||||||||||||||||||||||||||||||||
Sbjct  7828  AAGATACGGAAGGAATGTCTCCTGCTAAGGTATATAAGCTGGTGGGAGAAAATGAAAACC  7887

Query  1957  TATATTTAAAAATGACGGACAGCCGGTATAAAGGGACCACCTATGATGTGGAACGGGAAA  2016
             ||||||||||||||||||||||||||||||||||||||||||||||||||||||||||||
Sbjct  7888  TATATTTAAAAATGACGGACAGCCGGTATAAAGGGACCACCTATGATGTGGAACGGGAAA  7947

Query  2017  AGGACATGATGCTATGGCTGGAAGGAAAGCTGCCTGTTCCAAAGGTCCTGCACTTTGAAC  2076
             ||||||||||||||||||||||||||||||||||||||||||||||||||||||||||||
Sbjct  7948  AGGACATGATGCTATGGCTGGAAGGAAAGCTGCCTGTTCCAAAGGTCCTGCACTTTGAAC  8007

Query  2077  GGCATGATGGCTGGAGCAATCTGCTCATGAGTGAGGCCGATGGCGTCCTTTGCTCGGAAG  2136
             ||||||||||||||||||||||||||||||||||||||||||||||||||||||||||||
Sbjct  8008  GGCATGATGGCTGGAGCAATCTGCTCATGAGTGAGGCCGATGGCGTCCTTTGCTCGGAAG  8067

Query  2137  AGTATGAAGATGAACAAAGCCCTGAAAAGATTATCGAGCTGTATGCGGAGTGCATCAGGC  2196
             ||||||||||||||||||||||||||||||||||||||||||||||||||||||||||||
Sbjct  8068  AGTATGAAGATGAACAAAGCCCTGAAAAGATTATCGAGCTGTATGCGGAGTGCATCAGGC  8127

Query  2197  TCTTTCACTCCATCGACATATCGGATTGTCCCTATACGAATAGCTTAGACAGCCGCTTAG  2256
             ||||||||||||||||||||||||||||||||||||||||||||||||||||||||||||
Sbjct  8128  TCTTTCACTCCATCGACATATCGGATTGTCCCTATACGAATAGCTTAGACAGCCGCTTAG  8187

Query  2257  CCGAATTGGATTACTTACTGAATAACGATCTGGCCGATGTGGATTGCGAAAACTGGGAAG  2316
             ||||||||||||||||||||||||||||||||||||||||||||||||||||||||||||
Sbjct  8188  CCGAATTGGATTACTTACTGAATAACGATCTGGCCGATGTGGATTGCGAAAACTGGGAAG  8247

Query  2317  AAGACACTCCATTTAAAGATCCGCGCGAGCTGTATGATTTTTTAAAGACGGAAAAGCCCG  2376
             ||||||||||||||||||||||||||||||||||||||||||||||||||||||||||||
Sbjct  8248  AAGACACTCCATTTAAAGATCCGCGCGAGCTGTATGATTTTTTAAAGACGGAAAAGCCCG  8307

Query  2377  AAGAGGAACTTGTCTTTTCCCACGGCGACCTGGGAGACAGCAACATCTTTGTGAAAGATG  2436
             ||||||||||||||||||||||||||||||||||||||||||||||||||||||||||||
Sbjct  8308  AAGAGGAACTTGTCTTTTCCCACGGCGACCTGGGAGACAGCAACATCTTTGTGAAAGATG  8367

Query  2437  GCAAAGTAAGTGGCTTTATTGATCTTGGGAGAAGCGGCAGGGCGGACAAGTGGTATGACA  2496
             ||||||||||||||||||||||||||||||||||||||||||||||||||||||||||||
Sbjct  8368  GCAAAGTAAGTGGCTTTATTGATCTTGGGAGAAGCGGCAGGGCGGACAAGTGGTATGACA  8427

Query  2497  TTGCCTTCTGCGTCCGGTCGATCAGGGAGGATATCGGGGAAGAACAGTATGTCGAGCTAT  2556
             ||||||||||||||||||||||||||||||||||||||||||||||||||||||||||||
Sbjct  8428  TTGCCTTCTGCGTCCGGTCGATCAGGGAGGATATCGGGGAAGAACAGTATGTCGAGCTAT  8487

Query  2557  TTTTTGACTTACTGGGGATCAAGCCTGATTGGGAGAAAATAAAATATTATATTTTACTGG  2616
             ||||||||||||||||||||||||||||||||||||||||||||||||||||||||||||
Sbjct  8488  TTTTTGACTTACTGGGGATCAAGCCTGATTGGGAGAAAATAAAATATTATATTTTACTGG  8547

Query  2617  ATGAATTGTTTTAG  2630
             ||||||||||||||
Sbjct  8548  ATGAATTGTTTTAG  8561


Range 2: 6642 to 7356

Score:1321 bits(715), Expect:0.0, 
Identities:715/715(100%),  Gaps:0/715(0%), Strand: Plus/Plus

Query  128   ATTATCATGTAAGAAAGCCAAGCGCAAGGGAGTATGATGATTGCTGCAATGAATTTTGGA  187
             ||||||||||||||||||||||||||||||||||||||||||||||||||||||||||||
Sbjct  6642  ATTATCATGTAAGAAAGCCAAGCGCAAGGGAGTATGATGATTGCTGCAATGAATTTTGGA  6701

Query  188   ATGTAACACCTTATGTTATTAAAGGATTGTGCCGTAAGGAAATTTTATTTGCTATTGATC  247
             ||||||||||||||||||||||||||||||||||||||||||||||||||||||||||||
Sbjct  6702  ATGTAACACCTTATGTTATTAAAGGATTGTGCCGTAAGGAAATTTTATTTGCTATTGATC  6761

Query  248   ATTTTAATCAGATTGTTCGCCATGAGCTGCTGAGAATGATATCATGGAAGGTCGGCATCG  307
             ||||||||||||||||||||||||||||||||||||||||||||||||||||||||||||
Sbjct  6762  ATTTTAATCAGATTGTTCGCCATGAGCTGCTGAGAATGATATCATGGAAGGTCGGCATCG  6821

Query  308   AAACAGGCTTTAAATTAAGTGTAGGCAAGAACTATAAGTTTATTGAAAGGTATATATCCG  367
             ||||||||||||||||||||||||||||||||||||||||||||||||||||||||||||
Sbjct  6822  AAACAGGCTTTAAATTAAGTGTAGGCAAGAACTATAAGTTTATTGAAAGGTATATATCCG  6881

Query  368   AGGATTTGTGGGAGAAACTTTTGTCCACCTACCGGATGGATTCCTATGAAAACATATGGG  427
             ||||||||||||||||||||||||||||||||||||||||||||||||||||||||||||
Sbjct  6882  AGGATTTGTGGGAGAAACTTTTGTCCACCTACCGGATGGATTCCTATGAAAACATATGGG  6941

Query  428   AAGCATTATTTCTATGCCATCAATTGTTCAGGGCGGTATCCGGTGAGGTGGCGGAAAGGC  487
             ||||||||||||||||||||||||||||||||||||||||||||||||||||||||||||
Sbjct  6942  AAGCATTATTTCTATGCCATCAATTGTTCAGGGCGGTATCCGGTGAGGTGGCGGAAAGGC  7001

Query  488   TTCATTATGCCTATCCGGAGTATGATAGGAATATAACAAAATATACCAGGGACATGTATA  547
             ||||||||||||||||||||||||||||||||||||||||||||||||||||||||||||
Sbjct  7002  TTCATTATGCCTATCCGGAGTATGATAGGAATATAACAAAATATACCAGGGACATGTATA  7061

Query  548   AAAAATACACTGGTAAAACCGGCTGCCTGGATAGCACATATGCCGCTGATATAGAAGAGA  607
             ||||||||||||||||||||||||||||||||||||||||||||||||||||||||||||
Sbjct  7062  AAAAATACACTGGTAAAACCGGCTGCCTGGATAGCACATATGCCGCTGATATAGAAGAGA  7121

Query  608   GGCGGGAACAGTGATTACAGAAATGAAAGCAGGGCACCTGAAAGATATCGATAAACCCAG  667
             ||||||||||||||||||||||||||||||||||||||||||||||||||||||||||||
Sbjct  7122  GGCGGGAACAGTGATTACAGAAATGAAAGCAGGGCACCTGAAAGATATCGATAAACCCAG  7181

Query  668   CGAACCATTTGAGGTGATAGGTAAGATTATACCGAGGTATGAAAACGAGAATTGGACCTT  727
             ||||||||||||||||||||||||||||||||||||||||||||||||||||||||||||
Sbjct  7182  CGAACCATTTGAGGTGATAGGTAAGATTATACCGAGGTATGAAAACGAGAATTGGACCTT  7241

Query  728   TACAGAATTACTCTATGAAGCGCCATATTTAAAAAGCTACCAAGACGAAGAGGATGAAGA  787
             ||||||||||||||||||||||||||||||||||||||||||||||||||||||||||||
Sbjct  7242  TACAGAATTACTCTATGAAGCGCCATATTTAAAAAGCTACCAAGACGAAGAGGATGAAGA  7301

Query  788   GGATGAGGAGGCAGATTGCCTTGAATATATTGACAATACTGATAAGATAATATAT  842
             |||||||||||||||||||||||||||||||||||||||||||||||||||||||
Sbjct  7302  GGATGAGGAGGCAGATTGCCTTGAATATATTGACAATACTGATAAGATAATATAT  7356


Range 3: 196540 to 196966

Score:296 bits(160), Expect:2e-75, 
Identities:339/428(79%),  Gaps:2/428(0%), Strand: Plus/Plus

Query  128     ATTATCATGTAAGAAAGCCAAGCGCAAGGGAGTATGATGATTGCTGCAATGAATTTTGGA  187
               ||||||||||||||||||||||||||||||||||||||||||||||||||||||||||||
Sbjct  196540  ATTATCATGTAAGAAAGCCAAGCGCAAGGGAGTATGATGATTGCTGCAATGAATTTTGGA  196599

Query  188     ATGTAACACCTTATGTTATTAAAGGATTGTGCCGTAAGGAAATTTTATTTGCTATTGATC  247
               |||||||||||||||||||||||||||||||||| || || ||  | ||||| || ||||
Sbjct  196600  ATGTAACACCTTATGTTATTAAAGGATTGTGCCGCAAAGAGATACTGTTTGCAATCGATC  196659

Query  248     ATTTTAATCAGATTGTTCGCCATGAGCTGCTGAGAATGATATCATGGAAGGTCGGCATCG  307
               || | || |||||| | ||   ||| || || || ||||| || |||||||| || ||  
Sbjct  196660  ATCTGAACCAGATTCTACGGTTTGAACTACTTAGGATGATGTCGTGGAAGGTTGGGATAA  196719

Query  308     AAACAGGCTTTAAATTAAGTGTAGGCAAGAACTATAAGTTTATTGAAAGGTATATATCCG  367
               | ||||  |||  ||||||||| || || || ||||||| |||| | |  || ||    |
Sbjct  196720  AGACAGAATTTTCATTAAGTGTTGGGAAAAATTATAAGTATATTAACAAATACATTGATG  196779

Query  368     AGGATTTGTGGGAGAAACTTTTGTCCACCTACCGGATGGATTCCTATGAAAACATATGGG  427
               | ||| | ||| | | | | || || || || || ||||||||||||||||| || ||| 
Sbjct  196780  AAGATCTATGGAATAGATTATTATCTACATATCGCATGGATTCCTATGAAAATATTTGG-  196838

Query  428     AAG-CATTATTTCTATGCCATCAATTGTTCAGGGCGGTATCCGGTGAGGTGGCGGAAAGG  486
               ||| |||||||| ||||||| |||||||||||||  || |||   ||||| || |||   
Sbjct  196839  AAGTCATTATTTATATGCCACCAATTGTTCAGGGAAGTGTCCAAAGAGGTAGCAGAACTA  196898

Query  487     CTTCATTATGCCTATCCGGAGTATGATAGGAATATAACAAAATATACCAGGGACATGTAT  546
               ||    | ||  ||||| ||||||| || ||| ||||||| |||||||  ||||||||||
Sbjct  196899  CTGGGGTTTGATTATCCAGAGTATGGTAAGAACATAACAAGATATACCGAGGACATGTAT  196958

Query  547     AAAAAATA  554
               ||||||||
Sbjct  196959  AAAAAATA  196966


>Enterococcus faecium strain 7150 chromosome, complete genome
Sequence ID: CP079927.1 Length: 2666353
Range 1: 1611040 to 1611893

Score:1578 bits(854), Expect:0.0, 
Identities:854/854(100%),  Gaps:0/854(0%), Strand: Plus/Minus

Query  1777     TTATAATTAGCTTCTTGGGGTATCTTTAAATACTGTAGAAAAGAGGAAGGAAATAATAAA  1836
                ||||||||||||||||||||||||||||||||||||||||||||||||||||||||||||
Sbjct  1611893  TTATAATTAGCTTCTTGGGGTATCTTTAAATACTGTAGAAAAGAGGAAGGAAATAATAAA  1611834

Query  1837     TGGCTAAAATGAGAATATCACCGGAATTGAAAAAACTGATCGAAAAATACCGCTGCGTAA  1896
                ||||||||||||||||||||||||||||||||||||||||||||||||||||||||||||
Sbjct  1611833  TGGCTAAAATGAGAATATCACCGGAATTGAAAAAACTGATCGAAAAATACCGCTGCGTAA  1611774

Query  1897     AAGATACGGAAGGAATGTCTCCTGCTAAGGTATATAAGCTGGTGGGAGAAAATGAAAACC  1956
                ||||||||||||||||||||||||||||||||||||||||||||||||||||||||||||
Sbjct  1611773  AAGATACGGAAGGAATGTCTCCTGCTAAGGTATATAAGCTGGTGGGAGAAAATGAAAACC  1611714

Query  1957     TATATTTAAAAATGACGGACAGCCGGTATAAAGGGACCACCTATGATGTGGAACGGGAAA  2016
                ||||||||||||||||||||||||||||||||||||||||||||||||||||||||||||
Sbjct  1611713  TATATTTAAAAATGACGGACAGCCGGTATAAAGGGACCACCTATGATGTGGAACGGGAAA  1611654

Query  2017     AGGACATGATGCTATGGCTGGAAGGAAAGCTGCCTGTTCCAAAGGTCCTGCACTTTGAAC  2076
                ||||||||||||||||||||||||||||||||||||||||||||||||||||||||||||
Sbjct  1611653  AGGACATGATGCTATGGCTGGAAGGAAAGCTGCCTGTTCCAAAGGTCCTGCACTTTGAAC  1611594

Query  2077     GGCATGATGGCTGGAGCAATCTGCTCATGAGTGAGGCCGATGGCGTCCTTTGCTCGGAAG  2136
                ||||||||||||||||||||||||||||||||||||||||||||||||||||||||||||
Sbjct  1611593  GGCATGATGGCTGGAGCAATCTGCTCATGAGTGAGGCCGATGGCGTCCTTTGCTCGGAAG  1611534

Query  2137     AGTATGAAGATGAACAAAGCCCTGAAAAGATTATCGAGCTGTATGCGGAGTGCATCAGGC  2196
                ||||||||||||||||||||||||||||||||||||||||||||||||||||||||||||
Sbjct  1611533  AGTATGAAGATGAACAAAGCCCTGAAAAGATTATCGAGCTGTATGCGGAGTGCATCAGGC  1611474

Query  2197     TCTTTCACTCCATCGACATATCGGATTGTCCCTATACGAATAGCTTAGACAGCCGCTTAG  2256
                ||||||||||||||||||||||||||||||||||||||||||||||||||||||||||||
Sbjct  1611473  TCTTTCACTCCATCGACATATCGGATTGTCCCTATACGAATAGCTTAGACAGCCGCTTAG  1611414

Query  2257     CCGAATTGGATTACTTACTGAATAACGATCTGGCCGATGTGGATTGCGAAAACTGGGAAG  2316
                ||||||||||||||||||||||||||||||||||||||||||||||||||||||||||||
Sbjct  1611413  CCGAATTGGATTACTTACTGAATAACGATCTGGCCGATGTGGATTGCGAAAACTGGGAAG  1611354

Query  2317     AAGACACTCCATTTAAAGATCCGCGCGAGCTGTATGATTTTTTAAAGACGGAAAAGCCCG  2376
                ||||||||||||||||||||||||||||||||||||||||||||||||||||||||||||
Sbjct  1611353  AAGACACTCCATTTAAAGATCCGCGCGAGCTGTATGATTTTTTAAAGACGGAAAAGCCCG  1611294

Query  2377     AAGAGGAACTTGTCTTTTCCCACGGCGACCTGGGAGACAGCAACATCTTTGTGAAAGATG  2436
                ||||||||||||||||||||||||||||||||||||||||||||||||||||||||||||
Sbjct  1611293  AAGAGGAACTTGTCTTTTCCCACGGCGACCTGGGAGACAGCAACATCTTTGTGAAAGATG  1611234

Query  2437     GCAAAGTAAGTGGCTTTATTGATCTTGGGAGAAGCGGCAGGGCGGACAAGTGGTATGACA  2496
                ||||||||||||||||||||||||||||||||||||||||||||||||||||||||||||
Sbjct  1611233  GCAAAGTAAGTGGCTTTATTGATCTTGGGAGAAGCGGCAGGGCGGACAAGTGGTATGACA  1611174

Query  2497     TTGCCTTCTGCGTCCGGTCGATCAGGGAGGATATCGGGGAAGAACAGTATGTCGAGCTAT  2556
                ||||||||||||||||||||||||||||||||||||||||||||||||||||||||||||
Sbjct  1611173  TTGCCTTCTGCGTCCGGTCGATCAGGGAGGATATCGGGGAAGAACAGTATGTCGAGCTAT  1611114

Query  2557     TTTTTGACTTACTGGGGATCAAGCCTGATTGGGAGAAAATAAAATATTATATTTTACTGG  2616
                ||||||||||||||||||||||||||||||||||||||||||||||||||||||||||||
Sbjct  1611113  TTTTTGACTTACTGGGGATCAAGCCTGATTGGGAGAAAATAAAATATTATATTTTACTGG  1611054

Query  2617     ATGAATTGTTTTAG  2630
                ||||||||||||||
Sbjct  1611053  ATGAATTGTTTTAG  1611040


Range 2: 1612245 to 1612959

Score:1210 bits(655), Expect:0.0, 
Identities:696/716(97%),  Gaps:2/716(0%), Strand: Plus/Minus

Query  128      ATTATCATGTAAGAAAGCCAAGCGCAAGGGAGTATGATGATTGCTGCAATGAATTTTGGA  187
                |||||||| ||||||| || || ||  |||| || ||||| |||||||||||||| ||||
Sbjct  1612959  ATTATCATATAAGAAAACCCAGTGCCCGGGAATACGATGACTGCTGCAATGAATTCTGGA  1612900

Query  188      ATGTAAC-ACCTTATGTTATTAAAGGATTGTGCCGTAAGGAAATTTTATTTGCTATTGAT  246
                |    || ||| |||||  |||| ||| ||||||||||||||||||||||||||||||||
Sbjct  1612899  ACACCACTACC-TATGTGGTTAAGGGACTGTGCCGTAAGGAAATTTTATTTGCTATTGAT  1612841

Query  247      CATTTTAATCAGATTGTTCGCCATGAGCTGCTGAGAATGATATCATGGAAGGTCGGCATC  306
                ||||||||||||||||||||||||||||||||||||||||||||||||||||||||||||
Sbjct  1612840  CATTTTAATCAGATTGTTCGCCATGAGCTGCTGAGAATGATATCATGGAAGGTCGGCATC  1612781

Query  307      GAAACAGGCTTTAAATTAAGTGTAGGCAAGAACTATAAGTTTATTGAAAGGTATATATCC  366
                ||||||||||||||||||||||||||||||||||||||||||||||||||||||||||||
Sbjct  1612780  GAAACAGGCTTTAAATTAAGTGTAGGCAAGAACTATAAGTTTATTGAAAGGTATATATCC  1612721

Query  367      GAGGATTTGTGGGAGAAACTTTTGTCCACCTACCGGATGGATTCCTATGAAAACATATGG  426
                ||||||||||||||||||||||||||||||||||||||||||||||||||||||||||||
Sbjct  1612720  GAGGATTTGTGGGAGAAACTTTTGTCCACCTACCGGATGGATTCCTATGAAAACATATGG  1612661

Query  427      GAAGCATTATTTCTATGCCATCAATTGTTCAGGGCGGTATCCGGTGAGGTGGCGGAAAGG  486
                ||||||||||||||||||||||||||||||||||||||||||||||||||||||||||||
Sbjct  1612660  GAAGCATTATTTCTATGCCATCAATTGTTCAGGGCGGTATCCGGTGAGGTGGCGGAAAGG  1612601

Query  487      CTTCATTATGCCTATCCGGAGTATGATAGGAATATAACAAAATATACCAGGGACATGTAT  546
                ||||||||||||||||||||||||||||||||||||||||||||||||||||||||||||
Sbjct  1612600  CTTCATTATGCCTATCCGGAGTATGATAGGAATATAACAAAATATACCAGGGACATGTAT  1612541

Query  547      AAAAAATACACTGGTAAAACCGGCTGCCTGGATAGCACATATGCCGCTGATATAGAAGAG  606
                ||||||||||||||||||||||||||||||||||||||||||||||||||||||||||||
Sbjct  1612540  AAAAAATACACTGGTAAAACCGGCTGCCTGGATAGCACATATGCCGCTGATATAGAAGAG  1612481

Query  607      AGGCGGGAACAGTGATTACAGAAATGAAAGCAGGGCACCTGAAAGATATCGATAAACCCA  666
                ||||||||||||||||||||||||||||||||||||||||||||||||||||||||||||
Sbjct  1612480  AGGCGGGAACAGTGATTACAGAAATGAAAGCAGGGCACCTGAAAGATATCGATAAACCCA  1612421

Query  667      GCGAACCATTTGAGGTGATAGGTAAGATTATACCGAGGTATGAAAACGAGAATTGGACCT  726
                ||||||||||||||||||||||||||||||||||||||||||||||||||||||||||||
Sbjct  1612420  GCGAACCATTTGAGGTGATAGGTAAGATTATACCGAGGTATGAAAACGAGAATTGGACCT  1612361

Query  727      TTACAGAATTACTCTATGAAGCGCCATATTTAAAAAGCTACCAAGACGAAGAGGATGAAG  786
                ||||||||||||||||||||||||||||||||||||||||||||||||||||||||||||
Sbjct  1612360  TTACAGAATTACTCTATGAAGCGCCATATTTAAAAAGCTACCAAGACGAAGAGGATGAAG  1612301

Query  787      AGGATGAGGAGGCAGATTGCCTTGAATATATTGACAATACTGATAAGATAATATAT  842
                ||||||||||||||||||||||||||||||||||||||||||||||||||||||||
Sbjct  1612300  AGGATGAGGAGGCAGATTGCCTTGAATATATTGACAATACTGATAAGATAATATAT  1612245


>Bifidobacterium longum subsp. suillum strain KCTC 15605 chromosome, complete genome
Sequence ID: CP079202.1 Length: 2339176
Range 1: 323114 to 323967

Score:1578 bits(854), Expect:0.0, 
Identities:854/854(100%),  Gaps:0/854(0%), Strand: Plus/Minus

Query  1777    TTATAATTAGCTTCTTGGGGTATCTTTAAATACTGTAGAAAAGAGGAAGGAAATAATAAA  1836
               ||||||||||||||||||||||||||||||||||||||||||||||||||||||||||||
Sbjct  323967  TTATAATTAGCTTCTTGGGGTATCTTTAAATACTGTAGAAAAGAGGAAGGAAATAATAAA  323908

Query  1837    TGGCTAAAATGAGAATATCACCGGAATTGAAAAAACTGATCGAAAAATACCGCTGCGTAA  1896
               ||||||||||||||||||||||||||||||||||||||||||||||||||||||||||||
Sbjct  323907  TGGCTAAAATGAGAATATCACCGGAATTGAAAAAACTGATCGAAAAATACCGCTGCGTAA  323848

Query  1897    AAGATACGGAAGGAATGTCTCCTGCTAAGGTATATAAGCTGGTGGGAGAAAATGAAAACC  1956
               ||||||||||||||||||||||||||||||||||||||||||||||||||||||||||||
Sbjct  323847  AAGATACGGAAGGAATGTCTCCTGCTAAGGTATATAAGCTGGTGGGAGAAAATGAAAACC  323788

Query  1957    TATATTTAAAAATGACGGACAGCCGGTATAAAGGGACCACCTATGATGTGGAACGGGAAA  2016
               ||||||||||||||||||||||||||||||||||||||||||||||||||||||||||||
Sbjct  323787  TATATTTAAAAATGACGGACAGCCGGTATAAAGGGACCACCTATGATGTGGAACGGGAAA  323728

Query  2017    AGGACATGATGCTATGGCTGGAAGGAAAGCTGCCTGTTCCAAAGGTCCTGCACTTTGAAC  2076
               ||||||||||||||||||||||||||||||||||||||||||||||||||||||||||||
Sbjct  323727  AGGACATGATGCTATGGCTGGAAGGAAAGCTGCCTGTTCCAAAGGTCCTGCACTTTGAAC  323668

Query  2077    GGCATGATGGCTGGAGCAATCTGCTCATGAGTGAGGCCGATGGCGTCCTTTGCTCGGAAG  2136
               ||||||||||||||||||||||||||||||||||||||||||||||||||||||||||||
Sbjct  323667  GGCATGATGGCTGGAGCAATCTGCTCATGAGTGAGGCCGATGGCGTCCTTTGCTCGGAAG  323608

Query  2137    AGTATGAAGATGAACAAAGCCCTGAAAAGATTATCGAGCTGTATGCGGAGTGCATCAGGC  2196
               ||||||||||||||||||||||||||||||||||||||||||||||||||||||||||||
Sbjct  323607  AGTATGAAGATGAACAAAGCCCTGAAAAGATTATCGAGCTGTATGCGGAGTGCATCAGGC  323548

Query  2197    TCTTTCACTCCATCGACATATCGGATTGTCCCTATACGAATAGCTTAGACAGCCGCTTAG  2256
               ||||||||||||||||||||||||||||||||||||||||||||||||||||||||||||
Sbjct  323547  TCTTTCACTCCATCGACATATCGGATTGTCCCTATACGAATAGCTTAGACAGCCGCTTAG  323488

Query  2257    CCGAATTGGATTACTTACTGAATAACGATCTGGCCGATGTGGATTGCGAAAACTGGGAAG  2316
               ||||||||||||||||||||||||||||||||||||||||||||||||||||||||||||
Sbjct  323487  CCGAATTGGATTACTTACTGAATAACGATCTGGCCGATGTGGATTGCGAAAACTGGGAAG  323428

Query  2317    AAGACACTCCATTTAAAGATCCGCGCGAGCTGTATGATTTTTTAAAGACGGAAAAGCCCG  2376
               ||||||||||||||||||||||||||||||||||||||||||||||||||||||||||||
Sbjct  323427  AAGACACTCCATTTAAAGATCCGCGCGAGCTGTATGATTTTTTAAAGACGGAAAAGCCCG  323368

Query  2377    AAGAGGAACTTGTCTTTTCCCACGGCGACCTGGGAGACAGCAACATCTTTGTGAAAGATG  2436
               ||||||||||||||||||||||||||||||||||||||||||||||||||||||||||||
Sbjct  323367  AAGAGGAACTTGTCTTTTCCCACGGCGACCTGGGAGACAGCAACATCTTTGTGAAAGATG  323308

Query  2437    GCAAAGTAAGTGGCTTTATTGATCTTGGGAGAAGCGGCAGGGCGGACAAGTGGTATGACA  2496
               ||||||||||||||||||||||||||||||||||||||||||||||||||||||||||||
Sbjct  323307  GCAAAGTAAGTGGCTTTATTGATCTTGGGAGAAGCGGCAGGGCGGACAAGTGGTATGACA  323248

Query  2497    TTGCCTTCTGCGTCCGGTCGATCAGGGAGGATATCGGGGAAGAACAGTATGTCGAGCTAT  2556
               ||||||||||||||||||||||||||||||||||||||||||||||||||||||||||||
Sbjct  323247  TTGCCTTCTGCGTCCGGTCGATCAGGGAGGATATCGGGGAAGAACAGTATGTCGAGCTAT  323188

Query  2557    TTTTTGACTTACTGGGGATCAAGCCTGATTGGGAGAAAATAAAATATTATATTTTACTGG  2616
               ||||||||||||||||||||||||||||||||||||||||||||||||||||||||||||
Sbjct  323187  TTTTTGACTTACTGGGGATCAAGCCTGATTGGGAGAAAATAAAATATTATATTTTACTGG  323128

Query  2617    ATGAATTGTTTTAG  2630
               ||||||||||||||
Sbjct  323127  ATGAATTGTTTTAG  323114


>Enterococcus faecalis strain NS2 plasmid pNS2A, complete sequence
Sequence ID: CP078163.1 Length: 77697
Range 1: 70700 to 71553

Score:1578 bits(854), Expect:0.0, 
Identities:854/854(100%),  Gaps:0/854(0%), Strand: Plus/Minus

Query  1777   TTATAATTAGCTTCTTGGGGTATCTTTAAATACTGTAGAAAAGAGGAAGGAAATAATAAA  1836
              ||||||||||||||||||||||||||||||||||||||||||||||||||||||||||||
Sbjct  71553  TTATAATTAGCTTCTTGGGGTATCTTTAAATACTGTAGAAAAGAGGAAGGAAATAATAAA  71494

Query  1837   TGGCTAAAATGAGAATATCACCGGAATTGAAAAAACTGATCGAAAAATACCGCTGCGTAA  1896
              ||||||||||||||||||||||||||||||||||||||||||||||||||||||||||||
Sbjct  71493  TGGCTAAAATGAGAATATCACCGGAATTGAAAAAACTGATCGAAAAATACCGCTGCGTAA  71434

Query  1897   AAGATACGGAAGGAATGTCTCCTGCTAAGGTATATAAGCTGGTGGGAGAAAATGAAAACC  1956
              ||||||||||||||||||||||||||||||||||||||||||||||||||||||||||||
Sbjct  71433  AAGATACGGAAGGAATGTCTCCTGCTAAGGTATATAAGCTGGTGGGAGAAAATGAAAACC  71374

Query  1957   TATATTTAAAAATGACGGACAGCCGGTATAAAGGGACCACCTATGATGTGGAACGGGAAA  2016
              ||||||||||||||||||||||||||||||||||||||||||||||||||||||||||||
Sbjct  71373  TATATTTAAAAATGACGGACAGCCGGTATAAAGGGACCACCTATGATGTGGAACGGGAAA  71314

Query  2017   AGGACATGATGCTATGGCTGGAAGGAAAGCTGCCTGTTCCAAAGGTCCTGCACTTTGAAC  2076
              ||||||||||||||||||||||||||||||||||||||||||||||||||||||||||||
Sbjct  71313  AGGACATGATGCTATGGCTGGAAGGAAAGCTGCCTGTTCCAAAGGTCCTGCACTTTGAAC  71254

Query  2077   GGCATGATGGCTGGAGCAATCTGCTCATGAGTGAGGCCGATGGCGTCCTTTGCTCGGAAG  2136
              ||||||||||||||||||||||||||||||||||||||||||||||||||||||||||||
Sbjct  71253  GGCATGATGGCTGGAGCAATCTGCTCATGAGTGAGGCCGATGGCGTCCTTTGCTCGGAAG  71194

Query  2137   AGTATGAAGATGAACAAAGCCCTGAAAAGATTATCGAGCTGTATGCGGAGTGCATCAGGC  2196
              ||||||||||||||||||||||||||||||||||||||||||||||||||||||||||||
Sbjct  71193  AGTATGAAGATGAACAAAGCCCTGAAAAGATTATCGAGCTGTATGCGGAGTGCATCAGGC  71134

Query  2197   TCTTTCACTCCATCGACATATCGGATTGTCCCTATACGAATAGCTTAGACAGCCGCTTAG  2256
              ||||||||||||||||||||||||||||||||||||||||||||||||||||||||||||
Sbjct  71133  TCTTTCACTCCATCGACATATCGGATTGTCCCTATACGAATAGCTTAGACAGCCGCTTAG  71074

Query  2257   CCGAATTGGATTACTTACTGAATAACGATCTGGCCGATGTGGATTGCGAAAACTGGGAAG  2316
              ||||||||||||||||||||||||||||||||||||||||||||||||||||||||||||
Sbjct  71073  CCGAATTGGATTACTTACTGAATAACGATCTGGCCGATGTGGATTGCGAAAACTGGGAAG  71014

Query  2317   AAGACACTCCATTTAAAGATCCGCGCGAGCTGTATGATTTTTTAAAGACGGAAAAGCCCG  2376
              ||||||||||||||||||||||||||||||||||||||||||||||||||||||||||||
Sbjct  71013  AAGACACTCCATTTAAAGATCCGCGCGAGCTGTATGATTTTTTAAAGACGGAAAAGCCCG  70954

Query  2377   AAGAGGAACTTGTCTTTTCCCACGGCGACCTGGGAGACAGCAACATCTTTGTGAAAGATG  2436
              ||||||||||||||||||||||||||||||||||||||||||||||||||||||||||||
Sbjct  70953  AAGAGGAACTTGTCTTTTCCCACGGCGACCTGGGAGACAGCAACATCTTTGTGAAAGATG  70894

Query  2437   GCAAAGTAAGTGGCTTTATTGATCTTGGGAGAAGCGGCAGGGCGGACAAGTGGTATGACA  2496
              ||||||||||||||||||||||||||||||||||||||||||||||||||||||||||||
Sbjct  70893  GCAAAGTAAGTGGCTTTATTGATCTTGGGAGAAGCGGCAGGGCGGACAAGTGGTATGACA  70834

Query  2497   TTGCCTTCTGCGTCCGGTCGATCAGGGAGGATATCGGGGAAGAACAGTATGTCGAGCTAT  2556
              ||||||||||||||||||||||||||||||||||||||||||||||||||||||||||||
Sbjct  70833  TTGCCTTCTGCGTCCGGTCGATCAGGGAGGATATCGGGGAAGAACAGTATGTCGAGCTAT  70774

Query  2557   TTTTTGACTTACTGGGGATCAAGCCTGATTGGGAGAAAATAAAATATTATATTTTACTGG  2616
              ||||||||||||||||||||||||||||||||||||||||||||||||||||||||||||
Sbjct  70773  TTTTTGACTTACTGGGGATCAAGCCTGATTGGGAGAAAATAAAATATTATATTTTACTGG  70714

Query  2617   ATGAATTGTTTTAG  2630
              ||||||||||||||
Sbjct  70713  ATGAATTGTTTTAG  70700


Range 2: 1658 to 2510

Score:1570 bits(850), Expect:0.0, 
Identities:853/854(99%),  Gaps:1/854(0%), Strand: Plus/Minus

Query  1777  TTATAATTAGCTTCTTGGGGTATCTTTAAATACTGTAGAAAAGAGGAAGGAAATAATAAA  1836
             ||||||||||||||||||||||||||||||||||||||||||||||||||||||||||||
Sbjct  2510  TTATAATTAGCTTCTTGGGGTATCTTTAAATACTGTAGAAAAGAGGAAGGAAATAATAAA  2451

Query  1837  TGGCTAAAATGAGAATATCACCGGAATTGAAAAAACTGATCGAAAAATACCGCTGCGTAA  1896
             ||||||||||||||||||||||||||||||||||||||||||||||||||||||||||||
Sbjct  2450  TGGCTAAAATGAGAATATCACCGGAATTGAAAAAACTGATCGAAAAATACCGCTGCGTAA  2391

Query  1897  AAGATACGGAAGGAATGTCTCCTGCTAAGGTATATAAGCTGGTGGGAGAAAATGAAAACC  1956
             ||||||||||||||||||||||||||||||||||||||||||||||||||||||||||||
Sbjct  2390  AAGATACGGAAGGAATGTCTCCTGCTAAGGTATATAAGCTGGTGGGAGAAAATGAAAACC  2331

Query  1957  TATATTTAAAAATGACGGACAGCCGGTATAAAGGGACCACCTATGATGTGGAACGGGAAA  2016
             ||||||||||||||||||||||||||||||||||||||||||||||||||||||||||||
Sbjct  2330  TATATTTAAAAATGACGGACAGCCGGTATAAAGGGACCACCTATGATGTGGAACGGGAAA  2271

Query  2017  AGGACATGATGCTATGGCTGGAAGGAAAGCTGCCTGTTCCAAAGGTCCTGCACTTTGAAC  2076
             ||||||||||||||||||||||||||||||||||||||||||||||||||||||||||||
Sbjct  2270  AGGACATGATGCTATGGCTGGAAGGAAAGCTGCCTGTTCCAAAGGTCCTGCACTTTGAAC  2211

Query  2077  GGCATGATGGCTGGAGCAATCTGCTCATGAGTGAGGCCGATGGCGTCCTTTGCTCGGAAG  2136
             ||||||||||||||||||||||||||||||||||||||||||||||||||||||||||||
Sbjct  2210  GGCATGATGGCTGGAGCAATCTGCTCATGAGTGAGGCCGATGGCGTCCTTTGCTCGGAAG  2151

Query  2137  AGTATGAAGATGAACAAAGCCCTGAAAAGATTATCGAGCTGTATGCGGAGTGCATCAGGC  2196
             ||||||||||||||||||||||||||||||||||||||||||||||||||||||||||||
Sbjct  2150  AGTATGAAGATGAACAAAGCCCTGAAAAGATTATCGAGCTGTATGCGGAGTGCATCAGGC  2091

Query  2197  TCTTTCACTCCATCGACATATCGGATTGTCCCTATACGAATAGCTTAGACAGCCGCTTAG  2256
             ||||||||||||||||||||||||||||||||||||||||||||||||||||||||||||
Sbjct  2090  TCTTTCACTCCATCGACATATCGGATTGTCCCTATACGAATAGCTTAGACAGCCGCTTAG  2031

Query  2257  CCGAATTGGATTACTTACTGAATAACGATCTGGCCGATGTGGATTGCGAAAACTGGGAAG  2316
             ||||||||||||||||||||||||||||||||||||||||||||||||||||||||||||
Sbjct  2030  CCGAATTGGATTACTTACTGAATAACGATCTGGCCGATGTGGATTGCGAAAACTGGGAAG  1971

Query  2317  AAGACACTCCATTTAAAGATCCGCGCGAGCTGTATGATTTTTTAAAGACGGAAAAGCCCG  2376
             |||||||||||||||||||||||||||||||||||||||||| |||||||||||||||||
Sbjct  1970  AAGACACTCCATTTAAAGATCCGCGCGAGCTGTATGATTTTT-AAAGACGGAAAAGCCCG  1912

Query  2377  AAGAGGAACTTGTCTTTTCCCACGGCGACCTGGGAGACAGCAACATCTTTGTGAAAGATG  2436
             ||||||||||||||||||||||||||||||||||||||||||||||||||||||||||||
Sbjct  1911  AAGAGGAACTTGTCTTTTCCCACGGCGACCTGGGAGACAGCAACATCTTTGTGAAAGATG  1852

Query  2437  GCAAAGTAAGTGGCTTTATTGATCTTGGGAGAAGCGGCAGGGCGGACAAGTGGTATGACA  2496
             ||||||||||||||||||||||||||||||||||||||||||||||||||||||||||||
Sbjct  1851  GCAAAGTAAGTGGCTTTATTGATCTTGGGAGAAGCGGCAGGGCGGACAAGTGGTATGACA  1792

Query  2497  TTGCCTTCTGCGTCCGGTCGATCAGGGAGGATATCGGGGAAGAACAGTATGTCGAGCTAT  2556
             ||||||||||||||||||||||||||||||||||||||||||||||||||||||||||||
Sbjct  1791  TTGCCTTCTGCGTCCGGTCGATCAGGGAGGATATCGGGGAAGAACAGTATGTCGAGCTAT  1732

Query  2557  TTTTTGACTTACTGGGGATCAAGCCTGATTGGGAGAAAATAAAATATTATATTTTACTGG  2616
             ||||||||||||||||||||||||||||||||||||||||||||||||||||||||||||
Sbjct  1731  TTTTTGACTTACTGGGGATCAAGCCTGATTGGGAGAAAATAAAATATTATATTTTACTGG  1672

Query  2617  ATGAATTGTTTTAG  2630
             ||||||||||||||
Sbjct  1671  ATGAATTGTTTTAG  1658


Range 3: 2862 to 3576

Score:1293 bits(700), Expect:0.0, 
Identities:710/715(99%),  Gaps:0/715(0%), Strand: Plus/Minus

Query  128   ATTATCATGTAAGAAAGCCAAGCGCAAGGGAGTATGATGATTGCTGCAATGAATTTTGGA  187
             ||||||||||||||||||||||||||||||||||||||||||||||||||||||||||||
Sbjct  3576  ATTATCATGTAAGAAAGCCAAGCGCAAGGGAGTATGATGATTGCTGCAATGAATTTTGGA  3517

Query  188   ATGTAACACCTTATGTTATTAAAGGATTGTGCCGTAAGGAAATTTTATTTGCTATTGATC  247
             ||||||||||||||||||||||||||||||||||||| || ||  | |||||||||||||
Sbjct  3516  ATGTAACACCTTATGTTATTAAAGGATTGTGCCGTAAAGAGATACTGTTTGCTATTGATC  3457

Query  248   ATTTTAATCAGATTGTTCGCCATGAGCTGCTGAGAATGATATCATGGAAGGTCGGCATCG  307
             ||||||||||||||||||||||||||||||||||||||||||||||||||||||||||||
Sbjct  3456  ATTTTAATCAGATTGTTCGCCATGAGCTGCTGAGAATGATATCATGGAAGGTCGGCATCG  3397

Query  308   AAACAGGCTTTAAATTAAGTGTAGGCAAGAACTATAAGTTTATTGAAAGGTATATATCCG  367
             ||||||||||||||||||||||||||||||||||||||||||||||||||||||||||||
Sbjct  3396  AAACAGGCTTTAAATTAAGTGTAGGCAAGAACTATAAGTTTATTGAAAGGTATATATCCG  3337

Query  368   AGGATTTGTGGGAGAAACTTTTGTCCACCTACCGGATGGATTCCTATGAAAACATATGGG  427
             ||||||||||||||||||||||||||||||||||||||||||||||||||||||||||||
Sbjct  3336  AGGATTTGTGGGAGAAACTTTTGTCCACCTACCGGATGGATTCCTATGAAAACATATGGG  3277

Query  428   AAGCATTATTTCTATGCCATCAATTGTTCAGGGCGGTATCCGGTGAGGTGGCGGAAAGGC  487
             ||||||||||||||||||||||||||||||||||||||||||||||||||||||||||||
Sbjct  3276  AAGCATTATTTCTATGCCATCAATTGTTCAGGGCGGTATCCGGTGAGGTGGCGGAAAGGC  3217

Query  488   TTCATTATGCCTATCCGGAGTATGATAGGAATATAACAAAATATACCAGGGACATGTATA  547
             ||||||||||||||||||||||||||||||||||||||||||||||||||||||||||||
Sbjct  3216  TTCATTATGCCTATCCGGAGTATGATAGGAATATAACAAAATATACCAGGGACATGTATA  3157

Query  548   AAAAATACACTGGTAAAACCGGCTGCCTGGATAGCACATATGCCGCTGATATAGAAGAGA  607
             ||||||||||||||||||||||||||||||||||||||||||||||||||||||||||||
Sbjct  3156  AAAAATACACTGGTAAAACCGGCTGCCTGGATAGCACATATGCCGCTGATATAGAAGAGA  3097

Query  608   GGCGGGAACAGTGATTACAGAAATGAAAGCAGGGCACCTGAAAGATATCGATAAACCCAG  667
             ||||||||||||||||||||||||||||||||||||||||||||||||||||||||||||
Sbjct  3096  GGCGGGAACAGTGATTACAGAAATGAAAGCAGGGCACCTGAAAGATATCGATAAACCCAG  3037

Query  668   CGAACCATTTGAGGTGATAGGTAAGATTATACCGAGGTATGAAAACGAGAATTGGACCTT  727
             ||||||||||||||||||||||||||||||||||||||||||||||||||||||||||||
Sbjct  3036  CGAACCATTTGAGGTGATAGGTAAGATTATACCGAGGTATGAAAACGAGAATTGGACCTT  2977

Query  728   TACAGAATTACTCTATGAAGCGCCATATTTAAAAAGCTACCAAGACGAAGAGGATGAAGA  787
             ||||||||||||||||||||||||||||||||||||||||||||||||||||||||||||
Sbjct  2976  TACAGAATTACTCTATGAAGCGCCATATTTAAAAAGCTACCAAGACGAAGAGGATGAAGA  2917

Query  788   GGATGAGGAGGCAGATTGCCTTGAATATATTGACAATACTGATAAGATAATATAT  842
             |||||||||||||||||||||||||||||||||||||||||||||||||||||||
Sbjct  2916  GGATGAGGAGGCAGATTGCCTTGAATATATTGACAATACTGATAAGATAATATAT  2862


Range 4: 71905 to 72619

Score:1293 bits(700), Expect:0.0, 
Identities:710/715(99%),  Gaps:0/715(0%), Strand: Plus/Minus

Query  128    ATTATCATGTAAGAAAGCCAAGCGCAAGGGAGTATGATGATTGCTGCAATGAATTTTGGA  187
              ||||||||||||||||||||||||||||||||||||||||||||||||||||||||||||
Sbjct  72619  ATTATCATGTAAGAAAGCCAAGCGCAAGGGAGTATGATGATTGCTGCAATGAATTTTGGA  72560

Query  188    ATGTAACACCTTATGTTATTAAAGGATTGTGCCGTAAGGAAATTTTATTTGCTATTGATC  247
              ||||||||||||||||||||||||||||||||||||| || ||  | |||||||||||||
Sbjct  72559  ATGTAACACCTTATGTTATTAAAGGATTGTGCCGTAAAGAGATACTGTTTGCTATTGATC  72500

Query  248    ATTTTAATCAGATTGTTCGCCATGAGCTGCTGAGAATGATATCATGGAAGGTCGGCATCG  307
              ||||||||||||||||||||||||||||||||||||||||||||||||||||||||||||
Sbjct  72499  ATTTTAATCAGATTGTTCGCCATGAGCTGCTGAGAATGATATCATGGAAGGTCGGCATCG  72440

Query  308    AAACAGGCTTTAAATTAAGTGTAGGCAAGAACTATAAGTTTATTGAAAGGTATATATCCG  367
              ||||||||||||||||||||||||||||||||||||||||||||||||||||||||||||
Sbjct  72439  AAACAGGCTTTAAATTAAGTGTAGGCAAGAACTATAAGTTTATTGAAAGGTATATATCCG  72380

Query  368    AGGATTTGTGGGAGAAACTTTTGTCCACCTACCGGATGGATTCCTATGAAAACATATGGG  427
              ||||||||||||||||||||||||||||||||||||||||||||||||||||||||||||
Sbjct  72379  AGGATTTGTGGGAGAAACTTTTGTCCACCTACCGGATGGATTCCTATGAAAACATATGGG  72320

Query  428    AAGCATTATTTCTATGCCATCAATTGTTCAGGGCGGTATCCGGTGAGGTGGCGGAAAGGC  487
              ||||||||||||||||||||||||||||||||||||||||||||||||||||||||||||
Sbjct  72319  AAGCATTATTTCTATGCCATCAATTGTTCAGGGCGGTATCCGGTGAGGTGGCGGAAAGGC  72260

Query  488    TTCATTATGCCTATCCGGAGTATGATAGGAATATAACAAAATATACCAGGGACATGTATA  547
              ||||||||||||||||||||||||||||||||||||||||||||||||||||||||||||
Sbjct  72259  TTCATTATGCCTATCCGGAGTATGATAGGAATATAACAAAATATACCAGGGACATGTATA  72200

Query  548    AAAAATACACTGGTAAAACCGGCTGCCTGGATAGCACATATGCCGCTGATATAGAAGAGA  607
              ||||||||||||||||||||||||||||||||||||||||||||||||||||||||||||
Sbjct  72199  AAAAATACACTGGTAAAACCGGCTGCCTGGATAGCACATATGCCGCTGATATAGAAGAGA  72140

Query  608    GGCGGGAACAGTGATTACAGAAATGAAAGCAGGGCACCTGAAAGATATCGATAAACCCAG  667
              ||||||||||||||||||||||||||||||||||||||||||||||||||||||||||||
Sbjct  72139  GGCGGGAACAGTGATTACAGAAATGAAAGCAGGGCACCTGAAAGATATCGATAAACCCAG  72080

Query  668    CGAACCATTTGAGGTGATAGGTAAGATTATACCGAGGTATGAAAACGAGAATTGGACCTT  727
              ||||||||||||||||||||||||||||||||||||||||||||||||||||||||||||
Sbjct  72079  CGAACCATTTGAGGTGATAGGTAAGATTATACCGAGGTATGAAAACGAGAATTGGACCTT  72020

Query  728    TACAGAATTACTCTATGAAGCGCCATATTTAAAAAGCTACCAAGACGAAGAGGATGAAGA  787
              ||||||||||||||||||||||||||||||||||||||||||||||||||||||||||||
Sbjct  72019  TACAGAATTACTCTATGAAGCGCCATATTTAAAAAGCTACCAAGACGAAGAGGATGAAGA  71960

Query  788    GGATGAGGAGGCAGATTGCCTTGAATATATTGACAATACTGATAAGATAATATAT  842
              |||||||||||||||||||||||||||||||||||||||||||||||||||||||
Sbjct  71959  GGATGAGGAGGCAGATTGCCTTGAATATATTGACAATACTGATAAGATAATATAT  71905


>Enterococcus raffinosus strain F162_2 plasmid pF162_2_2, complete sequence
Sequence ID: CP072890.1 Length: 37686
Range 1: 32360 to 33213

Score:1578 bits(854), Expect:0.0, 
Identities:854/854(100%),  Gaps:0/854(0%), Strand: Plus/Plus

Query  1777   TTATAATTAGCTTCTTGGGGTATCTTTAAATACTGTAGAAAAGAGGAAGGAAATAATAAA  1836
              ||||||||||||||||||||||||||||||||||||||||||||||||||||||||||||
Sbjct  32360  TTATAATTAGCTTCTTGGGGTATCTTTAAATACTGTAGAAAAGAGGAAGGAAATAATAAA  32419

Query  1837   TGGCTAAAATGAGAATATCACCGGAATTGAAAAAACTGATCGAAAAATACCGCTGCGTAA  1896
              ||||||||||||||||||||||||||||||||||||||||||||||||||||||||||||
Sbjct  32420  TGGCTAAAATGAGAATATCACCGGAATTGAAAAAACTGATCGAAAAATACCGCTGCGTAA  32479

Query  1897   AAGATACGGAAGGAATGTCTCCTGCTAAGGTATATAAGCTGGTGGGAGAAAATGAAAACC  1956
              ||||||||||||||||||||||||||||||||||||||||||||||||||||||||||||
Sbjct  32480  AAGATACGGAAGGAATGTCTCCTGCTAAGGTATATAAGCTGGTGGGAGAAAATGAAAACC  32539

Query  1957   TATATTTAAAAATGACGGACAGCCGGTATAAAGGGACCACCTATGATGTGGAACGGGAAA  2016
              ||||||||||||||||||||||||||||||||||||||||||||||||||||||||||||
Sbjct  32540  TATATTTAAAAATGACGGACAGCCGGTATAAAGGGACCACCTATGATGTGGAACGGGAAA  32599

Query  2017   AGGACATGATGCTATGGCTGGAAGGAAAGCTGCCTGTTCCAAAGGTCCTGCACTTTGAAC  2076
              ||||||||||||||||||||||||||||||||||||||||||||||||||||||||||||
Sbjct  32600  AGGACATGATGCTATGGCTGGAAGGAAAGCTGCCTGTTCCAAAGGTCCTGCACTTTGAAC  32659

Query  2077   GGCATGATGGCTGGAGCAATCTGCTCATGAGTGAGGCCGATGGCGTCCTTTGCTCGGAAG  2136
              ||||||||||||||||||||||||||||||||||||||||||||||||||||||||||||
Sbjct  32660  GGCATGATGGCTGGAGCAATCTGCTCATGAGTGAGGCCGATGGCGTCCTTTGCTCGGAAG  32719

Query  2137   AGTATGAAGATGAACAAAGCCCTGAAAAGATTATCGAGCTGTATGCGGAGTGCATCAGGC  2196
              ||||||||||||||||||||||||||||||||||||||||||||||||||||||||||||
Sbjct  32720  AGTATGAAGATGAACAAAGCCCTGAAAAGATTATCGAGCTGTATGCGGAGTGCATCAGGC  32779

Query  2197   TCTTTCACTCCATCGACATATCGGATTGTCCCTATACGAATAGCTTAGACAGCCGCTTAG  2256
              ||||||||||||||||||||||||||||||||||||||||||||||||||||||||||||
Sbjct  32780  TCTTTCACTCCATCGACATATCGGATTGTCCCTATACGAATAGCTTAGACAGCCGCTTAG  32839

Query  2257   CCGAATTGGATTACTTACTGAATAACGATCTGGCCGATGTGGATTGCGAAAACTGGGAAG  2316
              ||||||||||||||||||||||||||||||||||||||||||||||||||||||||||||
Sbjct  32840  CCGAATTGGATTACTTACTGAATAACGATCTGGCCGATGTGGATTGCGAAAACTGGGAAG  32899

Query  2317   AAGACACTCCATTTAAAGATCCGCGCGAGCTGTATGATTTTTTAAAGACGGAAAAGCCCG  2376
              ||||||||||||||||||||||||||||||||||||||||||||||||||||||||||||
Sbjct  32900  AAGACACTCCATTTAAAGATCCGCGCGAGCTGTATGATTTTTTAAAGACGGAAAAGCCCG  32959

Query  2377   AAGAGGAACTTGTCTTTTCCCACGGCGACCTGGGAGACAGCAACATCTTTGTGAAAGATG  2436
              ||||||||||||||||||||||||||||||||||||||||||||||||||||||||||||
Sbjct  32960  AAGAGGAACTTGTCTTTTCCCACGGCGACCTGGGAGACAGCAACATCTTTGTGAAAGATG  33019

Query  2437   GCAAAGTAAGTGGCTTTATTGATCTTGGGAGAAGCGGCAGGGCGGACAAGTGGTATGACA  2496
              ||||||||||||||||||||||||||||||||||||||||||||||||||||||||||||
Sbjct  33020  GCAAAGTAAGTGGCTTTATTGATCTTGGGAGAAGCGGCAGGGCGGACAAGTGGTATGACA  33079

Query  2497   TTGCCTTCTGCGTCCGGTCGATCAGGGAGGATATCGGGGAAGAACAGTATGTCGAGCTAT  2556
              ||||||||||||||||||||||||||||||||||||||||||||||||||||||||||||
Sbjct  33080  TTGCCTTCTGCGTCCGGTCGATCAGGGAGGATATCGGGGAAGAACAGTATGTCGAGCTAT  33139

Query  2557   TTTTTGACTTACTGGGGATCAAGCCTGATTGGGAGAAAATAAAATATTATATTTTACTGG  2616
              ||||||||||||||||||||||||||||||||||||||||||||||||||||||||||||
Sbjct  33140  TTTTTGACTTACTGGGGATCAAGCCTGATTGGGAGAAAATAAAATATTATATTTTACTGG  33199

Query  2617   ATGAATTGTTTTAG  2630
              ||||||||||||||
Sbjct  33200  ATGAATTGTTTTAG  33213


Range 2: 25825 to 26251

Score:296 bits(160), Expect:2e-75, 
Identities:339/428(79%),  Gaps:2/428(0%), Strand: Plus/Plus

Query  128    ATTATCATGTAAGAAAGCCAAGCGCAAGGGAGTATGATGATTGCTGCAATGAATTTTGGA  187
              ||||||||||||||||||||||||||||||||||||||||||||||||||||||||||||
Sbjct  25825  ATTATCATGTAAGAAAGCCAAGCGCAAGGGAGTATGATGATTGCTGCAATGAATTTTGGA  25884

Query  188    ATGTAACACCTTATGTTATTAAAGGATTGTGCCGTAAGGAAATTTTATTTGCTATTGATC  247
              |||||||||||||||||||||||||||||||||| || || ||  | ||||| || ||||
Sbjct  25885  ATGTAACACCTTATGTTATTAAAGGATTGTGCCGCAAAGAGATACTGTTTGCAATCGATC  25944

Query  248    ATTTTAATCAGATTGTTCGCCATGAGCTGCTGAGAATGATATCATGGAAGGTCGGCATCG  307
              || | || |||||| | ||   ||| || || || ||||| || |||||||| || ||  
Sbjct  25945  ATCTGAACCAGATTCTACGGTTTGAACTACTTAGGATGATGTCGTGGAAGGTTGGGATAA  26004

Query  308    AAACAGGCTTTAAATTAAGTGTAGGCAAGAACTATAAGTTTATTGAAAGGTATATATCCG  367
              | ||||  |||  ||||||||| || || || ||||||| |||| | |  || ||    |
Sbjct  26005  AGACAGAATTTTCATTAAGTGTTGGGAAAAATTATAAGTATATTAACAAATACATTGATG  26064

Query  368    AGGATTTGTGGGAGAAACTTTTGTCCACCTACCGGATGGATTCCTATGAAAACATATGGG  427
              | ||| | ||| | | | | || || || || || ||||||||||||||||| || ||| 
Sbjct  26065  AAGATCTATGGAATAGATTATTATCTACATATCGCATGGATTCCTATGAAAATATTTGG-  26123

Query  428    AAG-CATTATTTCTATGCCATCAATTGTTCAGGGCGGTATCCGGTGAGGTGGCGGAAAGG  486
              ||| |||||||| ||||||| |||||||||||||  || |||   ||||| || |||   
Sbjct  26124  AAGTCATTATTTATATGCCACCAATTGTTCAGGGAAGTGTCCAAAGAGGTAGCAGAACTA  26183

Query  487    CTTCATTATGCCTATCCGGAGTATGATAGGAATATAACAAAATATACCAGGGACATGTAT  546
              ||    | ||  ||||| ||||||| || ||| ||||||| |||||||  ||||||||||
Sbjct  26184  CTGGGGTTTGATTATCCAGAGTATGGTAAGAACATAACAAGATATACCGAGGACATGTAT  26243

Query  547    AAAAAATA  554
              ||||||||
Sbjct  26244  AAAAAATA  26251


>Enterococcus faecium strain F179 plasmid pF179_2, complete sequence
Sequence ID: CP072886.1 Length: 53837
Range 1: 3769 to 4622

Score:1578 bits(854), Expect:0.0, 
Identities:854/854(100%),  Gaps:0/854(0%), Strand: Plus/Plus

Query  1777  TTATAATTAGCTTCTTGGGGTATCTTTAAATACTGTAGAAAAGAGGAAGGAAATAATAAA  1836
             ||||||||||||||||||||||||||||||||||||||||||||||||||||||||||||
Sbjct  3769  TTATAATTAGCTTCTTGGGGTATCTTTAAATACTGTAGAAAAGAGGAAGGAAATAATAAA  3828

Query  1837  TGGCTAAAATGAGAATATCACCGGAATTGAAAAAACTGATCGAAAAATACCGCTGCGTAA  1896
             ||||||||||||||||||||||||||||||||||||||||||||||||||||||||||||
Sbjct  3829  TGGCTAAAATGAGAATATCACCGGAATTGAAAAAACTGATCGAAAAATACCGCTGCGTAA  3888

Query  1897  AAGATACGGAAGGAATGTCTCCTGCTAAGGTATATAAGCTGGTGGGAGAAAATGAAAACC  1956
             ||||||||||||||||||||||||||||||||||||||||||||||||||||||||||||
Sbjct  3889  AAGATACGGAAGGAATGTCTCCTGCTAAGGTATATAAGCTGGTGGGAGAAAATGAAAACC  3948

Query  1957  TATATTTAAAAATGACGGACAGCCGGTATAAAGGGACCACCTATGATGTGGAACGGGAAA  2016
             ||||||||||||||||||||||||||||||||||||||||||||||||||||||||||||
Sbjct  3949  TATATTTAAAAATGACGGACAGCCGGTATAAAGGGACCACCTATGATGTGGAACGGGAAA  4008

Query  2017  AGGACATGATGCTATGGCTGGAAGGAAAGCTGCCTGTTCCAAAGGTCCTGCACTTTGAAC  2076
             ||||||||||||||||||||||||||||||||||||||||||||||||||||||||||||
Sbjct  4009  AGGACATGATGCTATGGCTGGAAGGAAAGCTGCCTGTTCCAAAGGTCCTGCACTTTGAAC  4068

Query  2077  GGCATGATGGCTGGAGCAATCTGCTCATGAGTGAGGCCGATGGCGTCCTTTGCTCGGAAG  2136
             ||||||||||||||||||||||||||||||||||||||||||||||||||||||||||||
Sbjct  4069  GGCATGATGGCTGGAGCAATCTGCTCATGAGTGAGGCCGATGGCGTCCTTTGCTCGGAAG  4128

Query  2137  AGTATGAAGATGAACAAAGCCCTGAAAAGATTATCGAGCTGTATGCGGAGTGCATCAGGC  2196
             ||||||||||||||||||||||||||||||||||||||||||||||||||||||||||||
Sbjct  4129  AGTATGAAGATGAACAAAGCCCTGAAAAGATTATCGAGCTGTATGCGGAGTGCATCAGGC  4188

Query  2197  TCTTTCACTCCATCGACATATCGGATTGTCCCTATACGAATAGCTTAGACAGCCGCTTAG  2256
             ||||||||||||||||||||||||||||||||||||||||||||||||||||||||||||
Sbjct  4189  TCTTTCACTCCATCGACATATCGGATTGTCCCTATACGAATAGCTTAGACAGCCGCTTAG  4248

Query  2257  CCGAATTGGATTACTTACTGAATAACGATCTGGCCGATGTGGATTGCGAAAACTGGGAAG  2316
             ||||||||||||||||||||||||||||||||||||||||||||||||||||||||||||
Sbjct  4249  CCGAATTGGATTACTTACTGAATAACGATCTGGCCGATGTGGATTGCGAAAACTGGGAAG  4308

Query  2317  AAGACACTCCATTTAAAGATCCGCGCGAGCTGTATGATTTTTTAAAGACGGAAAAGCCCG  2376
             ||||||||||||||||||||||||||||||||||||||||||||||||||||||||||||
Sbjct  4309  AAGACACTCCATTTAAAGATCCGCGCGAGCTGTATGATTTTTTAAAGACGGAAAAGCCCG  4368

Query  2377  AAGAGGAACTTGTCTTTTCCCACGGCGACCTGGGAGACAGCAACATCTTTGTGAAAGATG  2436
             ||||||||||||||||||||||||||||||||||||||||||||||||||||||||||||
Sbjct  4369  AAGAGGAACTTGTCTTTTCCCACGGCGACCTGGGAGACAGCAACATCTTTGTGAAAGATG  4428

Query  2437  GCAAAGTAAGTGGCTTTATTGATCTTGGGAGAAGCGGCAGGGCGGACAAGTGGTATGACA  2496
             ||||||||||||||||||||||||||||||||||||||||||||||||||||||||||||
Sbjct  4429  GCAAAGTAAGTGGCTTTATTGATCTTGGGAGAAGCGGCAGGGCGGACAAGTGGTATGACA  4488

Query  2497  TTGCCTTCTGCGTCCGGTCGATCAGGGAGGATATCGGGGAAGAACAGTATGTCGAGCTAT  2556
             ||||||||||||||||||||||||||||||||||||||||||||||||||||||||||||
Sbjct  4489  TTGCCTTCTGCGTCCGGTCGATCAGGGAGGATATCGGGGAAGAACAGTATGTCGAGCTAT  4548

Query  2557  TTTTTGACTTACTGGGGATCAAGCCTGATTGGGAGAAAATAAAATATTATATTTTACTGG  2616
             ||||||||||||||||||||||||||||||||||||||||||||||||||||||||||||
Sbjct  4549  TTTTTGACTTACTGGGGATCAAGCCTGATTGGGAGAAAATAAAATATTATATTTTACTGG  4608

Query  2617  ATGAATTGTTTTAG  2630
             ||||||||||||||
Sbjct  4609  ATGAATTGTTTTAG  4622


Range 2: 48921 to 49347

Score:296 bits(160), Expect:2e-75, 
Identities:339/428(79%),  Gaps:2/428(0%), Strand: Plus/Plus

Query  128    ATTATCATGTAAGAAAGCCAAGCGCAAGGGAGTATGATGATTGCTGCAATGAATTTTGGA  187
              ||||||||||||||||||||||||||||||||||||||||||||||||||||||||||||
Sbjct  48921  ATTATCATGTAAGAAAGCCAAGCGCAAGGGAGTATGATGATTGCTGCAATGAATTTTGGA  48980

Query  188    ATGTAACACCTTATGTTATTAAAGGATTGTGCCGTAAGGAAATTTTATTTGCTATTGATC  247
              |||||||||||||||||||||||||||||||||| || || ||  | ||||| || ||||
Sbjct  48981  ATGTAACACCTTATGTTATTAAAGGATTGTGCCGCAAAGAGATACTGTTTGCAATCGATC  49040

Query  248    ATTTTAATCAGATTGTTCGCCATGAGCTGCTGAGAATGATATCATGGAAGGTCGGCATCG  307
              || | || |||||| | ||   ||| || || || ||||| || |||||||| || ||  
Sbjct  49041  ATCTGAACCAGATTCTACGGTTTGAACTACTTAGGATGATGTCGTGGAAGGTTGGGATAA  49100

Query  308    AAACAGGCTTTAAATTAAGTGTAGGCAAGAACTATAAGTTTATTGAAAGGTATATATCCG  367
              | ||||  |||  ||||||||| || || || ||||||| |||| | |  || ||    |
Sbjct  49101  AGACAGAATTTTCATTAAGTGTTGGGAAAAATTATAAGTATATTAACAAATACATTGATG  49160

Query  368    AGGATTTGTGGGAGAAACTTTTGTCCACCTACCGGATGGATTCCTATGAAAACATATGGG  427
              | ||| | ||| | | | | || || || || || ||||||||||||||||| || ||| 
Sbjct  49161  AAGATCTATGGAATAGATTATTATCTACATATCGCATGGATTCCTATGAAAATATTTGG-  49219

Query  428    AAG-CATTATTTCTATGCCATCAATTGTTCAGGGCGGTATCCGGTGAGGTGGCGGAAAGG  486
              ||| |||||||| ||||||| |||||||||||||  || |||   ||||| || |||   
Sbjct  49220  AAGTCATTATTTATATGCCACCAATTGTTCAGGGAAGTGTCCAAAGAGGTAGCAGAACTA  49279

Query  487    CTTCATTATGCCTATCCGGAGTATGATAGGAATATAACAAAATATACCAGGGACATGTAT  546
              ||    | ||  ||||| ||||||| || ||| ||||||| |||||||  ||||||||||
Sbjct  49280  CTGGGGTTTGATTATCCAGAGTATGGTAAGAACATAACAAGATATACCGAGGACATGTAT  49339

Query  547    AAAAAATA  554
              ||||||||
Sbjct  49340  AAAAAATA  49347


>Enterococcus faecium strain F88 plasmid pF88_1, complete sequence
Sequence ID: CP072879.1 Length: 246327
Range 1: 234421 to 235274

Score:1578 bits(854), Expect:0.0, 
Identities:854/854(100%),  Gaps:0/854(0%), Strand: Plus/Plus

Query  1777    TTATAATTAGCTTCTTGGGGTATCTTTAAATACTGTAGAAAAGAGGAAGGAAATAATAAA  1836
               ||||||||||||||||||||||||||||||||||||||||||||||||||||||||||||
Sbjct  234421  TTATAATTAGCTTCTTGGGGTATCTTTAAATACTGTAGAAAAGAGGAAGGAAATAATAAA  234480

Query  1837    TGGCTAAAATGAGAATATCACCGGAATTGAAAAAACTGATCGAAAAATACCGCTGCGTAA  1896
               ||||||||||||||||||||||||||||||||||||||||||||||||||||||||||||
Sbjct  234481  TGGCTAAAATGAGAATATCACCGGAATTGAAAAAACTGATCGAAAAATACCGCTGCGTAA  234540

Query  1897    AAGATACGGAAGGAATGTCTCCTGCTAAGGTATATAAGCTGGTGGGAGAAAATGAAAACC  1956
               ||||||||||||||||||||||||||||||||||||||||||||||||||||||||||||
Sbjct  234541  AAGATACGGAAGGAATGTCTCCTGCTAAGGTATATAAGCTGGTGGGAGAAAATGAAAACC  234600

Query  1957    TATATTTAAAAATGACGGACAGCCGGTATAAAGGGACCACCTATGATGTGGAACGGGAAA  2016
               ||||||||||||||||||||||||||||||||||||||||||||||||||||||||||||
Sbjct  234601  TATATTTAAAAATGACGGACAGCCGGTATAAAGGGACCACCTATGATGTGGAACGGGAAA  234660

Query  2017    AGGACATGATGCTATGGCTGGAAGGAAAGCTGCCTGTTCCAAAGGTCCTGCACTTTGAAC  2076
               ||||||||||||||||||||||||||||||||||||||||||||||||||||||||||||
Sbjct  234661  AGGACATGATGCTATGGCTGGAAGGAAAGCTGCCTGTTCCAAAGGTCCTGCACTTTGAAC  234720

Query  2077    GGCATGATGGCTGGAGCAATCTGCTCATGAGTGAGGCCGATGGCGTCCTTTGCTCGGAAG  2136
               ||||||||||||||||||||||||||||||||||||||||||||||||||||||||||||
Sbjct  234721  GGCATGATGGCTGGAGCAATCTGCTCATGAGTGAGGCCGATGGCGTCCTTTGCTCGGAAG  234780

Query  2137    AGTATGAAGATGAACAAAGCCCTGAAAAGATTATCGAGCTGTATGCGGAGTGCATCAGGC  2196
               ||||||||||||||||||||||||||||||||||||||||||||||||||||||||||||
Sbjct  234781  AGTATGAAGATGAACAAAGCCCTGAAAAGATTATCGAGCTGTATGCGGAGTGCATCAGGC  234840

Query  2197    TCTTTCACTCCATCGACATATCGGATTGTCCCTATACGAATAGCTTAGACAGCCGCTTAG  2256
               ||||||||||||||||||||||||||||||||||||||||||||||||||||||||||||
Sbjct  234841  TCTTTCACTCCATCGACATATCGGATTGTCCCTATACGAATAGCTTAGACAGCCGCTTAG  234900

Query  2257    CCGAATTGGATTACTTACTGAATAACGATCTGGCCGATGTGGATTGCGAAAACTGGGAAG  2316
               ||||||||||||||||||||||||||||||||||||||||||||||||||||||||||||
Sbjct  234901  CCGAATTGGATTACTTACTGAATAACGATCTGGCCGATGTGGATTGCGAAAACTGGGAAG  234960

Query  2317    AAGACACTCCATTTAAAGATCCGCGCGAGCTGTATGATTTTTTAAAGACGGAAAAGCCCG  2376
               ||||||||||||||||||||||||||||||||||||||||||||||||||||||||||||
Sbjct  234961  AAGACACTCCATTTAAAGATCCGCGCGAGCTGTATGATTTTTTAAAGACGGAAAAGCCCG  235020

Query  2377    AAGAGGAACTTGTCTTTTCCCACGGCGACCTGGGAGACAGCAACATCTTTGTGAAAGATG  2436
               ||||||||||||||||||||||||||||||||||||||||||||||||||||||||||||
Sbjct  235021  AAGAGGAACTTGTCTTTTCCCACGGCGACCTGGGAGACAGCAACATCTTTGTGAAAGATG  235080

Query  2437    GCAAAGTAAGTGGCTTTATTGATCTTGGGAGAAGCGGCAGGGCGGACAAGTGGTATGACA  2496
               ||||||||||||||||||||||||||||||||||||||||||||||||||||||||||||
Sbjct  235081  GCAAAGTAAGTGGCTTTATTGATCTTGGGAGAAGCGGCAGGGCGGACAAGTGGTATGACA  235140

Query  2497    TTGCCTTCTGCGTCCGGTCGATCAGGGAGGATATCGGGGAAGAACAGTATGTCGAGCTAT  2556
               ||||||||||||||||||||||||||||||||||||||||||||||||||||||||||||
Sbjct  235141  TTGCCTTCTGCGTCCGGTCGATCAGGGAGGATATCGGGGAAGAACAGTATGTCGAGCTAT  235200

Query  2557    TTTTTGACTTACTGGGGATCAAGCCTGATTGGGAGAAAATAAAATATTATATTTTACTGG  2616
               ||||||||||||||||||||||||||||||||||||||||||||||||||||||||||||
Sbjct  235201  TTTTTGACTTACTGGGGATCAAGCCTGATTGGGAGAAAATAAAATATTATATTTTACTGG  235260

Query  2617    ATGAATTGTTTTAG  2630
               ||||||||||||||
Sbjct  235261  ATGAATTGTTTTAG  235274


Range 2: 233355 to 234069

Score:1199 bits(649), Expect:0.0, 
Identities:693/715(97%),  Gaps:0/715(0%), Strand: Plus/Plus

Query  128     ATTATCATGTAAGAAAGCCAAGCGCAAGGGAGTATGATGATTGCTGCAATGAATTTTGGA  187
               ||||||||||||||||||||||||||||||||||||||||||||||||||||||||||||
Sbjct  233355  ATTATCATGTAAGAAAGCCAAGCGCAAGGGAGTATGATGATTGCTGCAATGAATTTTGGA  233414

Query  188     ATGTAACACCTTATGTTATTAAAGGATTGTGCCGTAAGGAAATTTTATTTGCTATTGATC  247
               |||||||||||||||||||||||||||||||||| || || ||  | ||||| || ||||
Sbjct  233415  ATGTAACACCTTATGTTATTAAAGGATTGTGCCGCAAAGAGATACTGTTTGCAATCGATC  233474

Query  248     ATTTTAATCAGATTGTTCGCCATGAGCTGCTGAGAATGATATCATGGAAGGTCGGCATCG  307
               || | || |||||| | ||   ||| || || || ||||| || ||||||||||||||||
Sbjct  233475  ATCTGAACCAGATTCTACGGTTTGAACTACTTAGGATGATGTCGTGGAAGGTCGGCATCG  233534

Query  308     AAACAGGCTTTAAATTAAGTGTAGGCAAGAACTATAAGTTTATTGAAAGGTATATATCCG  367
               ||||||||||||||||||||||||||||||||||||||||||||||||||||||||||||
Sbjct  233535  AAACAGGCTTTAAATTAAGTGTAGGCAAGAACTATAAGTTTATTGAAAGGTATATATCCG  233594

Query  368     AGGATTTGTGGGAGAAACTTTTGTCCACCTACCGGATGGATTCCTATGAAAACATATGGG  427
               ||||||||||||||||||||||||||||||||||||||||||||||||||||||||||||
Sbjct  233595  AGGATTTGTGGGAGAAACTTTTGTCCACCTACCGGATGGATTCCTATGAAAACATATGGG  233654

Query  428     AAGCATTATTTCTATGCCATCAATTGTTCAGGGCGGTATCCGGTGAGGTGGCGGAAAGGC  487
               ||||||||||||||||||||||||||||||||||||||||||||||||||||||||||||
Sbjct  233655  AAGCATTATTTCTATGCCATCAATTGTTCAGGGCGGTATCCGGTGAGGTGGCGGAAAGGC  233714

Query  488     TTCATTATGCCTATCCGGAGTATGATAGGAATATAACAAAATATACCAGGGACATGTATA  547
               ||||||||||||||||||||||||||||||||||||||||||||||||||||||||||||
Sbjct  233715  TTCATTATGCCTATCCGGAGTATGATAGGAATATAACAAAATATACCAGGGACATGTATA  233774

Query  548     AAAAATACACTGGTAAAACCGGCTGCCTGGATAGCACATATGCCGCTGATATAGAAGAGA  607
               ||||||||||||||||||||||||||||||||||||||||||||||||||||||||||||
Sbjct  233775  AAAAATACACTGGTAAAACCGGCTGCCTGGATAGCACATATGCCGCTGATATAGAAGAGA  233834

Query  608     GGCGGGAACAGTGATTACAGAAATGAAAGCAGGGCACCTGAAAGATATCGATAAACCCAG  667
               ||||||||||||||||||||||||||||||||||||||||||||||||||||||||||||
Sbjct  233835  GGCGGGAACAGTGATTACAGAAATGAAAGCAGGGCACCTGAAAGATATCGATAAACCCAG  233894

Query  668     CGAACCATTTGAGGTGATAGGTAAGATTATACCGAGGTATGAAAACGAGAATTGGACCTT  727
               ||||||||||||||||||||||||||||||||||||||||||||||||||||||||||||
Sbjct  233895  CGAACCATTTGAGGTGATAGGTAAGATTATACCGAGGTATGAAAACGAGAATTGGACCTT  233954

Query  728     TACAGAATTACTCTATGAAGCGCCATATTTAAAAAGCTACCAAGACGAAGAGGATGAAGA  787
               ||||||||||||||||||||||||||||||||||||||||||||||||||||||||||||
Sbjct  233955  TACAGAATTACTCTATGAAGCGCCATATTTAAAAAGCTACCAAGACGAAGAGGATGAAGA  234014

Query  788     GGATGAGGAGGCAGATTGCCTTGAATATATTGACAATACTGATAAGATAATATAT  842
               |||||||||||||||||||||||||||||||||||||||||||||||||||||||
Sbjct  234015  GGATGAGGAGGCAGATTGCCTTGAATATATTGACAATACTGATAAGATAATATAT  234069


Range 3: 217990 to 218416

Score:296 bits(160), Expect:2e-75, 
Identities:339/428(79%),  Gaps:2/428(0%), Strand: Plus/Plus

Query  128     ATTATCATGTAAGAAAGCCAAGCGCAAGGGAGTATGATGATTGCTGCAATGAATTTTGGA  187
               ||||||||||||||||||||||||||||||||||||||||||||||||||||||||||||
Sbjct  217990  ATTATCATGTAAGAAAGCCAAGCGCAAGGGAGTATGATGATTGCTGCAATGAATTTTGGA  218049

Query  188     ATGTAACACCTTATGTTATTAAAGGATTGTGCCGTAAGGAAATTTTATTTGCTATTGATC  247
               |||||||||||||||||||||||||||||||||| || || ||  | ||||| || ||||
Sbjct  218050  ATGTAACACCTTATGTTATTAAAGGATTGTGCCGCAAAGAGATACTGTTTGCAATCGATC  218109

Query  248     ATTTTAATCAGATTGTTCGCCATGAGCTGCTGAGAATGATATCATGGAAGGTCGGCATCG  307
               || | || |||||| | ||   ||| || || || ||||| || |||||||| || ||  
Sbjct  218110  ATCTGAACCAGATTCTACGGTTTGAACTACTTAGGATGATGTCGTGGAAGGTTGGGATAA  218169

Query  308     AAACAGGCTTTAAATTAAGTGTAGGCAAGAACTATAAGTTTATTGAAAGGTATATATCCG  367
               | ||||  |||  ||||||||| || || || ||||||| |||| | |  || ||    |
Sbjct  218170  AGACAGAATTTTCATTAAGTGTTGGGAAAAATTATAAGTATATTAACAAATACATTGATG  218229

Query  368     AGGATTTGTGGGAGAAACTTTTGTCCACCTACCGGATGGATTCCTATGAAAACATATGGG  427
               | ||| | ||| | | | | || || || || || ||||||||||||||||| || ||| 
Sbjct  218230  AAGATCTATGGAATAGATTATTATCTACATATCGCATGGATTCCTATGAAAATATTTGG-  218288

Query  428     AAG-CATTATTTCTATGCCATCAATTGTTCAGGGCGGTATCCGGTGAGGTGGCGGAAAGG  486
               ||| |||||||| ||||||| |||||||||||||  || |||   ||||| || |||   
Sbjct  218289  AAGTCATTATTTATATGCCACCAATTGTTCAGGGAAGTGTCCAAAGAGGTAGCAGAACTA  218348

Query  487     CTTCATTATGCCTATCCGGAGTATGATAGGAATATAACAAAATATACCAGGGACATGTAT  546
               ||    | ||  ||||| ||||||| || ||| ||||||| |||||||  ||||||||||
Sbjct  218349  CTGGGGTTTGATTATCCAGAGTATGGTAAGAACATAACAAGATATACCGAGGACATGTAT  218408

Query  547     AAAAAATA  554
               ||||||||
Sbjct  218409  AAAAAATA  218416


>Staphylococcus aureus strain ST59 chromosome, complete genome
Sequence ID: CP076823.1 Length: 2789576
Range 1: 2634701 to 2635554

Score:1578 bits(854), Expect:0.0, 
Identities:854/854(100%),  Gaps:0/854(0%), Strand: Plus/Minus

Query  1777     TTATAATTAGCTTCTTGGGGTATCTTTAAATACTGTAGAAAAGAGGAAGGAAATAATAAA  1836
                ||||||||||||||||||||||||||||||||||||||||||||||||||||||||||||
Sbjct  2635554  TTATAATTAGCTTCTTGGGGTATCTTTAAATACTGTAGAAAAGAGGAAGGAAATAATAAA  2635495

Query  1837     TGGCTAAAATGAGAATATCACCGGAATTGAAAAAACTGATCGAAAAATACCGCTGCGTAA  1896
                ||||||||||||||||||||||||||||||||||||||||||||||||||||||||||||
Sbjct  2635494  TGGCTAAAATGAGAATATCACCGGAATTGAAAAAACTGATCGAAAAATACCGCTGCGTAA  2635435

Query  1897     AAGATACGGAAGGAATGTCTCCTGCTAAGGTATATAAGCTGGTGGGAGAAAATGAAAACC  1956
                ||||||||||||||||||||||||||||||||||||||||||||||||||||||||||||
Sbjct  2635434  AAGATACGGAAGGAATGTCTCCTGCTAAGGTATATAAGCTGGTGGGAGAAAATGAAAACC  2635375

Query  1957     TATATTTAAAAATGACGGACAGCCGGTATAAAGGGACCACCTATGATGTGGAACGGGAAA  2016
                ||||||||||||||||||||||||||||||||||||||||||||||||||||||||||||
Sbjct  2635374  TATATTTAAAAATGACGGACAGCCGGTATAAAGGGACCACCTATGATGTGGAACGGGAAA  2635315

Query  2017     AGGACATGATGCTATGGCTGGAAGGAAAGCTGCCTGTTCCAAAGGTCCTGCACTTTGAAC  2076
                ||||||||||||||||||||||||||||||||||||||||||||||||||||||||||||
Sbjct  2635314  AGGACATGATGCTATGGCTGGAAGGAAAGCTGCCTGTTCCAAAGGTCCTGCACTTTGAAC  2635255

Query  2077     GGCATGATGGCTGGAGCAATCTGCTCATGAGTGAGGCCGATGGCGTCCTTTGCTCGGAAG  2136
                ||||||||||||||||||||||||||||||||||||||||||||||||||||||||||||
Sbjct  2635254  GGCATGATGGCTGGAGCAATCTGCTCATGAGTGAGGCCGATGGCGTCCTTTGCTCGGAAG  2635195

Query  2137     AGTATGAAGATGAACAAAGCCCTGAAAAGATTATCGAGCTGTATGCGGAGTGCATCAGGC  2196
                ||||||||||||||||||||||||||||||||||||||||||||||||||||||||||||
Sbjct  2635194  AGTATGAAGATGAACAAAGCCCTGAAAAGATTATCGAGCTGTATGCGGAGTGCATCAGGC  2635135

Query  2197     TCTTTCACTCCATCGACATATCGGATTGTCCCTATACGAATAGCTTAGACAGCCGCTTAG  2256
                ||||||||||||||||||||||||||||||||||||||||||||||||||||||||||||
Sbjct  2635134  TCTTTCACTCCATCGACATATCGGATTGTCCCTATACGAATAGCTTAGACAGCCGCTTAG  2635075

Query  2257     CCGAATTGGATTACTTACTGAATAACGATCTGGCCGATGTGGATTGCGAAAACTGGGAAG  2316
                ||||||||||||||||||||||||||||||||||||||||||||||||||||||||||||
Sbjct  2635074  CCGAATTGGATTACTTACTGAATAACGATCTGGCCGATGTGGATTGCGAAAACTGGGAAG  2635015

Query  2317     AAGACACTCCATTTAAAGATCCGCGCGAGCTGTATGATTTTTTAAAGACGGAAAAGCCCG  2376
                ||||||||||||||||||||||||||||||||||||||||||||||||||||||||||||
Sbjct  2635014  AAGACACTCCATTTAAAGATCCGCGCGAGCTGTATGATTTTTTAAAGACGGAAAAGCCCG  2634955

Query  2377     AAGAGGAACTTGTCTTTTCCCACGGCGACCTGGGAGACAGCAACATCTTTGTGAAAGATG  2436
                ||||||||||||||||||||||||||||||||||||||||||||||||||||||||||||
Sbjct  2634954  AAGAGGAACTTGTCTTTTCCCACGGCGACCTGGGAGACAGCAACATCTTTGTGAAAGATG  2634895

Query  2437     GCAAAGTAAGTGGCTTTATTGATCTTGGGAGAAGCGGCAGGGCGGACAAGTGGTATGACA  2496
                ||||||||||||||||||||||||||||||||||||||||||||||||||||||||||||
Sbjct  2634894  GCAAAGTAAGTGGCTTTATTGATCTTGGGAGAAGCGGCAGGGCGGACAAGTGGTATGACA  2634835

Query  2497     TTGCCTTCTGCGTCCGGTCGATCAGGGAGGATATCGGGGAAGAACAGTATGTCGAGCTAT  2556
                ||||||||||||||||||||||||||||||||||||||||||||||||||||||||||||
Sbjct  2634834  TTGCCTTCTGCGTCCGGTCGATCAGGGAGGATATCGGGGAAGAACAGTATGTCGAGCTAT  2634775

Query  2557     TTTTTGACTTACTGGGGATCAAGCCTGATTGGGAGAAAATAAAATATTATATTTTACTGG  2616
                ||||||||||||||||||||||||||||||||||||||||||||||||||||||||||||
Sbjct  2634774  TTTTTGACTTACTGGGGATCAAGCCTGATTGGGAGAAAATAAAATATTATATTTTACTGG  2634715

Query  2617     ATGAATTGTTTTAG  2630
                ||||||||||||||
Sbjct  2634714  ATGAATTGTTTTAG  2634701


Range 2: 2635844 to 2636558

Score:1321 bits(715), Expect:0.0, 
Identities:715/715(100%),  Gaps:0/715(0%), Strand: Plus/Minus

Query  128      ATTATCATGTAAGAAAGCCAAGCGCAAGGGAGTATGATGATTGCTGCAATGAATTTTGGA  187
                ||||||||||||||||||||||||||||||||||||||||||||||||||||||||||||
Sbjct  2636558  ATTATCATGTAAGAAAGCCAAGCGCAAGGGAGTATGATGATTGCTGCAATGAATTTTGGA  2636499

Query  188      ATGTAACACCTTATGTTATTAAAGGATTGTGCCGTAAGGAAATTTTATTTGCTATTGATC  247
                ||||||||||||||||||||||||||||||||||||||||||||||||||||||||||||
Sbjct  2636498  ATGTAACACCTTATGTTATTAAAGGATTGTGCCGTAAGGAAATTTTATTTGCTATTGATC  2636439

Query  248      ATTTTAATCAGATTGTTCGCCATGAGCTGCTGAGAATGATATCATGGAAGGTCGGCATCG  307
                ||||||||||||||||||||||||||||||||||||||||||||||||||||||||||||
Sbjct  2636438  ATTTTAATCAGATTGTTCGCCATGAGCTGCTGAGAATGATATCATGGAAGGTCGGCATCG  2636379

Query  308      AAACAGGCTTTAAATTAAGTGTAGGCAAGAACTATAAGTTTATTGAAAGGTATATATCCG  367
                ||||||||||||||||||||||||||||||||||||||||||||||||||||||||||||
Sbjct  2636378  AAACAGGCTTTAAATTAAGTGTAGGCAAGAACTATAAGTTTATTGAAAGGTATATATCCG  2636319

Query  368      AGGATTTGTGGGAGAAACTTTTGTCCACCTACCGGATGGATTCCTATGAAAACATATGGG  427
                ||||||||||||||||||||||||||||||||||||||||||||||||||||||||||||
Sbjct  2636318  AGGATTTGTGGGAGAAACTTTTGTCCACCTACCGGATGGATTCCTATGAAAACATATGGG  2636259

Query  428      AAGCATTATTTCTATGCCATCAATTGTTCAGGGCGGTATCCGGTGAGGTGGCGGAAAGGC  487
                ||||||||||||||||||||||||||||||||||||||||||||||||||||||||||||
Sbjct  2636258  AAGCATTATTTCTATGCCATCAATTGTTCAGGGCGGTATCCGGTGAGGTGGCGGAAAGGC  2636199

Query  488      TTCATTATGCCTATCCGGAGTATGATAGGAATATAACAAAATATACCAGGGACATGTATA  547
                ||||||||||||||||||||||||||||||||||||||||||||||||||||||||||||
Sbjct  2636198  TTCATTATGCCTATCCGGAGTATGATAGGAATATAACAAAATATACCAGGGACATGTATA  2636139

Query  548      AAAAATACACTGGTAAAACCGGCTGCCTGGATAGCACATATGCCGCTGATATAGAAGAGA  607
                ||||||||||||||||||||||||||||||||||||||||||||||||||||||||||||
Sbjct  2636138  AAAAATACACTGGTAAAACCGGCTGCCTGGATAGCACATATGCCGCTGATATAGAAGAGA  2636079

Query  608      GGCGGGAACAGTGATTACAGAAATGAAAGCAGGGCACCTGAAAGATATCGATAAACCCAG  667
                ||||||||||||||||||||||||||||||||||||||||||||||||||||||||||||
Sbjct  2636078  GGCGGGAACAGTGATTACAGAAATGAAAGCAGGGCACCTGAAAGATATCGATAAACCCAG  2636019

Query  668      CGAACCATTTGAGGTGATAGGTAAGATTATACCGAGGTATGAAAACGAGAATTGGACCTT  727
                ||||||||||||||||||||||||||||||||||||||||||||||||||||||||||||
Sbjct  2636018  CGAACCATTTGAGGTGATAGGTAAGATTATACCGAGGTATGAAAACGAGAATTGGACCTT  2635959

Query  728      TACAGAATTACTCTATGAAGCGCCATATTTAAAAAGCTACCAAGACGAAGAGGATGAAGA  787
                ||||||||||||||||||||||||||||||||||||||||||||||||||||||||||||
Sbjct  2635958  TACAGAATTACTCTATGAAGCGCCATATTTAAAAAGCTACCAAGACGAAGAGGATGAAGA  2635899

Query  788      GGATGAGGAGGCAGATTGCCTTGAATATATTGACAATACTGATAAGATAATATAT  842
                |||||||||||||||||||||||||||||||||||||||||||||||||||||||
Sbjct  2635898  GGATGAGGAGGCAGATTGCCTTGAATATATTGACAATACTGATAAGATAATATAT  2635844


>Enterococcus faecalis strain 1207/14 plasmid p1207_1, complete sequence
Sequence ID: CP075605.1 Length: 75084
Range 1: 53348 to 54201

Score:1578 bits(854), Expect:0.0, 
Identities:854/854(100%),  Gaps:0/854(0%), Strand: Plus/Plus

Query  1777   TTATAATTAGCTTCTTGGGGTATCTTTAAATACTGTAGAAAAGAGGAAGGAAATAATAAA  1836
              ||||||||||||||||||||||||||||||||||||||||||||||||||||||||||||
Sbjct  53348  TTATAATTAGCTTCTTGGGGTATCTTTAAATACTGTAGAAAAGAGGAAGGAAATAATAAA  53407

Query  1837   TGGCTAAAATGAGAATATCACCGGAATTGAAAAAACTGATCGAAAAATACCGCTGCGTAA  1896
              ||||||||||||||||||||||||||||||||||||||||||||||||||||||||||||
Sbjct  53408  TGGCTAAAATGAGAATATCACCGGAATTGAAAAAACTGATCGAAAAATACCGCTGCGTAA  53467

Query  1897   AAGATACGGAAGGAATGTCTCCTGCTAAGGTATATAAGCTGGTGGGAGAAAATGAAAACC  1956
              ||||||||||||||||||||||||||||||||||||||||||||||||||||||||||||
Sbjct  53468  AAGATACGGAAGGAATGTCTCCTGCTAAGGTATATAAGCTGGTGGGAGAAAATGAAAACC  53527

Query  1957   TATATTTAAAAATGACGGACAGCCGGTATAAAGGGACCACCTATGATGTGGAACGGGAAA  2016
              ||||||||||||||||||||||||||||||||||||||||||||||||||||||||||||
Sbjct  53528  TATATTTAAAAATGACGGACAGCCGGTATAAAGGGACCACCTATGATGTGGAACGGGAAA  53587

Query  2017   AGGACATGATGCTATGGCTGGAAGGAAAGCTGCCTGTTCCAAAGGTCCTGCACTTTGAAC  2076
              ||||||||||||||||||||||||||||||||||||||||||||||||||||||||||||
Sbjct  53588  AGGACATGATGCTATGGCTGGAAGGAAAGCTGCCTGTTCCAAAGGTCCTGCACTTTGAAC  53647

Query  2077   GGCATGATGGCTGGAGCAATCTGCTCATGAGTGAGGCCGATGGCGTCCTTTGCTCGGAAG  2136
              ||||||||||||||||||||||||||||||||||||||||||||||||||||||||||||
Sbjct  53648  GGCATGATGGCTGGAGCAATCTGCTCATGAGTGAGGCCGATGGCGTCCTTTGCTCGGAAG  53707

Query  2137   AGTATGAAGATGAACAAAGCCCTGAAAAGATTATCGAGCTGTATGCGGAGTGCATCAGGC  2196
              ||||||||||||||||||||||||||||||||||||||||||||||||||||||||||||
Sbjct  53708  AGTATGAAGATGAACAAAGCCCTGAAAAGATTATCGAGCTGTATGCGGAGTGCATCAGGC  53767

Query  2197   TCTTTCACTCCATCGACATATCGGATTGTCCCTATACGAATAGCTTAGACAGCCGCTTAG  2256
              ||||||||||||||||||||||||||||||||||||||||||||||||||||||||||||
Sbjct  53768  TCTTTCACTCCATCGACATATCGGATTGTCCCTATACGAATAGCTTAGACAGCCGCTTAG  53827

Query  2257   CCGAATTGGATTACTTACTGAATAACGATCTGGCCGATGTGGATTGCGAAAACTGGGAAG  2316
              ||||||||||||||||||||||||||||||||||||||||||||||||||||||||||||
Sbjct  53828  CCGAATTGGATTACTTACTGAATAACGATCTGGCCGATGTGGATTGCGAAAACTGGGAAG  53887

Query  2317   AAGACACTCCATTTAAAGATCCGCGCGAGCTGTATGATTTTTTAAAGACGGAAAAGCCCG  2376
              ||||||||||||||||||||||||||||||||||||||||||||||||||||||||||||
Sbjct  53888  AAGACACTCCATTTAAAGATCCGCGCGAGCTGTATGATTTTTTAAAGACGGAAAAGCCCG  53947

Query  2377   AAGAGGAACTTGTCTTTTCCCACGGCGACCTGGGAGACAGCAACATCTTTGTGAAAGATG  2436
              ||||||||||||||||||||||||||||||||||||||||||||||||||||||||||||
Sbjct  53948  AAGAGGAACTTGTCTTTTCCCACGGCGACCTGGGAGACAGCAACATCTTTGTGAAAGATG  54007

Query  2437   GCAAAGTAAGTGGCTTTATTGATCTTGGGAGAAGCGGCAGGGCGGACAAGTGGTATGACA  2496
              ||||||||||||||||||||||||||||||||||||||||||||||||||||||||||||
Sbjct  54008  GCAAAGTAAGTGGCTTTATTGATCTTGGGAGAAGCGGCAGGGCGGACAAGTGGTATGACA  54067

Query  2497   TTGCCTTCTGCGTCCGGTCGATCAGGGAGGATATCGGGGAAGAACAGTATGTCGAGCTAT  2556
              ||||||||||||||||||||||||||||||||||||||||||||||||||||||||||||
Sbjct  54068  TTGCCTTCTGCGTCCGGTCGATCAGGGAGGATATCGGGGAAGAACAGTATGTCGAGCTAT  54127

Query  2557   TTTTTGACTTACTGGGGATCAAGCCTGATTGGGAGAAAATAAAATATTATATTTTACTGG  2616
              ||||||||||||||||||||||||||||||||||||||||||||||||||||||||||||
Sbjct  54128  TTTTTGACTTACTGGGGATCAAGCCTGATTGGGAGAAAATAAAATATTATATTTTACTGG  54187

Query  2617   ATGAATTGTTTTAG  2630
              ||||||||||||||
Sbjct  54188  ATGAATTGTTTTAG  54201


Range 2: 52282 to 52996

Score:1321 bits(715), Expect:0.0, 
Identities:715/715(100%),  Gaps:0/715(0%), Strand: Plus/Plus

Query  128    ATTATCATGTAAGAAAGCCAAGCGCAAGGGAGTATGATGATTGCTGCAATGAATTTTGGA  187
              ||||||||||||||||||||||||||||||||||||||||||||||||||||||||||||
Sbjct  52282  ATTATCATGTAAGAAAGCCAAGCGCAAGGGAGTATGATGATTGCTGCAATGAATTTTGGA  52341

Query  188    ATGTAACACCTTATGTTATTAAAGGATTGTGCCGTAAGGAAATTTTATTTGCTATTGATC  247
              ||||||||||||||||||||||||||||||||||||||||||||||||||||||||||||
Sbjct  52342  ATGTAACACCTTATGTTATTAAAGGATTGTGCCGTAAGGAAATTTTATTTGCTATTGATC  52401

Query  248    ATTTTAATCAGATTGTTCGCCATGAGCTGCTGAGAATGATATCATGGAAGGTCGGCATCG  307
              ||||||||||||||||||||||||||||||||||||||||||||||||||||||||||||
Sbjct  52402  ATTTTAATCAGATTGTTCGCCATGAGCTGCTGAGAATGATATCATGGAAGGTCGGCATCG  52461

Query  308    AAACAGGCTTTAAATTAAGTGTAGGCAAGAACTATAAGTTTATTGAAAGGTATATATCCG  367
              ||||||||||||||||||||||||||||||||||||||||||||||||||||||||||||
Sbjct  52462  AAACAGGCTTTAAATTAAGTGTAGGCAAGAACTATAAGTTTATTGAAAGGTATATATCCG  52521

Query  368    AGGATTTGTGGGAGAAACTTTTGTCCACCTACCGGATGGATTCCTATGAAAACATATGGG  427
              ||||||||||||||||||||||||||||||||||||||||||||||||||||||||||||
Sbjct  52522  AGGATTTGTGGGAGAAACTTTTGTCCACCTACCGGATGGATTCCTATGAAAACATATGGG  52581

Query  428    AAGCATTATTTCTATGCCATCAATTGTTCAGGGCGGTATCCGGTGAGGTGGCGGAAAGGC  487
              ||||||||||||||||||||||||||||||||||||||||||||||||||||||||||||
Sbjct  52582  AAGCATTATTTCTATGCCATCAATTGTTCAGGGCGGTATCCGGTGAGGTGGCGGAAAGGC  52641

Query  488    TTCATTATGCCTATCCGGAGTATGATAGGAATATAACAAAATATACCAGGGACATGTATA  547
              ||||||||||||||||||||||||||||||||||||||||||||||||||||||||||||
Sbjct  52642  TTCATTATGCCTATCCGGAGTATGATAGGAATATAACAAAATATACCAGGGACATGTATA  52701

Query  548    AAAAATACACTGGTAAAACCGGCTGCCTGGATAGCACATATGCCGCTGATATAGAAGAGA  607
              ||||||||||||||||||||||||||||||||||||||||||||||||||||||||||||
Sbjct  52702  AAAAATACACTGGTAAAACCGGCTGCCTGGATAGCACATATGCCGCTGATATAGAAGAGA  52761

Query  608    GGCGGGAACAGTGATTACAGAAATGAAAGCAGGGCACCTGAAAGATATCGATAAACCCAG  667
              ||||||||||||||||||||||||||||||||||||||||||||||||||||||||||||
Sbjct  52762  GGCGGGAACAGTGATTACAGAAATGAAAGCAGGGCACCTGAAAGATATCGATAAACCCAG  52821

Query  668    CGAACCATTTGAGGTGATAGGTAAGATTATACCGAGGTATGAAAACGAGAATTGGACCTT  727
              ||||||||||||||||||||||||||||||||||||||||||||||||||||||||||||
Sbjct  52822  CGAACCATTTGAGGTGATAGGTAAGATTATACCGAGGTATGAAAACGAGAATTGGACCTT  52881

Query  728    TACAGAATTACTCTATGAAGCGCCATATTTAAAAAGCTACCAAGACGAAGAGGATGAAGA  787
              ||||||||||||||||||||||||||||||||||||||||||||||||||||||||||||
Sbjct  52882  TACAGAATTACTCTATGAAGCGCCATATTTAAAAAGCTACCAAGACGAAGAGGATGAAGA  52941

Query  788    GGATGAGGAGGCAGATTGCCTTGAATATATTGACAATACTGATAAGATAATATAT  842
              |||||||||||||||||||||||||||||||||||||||||||||||||||||||
Sbjct  52942  GGATGAGGAGGCAGATTGCCTTGAATATATTGACAATACTGATAAGATAATATAT  52996


>Campylobacter coli strain R19.1157 chromosome, complete genome
Sequence ID: CP076513.1 Length: 1811840
Range 1: 1524162 to 1525015

Score:1578 bits(854), Expect:0.0, 
Identities:854/854(100%),  Gaps:0/854(0%), Strand: Plus/Minus

Query  1777     TTATAATTAGCTTCTTGGGGTATCTTTAAATACTGTAGAAAAGAGGAAGGAAATAATAAA  1836
                ||||||||||||||||||||||||||||||||||||||||||||||||||||||||||||
Sbjct  1525015  TTATAATTAGCTTCTTGGGGTATCTTTAAATACTGTAGAAAAGAGGAAGGAAATAATAAA  1524956

Query  1837     TGGCTAAAATGAGAATATCACCGGAATTGAAAAAACTGATCGAAAAATACCGCTGCGTAA  1896
                ||||||||||||||||||||||||||||||||||||||||||||||||||||||||||||
Sbjct  1524955  TGGCTAAAATGAGAATATCACCGGAATTGAAAAAACTGATCGAAAAATACCGCTGCGTAA  1524896

Query  1897     AAGATACGGAAGGAATGTCTCCTGCTAAGGTATATAAGCTGGTGGGAGAAAATGAAAACC  1956
                ||||||||||||||||||||||||||||||||||||||||||||||||||||||||||||
Sbjct  1524895  AAGATACGGAAGGAATGTCTCCTGCTAAGGTATATAAGCTGGTGGGAGAAAATGAAAACC  1524836

Query  1957     TATATTTAAAAATGACGGACAGCCGGTATAAAGGGACCACCTATGATGTGGAACGGGAAA  2016
                ||||||||||||||||||||||||||||||||||||||||||||||||||||||||||||
Sbjct  1524835  TATATTTAAAAATGACGGACAGCCGGTATAAAGGGACCACCTATGATGTGGAACGGGAAA  1524776

Query  2017     AGGACATGATGCTATGGCTGGAAGGAAAGCTGCCTGTTCCAAAGGTCCTGCACTTTGAAC  2076
                ||||||||||||||||||||||||||||||||||||||||||||||||||||||||||||
Sbjct  1524775  AGGACATGATGCTATGGCTGGAAGGAAAGCTGCCTGTTCCAAAGGTCCTGCACTTTGAAC  1524716

Query  2077     GGCATGATGGCTGGAGCAATCTGCTCATGAGTGAGGCCGATGGCGTCCTTTGCTCGGAAG  2136
                ||||||||||||||||||||||||||||||||||||||||||||||||||||||||||||
Sbjct  1524715  GGCATGATGGCTGGAGCAATCTGCTCATGAGTGAGGCCGATGGCGTCCTTTGCTCGGAAG  1524656

Query  2137     AGTATGAAGATGAACAAAGCCCTGAAAAGATTATCGAGCTGTATGCGGAGTGCATCAGGC  2196
                ||||||||||||||||||||||||||||||||||||||||||||||||||||||||||||
Sbjct  1524655  AGTATGAAGATGAACAAAGCCCTGAAAAGATTATCGAGCTGTATGCGGAGTGCATCAGGC  1524596

Query  2197     TCTTTCACTCCATCGACATATCGGATTGTCCCTATACGAATAGCTTAGACAGCCGCTTAG  2256
                ||||||||||||||||||||||||||||||||||||||||||||||||||||||||||||
Sbjct  1524595  TCTTTCACTCCATCGACATATCGGATTGTCCCTATACGAATAGCTTAGACAGCCGCTTAG  1524536

Query  2257     CCGAATTGGATTACTTACTGAATAACGATCTGGCCGATGTGGATTGCGAAAACTGGGAAG  2316
                ||||||||||||||||||||||||||||||||||||||||||||||||||||||||||||
Sbjct  1524535  CCGAATTGGATTACTTACTGAATAACGATCTGGCCGATGTGGATTGCGAAAACTGGGAAG  1524476

Query  2317     AAGACACTCCATTTAAAGATCCGCGCGAGCTGTATGATTTTTTAAAGACGGAAAAGCCCG  2376
                ||||||||||||||||||||||||||||||||||||||||||||||||||||||||||||
Sbjct  1524475  AAGACACTCCATTTAAAGATCCGCGCGAGCTGTATGATTTTTTAAAGACGGAAAAGCCCG  1524416

Query  2377     AAGAGGAACTTGTCTTTTCCCACGGCGACCTGGGAGACAGCAACATCTTTGTGAAAGATG  2436
                ||||||||||||||||||||||||||||||||||||||||||||||||||||||||||||
Sbjct  1524415  AAGAGGAACTTGTCTTTTCCCACGGCGACCTGGGAGACAGCAACATCTTTGTGAAAGATG  1524356

Query  2437     GCAAAGTAAGTGGCTTTATTGATCTTGGGAGAAGCGGCAGGGCGGACAAGTGGTATGACA  2496
                ||||||||||||||||||||||||||||||||||||||||||||||||||||||||||||
Sbjct  1524355  GCAAAGTAAGTGGCTTTATTGATCTTGGGAGAAGCGGCAGGGCGGACAAGTGGTATGACA  1524296

Query  2497     TTGCCTTCTGCGTCCGGTCGATCAGGGAGGATATCGGGGAAGAACAGTATGTCGAGCTAT  2556
                ||||||||||||||||||||||||||||||||||||||||||||||||||||||||||||
Sbjct  1524295  TTGCCTTCTGCGTCCGGTCGATCAGGGAGGATATCGGGGAAGAACAGTATGTCGAGCTAT  1524236

Query  2557     TTTTTGACTTACTGGGGATCAAGCCTGATTGGGAGAAAATAAAATATTATATTTTACTGG  2616
                ||||||||||||||||||||||||||||||||||||||||||||||||||||||||||||
Sbjct  1524235  TTTTTGACTTACTGGGGATCAAGCCTGATTGGGAGAAAATAAAATATTATATTTTACTGG  1524176

Query  2617     ATGAATTGTTTTAG  2630
                ||||||||||||||
Sbjct  1524175  ATGAATTGTTTTAG  1524162


Range 2: 1525367 to 1526081

Score:1321 bits(715), Expect:0.0, 
Identities:715/715(100%),  Gaps:0/715(0%), Strand: Plus/Minus

Query  128      ATTATCATGTAAGAAAGCCAAGCGCAAGGGAGTATGATGATTGCTGCAATGAATTTTGGA  187
                ||||||||||||||||||||||||||||||||||||||||||||||||||||||||||||
Sbjct  1526081  ATTATCATGTAAGAAAGCCAAGCGCAAGGGAGTATGATGATTGCTGCAATGAATTTTGGA  1526022

Query  188      ATGTAACACCTTATGTTATTAAAGGATTGTGCCGTAAGGAAATTTTATTTGCTATTGATC  247
                ||||||||||||||||||||||||||||||||||||||||||||||||||||||||||||
Sbjct  1526021  ATGTAACACCTTATGTTATTAAAGGATTGTGCCGTAAGGAAATTTTATTTGCTATTGATC  1525962

Query  248      ATTTTAATCAGATTGTTCGCCATGAGCTGCTGAGAATGATATCATGGAAGGTCGGCATCG  307
                ||||||||||||||||||||||||||||||||||||||||||||||||||||||||||||
Sbjct  1525961  ATTTTAATCAGATTGTTCGCCATGAGCTGCTGAGAATGATATCATGGAAGGTCGGCATCG  1525902

Query  308      AAACAGGCTTTAAATTAAGTGTAGGCAAGAACTATAAGTTTATTGAAAGGTATATATCCG  367
                ||||||||||||||||||||||||||||||||||||||||||||||||||||||||||||
Sbjct  1525901  AAACAGGCTTTAAATTAAGTGTAGGCAAGAACTATAAGTTTATTGAAAGGTATATATCCG  1525842

Query  368      AGGATTTGTGGGAGAAACTTTTGTCCACCTACCGGATGGATTCCTATGAAAACATATGGG  427
                ||||||||||||||||||||||||||||||||||||||||||||||||||||||||||||
Sbjct  1525841  AGGATTTGTGGGAGAAACTTTTGTCCACCTACCGGATGGATTCCTATGAAAACATATGGG  1525782

Query  428      AAGCATTATTTCTATGCCATCAATTGTTCAGGGCGGTATCCGGTGAGGTGGCGGAAAGGC  487
                ||||||||||||||||||||||||||||||||||||||||||||||||||||||||||||
Sbjct  1525781  AAGCATTATTTCTATGCCATCAATTGTTCAGGGCGGTATCCGGTGAGGTGGCGGAAAGGC  1525722

Query  488      TTCATTATGCCTATCCGGAGTATGATAGGAATATAACAAAATATACCAGGGACATGTATA  547
                ||||||||||||||||||||||||||||||||||||||||||||||||||||||||||||
Sbjct  1525721  TTCATTATGCCTATCCGGAGTATGATAGGAATATAACAAAATATACCAGGGACATGTATA  1525662

Query  548      AAAAATACACTGGTAAAACCGGCTGCCTGGATAGCACATATGCCGCTGATATAGAAGAGA  607
                ||||||||||||||||||||||||||||||||||||||||||||||||||||||||||||
Sbjct  1525661  AAAAATACACTGGTAAAACCGGCTGCCTGGATAGCACATATGCCGCTGATATAGAAGAGA  1525602

Query  608      GGCGGGAACAGTGATTACAGAAATGAAAGCAGGGCACCTGAAAGATATCGATAAACCCAG  667
                ||||||||||||||||||||||||||||||||||||||||||||||||||||||||||||
Sbjct  1525601  GGCGGGAACAGTGATTACAGAAATGAAAGCAGGGCACCTGAAAGATATCGATAAACCCAG  1525542

Query  668      CGAACCATTTGAGGTGATAGGTAAGATTATACCGAGGTATGAAAACGAGAATTGGACCTT  727
                ||||||||||||||||||||||||||||||||||||||||||||||||||||||||||||
Sbjct  1525541  CGAACCATTTGAGGTGATAGGTAAGATTATACCGAGGTATGAAAACGAGAATTGGACCTT  1525482

Query  728      TACAGAATTACTCTATGAAGCGCCATATTTAAAAAGCTACCAAGACGAAGAGGATGAAGA  787
                ||||||||||||||||||||||||||||||||||||||||||||||||||||||||||||
Sbjct  1525481  TACAGAATTACTCTATGAAGCGCCATATTTAAAAAGCTACCAAGACGAAGAGGATGAAGA  1525422

Query  788      GGATGAGGAGGCAGATTGCCTTGAATATATTGACAATACTGATAAGATAATATAT  842
                |||||||||||||||||||||||||||||||||||||||||||||||||||||||
Sbjct  1525421  GGATGAGGAGGCAGATTGCCTTGAATATATTGACAATACTGATAAGATAATATAT  1525367


Range 3: 1521836 to 1521967

Score:244 bits(132), Expect:7e-60, 
Identities:132/132(100%),  Gaps:0/132(0%), Strand: Plus/Minus

Query  1        ATGAATCAAGGTAGAATTATTGTAATCACAGGTGCGCCGGGGACAGGAAAAACTACAACG  60
                ||||||||||||||||||||||||||||||||||||||||||||||||||||||||||||
Sbjct  1521967  ATGAATCAAGGTAGAATTATTGTAATCACAGGTGCGCCGGGGACAGGAAAAACTACAACG  1521908

Query  61       GCATCTGCTGTTGCAAAAGAATCAGATTTGGAAAAGTCTGTGCATATGCACACAGATGAC  120
                ||||||||||||||||||||||||||||||||||||||||||||||||||||||||||||
Sbjct  1521907  GCATCTGCTGTTGCAAAAGAATCAGATTTGGAAAAGTCTGTGCATATGCACACAGATGAC  1521848

Query  121      TTTTATCATTAT  132
                ||||||||||||
Sbjct  1521847  TTTTATCATTAT  1521836


>Campylobacter coli strain R19.0895 chromosome, complete genome
Sequence ID: CP076503.1 Length: 1715528
Range 1: 1694656 to 1695509

Score:1578 bits(854), Expect:0.0, 
Identities:854/854(100%),  Gaps:0/854(0%), Strand: Plus/Plus

Query  1777     TTATAATTAGCTTCTTGGGGTATCTTTAAATACTGTAGAAAAGAGGAAGGAAATAATAAA  1836
                ||||||||||||||||||||||||||||||||||||||||||||||||||||||||||||
Sbjct  1694656  TTATAATTAGCTTCTTGGGGTATCTTTAAATACTGTAGAAAAGAGGAAGGAAATAATAAA  1694715

Query  1837     TGGCTAAAATGAGAATATCACCGGAATTGAAAAAACTGATCGAAAAATACCGCTGCGTAA  1896
                ||||||||||||||||||||||||||||||||||||||||||||||||||||||||||||
Sbjct  1694716  TGGCTAAAATGAGAATATCACCGGAATTGAAAAAACTGATCGAAAAATACCGCTGCGTAA  1694775

Query  1897     AAGATACGGAAGGAATGTCTCCTGCTAAGGTATATAAGCTGGTGGGAGAAAATGAAAACC  1956
                ||||||||||||||||||||||||||||||||||||||||||||||||||||||||||||
Sbjct  1694776  AAGATACGGAAGGAATGTCTCCTGCTAAGGTATATAAGCTGGTGGGAGAAAATGAAAACC  1694835

Query  1957     TATATTTAAAAATGACGGACAGCCGGTATAAAGGGACCACCTATGATGTGGAACGGGAAA  2016
                ||||||||||||||||||||||||||||||||||||||||||||||||||||||||||||
Sbjct  1694836  TATATTTAAAAATGACGGACAGCCGGTATAAAGGGACCACCTATGATGTGGAACGGGAAA  1694895

Query  2017     AGGACATGATGCTATGGCTGGAAGGAAAGCTGCCTGTTCCAAAGGTCCTGCACTTTGAAC  2076
                ||||||||||||||||||||||||||||||||||||||||||||||||||||||||||||
Sbjct  1694896  AGGACATGATGCTATGGCTGGAAGGAAAGCTGCCTGTTCCAAAGGTCCTGCACTTTGAAC  1694955

Query  2077     GGCATGATGGCTGGAGCAATCTGCTCATGAGTGAGGCCGATGGCGTCCTTTGCTCGGAAG  2136
                ||||||||||||||||||||||||||||||||||||||||||||||||||||||||||||
Sbjct  1694956  GGCATGATGGCTGGAGCAATCTGCTCATGAGTGAGGCCGATGGCGTCCTTTGCTCGGAAG  1695015

Query  2137     AGTATGAAGATGAACAAAGCCCTGAAAAGATTATCGAGCTGTATGCGGAGTGCATCAGGC  2196
                ||||||||||||||||||||||||||||||||||||||||||||||||||||||||||||
Sbjct  1695016  AGTATGAAGATGAACAAAGCCCTGAAAAGATTATCGAGCTGTATGCGGAGTGCATCAGGC  1695075

Query  2197     TCTTTCACTCCATCGACATATCGGATTGTCCCTATACGAATAGCTTAGACAGCCGCTTAG  2256
                ||||||||||||||||||||||||||||||||||||||||||||||||||||||||||||
Sbjct  1695076  TCTTTCACTCCATCGACATATCGGATTGTCCCTATACGAATAGCTTAGACAGCCGCTTAG  1695135

Query  2257     CCGAATTGGATTACTTACTGAATAACGATCTGGCCGATGTGGATTGCGAAAACTGGGAAG  2316
                ||||||||||||||||||||||||||||||||||||||||||||||||||||||||||||
Sbjct  1695136  CCGAATTGGATTACTTACTGAATAACGATCTGGCCGATGTGGATTGCGAAAACTGGGAAG  1695195

Query  2317     AAGACACTCCATTTAAAGATCCGCGCGAGCTGTATGATTTTTTAAAGACGGAAAAGCCCG  2376
                ||||||||||||||||||||||||||||||||||||||||||||||||||||||||||||
Sbjct  1695196  AAGACACTCCATTTAAAGATCCGCGCGAGCTGTATGATTTTTTAAAGACGGAAAAGCCCG  1695255

Query  2377     AAGAGGAACTTGTCTTTTCCCACGGCGACCTGGGAGACAGCAACATCTTTGTGAAAGATG  2436
                ||||||||||||||||||||||||||||||||||||||||||||||||||||||||||||
Sbjct  1695256  AAGAGGAACTTGTCTTTTCCCACGGCGACCTGGGAGACAGCAACATCTTTGTGAAAGATG  1695315

Query  2437     GCAAAGTAAGTGGCTTTATTGATCTTGGGAGAAGCGGCAGGGCGGACAAGTGGTATGACA  2496
                ||||||||||||||||||||||||||||||||||||||||||||||||||||||||||||
Sbjct  1695316  GCAAAGTAAGTGGCTTTATTGATCTTGGGAGAAGCGGCAGGGCGGACAAGTGGTATGACA  1695375

Query  2497     TTGCCTTCTGCGTCCGGTCGATCAGGGAGGATATCGGGGAAGAACAGTATGTCGAGCTAT  2556
                ||||||||||||||||||||||||||||||||||||||||||||||||||||||||||||
Sbjct  1695376  TTGCCTTCTGCGTCCGGTCGATCAGGGAGGATATCGGGGAAGAACAGTATGTCGAGCTAT  1695435

Query  2557     TTTTTGACTTACTGGGGATCAAGCCTGATTGGGAGAAAATAAAATATTATATTTTACTGG  2616
                ||||||||||||||||||||||||||||||||||||||||||||||||||||||||||||
Sbjct  1695436  TTTTTGACTTACTGGGGATCAAGCCTGATTGGGAGAAAATAAAATATTATATTTTACTGG  1695495

Query  2617     ATGAATTGTTTTAG  2630
                ||||||||||||||
Sbjct  1695496  ATGAATTGTTTTAG  1695509


Range 2: 1696936 to 1697067

Score:244 bits(132), Expect:7e-60, 
Identities:132/132(100%),  Gaps:0/132(0%), Strand: Plus/Plus

Query  1        ATGAATCAAGGTAGAATTATTGTAATCACAGGTGCGCCGGGGACAGGAAAAACTACAACG  60
                ||||||||||||||||||||||||||||||||||||||||||||||||||||||||||||
Sbjct  1696936  ATGAATCAAGGTAGAATTATTGTAATCACAGGTGCGCCGGGGACAGGAAAAACTACAACG  1696995

Query  61       GCATCTGCTGTTGCAAAAGAATCAGATTTGGAAAAGTCTGTGCATATGCACACAGATGAC  120
                ||||||||||||||||||||||||||||||||||||||||||||||||||||||||||||
Sbjct  1696996  GCATCTGCTGTTGCAAAAGAATCAGATTTGGAAAAGTCTGTGCATATGCACACAGATGAC  1697055

Query  121      TTTTATCATTAT  132
                ||||||||||||
Sbjct  1697056  TTTTATCATTAT  1697067


Range 3: 1463830 to 1463961

Score:239 bits(129), Expect:3e-58, 
Identities:131/132(99%),  Gaps:0/132(0%), Strand: Plus/Minus

Query  1        ATGAATCAAGGTAGAATTATTGTAATCACAGGTGCGCCGGGGACAGGAAAAACTACAACG  60
                ||||||||||||||||||||||||||||||||||||||||| ||||||||||||||||||
Sbjct  1463961  ATGAATCAAGGTAGAATTATTGTAATCACAGGTGCGCCGGGAACAGGAAAAACTACAACG  1463902

Query  61       GCATCTGCTGTTGCAAAAGAATCAGATTTGGAAAAGTCTGTGCATATGCACACAGATGAC  120
                ||||||||||||||||||||||||||||||||||||||||||||||||||||||||||||
Sbjct  1463901  GCATCTGCTGTTGCAAAAGAATCAGATTTGGAAAAGTCTGTGCATATGCACACAGATGAC  1463842

Query  121      TTTTATCATTAT  132
                ||||||||||||
Sbjct  1463841  TTTTATCATTAT  1463830


Range 4: 1691627 to 1691758

Score:239 bits(129), Expect:3e-58, 
Identities:131/132(99%),  Gaps:0/132(0%), Strand: Plus/Plus

Query  1        ATGAATCAAGGTAGAATTATTGTAATCACAGGTGCGCCGGGGACAGGAAAAACTACAACG  60
                ||||||||||||||||||||||||||||||||||||||||| ||||||||||||||||||
Sbjct  1691627  ATGAATCAAGGTAGAATTATTGTAATCACAGGTGCGCCGGGAACAGGAAAAACTACAACG  1691686

Query  61       GCATCTGCTGTTGCAAAAGAATCAGATTTGGAAAAGTCTGTGCATATGCACACAGATGAC  120
                ||||||||||||||||||||||||||||||||||||||||||||||||||||||||||||
Sbjct  1691687  GCATCTGCTGTTGCAAAAGAATCAGATTTGGAAAAGTCTGTGCATATGCACACAGATGAC  1691746

Query  121      TTTTATCATTAT  132
                ||||||||||||
Sbjct  1691747  TTTTATCATTAT  1691758


>Campylobacter coli strain R19.0802 plasmid pR19.0802_49k, complete sequence
Sequence ID: CP076511.1 Length: 49588
Range 1: 2713 to 3566

Score:1578 bits(854), Expect:0.0, 
Identities:854/854(100%),  Gaps:0/854(0%), Strand: Plus/Minus

Query  1777  TTATAATTAGCTTCTTGGGGTATCTTTAAATACTGTAGAAAAGAGGAAGGAAATAATAAA  1836
             ||||||||||||||||||||||||||||||||||||||||||||||||||||||||||||
Sbjct  3566  TTATAATTAGCTTCTTGGGGTATCTTTAAATACTGTAGAAAAGAGGAAGGAAATAATAAA  3507

Query  1837  TGGCTAAAATGAGAATATCACCGGAATTGAAAAAACTGATCGAAAAATACCGCTGCGTAA  1896
             ||||||||||||||||||||||||||||||||||||||||||||||||||||||||||||
Sbjct  3506  TGGCTAAAATGAGAATATCACCGGAATTGAAAAAACTGATCGAAAAATACCGCTGCGTAA  3447

Query  1897  AAGATACGGAAGGAATGTCTCCTGCTAAGGTATATAAGCTGGTGGGAGAAAATGAAAACC  1956
             ||||||||||||||||||||||||||||||||||||||||||||||||||||||||||||
Sbjct  3446  AAGATACGGAAGGAATGTCTCCTGCTAAGGTATATAAGCTGGTGGGAGAAAATGAAAACC  3387

Query  1957  TATATTTAAAAATGACGGACAGCCGGTATAAAGGGACCACCTATGATGTGGAACGGGAAA  2016
             ||||||||||||||||||||||||||||||||||||||||||||||||||||||||||||
Sbjct  3386  TATATTTAAAAATGACGGACAGCCGGTATAAAGGGACCACCTATGATGTGGAACGGGAAA  3327

Query  2017  AGGACATGATGCTATGGCTGGAAGGAAAGCTGCCTGTTCCAAAGGTCCTGCACTTTGAAC  2076
             ||||||||||||||||||||||||||||||||||||||||||||||||||||||||||||
Sbjct  3326  AGGACATGATGCTATGGCTGGAAGGAAAGCTGCCTGTTCCAAAGGTCCTGCACTTTGAAC  3267

Query  2077  GGCATGATGGCTGGAGCAATCTGCTCATGAGTGAGGCCGATGGCGTCCTTTGCTCGGAAG  2136
             ||||||||||||||||||||||||||||||||||||||||||||||||||||||||||||
Sbjct  3266  GGCATGATGGCTGGAGCAATCTGCTCATGAGTGAGGCCGATGGCGTCCTTTGCTCGGAAG  3207

Query  2137  AGTATGAAGATGAACAAAGCCCTGAAAAGATTATCGAGCTGTATGCGGAGTGCATCAGGC  2196
             ||||||||||||||||||||||||||||||||||||||||||||||||||||||||||||
Sbjct  3206  AGTATGAAGATGAACAAAGCCCTGAAAAGATTATCGAGCTGTATGCGGAGTGCATCAGGC  3147

Query  2197  TCTTTCACTCCATCGACATATCGGATTGTCCCTATACGAATAGCTTAGACAGCCGCTTAG  2256
             ||||||||||||||||||||||||||||||||||||||||||||||||||||||||||||
Sbjct  3146  TCTTTCACTCCATCGACATATCGGATTGTCCCTATACGAATAGCTTAGACAGCCGCTTAG  3087

Query  2257  CCGAATTGGATTACTTACTGAATAACGATCTGGCCGATGTGGATTGCGAAAACTGGGAAG  2316
             ||||||||||||||||||||||||||||||||||||||||||||||||||||||||||||
Sbjct  3086  CCGAATTGGATTACTTACTGAATAACGATCTGGCCGATGTGGATTGCGAAAACTGGGAAG  3027

Query  2317  AAGACACTCCATTTAAAGATCCGCGCGAGCTGTATGATTTTTTAAAGACGGAAAAGCCCG  2376
             ||||||||||||||||||||||||||||||||||||||||||||||||||||||||||||
Sbjct  3026  AAGACACTCCATTTAAAGATCCGCGCGAGCTGTATGATTTTTTAAAGACGGAAAAGCCCG  2967

Query  2377  AAGAGGAACTTGTCTTTTCCCACGGCGACCTGGGAGACAGCAACATCTTTGTGAAAGATG  2436
             ||||||||||||||||||||||||||||||||||||||||||||||||||||||||||||
Sbjct  2966  AAGAGGAACTTGTCTTTTCCCACGGCGACCTGGGAGACAGCAACATCTTTGTGAAAGATG  2907

Query  2437  GCAAAGTAAGTGGCTTTATTGATCTTGGGAGAAGCGGCAGGGCGGACAAGTGGTATGACA  2496
             ||||||||||||||||||||||||||||||||||||||||||||||||||||||||||||
Sbjct  2906  GCAAAGTAAGTGGCTTTATTGATCTTGGGAGAAGCGGCAGGGCGGACAAGTGGTATGACA  2847

Query  2497  TTGCCTTCTGCGTCCGGTCGATCAGGGAGGATATCGGGGAAGAACAGTATGTCGAGCTAT  2556
             ||||||||||||||||||||||||||||||||||||||||||||||||||||||||||||
Sbjct  2846  TTGCCTTCTGCGTCCGGTCGATCAGGGAGGATATCGGGGAAGAACAGTATGTCGAGCTAT  2787

Query  2557  TTTTTGACTTACTGGGGATCAAGCCTGATTGGGAGAAAATAAAATATTATATTTTACTGG  2616
             ||||||||||||||||||||||||||||||||||||||||||||||||||||||||||||
Sbjct  2786  TTTTTGACTTACTGGGGATCAAGCCTGATTGGGAGAAAATAAAATATTATATTTTACTGG  2727

Query  2617  ATGAATTGTTTTAG  2630
             ||||||||||||||
Sbjct  2726  ATGAATTGTTTTAG  2713


Range 2: 3918 to 4756

Score:1544 bits(836), Expect:0.0, 
Identities:838/839(99%),  Gaps:0/839(0%), Strand: Plus/Minus

Query  4     AATCAAGGTAGAATTATTGTAATCACAGGTGCGCCGGGGACAGGAAAAACTACAACGGCA  63
             ||||||||||||||||||||||||||||||||||||||||||||||||||||||||||||
Sbjct  4756  AATCAAGGTAGAATTATTGTAATCACAGGTGCGCCGGGGACAGGAAAAACTACAACGGCA  4697

Query  64    TCTGCTGTTGCAAAAGAATCAGATTTGGAAAAGTCTGTGCATATGCACACAGATGACTTT  123
             ||||||||||||||||||||||||||||||||||||||||||||||||||||||||||||
Sbjct  4696  TCTGCTGTTGCAAAAGAATCAGATTTGGAAAAGTCTGTGCATATGCACACAGATGACTTT  4637

Query  124   TATCATTATCATGTAAGAAAGCCAAGCGCAAGGGAGTATGATGATTGCTGCAATGAATTT  183
             ||||||||||||||||||||||||||||||||||||||||||||||||||||||||||||
Sbjct  4636  TATCATTATCATGTAAGAAAGCCAAGCGCAAGGGAGTATGATGATTGCTGCAATGAATTT  4577

Query  184   TGGAATGTAACACCTTATGTTATTAAAGGATTGTGCCGTAAGGAAATTTTATTTGCTATT  243
             ||||||||||||||||||||||||||||||||||||||||||||||||||||||||||||
Sbjct  4576  TGGAATGTAACACCTTATGTTATTAAAGGATTGTGCCGTAAGGAAATTTTATTTGCTATT  4517

Query  244   GATCATTTTAATCAGATTGTTCGCCATGAGCTGCTGAGAATGATATCATGGAAGGTCGGC  303
             ||||||||||||||||||||||||||||||||||||||||||||||||||||||||||||
Sbjct  4516  GATCATTTTAATCAGATTGTTCGCCATGAGCTGCTGAGAATGATATCATGGAAGGTCGGC  4457

Query  304   ATCGAAACAGGCTTTAAATTAAGTGTAGGCAAGAACTATAAGTTTATTGAAAGGTATATA  363
             ||||||||||||||||||||||||||||||||||||||||||||||||||||||||||||
Sbjct  4456  ATCGAAACAGGCTTTAAATTAAGTGTAGGCAAGAACTATAAGTTTATTGAAAGGTATATA  4397

Query  364   TCCGAGGATTTGTGGGAGAAACTTTTGTCCACCTACCGGATGGATTCCTATGAAAACATA  423
             ||||||||||||||||||||||||||||||||||||||||||||||||||||||||||||
Sbjct  4396  TCCGAGGATTTGTGGGAGAAACTTTTGTCCACCTACCGGATGGATTCCTATGAAAACATA  4337

Query  424   TGGGAAGCATTATTTCTATGCCATCAATTGTTCAGGGCGGTATCCGGTGAGGTGGCGGAA  483
             ||||||||||||||||||||||||||||||||||||||||||||||||||||||||||||
Sbjct  4336  TGGGAAGCATTATTTCTATGCCATCAATTGTTCAGGGCGGTATCCGGTGAGGTGGCGGAA  4277

Query  484   AGGCTTCATTATGCCTATCCGGAGTATGATAGGAATATAACAAAATATACCAGGGACATG  543
             ||||||||||||||||||||||||||||||||||||||||||||||||||||||||||||
Sbjct  4276  AGGCTTCATTATGCCTATCCGGAGTATGATAGGAATATAACAAAATATACCAGGGACATG  4217

Query  544   TATAAAAAATACACTGGTAAAACCGGCTGCCTGGATAGCACATATGCCGCTGATATAGAA  603
             ||||||||||||||||||||||||||||||||||||||||||||||||||||||||||||
Sbjct  4216  TATAAAAAATACACTGGTAAAACCGGCTGCCTGGATAGCACATATGCCGCTGATATAGAA  4157

Query  604   GAGAGGCGGGAACAGTGATTACAGAAATGAAAGCAGGGCACCTGAAAGATATCGATAAAC  663
             ||||||||||||||||||||||||||||||||||||||||||||||||||||||||||||
Sbjct  4156  GAGAGGCGGGAACAGTGATTACAGAAATGAAAGCAGGGCACCTGAAAGATATCGATAAAC  4097

Query  664   CCAGCGAACCATTTGAGGTGATAGGTAAGATTATACCGAGGTATGAAAACGAGAATTGGA  723
             ||||||||||||||||||||||||||||||||||||||||||||||||||||||||||||
Sbjct  4096  CCAGCGAACCATTTGAGGTGATAGGTAAGATTATACCGAGGTATGAAAACGAGAATTGGA  4037

Query  724   CCTTTACAGAATTACTCTATGAAGCGCCATATTTAAAAAGCTACCAAGACGAAGAGGATG  783
             ||||||||||||||||||||||||||||||||||||||||||||||||||||||||||||
Sbjct  4036  CCTTTACAGAATTACTCTATGAAGCGCCATATTTAAAAAGCTACCAAGACGAAGAGGATG  3977

Query  784   AAGAGGATGAGGAGGCAGATTGCCTTGAATATATTGACAATACTGATAAGATAATATAT  842
             | |||||||||||||||||||||||||||||||||||||||||||||||||||||||||
Sbjct  3976  AGGAGGATGAGGAGGCAGATTGCCTTGAATATATTGACAATACTGATAAGATAATATAT  3918


>Campylobacter coli strain R18.1828 chromosome, complete genome
Sequence ID: CP076509.1 Length: 1726629
Range 1: 307358 to 308211

Score:1578 bits(854), Expect:0.0, 
Identities:854/854(100%),  Gaps:0/854(0%), Strand: Plus/Plus

Query  1777    TTATAATTAGCTTCTTGGGGTATCTTTAAATACTGTAGAAAAGAGGAAGGAAATAATAAA  1836
               ||||||||||||||||||||||||||||||||||||||||||||||||||||||||||||
Sbjct  307358  TTATAATTAGCTTCTTGGGGTATCTTTAAATACTGTAGAAAAGAGGAAGGAAATAATAAA  307417

Query  1837    TGGCTAAAATGAGAATATCACCGGAATTGAAAAAACTGATCGAAAAATACCGCTGCGTAA  1896
               ||||||||||||||||||||||||||||||||||||||||||||||||||||||||||||
Sbjct  307418  TGGCTAAAATGAGAATATCACCGGAATTGAAAAAACTGATCGAAAAATACCGCTGCGTAA  307477

Query  1897    AAGATACGGAAGGAATGTCTCCTGCTAAGGTATATAAGCTGGTGGGAGAAAATGAAAACC  1956
               ||||||||||||||||||||||||||||||||||||||||||||||||||||||||||||
Sbjct  307478  AAGATACGGAAGGAATGTCTCCTGCTAAGGTATATAAGCTGGTGGGAGAAAATGAAAACC  307537

Query  1957    TATATTTAAAAATGACGGACAGCCGGTATAAAGGGACCACCTATGATGTGGAACGGGAAA  2016
               ||||||||||||||||||||||||||||||||||||||||||||||||||||||||||||
Sbjct  307538  TATATTTAAAAATGACGGACAGCCGGTATAAAGGGACCACCTATGATGTGGAACGGGAAA  307597

Query  2017    AGGACATGATGCTATGGCTGGAAGGAAAGCTGCCTGTTCCAAAGGTCCTGCACTTTGAAC  2076
               ||||||||||||||||||||||||||||||||||||||||||||||||||||||||||||
Sbjct  307598  AGGACATGATGCTATGGCTGGAAGGAAAGCTGCCTGTTCCAAAGGTCCTGCACTTTGAAC  307657

Query  2077    GGCATGATGGCTGGAGCAATCTGCTCATGAGTGAGGCCGATGGCGTCCTTTGCTCGGAAG  2136
               ||||||||||||||||||||||||||||||||||||||||||||||||||||||||||||
Sbjct  307658  GGCATGATGGCTGGAGCAATCTGCTCATGAGTGAGGCCGATGGCGTCCTTTGCTCGGAAG  307717

Query  2137    AGTATGAAGATGAACAAAGCCCTGAAAAGATTATCGAGCTGTATGCGGAGTGCATCAGGC  2196
               ||||||||||||||||||||||||||||||||||||||||||||||||||||||||||||
Sbjct  307718  AGTATGAAGATGAACAAAGCCCTGAAAAGATTATCGAGCTGTATGCGGAGTGCATCAGGC  307777

Query  2197    TCTTTCACTCCATCGACATATCGGATTGTCCCTATACGAATAGCTTAGACAGCCGCTTAG  2256
               ||||||||||||||||||||||||||||||||||||||||||||||||||||||||||||
Sbjct  307778  TCTTTCACTCCATCGACATATCGGATTGTCCCTATACGAATAGCTTAGACAGCCGCTTAG  307837

Query  2257    CCGAATTGGATTACTTACTGAATAACGATCTGGCCGATGTGGATTGCGAAAACTGGGAAG  2316
               ||||||||||||||||||||||||||||||||||||||||||||||||||||||||||||
Sbjct  307838  CCGAATTGGATTACTTACTGAATAACGATCTGGCCGATGTGGATTGCGAAAACTGGGAAG  307897

Query  2317    AAGACACTCCATTTAAAGATCCGCGCGAGCTGTATGATTTTTTAAAGACGGAAAAGCCCG  2376
               ||||||||||||||||||||||||||||||||||||||||||||||||||||||||||||
Sbjct  307898  AAGACACTCCATTTAAAGATCCGCGCGAGCTGTATGATTTTTTAAAGACGGAAAAGCCCG  307957

Query  2377    AAGAGGAACTTGTCTTTTCCCACGGCGACCTGGGAGACAGCAACATCTTTGTGAAAGATG  2436
               ||||||||||||||||||||||||||||||||||||||||||||||||||||||||||||
Sbjct  307958  AAGAGGAACTTGTCTTTTCCCACGGCGACCTGGGAGACAGCAACATCTTTGTGAAAGATG  308017

Query  2437    GCAAAGTAAGTGGCTTTATTGATCTTGGGAGAAGCGGCAGGGCGGACAAGTGGTATGACA  2496
               ||||||||||||||||||||||||||||||||||||||||||||||||||||||||||||
Sbjct  308018  GCAAAGTAAGTGGCTTTATTGATCTTGGGAGAAGCGGCAGGGCGGACAAGTGGTATGACA  308077

Query  2497    TTGCCTTCTGCGTCCGGTCGATCAGGGAGGATATCGGGGAAGAACAGTATGTCGAGCTAT  2556
               ||||||||||||||||||||||||||||||||||||||||||||||||||||||||||||
Sbjct  308078  TTGCCTTCTGCGTCCGGTCGATCAGGGAGGATATCGGGGAAGAACAGTATGTCGAGCTAT  308137

Query  2557    TTTTTGACTTACTGGGGATCAAGCCTGATTGGGAGAAAATAAAATATTATATTTTACTGG  2616
               ||||||||||||||||||||||||||||||||||||||||||||||||||||||||||||
Sbjct  308138  TTTTTGACTTACTGGGGATCAAGCCTGATTGGGAGAAAATAAAATATTATATTTTACTGG  308197

Query  2617    ATGAATTGTTTTAG  2630
               ||||||||||||||
Sbjct  308198  ATGAATTGTTTTAG  308211


Range 2: 306292 to 307006

Score:1321 bits(715), Expect:0.0, 
Identities:715/715(100%),  Gaps:0/715(0%), Strand: Plus/Plus

Query  128     ATTATCATGTAAGAAAGCCAAGCGCAAGGGAGTATGATGATTGCTGCAATGAATTTTGGA  187
               ||||||||||||||||||||||||||||||||||||||||||||||||||||||||||||
Sbjct  306292  ATTATCATGTAAGAAAGCCAAGCGCAAGGGAGTATGATGATTGCTGCAATGAATTTTGGA  306351

Query  188     ATGTAACACCTTATGTTATTAAAGGATTGTGCCGTAAGGAAATTTTATTTGCTATTGATC  247
               ||||||||||||||||||||||||||||||||||||||||||||||||||||||||||||
Sbjct  306352  ATGTAACACCTTATGTTATTAAAGGATTGTGCCGTAAGGAAATTTTATTTGCTATTGATC  306411

Query  248     ATTTTAATCAGATTGTTCGCCATGAGCTGCTGAGAATGATATCATGGAAGGTCGGCATCG  307
               ||||||||||||||||||||||||||||||||||||||||||||||||||||||||||||
Sbjct  306412  ATTTTAATCAGATTGTTCGCCATGAGCTGCTGAGAATGATATCATGGAAGGTCGGCATCG  306471

Query  308     AAACAGGCTTTAAATTAAGTGTAGGCAAGAACTATAAGTTTATTGAAAGGTATATATCCG  367
               ||||||||||||||||||||||||||||||||||||||||||||||||||||||||||||
Sbjct  306472  AAACAGGCTTTAAATTAAGTGTAGGCAAGAACTATAAGTTTATTGAAAGGTATATATCCG  306531

Query  368     AGGATTTGTGGGAGAAACTTTTGTCCACCTACCGGATGGATTCCTATGAAAACATATGGG  427
               ||||||||||||||||||||||||||||||||||||||||||||||||||||||||||||
Sbjct  306532  AGGATTTGTGGGAGAAACTTTTGTCCACCTACCGGATGGATTCCTATGAAAACATATGGG  306591

Query  428     AAGCATTATTTCTATGCCATCAATTGTTCAGGGCGGTATCCGGTGAGGTGGCGGAAAGGC  487
               ||||||||||||||||||||||||||||||||||||||||||||||||||||||||||||
Sbjct  306592  AAGCATTATTTCTATGCCATCAATTGTTCAGGGCGGTATCCGGTGAGGTGGCGGAAAGGC  306651

Query  488     TTCATTATGCCTATCCGGAGTATGATAGGAATATAACAAAATATACCAGGGACATGTATA  547
               ||||||||||||||||||||||||||||||||||||||||||||||||||||||||||||
Sbjct  306652  TTCATTATGCCTATCCGGAGTATGATAGGAATATAACAAAATATACCAGGGACATGTATA  306711

Query  548     AAAAATACACTGGTAAAACCGGCTGCCTGGATAGCACATATGCCGCTGATATAGAAGAGA  607
               ||||||||||||||||||||||||||||||||||||||||||||||||||||||||||||
Sbjct  306712  AAAAATACACTGGTAAAACCGGCTGCCTGGATAGCACATATGCCGCTGATATAGAAGAGA  306771

Query  608     GGCGGGAACAGTGATTACAGAAATGAAAGCAGGGCACCTGAAAGATATCGATAAACCCAG  667
               ||||||||||||||||||||||||||||||||||||||||||||||||||||||||||||
Sbjct  306772  GGCGGGAACAGTGATTACAGAAATGAAAGCAGGGCACCTGAAAGATATCGATAAACCCAG  306831

Query  668     CGAACCATTTGAGGTGATAGGTAAGATTATACCGAGGTATGAAAACGAGAATTGGACCTT  727
               ||||||||||||||||||||||||||||||||||||||||||||||||||||||||||||
Sbjct  306832  CGAACCATTTGAGGTGATAGGTAAGATTATACCGAGGTATGAAAACGAGAATTGGACCTT  306891

Query  728     TACAGAATTACTCTATGAAGCGCCATATTTAAAAAGCTACCAAGACGAAGAGGATGAAGA  787
               ||||||||||||||||||||||||||||||||||||||||||||||||||||||||||||
Sbjct  306892  TACAGAATTACTCTATGAAGCGCCATATTTAAAAAGCTACCAAGACGAAGAGGATGAAGA  306951

Query  788     GGATGAGGAGGCAGATTGCCTTGAATATATTGACAATACTGATAAGATAATATAT  842
               |||||||||||||||||||||||||||||||||||||||||||||||||||||||
Sbjct  306952  GGATGAGGAGGCAGATTGCCTTGAATATATTGACAATACTGATAAGATAATATAT  307006


Range 3: 311440 to 311570

Score:154 bits(83), Expect:1e-32, 
Identities:115/131(88%),  Gaps:0/131(0%), Strand: Plus/Plus

Query  1       ATGAATCAAGGTAGAATTATTGTAATCACAGGTGCGCCGGGGACAGGAAAAACTACAACG  60
               ||||||||||| ||||||||||| || |||||  | ||||||||||||||||| ||||| 
Sbjct  311440  ATGAATCAAGGAAGAATTATTGTGATTACAGGCTCACCGGGGACAGGAAAAACAACAACT  311499

Query  61      GCATCTGCTGTTGCAAAAGAATCAGATTTGGAAAAGTCTGTGCATATGCACACAGATGAC  120
               || ||   ||| ||||| ||||||||||||||||||||||||||||||||||| ||||||
Sbjct  311500  GCGTCAATTGTCGCAAAGGAATCAGATTTGGAAAAGTCTGTGCATATGCACACCGATGAC  311559

Query  121     TTTTATCATTA  131
               |||| ||||||
Sbjct  311560  TTTTTTCATTA  311570


Range 4: 309761 to 309891

Score:143 bits(77), Expect:3e-29, 
Identities:113/131(86%),  Gaps:0/131(0%), Strand: Plus/Plus

Query  1       ATGAATCAAGGTAGAATTATTGTAATCACAGGTGCGCCGGGGACAGGAAAAACTACAACG  60
               ||||||||||||||||||||||||||||||||| ||||||| |||||||| || ||||| 
Sbjct  309761  ATGAATCAAGGTAGAATTATTGTAATCACAGGTTCGCCGGGAACAGGAAAGACAACAACT  309820

Query  61      GCATCTGCTGTTGCAAAAGAATCAGATTTGGAAAAGTCTGTGCATATGCACACAGATGAC  120
               || ||   ||| |||||||||||  |  |||| || |||||||||||||||||||| |||
Sbjct  309821  GCGTCGATTGTCGCAAAAGAATCGAACATGGATAAATCTGTGCATATGCACACAGACGAC  309880

Query  121     TTTTATCATTA  131
               |||| ||||||
Sbjct  309881  TTTTTTCATTA  309891


>Staphylococcus pseudintermedius strain K18PSP147 chromosome
Sequence ID: CP076465.1 Length: 2550140
Range 1: 1439572 to 1440425

Score:1578 bits(854), Expect:0.0, 
Identities:854/854(100%),  Gaps:0/854(0%), Strand: Plus/Minus

Query  1777     TTATAATTAGCTTCTTGGGGTATCTTTAAATACTGTAGAAAAGAGGAAGGAAATAATAAA  1836
                ||||||||||||||||||||||||||||||||||||||||||||||||||||||||||||
Sbjct  1440425  TTATAATTAGCTTCTTGGGGTATCTTTAAATACTGTAGAAAAGAGGAAGGAAATAATAAA  1440366

Query  1837     TGGCTAAAATGAGAATATCACCGGAATTGAAAAAACTGATCGAAAAATACCGCTGCGTAA  1896
                ||||||||||||||||||||||||||||||||||||||||||||||||||||||||||||
Sbjct  1440365  TGGCTAAAATGAGAATATCACCGGAATTGAAAAAACTGATCGAAAAATACCGCTGCGTAA  1440306

Query  1897     AAGATACGGAAGGAATGTCTCCTGCTAAGGTATATAAGCTGGTGGGAGAAAATGAAAACC  1956
                ||||||||||||||||||||||||||||||||||||||||||||||||||||||||||||
Sbjct  1440305  AAGATACGGAAGGAATGTCTCCTGCTAAGGTATATAAGCTGGTGGGAGAAAATGAAAACC  1440246

Query  1957     TATATTTAAAAATGACGGACAGCCGGTATAAAGGGACCACCTATGATGTGGAACGGGAAA  2016
                ||||||||||||||||||||||||||||||||||||||||||||||||||||||||||||
Sbjct  1440245  TATATTTAAAAATGACGGACAGCCGGTATAAAGGGACCACCTATGATGTGGAACGGGAAA  1440186

Query  2017     AGGACATGATGCTATGGCTGGAAGGAAAGCTGCCTGTTCCAAAGGTCCTGCACTTTGAAC  2076
                ||||||||||||||||||||||||||||||||||||||||||||||||||||||||||||
Sbjct  1440185  AGGACATGATGCTATGGCTGGAAGGAAAGCTGCCTGTTCCAAAGGTCCTGCACTTTGAAC  1440126

Query  2077     GGCATGATGGCTGGAGCAATCTGCTCATGAGTGAGGCCGATGGCGTCCTTTGCTCGGAAG  2136
                ||||||||||||||||||||||||||||||||||||||||||||||||||||||||||||
Sbjct  1440125  GGCATGATGGCTGGAGCAATCTGCTCATGAGTGAGGCCGATGGCGTCCTTTGCTCGGAAG  1440066

Query  2137     AGTATGAAGATGAACAAAGCCCTGAAAAGATTATCGAGCTGTATGCGGAGTGCATCAGGC  2196
                ||||||||||||||||||||||||||||||||||||||||||||||||||||||||||||
Sbjct  1440065  AGTATGAAGATGAACAAAGCCCTGAAAAGATTATCGAGCTGTATGCGGAGTGCATCAGGC  1440006

Query  2197     TCTTTCACTCCATCGACATATCGGATTGTCCCTATACGAATAGCTTAGACAGCCGCTTAG  2256
                ||||||||||||||||||||||||||||||||||||||||||||||||||||||||||||
Sbjct  1440005  TCTTTCACTCCATCGACATATCGGATTGTCCCTATACGAATAGCTTAGACAGCCGCTTAG  1439946

Query  2257     CCGAATTGGATTACTTACTGAATAACGATCTGGCCGATGTGGATTGCGAAAACTGGGAAG  2316
                ||||||||||||||||||||||||||||||||||||||||||||||||||||||||||||
Sbjct  1439945  CCGAATTGGATTACTTACTGAATAACGATCTGGCCGATGTGGATTGCGAAAACTGGGAAG  1439886

Query  2317     AAGACACTCCATTTAAAGATCCGCGCGAGCTGTATGATTTTTTAAAGACGGAAAAGCCCG  2376
                ||||||||||||||||||||||||||||||||||||||||||||||||||||||||||||
Sbjct  1439885  AAGACACTCCATTTAAAGATCCGCGCGAGCTGTATGATTTTTTAAAGACGGAAAAGCCCG  1439826

Query  2377     AAGAGGAACTTGTCTTTTCCCACGGCGACCTGGGAGACAGCAACATCTTTGTGAAAGATG  2436
                ||||||||||||||||||||||||||||||||||||||||||||||||||||||||||||
Sbjct  1439825  AAGAGGAACTTGTCTTTTCCCACGGCGACCTGGGAGACAGCAACATCTTTGTGAAAGATG  1439766

Query  2437     GCAAAGTAAGTGGCTTTATTGATCTTGGGAGAAGCGGCAGGGCGGACAAGTGGTATGACA  2496
                ||||||||||||||||||||||||||||||||||||||||||||||||||||||||||||
Sbjct  1439765  GCAAAGTAAGTGGCTTTATTGATCTTGGGAGAAGCGGCAGGGCGGACAAGTGGTATGACA  1439706

Query  2497     TTGCCTTCTGCGTCCGGTCGATCAGGGAGGATATCGGGGAAGAACAGTATGTCGAGCTAT  2556
                ||||||||||||||||||||||||||||||||||||||||||||||||||||||||||||
Sbjct  1439705  TTGCCTTCTGCGTCCGGTCGATCAGGGAGGATATCGGGGAAGAACAGTATGTCGAGCTAT  1439646

Query  2557     TTTTTGACTTACTGGGGATCAAGCCTGATTGGGAGAAAATAAAATATTATATTTTACTGG  2616
                ||||||||||||||||||||||||||||||||||||||||||||||||||||||||||||
Sbjct  1439645  TTTTTGACTTACTGGGGATCAAGCCTGATTGGGAGAAAATAAAATATTATATTTTACTGG  1439586

Query  2617     ATGAATTGTTTTAG  2630
                ||||||||||||||
Sbjct  1439585  ATGAATTGTTTTAG  1439572


Range 2: 1440777 to 1441491

Score:1321 bits(715), Expect:0.0, 
Identities:715/715(100%),  Gaps:0/715(0%), Strand: Plus/Minus

Query  128      ATTATCATGTAAGAAAGCCAAGCGCAAGGGAGTATGATGATTGCTGCAATGAATTTTGGA  187
                ||||||||||||||||||||||||||||||||||||||||||||||||||||||||||||
Sbjct  1441491  ATTATCATGTAAGAAAGCCAAGCGCAAGGGAGTATGATGATTGCTGCAATGAATTTTGGA  1441432

Query  188      ATGTAACACCTTATGTTATTAAAGGATTGTGCCGTAAGGAAATTTTATTTGCTATTGATC  247
                ||||||||||||||||||||||||||||||||||||||||||||||||||||||||||||
Sbjct  1441431  ATGTAACACCTTATGTTATTAAAGGATTGTGCCGTAAGGAAATTTTATTTGCTATTGATC  1441372

Query  248      ATTTTAATCAGATTGTTCGCCATGAGCTGCTGAGAATGATATCATGGAAGGTCGGCATCG  307
                ||||||||||||||||||||||||||||||||||||||||||||||||||||||||||||
Sbjct  1441371  ATTTTAATCAGATTGTTCGCCATGAGCTGCTGAGAATGATATCATGGAAGGTCGGCATCG  1441312

Query  308      AAACAGGCTTTAAATTAAGTGTAGGCAAGAACTATAAGTTTATTGAAAGGTATATATCCG  367
                ||||||||||||||||||||||||||||||||||||||||||||||||||||||||||||
Sbjct  1441311  AAACAGGCTTTAAATTAAGTGTAGGCAAGAACTATAAGTTTATTGAAAGGTATATATCCG  1441252

Query  368      AGGATTTGTGGGAGAAACTTTTGTCCACCTACCGGATGGATTCCTATGAAAACATATGGG  427
                ||||||||||||||||||||||||||||||||||||||||||||||||||||||||||||
Sbjct  1441251  AGGATTTGTGGGAGAAACTTTTGTCCACCTACCGGATGGATTCCTATGAAAACATATGGG  1441192

Query  428      AAGCATTATTTCTATGCCATCAATTGTTCAGGGCGGTATCCGGTGAGGTGGCGGAAAGGC  487
                ||||||||||||||||||||||||||||||||||||||||||||||||||||||||||||
Sbjct  1441191  AAGCATTATTTCTATGCCATCAATTGTTCAGGGCGGTATCCGGTGAGGTGGCGGAAAGGC  1441132

Query  488      TTCATTATGCCTATCCGGAGTATGATAGGAATATAACAAAATATACCAGGGACATGTATA  547
                ||||||||||||||||||||||||||||||||||||||||||||||||||||||||||||
Sbjct  1441131  TTCATTATGCCTATCCGGAGTATGATAGGAATATAACAAAATATACCAGGGACATGTATA  1441072

Query  548      AAAAATACACTGGTAAAACCGGCTGCCTGGATAGCACATATGCCGCTGATATAGAAGAGA  607
                ||||||||||||||||||||||||||||||||||||||||||||||||||||||||||||
Sbjct  1441071  AAAAATACACTGGTAAAACCGGCTGCCTGGATAGCACATATGCCGCTGATATAGAAGAGA  1441012

Query  608      GGCGGGAACAGTGATTACAGAAATGAAAGCAGGGCACCTGAAAGATATCGATAAACCCAG  667
                ||||||||||||||||||||||||||||||||||||||||||||||||||||||||||||
Sbjct  1441011  GGCGGGAACAGTGATTACAGAAATGAAAGCAGGGCACCTGAAAGATATCGATAAACCCAG  1440952

Query  668      CGAACCATTTGAGGTGATAGGTAAGATTATACCGAGGTATGAAAACGAGAATTGGACCTT  727
                ||||||||||||||||||||||||||||||||||||||||||||||||||||||||||||
Sbjct  1440951  CGAACCATTTGAGGTGATAGGTAAGATTATACCGAGGTATGAAAACGAGAATTGGACCTT  1440892

Query  728      TACAGAATTACTCTATGAAGCGCCATATTTAAAAAGCTACCAAGACGAAGAGGATGAAGA  787
                ||||||||||||||||||||||||||||||||||||||||||||||||||||||||||||
Sbjct  1440891  TACAGAATTACTCTATGAAGCGCCATATTTAAAAAGCTACCAAGACGAAGAGGATGAAGA  1440832

Query  788      GGATGAGGAGGCAGATTGCCTTGAATATATTGACAATACTGATAAGATAATATAT  842
                |||||||||||||||||||||||||||||||||||||||||||||||||||||||
Sbjct  1440831  GGATGAGGAGGCAGATTGCCTTGAATATATTGACAATACTGATAAGATAATATAT  1440777


>Enterococcus faecium strain 17-318 plasmid p17-318_1, complete sequence
Sequence ID: CP065771.1 Length: 244041
Range 1: 67860 to 68713

Score:1578 bits(854), Expect:0.0, 
Identities:854/854(100%),  Gaps:0/854(0%), Strand: Plus/Minus

Query  1777   TTATAATTAGCTTCTTGGGGTATCTTTAAATACTGTAGAAAAGAGGAAGGAAATAATAAA  1836
              ||||||||||||||||||||||||||||||||||||||||||||||||||||||||||||
Sbjct  68713  TTATAATTAGCTTCTTGGGGTATCTTTAAATACTGTAGAAAAGAGGAAGGAAATAATAAA  68654

Query  1837   TGGCTAAAATGAGAATATCACCGGAATTGAAAAAACTGATCGAAAAATACCGCTGCGTAA  1896
              ||||||||||||||||||||||||||||||||||||||||||||||||||||||||||||
Sbjct  68653  TGGCTAAAATGAGAATATCACCGGAATTGAAAAAACTGATCGAAAAATACCGCTGCGTAA  68594

Query  1897   AAGATACGGAAGGAATGTCTCCTGCTAAGGTATATAAGCTGGTGGGAGAAAATGAAAACC  1956
              ||||||||||||||||||||||||||||||||||||||||||||||||||||||||||||
Sbjct  68593  AAGATACGGAAGGAATGTCTCCTGCTAAGGTATATAAGCTGGTGGGAGAAAATGAAAACC  68534

Query  1957   TATATTTAAAAATGACGGACAGCCGGTATAAAGGGACCACCTATGATGTGGAACGGGAAA  2016
              ||||||||||||||||||||||||||||||||||||||||||||||||||||||||||||
Sbjct  68533  TATATTTAAAAATGACGGACAGCCGGTATAAAGGGACCACCTATGATGTGGAACGGGAAA  68474

Query  2017   AGGACATGATGCTATGGCTGGAAGGAAAGCTGCCTGTTCCAAAGGTCCTGCACTTTGAAC  2076
              ||||||||||||||||||||||||||||||||||||||||||||||||||||||||||||
Sbjct  68473  AGGACATGATGCTATGGCTGGAAGGAAAGCTGCCTGTTCCAAAGGTCCTGCACTTTGAAC  68414

Query  2077   GGCATGATGGCTGGAGCAATCTGCTCATGAGTGAGGCCGATGGCGTCCTTTGCTCGGAAG  2136
              ||||||||||||||||||||||||||||||||||||||||||||||||||||||||||||
Sbjct  68413  GGCATGATGGCTGGAGCAATCTGCTCATGAGTGAGGCCGATGGCGTCCTTTGCTCGGAAG  68354

Query  2137   AGTATGAAGATGAACAAAGCCCTGAAAAGATTATCGAGCTGTATGCGGAGTGCATCAGGC  2196
              ||||||||||||||||||||||||||||||||||||||||||||||||||||||||||||
Sbjct  68353  AGTATGAAGATGAACAAAGCCCTGAAAAGATTATCGAGCTGTATGCGGAGTGCATCAGGC  68294

Query  2197   TCTTTCACTCCATCGACATATCGGATTGTCCCTATACGAATAGCTTAGACAGCCGCTTAG  2256
              ||||||||||||||||||||||||||||||||||||||||||||||||||||||||||||
Sbjct  68293  TCTTTCACTCCATCGACATATCGGATTGTCCCTATACGAATAGCTTAGACAGCCGCTTAG  68234

Query  2257   CCGAATTGGATTACTTACTGAATAACGATCTGGCCGATGTGGATTGCGAAAACTGGGAAG  2316
              ||||||||||||||||||||||||||||||||||||||||||||||||||||||||||||
Sbjct  68233  CCGAATTGGATTACTTACTGAATAACGATCTGGCCGATGTGGATTGCGAAAACTGGGAAG  68174

Query  2317   AAGACACTCCATTTAAAGATCCGCGCGAGCTGTATGATTTTTTAAAGACGGAAAAGCCCG  2376
              ||||||||||||||||||||||||||||||||||||||||||||||||||||||||||||
Sbjct  68173  AAGACACTCCATTTAAAGATCCGCGCGAGCTGTATGATTTTTTAAAGACGGAAAAGCCCG  68114

Query  2377   AAGAGGAACTTGTCTTTTCCCACGGCGACCTGGGAGACAGCAACATCTTTGTGAAAGATG  2436
              ||||||||||||||||||||||||||||||||||||||||||||||||||||||||||||
Sbjct  68113  AAGAGGAACTTGTCTTTTCCCACGGCGACCTGGGAGACAGCAACATCTTTGTGAAAGATG  68054

Query  2437   GCAAAGTAAGTGGCTTTATTGATCTTGGGAGAAGCGGCAGGGCGGACAAGTGGTATGACA  2496
              ||||||||||||||||||||||||||||||||||||||||||||||||||||||||||||
Sbjct  68053  GCAAAGTAAGTGGCTTTATTGATCTTGGGAGAAGCGGCAGGGCGGACAAGTGGTATGACA  67994

Query  2497   TTGCCTTCTGCGTCCGGTCGATCAGGGAGGATATCGGGGAAGAACAGTATGTCGAGCTAT  2556
              ||||||||||||||||||||||||||||||||||||||||||||||||||||||||||||
Sbjct  67993  TTGCCTTCTGCGTCCGGTCGATCAGGGAGGATATCGGGGAAGAACAGTATGTCGAGCTAT  67934

Query  2557   TTTTTGACTTACTGGGGATCAAGCCTGATTGGGAGAAAATAAAATATTATATTTTACTGG  2616
              ||||||||||||||||||||||||||||||||||||||||||||||||||||||||||||
Sbjct  67933  TTTTTGACTTACTGGGGATCAAGCCTGATTGGGAGAAAATAAAATATTATATTTTACTGG  67874

Query  2617   ATGAATTGTTTTAG  2630
              ||||||||||||||
Sbjct  67873  ATGAATTGTTTTAG  67860


Range 2: 69065 to 69779

Score:1199 bits(649), Expect:0.0, 
Identities:693/715(97%),  Gaps:0/715(0%), Strand: Plus/Minus

Query  128    ATTATCATGTAAGAAAGCCAAGCGCAAGGGAGTATGATGATTGCTGCAATGAATTTTGGA  187
              ||||||||||||||||||||||||||||||||||||||||||||||||||||||||||||
Sbjct  69779  ATTATCATGTAAGAAAGCCAAGCGCAAGGGAGTATGATGATTGCTGCAATGAATTTTGGA  69720

Query  188    ATGTAACACCTTATGTTATTAAAGGATTGTGCCGTAAGGAAATTTTATTTGCTATTGATC  247
              |||||||||||||||||||||||||||||||||| || || ||  | ||||| || ||||
Sbjct  69719  ATGTAACACCTTATGTTATTAAAGGATTGTGCCGCAAAGAGATACTGTTTGCAATCGATC  69660

Query  248    ATTTTAATCAGATTGTTCGCCATGAGCTGCTGAGAATGATATCATGGAAGGTCGGCATCG  307
              || | || |||||| | ||   ||| || || || ||||| || ||||||||||||||||
Sbjct  69659  ATCTGAACCAGATTCTACGGTTTGAACTACTTAGGATGATGTCGTGGAAGGTCGGCATCG  69600

Query  308    AAACAGGCTTTAAATTAAGTGTAGGCAAGAACTATAAGTTTATTGAAAGGTATATATCCG  367
              ||||||||||||||||||||||||||||||||||||||||||||||||||||||||||||
Sbjct  69599  AAACAGGCTTTAAATTAAGTGTAGGCAAGAACTATAAGTTTATTGAAAGGTATATATCCG  69540

Query  368    AGGATTTGTGGGAGAAACTTTTGTCCACCTACCGGATGGATTCCTATGAAAACATATGGG  427
              ||||||||||||||||||||||||||||||||||||||||||||||||||||||||||||
Sbjct  69539  AGGATTTGTGGGAGAAACTTTTGTCCACCTACCGGATGGATTCCTATGAAAACATATGGG  69480

Query  428    AAGCATTATTTCTATGCCATCAATTGTTCAGGGCGGTATCCGGTGAGGTGGCGGAAAGGC  487
              ||||||||||||||||||||||||||||||||||||||||||||||||||||||||||||
Sbjct  69479  AAGCATTATTTCTATGCCATCAATTGTTCAGGGCGGTATCCGGTGAGGTGGCGGAAAGGC  69420

Query  488    TTCATTATGCCTATCCGGAGTATGATAGGAATATAACAAAATATACCAGGGACATGTATA  547
              ||||||||||||||||||||||||||||||||||||||||||||||||||||||||||||
Sbjct  69419  TTCATTATGCCTATCCGGAGTATGATAGGAATATAACAAAATATACCAGGGACATGTATA  69360

Query  548    AAAAATACACTGGTAAAACCGGCTGCCTGGATAGCACATATGCCGCTGATATAGAAGAGA  607
              ||||||||||||||||||||||||||||||||||||||||||||||||||||||||||||
Sbjct  69359  AAAAATACACTGGTAAAACCGGCTGCCTGGATAGCACATATGCCGCTGATATAGAAGAGA  69300

Query  608    GGCGGGAACAGTGATTACAGAAATGAAAGCAGGGCACCTGAAAGATATCGATAAACCCAG  667
              ||||||||||||||||||||||||||||||||||||||||||||||||||||||||||||
Sbjct  69299  GGCGGGAACAGTGATTACAGAAATGAAAGCAGGGCACCTGAAAGATATCGATAAACCCAG  69240

Query  668    CGAACCATTTGAGGTGATAGGTAAGATTATACCGAGGTATGAAAACGAGAATTGGACCTT  727
              ||||||||||||||||||||||||||||||||||||||||||||||||||||||||||||
Sbjct  69239  CGAACCATTTGAGGTGATAGGTAAGATTATACCGAGGTATGAAAACGAGAATTGGACCTT  69180

Query  728    TACAGAATTACTCTATGAAGCGCCATATTTAAAAAGCTACCAAGACGAAGAGGATGAAGA  787
              ||||||||||||||||||||||||||||||||||||||||||||||||||||||||||||
Sbjct  69179  TACAGAATTACTCTATGAAGCGCCATATTTAAAAAGCTACCAAGACGAAGAGGATGAAGA  69120

Query  788    GGATGAGGAGGCAGATTGCCTTGAATATATTGACAATACTGATAAGATAATATAT  842
              |||||||||||||||||||||||||||||||||||||||||||||||||||||||
Sbjct  69119  GGATGAGGAGGCAGATTGCCTTGAATATATTGACAATACTGATAAGATAATATAT  69065


Range 3: 83372 to 83798

Score:296 bits(160), Expect:2e-75, 
Identities:339/428(79%),  Gaps:2/428(0%), Strand: Plus/Minus

Query  128    ATTATCATGTAAGAAAGCCAAGCGCAAGGGAGTATGATGATTGCTGCAATGAATTTTGGA  187
              ||||||||||||||||||||||||||||||||||||||||||||||||||||||||||||
Sbjct  83798  ATTATCATGTAAGAAAGCCAAGCGCAAGGGAGTATGATGATTGCTGCAATGAATTTTGGA  83739

Query  188    ATGTAACACCTTATGTTATTAAAGGATTGTGCCGTAAGGAAATTTTATTTGCTATTGATC  247
              |||||||||||||||||||||||||||||||||| || || ||  | ||||| || ||||
Sbjct  83738  ATGTAACACCTTATGTTATTAAAGGATTGTGCCGCAAAGAGATACTGTTTGCAATCGATC  83679

Query  248    ATTTTAATCAGATTGTTCGCCATGAGCTGCTGAGAATGATATCATGGAAGGTCGGCATCG  307
              || | || |||||| | ||   ||| || || || ||||| || |||||||| || ||  
Sbjct  83678  ATCTGAACCAGATTCTACGGTTTGAACTACTTAGGATGATGTCGTGGAAGGTTGGGATAA  83619

Query  308    AAACAGGCTTTAAATTAAGTGTAGGCAAGAACTATAAGTTTATTGAAAGGTATATATCCG  367
              | ||||  |||  ||||||||| || || || ||||||| |||| | |  || ||    |
Sbjct  83618  AGACAGAATTTTCATTAAGTGTTGGGAAAAATTATAAGTATATTAACAAATACATTGATG  83559

Query  368    AGGATTTGTGGGAGAAACTTTTGTCCACCTACCGGATGGATTCCTATGAAAACATATGGG  427
              | ||| | ||| | | | | || || || || || ||||||||||||||||| || ||| 
Sbjct  83558  AAGATCTATGGAATAGATTATTATCTACATATCGCATGGATTCCTATGAAAATATTTGG-  83500

Query  428    AAG-CATTATTTCTATGCCATCAATTGTTCAGGGCGGTATCCGGTGAGGTGGCGGAAAGG  486
              ||| |||||||| ||||||| |||||||||||||  || |||   ||||| || |||   
Sbjct  83499  AAGTCATTATTTATATGCCACCAATTGTTCAGGGAAGTGTCCAAAGAGGTAGCAGAACTA  83440

Query  487    CTTCATTATGCCTATCCGGAGTATGATAGGAATATAACAAAATATACCAGGGACATGTAT  546
              ||    | ||  ||||| ||||||| || ||| ||||||| |||||||  ||||||||||
Sbjct  83439  CTGGGGTTTGATTATCCAGAGTATGGTAAGAACATAACAAGATATACCGAGGACATGTAT  83380

Query  547    AAAAAATA  554
              ||||||||
Sbjct  83379  AAAAAATA  83372


>Enterococcus faecium strain 16-164 plasmid p16-164_1, complete sequence
Sequence ID: CP065774.1 Length: 226673
Range 1: 132801 to 133654

Score:1578 bits(854), Expect:0.0, 
Identities:854/854(100%),  Gaps:0/854(0%), Strand: Plus/Minus

Query  1777    TTATAATTAGCTTCTTGGGGTATCTTTAAATACTGTAGAAAAGAGGAAGGAAATAATAAA  1836
               ||||||||||||||||||||||||||||||||||||||||||||||||||||||||||||
Sbjct  133654  TTATAATTAGCTTCTTGGGGTATCTTTAAATACTGTAGAAAAGAGGAAGGAAATAATAAA  133595

Query  1837    TGGCTAAAATGAGAATATCACCGGAATTGAAAAAACTGATCGAAAAATACCGCTGCGTAA  1896
               ||||||||||||||||||||||||||||||||||||||||||||||||||||||||||||
Sbjct  133594  TGGCTAAAATGAGAATATCACCGGAATTGAAAAAACTGATCGAAAAATACCGCTGCGTAA  133535

Query  1897    AAGATACGGAAGGAATGTCTCCTGCTAAGGTATATAAGCTGGTGGGAGAAAATGAAAACC  1956
               ||||||||||||||||||||||||||||||||||||||||||||||||||||||||||||
Sbjct  133534  AAGATACGGAAGGAATGTCTCCTGCTAAGGTATATAAGCTGGTGGGAGAAAATGAAAACC  133475

Query  1957    TATATTTAAAAATGACGGACAGCCGGTATAAAGGGACCACCTATGATGTGGAACGGGAAA  2016
               ||||||||||||||||||||||||||||||||||||||||||||||||||||||||||||
Sbjct  133474  TATATTTAAAAATGACGGACAGCCGGTATAAAGGGACCACCTATGATGTGGAACGGGAAA  133415

Query  2017    AGGACATGATGCTATGGCTGGAAGGAAAGCTGCCTGTTCCAAAGGTCCTGCACTTTGAAC  2076
               ||||||||||||||||||||||||||||||||||||||||||||||||||||||||||||
Sbjct  133414  AGGACATGATGCTATGGCTGGAAGGAAAGCTGCCTGTTCCAAAGGTCCTGCACTTTGAAC  133355

Query  2077    GGCATGATGGCTGGAGCAATCTGCTCATGAGTGAGGCCGATGGCGTCCTTTGCTCGGAAG  2136
               ||||||||||||||||||||||||||||||||||||||||||||||||||||||||||||
Sbjct  133354  GGCATGATGGCTGGAGCAATCTGCTCATGAGTGAGGCCGATGGCGTCCTTTGCTCGGAAG  133295

Query  2137    AGTATGAAGATGAACAAAGCCCTGAAAAGATTATCGAGCTGTATGCGGAGTGCATCAGGC  2196
               ||||||||||||||||||||||||||||||||||||||||||||||||||||||||||||
Sbjct  133294  AGTATGAAGATGAACAAAGCCCTGAAAAGATTATCGAGCTGTATGCGGAGTGCATCAGGC  133235

Query  2197    TCTTTCACTCCATCGACATATCGGATTGTCCCTATACGAATAGCTTAGACAGCCGCTTAG  2256
               ||||||||||||||||||||||||||||||||||||||||||||||||||||||||||||
Sbjct  133234  TCTTTCACTCCATCGACATATCGGATTGTCCCTATACGAATAGCTTAGACAGCCGCTTAG  133175

Query  2257    CCGAATTGGATTACTTACTGAATAACGATCTGGCCGATGTGGATTGCGAAAACTGGGAAG  2316
               ||||||||||||||||||||||||||||||||||||||||||||||||||||||||||||
Sbjct  133174  CCGAATTGGATTACTTACTGAATAACGATCTGGCCGATGTGGATTGCGAAAACTGGGAAG  133115

Query  2317    AAGACACTCCATTTAAAGATCCGCGCGAGCTGTATGATTTTTTAAAGACGGAAAAGCCCG  2376
               ||||||||||||||||||||||||||||||||||||||||||||||||||||||||||||
Sbjct  133114  AAGACACTCCATTTAAAGATCCGCGCGAGCTGTATGATTTTTTAAAGACGGAAAAGCCCG  133055

Query  2377    AAGAGGAACTTGTCTTTTCCCACGGCGACCTGGGAGACAGCAACATCTTTGTGAAAGATG  2436
               ||||||||||||||||||||||||||||||||||||||||||||||||||||||||||||
Sbjct  133054  AAGAGGAACTTGTCTTTTCCCACGGCGACCTGGGAGACAGCAACATCTTTGTGAAAGATG  132995

Query  2437    GCAAAGTAAGTGGCTTTATTGATCTTGGGAGAAGCGGCAGGGCGGACAAGTGGTATGACA  2496
               ||||||||||||||||||||||||||||||||||||||||||||||||||||||||||||
Sbjct  132994  GCAAAGTAAGTGGCTTTATTGATCTTGGGAGAAGCGGCAGGGCGGACAAGTGGTATGACA  132935

Query  2497    TTGCCTTCTGCGTCCGGTCGATCAGGGAGGATATCGGGGAAGAACAGTATGTCGAGCTAT  2556
               ||||||||||||||||||||||||||||||||||||||||||||||||||||||||||||
Sbjct  132934  TTGCCTTCTGCGTCCGGTCGATCAGGGAGGATATCGGGGAAGAACAGTATGTCGAGCTAT  132875

Query  2557    TTTTTGACTTACTGGGGATCAAGCCTGATTGGGAGAAAATAAAATATTATATTTTACTGG  2616
               ||||||||||||||||||||||||||||||||||||||||||||||||||||||||||||
Sbjct  132874  TTTTTGACTTACTGGGGATCAAGCCTGATTGGGAGAAAATAAAATATTATATTTTACTGG  132815

Query  2617    ATGAATTGTTTTAG  2630
               ||||||||||||||
Sbjct  132814  ATGAATTGTTTTAG  132801


Range 2: 134006 to 134720

Score:1321 bits(715), Expect:0.0, 
Identities:715/715(100%),  Gaps:0/715(0%), Strand: Plus/Minus

Query  128     ATTATCATGTAAGAAAGCCAAGCGCAAGGGAGTATGATGATTGCTGCAATGAATTTTGGA  187
               ||||||||||||||||||||||||||||||||||||||||||||||||||||||||||||
Sbjct  134720  ATTATCATGTAAGAAAGCCAAGCGCAAGGGAGTATGATGATTGCTGCAATGAATTTTGGA  134661

Query  188     ATGTAACACCTTATGTTATTAAAGGATTGTGCCGTAAGGAAATTTTATTTGCTATTGATC  247
               ||||||||||||||||||||||||||||||||||||||||||||||||||||||||||||
Sbjct  134660  ATGTAACACCTTATGTTATTAAAGGATTGTGCCGTAAGGAAATTTTATTTGCTATTGATC  134601

Query  248     ATTTTAATCAGATTGTTCGCCATGAGCTGCTGAGAATGATATCATGGAAGGTCGGCATCG  307
               ||||||||||||||||||||||||||||||||||||||||||||||||||||||||||||
Sbjct  134600  ATTTTAATCAGATTGTTCGCCATGAGCTGCTGAGAATGATATCATGGAAGGTCGGCATCG  134541

Query  308     AAACAGGCTTTAAATTAAGTGTAGGCAAGAACTATAAGTTTATTGAAAGGTATATATCCG  367
               ||||||||||||||||||||||||||||||||||||||||||||||||||||||||||||
Sbjct  134540  AAACAGGCTTTAAATTAAGTGTAGGCAAGAACTATAAGTTTATTGAAAGGTATATATCCG  134481

Query  368     AGGATTTGTGGGAGAAACTTTTGTCCACCTACCGGATGGATTCCTATGAAAACATATGGG  427
               ||||||||||||||||||||||||||||||||||||||||||||||||||||||||||||
Sbjct  134480  AGGATTTGTGGGAGAAACTTTTGTCCACCTACCGGATGGATTCCTATGAAAACATATGGG  134421

Query  428     AAGCATTATTTCTATGCCATCAATTGTTCAGGGCGGTATCCGGTGAGGTGGCGGAAAGGC  487
               ||||||||||||||||||||||||||||||||||||||||||||||||||||||||||||
Sbjct  134420  AAGCATTATTTCTATGCCATCAATTGTTCAGGGCGGTATCCGGTGAGGTGGCGGAAAGGC  134361

Query  488     TTCATTATGCCTATCCGGAGTATGATAGGAATATAACAAAATATACCAGGGACATGTATA  547
               ||||||||||||||||||||||||||||||||||||||||||||||||||||||||||||
Sbjct  134360  TTCATTATGCCTATCCGGAGTATGATAGGAATATAACAAAATATACCAGGGACATGTATA  134301

Query  548     AAAAATACACTGGTAAAACCGGCTGCCTGGATAGCACATATGCCGCTGATATAGAAGAGA  607
               ||||||||||||||||||||||||||||||||||||||||||||||||||||||||||||
Sbjct  134300  AAAAATACACTGGTAAAACCGGCTGCCTGGATAGCACATATGCCGCTGATATAGAAGAGA  134241

Query  608     GGCGGGAACAGTGATTACAGAAATGAAAGCAGGGCACCTGAAAGATATCGATAAACCCAG  667
               ||||||||||||||||||||||||||||||||||||||||||||||||||||||||||||
Sbjct  134240  GGCGGGAACAGTGATTACAGAAATGAAAGCAGGGCACCTGAAAGATATCGATAAACCCAG  134181

Query  668     CGAACCATTTGAGGTGATAGGTAAGATTATACCGAGGTATGAAAACGAGAATTGGACCTT  727
               ||||||||||||||||||||||||||||||||||||||||||||||||||||||||||||
Sbjct  134180  CGAACCATTTGAGGTGATAGGTAAGATTATACCGAGGTATGAAAACGAGAATTGGACCTT  134121

Query  728     TACAGAATTACTCTATGAAGCGCCATATTTAAAAAGCTACCAAGACGAAGAGGATGAAGA  787
               ||||||||||||||||||||||||||||||||||||||||||||||||||||||||||||
Sbjct  134120  TACAGAATTACTCTATGAAGCGCCATATTTAAAAAGCTACCAAGACGAAGAGGATGAAGA  134061

Query  788     GGATGAGGAGGCAGATTGCCTTGAATATATTGACAATACTGATAAGATAATATAT  842
               |||||||||||||||||||||||||||||||||||||||||||||||||||||||
Sbjct  134060  GGATGAGGAGGCAGATTGCCTTGAATATATTGACAATACTGATAAGATAATATAT  134006


Range 3: 146027 to 146453

Score:296 bits(160), Expect:2e-75, 
Identities:339/428(79%),  Gaps:2/428(0%), Strand: Plus/Minus

Query  128     ATTATCATGTAAGAAAGCCAAGCGCAAGGGAGTATGATGATTGCTGCAATGAATTTTGGA  187
               ||||||||||||||||||||||||||||||||||||||||||||||||||||||||||||
Sbjct  146453  ATTATCATGTAAGAAAGCCAAGCGCAAGGGAGTATGATGATTGCTGCAATGAATTTTGGA  146394

Query  188     ATGTAACACCTTATGTTATTAAAGGATTGTGCCGTAAGGAAATTTTATTTGCTATTGATC  247
               |||||||||||||||||||||||||||||||||| || || ||  | ||||| || ||||
Sbjct  146393  ATGTAACACCTTATGTTATTAAAGGATTGTGCCGCAAAGAGATACTGTTTGCAATCGATC  146334

Query  248     ATTTTAATCAGATTGTTCGCCATGAGCTGCTGAGAATGATATCATGGAAGGTCGGCATCG  307
               || | || |||||| | ||   ||| || || || ||||| || |||||||| || ||  
Sbjct  146333  ATCTGAACCAGATTCTACGGTTTGAACTACTTAGGATGATGTCGTGGAAGGTTGGGATAA  146274

Query  308     AAACAGGCTTTAAATTAAGTGTAGGCAAGAACTATAAGTTTATTGAAAGGTATATATCCG  367
               | ||||  |||  ||||||||| || || || ||||||| |||| | |  || ||    |
Sbjct  146273  AGACAGAATTTTCATTAAGTGTTGGGAAAAATTATAAGTATATTAACAAATACATTGATG  146214

Query  368     AGGATTTGTGGGAGAAACTTTTGTCCACCTACCGGATGGATTCCTATGAAAACATATGGG  427
               | ||| | ||| | | | | || || || || || ||||||||||||||||| || ||| 
Sbjct  146213  AAGATCTATGGAATAGATTATTATCTACATATCGCATGGATTCCTATGAAAATATTTGG-  146155

Query  428     AAG-CATTATTTCTATGCCATCAATTGTTCAGGGCGGTATCCGGTGAGGTGGCGGAAAGG  486
               ||| |||||||| ||||||| |||||||||||||  || |||   ||||| || |||   
Sbjct  146154  AAGTCATTATTTATATGCCACCAATTGTTCAGGGAAGTGTCCAAAGAGGTAGCAGAACTA  146095

Query  487     CTTCATTATGCCTATCCGGAGTATGATAGGAATATAACAAAATATACCAGGGACATGTAT  546
               ||    | ||  ||||| ||||||| || ||| ||||||| |||||||  ||||||||||
Sbjct  146094  CTGGGGTTTGATTATCCAGAGTATGGTAAGAACATAACAAGATATACCGAGGACATGTAT  146035

Query  547     AAAAAATA  554
               ||||||||
Sbjct  146034  AAAAAATA  146027


>Staphylococcus aureus strain SR130 chromosome, complete genome
Sequence ID: CP047924.1 Length: 2799441
Range 1: 1989036 to 1989889

Score:1578 bits(854), Expect:0.0, 
Identities:854/854(100%),  Gaps:0/854(0%), Strand: Plus/Minus

Query  1777     TTATAATTAGCTTCTTGGGGTATCTTTAAATACTGTAGAAAAGAGGAAGGAAATAATAAA  1836
                ||||||||||||||||||||||||||||||||||||||||||||||||||||||||||||
Sbjct  1989889  TTATAATTAGCTTCTTGGGGTATCTTTAAATACTGTAGAAAAGAGGAAGGAAATAATAAA  1989830

Query  1837     TGGCTAAAATGAGAATATCACCGGAATTGAAAAAACTGATCGAAAAATACCGCTGCGTAA  1896
                ||||||||||||||||||||||||||||||||||||||||||||||||||||||||||||
Sbjct  1989829  TGGCTAAAATGAGAATATCACCGGAATTGAAAAAACTGATCGAAAAATACCGCTGCGTAA  1989770

Query  1897     AAGATACGGAAGGAATGTCTCCTGCTAAGGTATATAAGCTGGTGGGAGAAAATGAAAACC  1956
                ||||||||||||||||||||||||||||||||||||||||||||||||||||||||||||
Sbjct  1989769  AAGATACGGAAGGAATGTCTCCTGCTAAGGTATATAAGCTGGTGGGAGAAAATGAAAACC  1989710

Query  1957     TATATTTAAAAATGACGGACAGCCGGTATAAAGGGACCACCTATGATGTGGAACGGGAAA  2016
                ||||||||||||||||||||||||||||||||||||||||||||||||||||||||||||
Sbjct  1989709  TATATTTAAAAATGACGGACAGCCGGTATAAAGGGACCACCTATGATGTGGAACGGGAAA  1989650

Query  2017     AGGACATGATGCTATGGCTGGAAGGAAAGCTGCCTGTTCCAAAGGTCCTGCACTTTGAAC  2076
                ||||||||||||||||||||||||||||||||||||||||||||||||||||||||||||
Sbjct  1989649  AGGACATGATGCTATGGCTGGAAGGAAAGCTGCCTGTTCCAAAGGTCCTGCACTTTGAAC  1989590

Query  2077     GGCATGATGGCTGGAGCAATCTGCTCATGAGTGAGGCCGATGGCGTCCTTTGCTCGGAAG  2136
                ||||||||||||||||||||||||||||||||||||||||||||||||||||||||||||
Sbjct  1989589  GGCATGATGGCTGGAGCAATCTGCTCATGAGTGAGGCCGATGGCGTCCTTTGCTCGGAAG  1989530

Query  2137     AGTATGAAGATGAACAAAGCCCTGAAAAGATTATCGAGCTGTATGCGGAGTGCATCAGGC  2196
                ||||||||||||||||||||||||||||||||||||||||||||||||||||||||||||
Sbjct  1989529  AGTATGAAGATGAACAAAGCCCTGAAAAGATTATCGAGCTGTATGCGGAGTGCATCAGGC  1989470

Query  2197     TCTTTCACTCCATCGACATATCGGATTGTCCCTATACGAATAGCTTAGACAGCCGCTTAG  2256
                ||||||||||||||||||||||||||||||||||||||||||||||||||||||||||||
Sbjct  1989469  TCTTTCACTCCATCGACATATCGGATTGTCCCTATACGAATAGCTTAGACAGCCGCTTAG  1989410

Query  2257     CCGAATTGGATTACTTACTGAATAACGATCTGGCCGATGTGGATTGCGAAAACTGGGAAG  2316
                ||||||||||||||||||||||||||||||||||||||||||||||||||||||||||||
Sbjct  1989409  CCGAATTGGATTACTTACTGAATAACGATCTGGCCGATGTGGATTGCGAAAACTGGGAAG  1989350

Query  2317     AAGACACTCCATTTAAAGATCCGCGCGAGCTGTATGATTTTTTAAAGACGGAAAAGCCCG  2376
                ||||||||||||||||||||||||||||||||||||||||||||||||||||||||||||
Sbjct  1989349  AAGACACTCCATTTAAAGATCCGCGCGAGCTGTATGATTTTTTAAAGACGGAAAAGCCCG  1989290

Query  2377     AAGAGGAACTTGTCTTTTCCCACGGCGACCTGGGAGACAGCAACATCTTTGTGAAAGATG  2436
                ||||||||||||||||||||||||||||||||||||||||||||||||||||||||||||
Sbjct  1989289  AAGAGGAACTTGTCTTTTCCCACGGCGACCTGGGAGACAGCAACATCTTTGTGAAAGATG  1989230

Query  2437     GCAAAGTAAGTGGCTTTATTGATCTTGGGAGAAGCGGCAGGGCGGACAAGTGGTATGACA  2496
                ||||||||||||||||||||||||||||||||||||||||||||||||||||||||||||
Sbjct  1989229  GCAAAGTAAGTGGCTTTATTGATCTTGGGAGAAGCGGCAGGGCGGACAAGTGGTATGACA  1989170

Query  2497     TTGCCTTCTGCGTCCGGTCGATCAGGGAGGATATCGGGGAAGAACAGTATGTCGAGCTAT  2556
                ||||||||||||||||||||||||||||||||||||||||||||||||||||||||||||
Sbjct  1989169  TTGCCTTCTGCGTCCGGTCGATCAGGGAGGATATCGGGGAAGAACAGTATGTCGAGCTAT  1989110

Query  2557     TTTTTGACTTACTGGGGATCAAGCCTGATTGGGAGAAAATAAAATATTATATTTTACTGG  2616
                ||||||||||||||||||||||||||||||||||||||||||||||||||||||||||||
Sbjct  1989109  TTTTTGACTTACTGGGGATCAAGCCTGATTGGGAGAAAATAAAATATTATATTTTACTGG  1989050

Query  2617     ATGAATTGTTTTAG  2630
                ||||||||||||||
Sbjct  1989049  ATGAATTGTTTTAG  1989036


Range 2: 1990241 to 1990955

Score:1315 bits(712), Expect:0.0, 
Identities:714/715(99%),  Gaps:0/715(0%), Strand: Plus/Minus

Query  128      ATTATCATGTAAGAAAGCCAAGCGCAAGGGAGTATGATGATTGCTGCAATGAATTTTGGA  187
                ||||||||||||||||||||||||||||||||||||||||||||||||||||||||||||
Sbjct  1990955  ATTATCATGTAAGAAAGCCAAGCGCAAGGGAGTATGATGATTGCTGCAATGAATTTTGGA  1990896

Query  188      ATGTAACACCTTATGTTATTAAAGGATTGTGCCGTAAGGAAATTTTATTTGCTATTGATC  247
                ||||||||||||||||||||||||||||||||||||||||||||||||||||||||||||
Sbjct  1990895  ATGTAACACCTTATGTTATTAAAGGATTGTGCCGTAAGGAAATTTTATTTGCTATTGATC  1990836

Query  248      ATTTTAATCAGATTGTTCGCCATGAGCTGCTGAGAATGATATCATGGAAGGTCGGCATCG  307
                ||||||||||||||||||||||||||||||||||||||||||||||||||||||||||||
Sbjct  1990835  ATTTTAATCAGATTGTTCGCCATGAGCTGCTGAGAATGATATCATGGAAGGTCGGCATCG  1990776

Query  308      AAACAGGCTTTAAATTAAGTGTAGGCAAGAACTATAAGTTTATTGAAAGGTATATATCCG  367
                ||||||||||||||||||||||||||||||||||||||||||||||||||||||||||||
Sbjct  1990775  AAACAGGCTTTAAATTAAGTGTAGGCAAGAACTATAAGTTTATTGAAAGGTATATATCCG  1990716

Query  368      AGGATTTGTGGGAGAAACTTTTGTCCACCTACCGGATGGATTCCTATGAAAACATATGGG  427
                ||||||||||||||||||||||||||||||||||||||||||||||||||||||||||||
Sbjct  1990715  AGGATTTGTGGGAGAAACTTTTGTCCACCTACCGGATGGATTCCTATGAAAACATATGGG  1990656

Query  428      AAGCATTATTTCTATGCCATCAATTGTTCAGGGCGGTATCCGGTGAGGTGGCGGAAAGGC  487
                |||||||||||||||||||||||||||||||||||||||||||||||||| |||||||||
Sbjct  1990655  AAGCATTATTTCTATGCCATCAATTGTTCAGGGCGGTATCCGGTGAGGTGTCGGAAAGGC  1990596

Query  488      TTCATTATGCCTATCCGGAGTATGATAGGAATATAACAAAATATACCAGGGACATGTATA  547
                ||||||||||||||||||||||||||||||||||||||||||||||||||||||||||||
Sbjct  1990595  TTCATTATGCCTATCCGGAGTATGATAGGAATATAACAAAATATACCAGGGACATGTATA  1990536

Query  548      AAAAATACACTGGTAAAACCGGCTGCCTGGATAGCACATATGCCGCTGATATAGAAGAGA  607
                ||||||||||||||||||||||||||||||||||||||||||||||||||||||||||||
Sbjct  1990535  AAAAATACACTGGTAAAACCGGCTGCCTGGATAGCACATATGCCGCTGATATAGAAGAGA  1990476

Query  608      GGCGGGAACAGTGATTACAGAAATGAAAGCAGGGCACCTGAAAGATATCGATAAACCCAG  667
                ||||||||||||||||||||||||||||||||||||||||||||||||||||||||||||
Sbjct  1990475  GGCGGGAACAGTGATTACAGAAATGAAAGCAGGGCACCTGAAAGATATCGATAAACCCAG  1990416

Query  668      CGAACCATTTGAGGTGATAGGTAAGATTATACCGAGGTATGAAAACGAGAATTGGACCTT  727
                ||||||||||||||||||||||||||||||||||||||||||||||||||||||||||||
Sbjct  1990415  CGAACCATTTGAGGTGATAGGTAAGATTATACCGAGGTATGAAAACGAGAATTGGACCTT  1990356

Query  728      TACAGAATTACTCTATGAAGCGCCATATTTAAAAAGCTACCAAGACGAAGAGGATGAAGA  787
                ||||||||||||||||||||||||||||||||||||||||||||||||||||||||||||
Sbjct  1990355  TACAGAATTACTCTATGAAGCGCCATATTTAAAAAGCTACCAAGACGAAGAGGATGAAGA  1990296

Query  788      GGATGAGGAGGCAGATTGCCTTGAATATATTGACAATACTGATAAGATAATATAT  842
                |||||||||||||||||||||||||||||||||||||||||||||||||||||||
Sbjct  1990295  GGATGAGGAGGCAGATTGCCTTGAATATATTGACAATACTGATAAGATAATATAT  1990241


>Staphylococcus aureus strain SR231 chromosome, complete genome
Sequence ID: CP047922.1 Length: 2890366
Range 1: 2064420 to 2065273

Score:1578 bits(854), Expect:0.0, 
Identities:854/854(100%),  Gaps:0/854(0%), Strand: Plus/Minus

Query  1777     TTATAATTAGCTTCTTGGGGTATCTTTAAATACTGTAGAAAAGAGGAAGGAAATAATAAA  1836
                ||||||||||||||||||||||||||||||||||||||||||||||||||||||||||||
Sbjct  2065273  TTATAATTAGCTTCTTGGGGTATCTTTAAATACTGTAGAAAAGAGGAAGGAAATAATAAA  2065214

Query  1837     TGGCTAAAATGAGAATATCACCGGAATTGAAAAAACTGATCGAAAAATACCGCTGCGTAA  1896
                ||||||||||||||||||||||||||||||||||||||||||||||||||||||||||||
Sbjct  2065213  TGGCTAAAATGAGAATATCACCGGAATTGAAAAAACTGATCGAAAAATACCGCTGCGTAA  2065154

Query  1897     AAGATACGGAAGGAATGTCTCCTGCTAAGGTATATAAGCTGGTGGGAGAAAATGAAAACC  1956
                ||||||||||||||||||||||||||||||||||||||||||||||||||||||||||||
Sbjct  2065153  AAGATACGGAAGGAATGTCTCCTGCTAAGGTATATAAGCTGGTGGGAGAAAATGAAAACC  2065094

Query  1957     TATATTTAAAAATGACGGACAGCCGGTATAAAGGGACCACCTATGATGTGGAACGGGAAA  2016
                ||||||||||||||||||||||||||||||||||||||||||||||||||||||||||||
Sbjct  2065093  TATATTTAAAAATGACGGACAGCCGGTATAAAGGGACCACCTATGATGTGGAACGGGAAA  2065034

Query  2017     AGGACATGATGCTATGGCTGGAAGGAAAGCTGCCTGTTCCAAAGGTCCTGCACTTTGAAC  2076
                ||||||||||||||||||||||||||||||||||||||||||||||||||||||||||||
Sbjct  2065033  AGGACATGATGCTATGGCTGGAAGGAAAGCTGCCTGTTCCAAAGGTCCTGCACTTTGAAC  2064974

Query  2077     GGCATGATGGCTGGAGCAATCTGCTCATGAGTGAGGCCGATGGCGTCCTTTGCTCGGAAG  2136
                ||||||||||||||||||||||||||||||||||||||||||||||||||||||||||||
Sbjct  2064973  GGCATGATGGCTGGAGCAATCTGCTCATGAGTGAGGCCGATGGCGTCCTTTGCTCGGAAG  2064914

Query  2137     AGTATGAAGATGAACAAAGCCCTGAAAAGATTATCGAGCTGTATGCGGAGTGCATCAGGC  2196
                ||||||||||||||||||||||||||||||||||||||||||||||||||||||||||||
Sbjct  2064913  AGTATGAAGATGAACAAAGCCCTGAAAAGATTATCGAGCTGTATGCGGAGTGCATCAGGC  2064854

Query  2197     TCTTTCACTCCATCGACATATCGGATTGTCCCTATACGAATAGCTTAGACAGCCGCTTAG  2256
                ||||||||||||||||||||||||||||||||||||||||||||||||||||||||||||
Sbjct  2064853  TCTTTCACTCCATCGACATATCGGATTGTCCCTATACGAATAGCTTAGACAGCCGCTTAG  2064794

Query  2257     CCGAATTGGATTACTTACTGAATAACGATCTGGCCGATGTGGATTGCGAAAACTGGGAAG  2316
                ||||||||||||||||||||||||||||||||||||||||||||||||||||||||||||
Sbjct  2064793  CCGAATTGGATTACTTACTGAATAACGATCTGGCCGATGTGGATTGCGAAAACTGGGAAG  2064734

Query  2317     AAGACACTCCATTTAAAGATCCGCGCGAGCTGTATGATTTTTTAAAGACGGAAAAGCCCG  2376
                ||||||||||||||||||||||||||||||||||||||||||||||||||||||||||||
Sbjct  2064733  AAGACACTCCATTTAAAGATCCGCGCGAGCTGTATGATTTTTTAAAGACGGAAAAGCCCG  2064674

Query  2377     AAGAGGAACTTGTCTTTTCCCACGGCGACCTGGGAGACAGCAACATCTTTGTGAAAGATG  2436
                ||||||||||||||||||||||||||||||||||||||||||||||||||||||||||||
Sbjct  2064673  AAGAGGAACTTGTCTTTTCCCACGGCGACCTGGGAGACAGCAACATCTTTGTGAAAGATG  2064614

Query  2437     GCAAAGTAAGTGGCTTTATTGATCTTGGGAGAAGCGGCAGGGCGGACAAGTGGTATGACA  2496
                ||||||||||||||||||||||||||||||||||||||||||||||||||||||||||||
Sbjct  2064613  GCAAAGTAAGTGGCTTTATTGATCTTGGGAGAAGCGGCAGGGCGGACAAGTGGTATGACA  2064554

Query  2497     TTGCCTTCTGCGTCCGGTCGATCAGGGAGGATATCGGGGAAGAACAGTATGTCGAGCTAT  2556
                ||||||||||||||||||||||||||||||||||||||||||||||||||||||||||||
Sbjct  2064553  TTGCCTTCTGCGTCCGGTCGATCAGGGAGGATATCGGGGAAGAACAGTATGTCGAGCTAT  2064494

Query  2557     TTTTTGACTTACTGGGGATCAAGCCTGATTGGGAGAAAATAAAATATTATATTTTACTGG  2616
                ||||||||||||||||||||||||||||||||||||||||||||||||||||||||||||
Sbjct  2064493  TTTTTGACTTACTGGGGATCAAGCCTGATTGGGAGAAAATAAAATATTATATTTTACTGG  2064434

Query  2617     ATGAATTGTTTTAG  2630
                ||||||||||||||
Sbjct  2064433  ATGAATTGTTTTAG  2064420


Range 2: 2065625 to 2066339

Score:1321 bits(715), Expect:0.0, 
Identities:715/715(100%),  Gaps:0/715(0%), Strand: Plus/Minus

Query  128      ATTATCATGTAAGAAAGCCAAGCGCAAGGGAGTATGATGATTGCTGCAATGAATTTTGGA  187
                ||||||||||||||||||||||||||||||||||||||||||||||||||||||||||||
Sbjct  2066339  ATTATCATGTAAGAAAGCCAAGCGCAAGGGAGTATGATGATTGCTGCAATGAATTTTGGA  2066280

Query  188      ATGTAACACCTTATGTTATTAAAGGATTGTGCCGTAAGGAAATTTTATTTGCTATTGATC  247
                ||||||||||||||||||||||||||||||||||||||||||||||||||||||||||||
Sbjct  2066279  ATGTAACACCTTATGTTATTAAAGGATTGTGCCGTAAGGAAATTTTATTTGCTATTGATC  2066220

Query  248      ATTTTAATCAGATTGTTCGCCATGAGCTGCTGAGAATGATATCATGGAAGGTCGGCATCG  307
                ||||||||||||||||||||||||||||||||||||||||||||||||||||||||||||
Sbjct  2066219  ATTTTAATCAGATTGTTCGCCATGAGCTGCTGAGAATGATATCATGGAAGGTCGGCATCG  2066160

Query  308      AAACAGGCTTTAAATTAAGTGTAGGCAAGAACTATAAGTTTATTGAAAGGTATATATCCG  367
                ||||||||||||||||||||||||||||||||||||||||||||||||||||||||||||
Sbjct  2066159  AAACAGGCTTTAAATTAAGTGTAGGCAAGAACTATAAGTTTATTGAAAGGTATATATCCG  2066100

Query  368      AGGATTTGTGGGAGAAACTTTTGTCCACCTACCGGATGGATTCCTATGAAAACATATGGG  427
                ||||||||||||||||||||||||||||||||||||||||||||||||||||||||||||
Sbjct  2066099  AGGATTTGTGGGAGAAACTTTTGTCCACCTACCGGATGGATTCCTATGAAAACATATGGG  2066040

Query  428      AAGCATTATTTCTATGCCATCAATTGTTCAGGGCGGTATCCGGTGAGGTGGCGGAAAGGC  487
                ||||||||||||||||||||||||||||||||||||||||||||||||||||||||||||
Sbjct  2066039  AAGCATTATTTCTATGCCATCAATTGTTCAGGGCGGTATCCGGTGAGGTGGCGGAAAGGC  2065980

Query  488      TTCATTATGCCTATCCGGAGTATGATAGGAATATAACAAAATATACCAGGGACATGTATA  547
                ||||||||||||||||||||||||||||||||||||||||||||||||||||||||||||
Sbjct  2065979  TTCATTATGCCTATCCGGAGTATGATAGGAATATAACAAAATATACCAGGGACATGTATA  2065920

Query  548      AAAAATACACTGGTAAAACCGGCTGCCTGGATAGCACATATGCCGCTGATATAGAAGAGA  607
                ||||||||||||||||||||||||||||||||||||||||||||||||||||||||||||
Sbjct  2065919  AAAAATACACTGGTAAAACCGGCTGCCTGGATAGCACATATGCCGCTGATATAGAAGAGA  2065860

Query  608      GGCGGGAACAGTGATTACAGAAATGAAAGCAGGGCACCTGAAAGATATCGATAAACCCAG  667
                ||||||||||||||||||||||||||||||||||||||||||||||||||||||||||||
Sbjct  2065859  GGCGGGAACAGTGATTACAGAAATGAAAGCAGGGCACCTGAAAGATATCGATAAACCCAG  2065800

Query  668      CGAACCATTTGAGGTGATAGGTAAGATTATACCGAGGTATGAAAACGAGAATTGGACCTT  727
                ||||||||||||||||||||||||||||||||||||||||||||||||||||||||||||
Sbjct  2065799  CGAACCATTTGAGGTGATAGGTAAGATTATACCGAGGTATGAAAACGAGAATTGGACCTT  2065740

Query  728      TACAGAATTACTCTATGAAGCGCCATATTTAAAAAGCTACCAAGACGAAGAGGATGAAGA  787
                ||||||||||||||||||||||||||||||||||||||||||||||||||||||||||||
Sbjct  2065739  TACAGAATTACTCTATGAAGCGCCATATTTAAAAAGCTACCAAGACGAAGAGGATGAAGA  2065680

Query  788      GGATGAGGAGGCAGATTGCCTTGAATATATTGACAATACTGATAAGATAATATAT  842
                |||||||||||||||||||||||||||||||||||||||||||||||||||||||
Sbjct  2065679  GGATGAGGAGGCAGATTGCCTTGAATATATTGACAATACTGATAAGATAATATAT  2065625


>Enterococcus faecalis isolate TM6294 genome assembly, plasmid: contig000002
Sequence ID: OD940432.1 Length: 75362
Range 1: 50119 to 50972

Score:1578 bits(854), Expect:0.0, 
Identities:854/854(100%),  Gaps:0/854(0%), Strand: Plus/Minus

Query  1777   TTATAATTAGCTTCTTGGGGTATCTTTAAATACTGTAGAAAAGAGGAAGGAAATAATAAA  1836
              ||||||||||||||||||||||||||||||||||||||||||||||||||||||||||||
Sbjct  50972  TTATAATTAGCTTCTTGGGGTATCTTTAAATACTGTAGAAAAGAGGAAGGAAATAATAAA  50913

Query  1837   TGGCTAAAATGAGAATATCACCGGAATTGAAAAAACTGATCGAAAAATACCGCTGCGTAA  1896
              ||||||||||||||||||||||||||||||||||||||||||||||||||||||||||||
Sbjct  50912  TGGCTAAAATGAGAATATCACCGGAATTGAAAAAACTGATCGAAAAATACCGCTGCGTAA  50853

Query  1897   AAGATACGGAAGGAATGTCTCCTGCTAAGGTATATAAGCTGGTGGGAGAAAATGAAAACC  1956
              ||||||||||||||||||||||||||||||||||||||||||||||||||||||||||||
Sbjct  50852  AAGATACGGAAGGAATGTCTCCTGCTAAGGTATATAAGCTGGTGGGAGAAAATGAAAACC  50793

Query  1957   TATATTTAAAAATGACGGACAGCCGGTATAAAGGGACCACCTATGATGTGGAACGGGAAA  2016
              ||||||||||||||||||||||||||||||||||||||||||||||||||||||||||||
Sbjct  50792  TATATTTAAAAATGACGGACAGCCGGTATAAAGGGACCACCTATGATGTGGAACGGGAAA  50733

Query  2017   AGGACATGATGCTATGGCTGGAAGGAAAGCTGCCTGTTCCAAAGGTCCTGCACTTTGAAC  2076
              ||||||||||||||||||||||||||||||||||||||||||||||||||||||||||||
Sbjct  50732  AGGACATGATGCTATGGCTGGAAGGAAAGCTGCCTGTTCCAAAGGTCCTGCACTTTGAAC  50673

Query  2077   GGCATGATGGCTGGAGCAATCTGCTCATGAGTGAGGCCGATGGCGTCCTTTGCTCGGAAG  2136
              ||||||||||||||||||||||||||||||||||||||||||||||||||||||||||||
Sbjct  50672  GGCATGATGGCTGGAGCAATCTGCTCATGAGTGAGGCCGATGGCGTCCTTTGCTCGGAAG  50613

Query  2137   AGTATGAAGATGAACAAAGCCCTGAAAAGATTATCGAGCTGTATGCGGAGTGCATCAGGC  2196
              ||||||||||||||||||||||||||||||||||||||||||||||||||||||||||||
Sbjct  50612  AGTATGAAGATGAACAAAGCCCTGAAAAGATTATCGAGCTGTATGCGGAGTGCATCAGGC  50553

Query  2197   TCTTTCACTCCATCGACATATCGGATTGTCCCTATACGAATAGCTTAGACAGCCGCTTAG  2256
              ||||||||||||||||||||||||||||||||||||||||||||||||||||||||||||
Sbjct  50552  TCTTTCACTCCATCGACATATCGGATTGTCCCTATACGAATAGCTTAGACAGCCGCTTAG  50493

Query  2257   CCGAATTGGATTACTTACTGAATAACGATCTGGCCGATGTGGATTGCGAAAACTGGGAAG  2316
              ||||||||||||||||||||||||||||||||||||||||||||||||||||||||||||
Sbjct  50492  CCGAATTGGATTACTTACTGAATAACGATCTGGCCGATGTGGATTGCGAAAACTGGGAAG  50433

Query  2317   AAGACACTCCATTTAAAGATCCGCGCGAGCTGTATGATTTTTTAAAGACGGAAAAGCCCG  2376
              ||||||||||||||||||||||||||||||||||||||||||||||||||||||||||||
Sbjct  50432  AAGACACTCCATTTAAAGATCCGCGCGAGCTGTATGATTTTTTAAAGACGGAAAAGCCCG  50373

Query  2377   AAGAGGAACTTGTCTTTTCCCACGGCGACCTGGGAGACAGCAACATCTTTGTGAAAGATG  2436
              ||||||||||||||||||||||||||||||||||||||||||||||||||||||||||||
Sbjct  50372  AAGAGGAACTTGTCTTTTCCCACGGCGACCTGGGAGACAGCAACATCTTTGTGAAAGATG  50313

Query  2437   GCAAAGTAAGTGGCTTTATTGATCTTGGGAGAAGCGGCAGGGCGGACAAGTGGTATGACA  2496
              ||||||||||||||||||||||||||||||||||||||||||||||||||||||||||||
Sbjct  50312  GCAAAGTAAGTGGCTTTATTGATCTTGGGAGAAGCGGCAGGGCGGACAAGTGGTATGACA  50253

Query  2497   TTGCCTTCTGCGTCCGGTCGATCAGGGAGGATATCGGGGAAGAACAGTATGTCGAGCTAT  2556
              ||||||||||||||||||||||||||||||||||||||||||||||||||||||||||||
Sbjct  50252  TTGCCTTCTGCGTCCGGTCGATCAGGGAGGATATCGGGGAAGAACAGTATGTCGAGCTAT  50193

Query  2557   TTTTTGACTTACTGGGGATCAAGCCTGATTGGGAGAAAATAAAATATTATATTTTACTGG  2616
              ||||||||||||||||||||||||||||||||||||||||||||||||||||||||||||
Sbjct  50192  TTTTTGACTTACTGGGGATCAAGCCTGATTGGGAGAAAATAAAATATTATATTTTACTGG  50133

Query  2617   ATGAATTGTTTTAG  2630
              ||||||||||||||
Sbjct  50132  ATGAATTGTTTTAG  50119


Range 2: 51324 to 52038

Score:1321 bits(715), Expect:0.0, 
Identities:715/715(100%),  Gaps:0/715(0%), Strand: Plus/Minus

Query  128    ATTATCATGTAAGAAAGCCAAGCGCAAGGGAGTATGATGATTGCTGCAATGAATTTTGGA  187
              ||||||||||||||||||||||||||||||||||||||||||||||||||||||||||||
Sbjct  52038  ATTATCATGTAAGAAAGCCAAGCGCAAGGGAGTATGATGATTGCTGCAATGAATTTTGGA  51979

Query  188    ATGTAACACCTTATGTTATTAAAGGATTGTGCCGTAAGGAAATTTTATTTGCTATTGATC  247
              ||||||||||||||||||||||||||||||||||||||||||||||||||||||||||||
Sbjct  51978  ATGTAACACCTTATGTTATTAAAGGATTGTGCCGTAAGGAAATTTTATTTGCTATTGATC  51919

Query  248    ATTTTAATCAGATTGTTCGCCATGAGCTGCTGAGAATGATATCATGGAAGGTCGGCATCG  307
              ||||||||||||||||||||||||||||||||||||||||||||||||||||||||||||
Sbjct  51918  ATTTTAATCAGATTGTTCGCCATGAGCTGCTGAGAATGATATCATGGAAGGTCGGCATCG  51859

Query  308    AAACAGGCTTTAAATTAAGTGTAGGCAAGAACTATAAGTTTATTGAAAGGTATATATCCG  367
              ||||||||||||||||||||||||||||||||||||||||||||||||||||||||||||
Sbjct  51858  AAACAGGCTTTAAATTAAGTGTAGGCAAGAACTATAAGTTTATTGAAAGGTATATATCCG  51799

Query  368    AGGATTTGTGGGAGAAACTTTTGTCCACCTACCGGATGGATTCCTATGAAAACATATGGG  427
              ||||||||||||||||||||||||||||||||||||||||||||||||||||||||||||
Sbjct  51798  AGGATTTGTGGGAGAAACTTTTGTCCACCTACCGGATGGATTCCTATGAAAACATATGGG  51739

Query  428    AAGCATTATTTCTATGCCATCAATTGTTCAGGGCGGTATCCGGTGAGGTGGCGGAAAGGC  487
              ||||||||||||||||||||||||||||||||||||||||||||||||||||||||||||
Sbjct  51738  AAGCATTATTTCTATGCCATCAATTGTTCAGGGCGGTATCCGGTGAGGTGGCGGAAAGGC  51679

Query  488    TTCATTATGCCTATCCGGAGTATGATAGGAATATAACAAAATATACCAGGGACATGTATA  547
              ||||||||||||||||||||||||||||||||||||||||||||||||||||||||||||
Sbjct  51678  TTCATTATGCCTATCCGGAGTATGATAGGAATATAACAAAATATACCAGGGACATGTATA  51619

Query  548    AAAAATACACTGGTAAAACCGGCTGCCTGGATAGCACATATGCCGCTGATATAGAAGAGA  607
              ||||||||||||||||||||||||||||||||||||||||||||||||||||||||||||
Sbjct  51618  AAAAATACACTGGTAAAACCGGCTGCCTGGATAGCACATATGCCGCTGATATAGAAGAGA  51559

Query  608    GGCGGGAACAGTGATTACAGAAATGAAAGCAGGGCACCTGAAAGATATCGATAAACCCAG  667
              ||||||||||||||||||||||||||||||||||||||||||||||||||||||||||||
Sbjct  51558  GGCGGGAACAGTGATTACAGAAATGAAAGCAGGGCACCTGAAAGATATCGATAAACCCAG  51499

Query  668    CGAACCATTTGAGGTGATAGGTAAGATTATACCGAGGTATGAAAACGAGAATTGGACCTT  727
              ||||||||||||||||||||||||||||||||||||||||||||||||||||||||||||
Sbjct  51498  CGAACCATTTGAGGTGATAGGTAAGATTATACCGAGGTATGAAAACGAGAATTGGACCTT  51439

Query  728    TACAGAATTACTCTATGAAGCGCCATATTTAAAAAGCTACCAAGACGAAGAGGATGAAGA  787
              ||||||||||||||||||||||||||||||||||||||||||||||||||||||||||||
Sbjct  51438  TACAGAATTACTCTATGAAGCGCCATATTTAAAAAGCTACCAAGACGAAGAGGATGAAGA  51379

Query  788    GGATGAGGAGGCAGATTGCCTTGAATATATTGACAATACTGATAAGATAATATAT  842
              |||||||||||||||||||||||||||||||||||||||||||||||||||||||
Sbjct  51378  GGATGAGGAGGCAGATTGCCTTGAATATATTGACAATACTGATAAGATAATATAT  51324


Range 3: 61903 to 62329

Score:296 bits(160), Expect:2e-75, 
Identities:339/428(79%),  Gaps:2/428(0%), Strand: Plus/Minus

Query  128    ATTATCATGTAAGAAAGCCAAGCGCAAGGGAGTATGATGATTGCTGCAATGAATTTTGGA  187
              ||||||||||||||||||||||||||||||||||||||||||||||||||||||||||||
Sbjct  62329  ATTATCATGTAAGAAAGCCAAGCGCAAGGGAGTATGATGATTGCTGCAATGAATTTTGGA  62270

Query  188    ATGTAACACCTTATGTTATTAAAGGATTGTGCCGTAAGGAAATTTTATTTGCTATTGATC  247
              |||||||||||||||||||||||||||||||||| || || ||  | ||||| || ||||
Sbjct  62269  ATGTAACACCTTATGTTATTAAAGGATTGTGCCGCAAAGAGATACTGTTTGCAATCGATC  62210

Query  248    ATTTTAATCAGATTGTTCGCCATGAGCTGCTGAGAATGATATCATGGAAGGTCGGCATCG  307
              || | || |||||| | ||   ||| || || || ||||| || |||||||| || ||  
Sbjct  62209  ATCTGAACCAGATTCTACGGTTTGAACTACTTAGGATGATGTCGTGGAAGGTTGGGATAA  62150

Query  308    AAACAGGCTTTAAATTAAGTGTAGGCAAGAACTATAAGTTTATTGAAAGGTATATATCCG  367
              | ||||  |||  ||||||||| || || || ||||||| |||| | |  || ||    |
Sbjct  62149  AGACAGAATTTTCATTAAGTGTTGGGAAAAATTATAAGTATATTAACAAATACATTGATG  62090

Query  368    AGGATTTGTGGGAGAAACTTTTGTCCACCTACCGGATGGATTCCTATGAAAACATATGGG  427
              | ||| | ||| | | | | || || || || || ||||||||||||||||| || ||| 
Sbjct  62089  AAGATCTATGGAATAGATTATTATCTACATATCGCATGGATTCCTATGAAAATATTTGG-  62031

Query  428    AAG-CATTATTTCTATGCCATCAATTGTTCAGGGCGGTATCCGGTGAGGTGGCGGAAAGG  486
              ||| |||||||| ||||||| |||||||||||||  || |||   ||||| || |||   
Sbjct  62030  AAGTCATTATTTATATGCCACCAATTGTTCAGGGAAGTGTCCAAAGAGGTAGCAGAACTA  61971

Query  487    CTTCATTATGCCTATCCGGAGTATGATAGGAATATAACAAAATATACCAGGGACATGTAT  546
              ||    | ||  ||||| ||||||| || ||| ||||||| |||||||  ||||||||||
Sbjct  61970  CTGGGGTTTGATTATCCAGAGTATGGTAAGAACATAACAAGATATACCGAGGACATGTAT  61911

Query  547    AAAAAATA  554
              ||||||||
Sbjct  61910  AAAAAATA  61903


>Enterococcus faecalis isolate WE0851 genome assembly, plasmid: contig000004
Sequence ID: OD940425.1 Length: 10826
Range 1: 9227 to 10080

Score:1578 bits(854), Expect:0.0, 
Identities:854/854(100%),  Gaps:0/854(0%), Strand: Plus/Minus

Query  1777   TTATAATTAGCTTCTTGGGGTATCTTTAAATACTGTAGAAAAGAGGAAGGAAATAATAAA  1836
              ||||||||||||||||||||||||||||||||||||||||||||||||||||||||||||
Sbjct  10080  TTATAATTAGCTTCTTGGGGTATCTTTAAATACTGTAGAAAAGAGGAAGGAAATAATAAA  10021

Query  1837   TGGCTAAAATGAGAATATCACCGGAATTGAAAAAACTGATCGAAAAATACCGCTGCGTAA  1896
              ||||||||||||||||||||||||||||||||||||||||||||||||||||||||||||
Sbjct  10020  TGGCTAAAATGAGAATATCACCGGAATTGAAAAAACTGATCGAAAAATACCGCTGCGTAA  9961

Query  1897   AAGATACGGAAGGAATGTCTCCTGCTAAGGTATATAAGCTGGTGGGAGAAAATGAAAACC  1956
              ||||||||||||||||||||||||||||||||||||||||||||||||||||||||||||
Sbjct  9960   AAGATACGGAAGGAATGTCTCCTGCTAAGGTATATAAGCTGGTGGGAGAAAATGAAAACC  9901

Query  1957   TATATTTAAAAATGACGGACAGCCGGTATAAAGGGACCACCTATGATGTGGAACGGGAAA  2016
              ||||||||||||||||||||||||||||||||||||||||||||||||||||||||||||
Sbjct  9900   TATATTTAAAAATGACGGACAGCCGGTATAAAGGGACCACCTATGATGTGGAACGGGAAA  9841

Query  2017   AGGACATGATGCTATGGCTGGAAGGAAAGCTGCCTGTTCCAAAGGTCCTGCACTTTGAAC  2076
              ||||||||||||||||||||||||||||||||||||||||||||||||||||||||||||
Sbjct  9840   AGGACATGATGCTATGGCTGGAAGGAAAGCTGCCTGTTCCAAAGGTCCTGCACTTTGAAC  9781

Query  2077   GGCATGATGGCTGGAGCAATCTGCTCATGAGTGAGGCCGATGGCGTCCTTTGCTCGGAAG  2136
              ||||||||||||||||||||||||||||||||||||||||||||||||||||||||||||
Sbjct  9780   GGCATGATGGCTGGAGCAATCTGCTCATGAGTGAGGCCGATGGCGTCCTTTGCTCGGAAG  9721

Query  2137   AGTATGAAGATGAACAAAGCCCTGAAAAGATTATCGAGCTGTATGCGGAGTGCATCAGGC  2196
              ||||||||||||||||||||||||||||||||||||||||||||||||||||||||||||
Sbjct  9720   AGTATGAAGATGAACAAAGCCCTGAAAAGATTATCGAGCTGTATGCGGAGTGCATCAGGC  9661

Query  2197   TCTTTCACTCCATCGACATATCGGATTGTCCCTATACGAATAGCTTAGACAGCCGCTTAG  2256
              ||||||||||||||||||||||||||||||||||||||||||||||||||||||||||||
Sbjct  9660   TCTTTCACTCCATCGACATATCGGATTGTCCCTATACGAATAGCTTAGACAGCCGCTTAG  9601

Query  2257   CCGAATTGGATTACTTACTGAATAACGATCTGGCCGATGTGGATTGCGAAAACTGGGAAG  2316
              ||||||||||||||||||||||||||||||||||||||||||||||||||||||||||||
Sbjct  9600   CCGAATTGGATTACTTACTGAATAACGATCTGGCCGATGTGGATTGCGAAAACTGGGAAG  9541

Query  2317   AAGACACTCCATTTAAAGATCCGCGCGAGCTGTATGATTTTTTAAAGACGGAAAAGCCCG  2376
              ||||||||||||||||||||||||||||||||||||||||||||||||||||||||||||
Sbjct  9540   AAGACACTCCATTTAAAGATCCGCGCGAGCTGTATGATTTTTTAAAGACGGAAAAGCCCG  9481

Query  2377   AAGAGGAACTTGTCTTTTCCCACGGCGACCTGGGAGACAGCAACATCTTTGTGAAAGATG  2436
              ||||||||||||||||||||||||||||||||||||||||||||||||||||||||||||
Sbjct  9480   AAGAGGAACTTGTCTTTTCCCACGGCGACCTGGGAGACAGCAACATCTTTGTGAAAGATG  9421

Query  2437   GCAAAGTAAGTGGCTTTATTGATCTTGGGAGAAGCGGCAGGGCGGACAAGTGGTATGACA  2496
              ||||||||||||||||||||||||||||||||||||||||||||||||||||||||||||
Sbjct  9420   GCAAAGTAAGTGGCTTTATTGATCTTGGGAGAAGCGGCAGGGCGGACAAGTGGTATGACA  9361

Query  2497   TTGCCTTCTGCGTCCGGTCGATCAGGGAGGATATCGGGGAAGAACAGTATGTCGAGCTAT  2556
              ||||||||||||||||||||||||||||||||||||||||||||||||||||||||||||
Sbjct  9360   TTGCCTTCTGCGTCCGGTCGATCAGGGAGGATATCGGGGAAGAACAGTATGTCGAGCTAT  9301

Query  2557   TTTTTGACTTACTGGGGATCAAGCCTGATTGGGAGAAAATAAAATATTATATTTTACTGG  2616
              ||||||||||||||||||||||||||||||||||||||||||||||||||||||||||||
Sbjct  9300   TTTTTGACTTACTGGGGATCAAGCCTGATTGGGAGAAAATAAAATATTATATTTTACTGG  9241

Query  2617   ATGAATTGTTTTAG  2630
              ||||||||||||||
Sbjct  9240   ATGAATTGTTTTAG  9227


Range 2: 10432 to 10826

Score:730 bits(395), Expect:0.0, 
Identities:395/395(100%),  Gaps:0/395(0%), Strand: Plus/Minus

Query  448    CAATTGTTCAGGGCGGTATCCGGTGAGGTGGCGGAAAGGCTTCATTATGCCTATCCGGAG  507
              ||||||||||||||||||||||||||||||||||||||||||||||||||||||||||||
Sbjct  10826  CAATTGTTCAGGGCGGTATCCGGTGAGGTGGCGGAAAGGCTTCATTATGCCTATCCGGAG  10767

Query  508    TATGATAGGAATATAACAAAATATACCAGGGACATGTATAAAAAATACACTGGTAAAACC  567
              ||||||||||||||||||||||||||||||||||||||||||||||||||||||||||||
Sbjct  10766  TATGATAGGAATATAACAAAATATACCAGGGACATGTATAAAAAATACACTGGTAAAACC  10707

Query  568    GGCTGCCTGGATAGCACATATGCCGCTGATATAGAAGAGAGGCGGGAACAGTGATTACAG  627
              ||||||||||||||||||||||||||||||||||||||||||||||||||||||||||||
Sbjct  10706  GGCTGCCTGGATAGCACATATGCCGCTGATATAGAAGAGAGGCGGGAACAGTGATTACAG  10647

Query  628    AAATGAAAGCAGGGCACCTGAAAGATATCGATAAACCCAGCGAACCATTTGAGGTGATAG  687
              ||||||||||||||||||||||||||||||||||||||||||||||||||||||||||||
Sbjct  10646  AAATGAAAGCAGGGCACCTGAAAGATATCGATAAACCCAGCGAACCATTTGAGGTGATAG  10587

Query  688    GTAAGATTATACCGAGGTATGAAAACGAGAATTGGACCTTTACAGAATTACTCTATGAAG  747
              ||||||||||||||||||||||||||||||||||||||||||||||||||||||||||||
Sbjct  10586  GTAAGATTATACCGAGGTATGAAAACGAGAATTGGACCTTTACAGAATTACTCTATGAAG  10527

Query  748    CGCCATATTTAAAAAGCTACCAAGACGAAGAGGATGAAGAGGATGAGGAGGCAGATTGCC  807
              ||||||||||||||||||||||||||||||||||||||||||||||||||||||||||||
Sbjct  10526  CGCCATATTTAAAAAGCTACCAAGACGAAGAGGATGAAGAGGATGAGGAGGCAGATTGCC  10467

Query  808    TTGAATATATTGACAATACTGATAAGATAATATAT  842
              |||||||||||||||||||||||||||||||||||
Sbjct  10466  TTGAATATATTGACAATACTGATAAGATAATATAT  10432


Range 3: 1 to 320

Score:592 bits(320), Expect:2e-164, 
Identities:320/320(100%),  Gaps:0/320(0%), Strand: Plus/Minus

Query  128  ATTATCATGTAAGAAAGCCAAGCGCAAGGGAGTATGATGATTGCTGCAATGAATTTTGGA  187
            ||||||||||||||||||||||||||||||||||||||||||||||||||||||||||||
Sbjct  320  ATTATCATGTAAGAAAGCCAAGCGCAAGGGAGTATGATGATTGCTGCAATGAATTTTGGA  261

Query  188  ATGTAACACCTTATGTTATTAAAGGATTGTGCCGTAAGGAAATTTTATTTGCTATTGATC  247
            ||||||||||||||||||||||||||||||||||||||||||||||||||||||||||||
Sbjct  260  ATGTAACACCTTATGTTATTAAAGGATTGTGCCGTAAGGAAATTTTATTTGCTATTGATC  201

Query  248  ATTTTAATCAGATTGTTCGCCATGAGCTGCTGAGAATGATATCATGGAAGGTCGGCATCG  307
            ||||||||||||||||||||||||||||||||||||||||||||||||||||||||||||
Sbjct  200  ATTTTAATCAGATTGTTCGCCATGAGCTGCTGAGAATGATATCATGGAAGGTCGGCATCG  141

Query  308  AAACAGGCTTTAAATTAAGTGTAGGCAAGAACTATAAGTTTATTGAAAGGTATATATCCG  367
            ||||||||||||||||||||||||||||||||||||||||||||||||||||||||||||
Sbjct  140  AAACAGGCTTTAAATTAAGTGTAGGCAAGAACTATAAGTTTATTGAAAGGTATATATCCG  81

Query  368  AGGATTTGTGGGAGAAACTTTTGTCCACCTACCGGATGGATTCCTATGAAAACATATGGG  427
            ||||||||||||||||||||||||||||||||||||||||||||||||||||||||||||
Sbjct  80   AGGATTTGTGGGAGAAACTTTTGTCCACCTACCGGATGGATTCCTATGAAAACATATGGG  21

Query  428  AAGCATTATTTCTATGCCAT  447
            ||||||||||||||||||||
Sbjct  20   AAGCATTATTTCTATGCCAT  1


Range 4: 8260 to 8686

Score:296 bits(160), Expect:2e-75, 
Identities:339/428(79%),  Gaps:2/428(0%), Strand: Plus/Minus

Query  128   ATTATCATGTAAGAAAGCCAAGCGCAAGGGAGTATGATGATTGCTGCAATGAATTTTGGA  187
             ||||||||||||||||||||||||||||||||||||||||||||||||||||||||||||
Sbjct  8686  ATTATCATGTAAGAAAGCCAAGCGCAAGGGAGTATGATGATTGCTGCAATGAATTTTGGA  8627

Query  188   ATGTAACACCTTATGTTATTAAAGGATTGTGCCGTAAGGAAATTTTATTTGCTATTGATC  247
             |||||||||||||||||||||||||||||||||| || || ||  | ||||| || ||||
Sbjct  8626  ATGTAACACCTTATGTTATTAAAGGATTGTGCCGCAAAGAGATACTGTTTGCAATCGATC  8567

Query  248   ATTTTAATCAGATTGTTCGCCATGAGCTGCTGAGAATGATATCATGGAAGGTCGGCATCG  307
             || | || |||||| | ||   ||| || || || ||||| || |||||||| || ||  
Sbjct  8566  ATCTGAACCAGATTCTACGGTTTGAACTACTTAGGATGATGTCGTGGAAGGTTGGGATAA  8507

Query  308   AAACAGGCTTTAAATTAAGTGTAGGCAAGAACTATAAGTTTATTGAAAGGTATATATCCG  367
             | ||||  |||  ||||||||| || || || ||||||| |||| | |  || ||    |
Sbjct  8506  AGACAGAATTTTCATTAAGTGTTGGGAAAAATTATAAGTATATTAACAAATACATTGATG  8447

Query  368   AGGATTTGTGGGAGAAACTTTTGTCCACCTACCGGATGGATTCCTATGAAAACATATGGG  427
             | ||| | ||| | | | | || || || || || ||||||||||||||||| || ||| 
Sbjct  8446  AAGATCTATGGAATAGATTATTATCTACATATCGCATGGATTCCTATGAAAATATTTGG-  8388

Query  428   AAG-CATTATTTCTATGCCATCAATTGTTCAGGGCGGTATCCGGTGAGGTGGCGGAAAGG  486
             ||| |||||||| ||||||| |||||||||||||  || |||   ||||| || |||   
Sbjct  8387  AAGTCATTATTTATATGCCACCAATTGTTCAGGGAAGTGTCCAAAGAGGTAGCAGAACTA  8328

Query  487   CTTCATTATGCCTATCCGGAGTATGATAGGAATATAACAAAATATACCAGGGACATGTAT  546
             ||    | ||  ||||| ||||||| || ||| ||||||| |||||||  ||||||||||
Sbjct  8327  CTGGGGTTTGATTATCCAGAGTATGGTAAGAACATAACAAGATATACCGAGGACATGTAT  8268

Query  547   AAAAAATA  554
             ||||||||
Sbjct  8267  AAAAAATA  8260


>Enterococcus faecium strain PR02648-8 plasmid unnamed_2, complete sequence
Sequence ID: CP064419.1 Length: 60999
Range 1: 9680 to 10533

Score:1578 bits(854), Expect:0.0, 
Identities:854/854(100%),  Gaps:0/854(0%), Strand: Plus/Plus

Query  1777   TTATAATTAGCTTCTTGGGGTATCTTTAAATACTGTAGAAAAGAGGAAGGAAATAATAAA  1836
              ||||||||||||||||||||||||||||||||||||||||||||||||||||||||||||
Sbjct  9680   TTATAATTAGCTTCTTGGGGTATCTTTAAATACTGTAGAAAAGAGGAAGGAAATAATAAA  9739

Query  1837   TGGCTAAAATGAGAATATCACCGGAATTGAAAAAACTGATCGAAAAATACCGCTGCGTAA  1896
              ||||||||||||||||||||||||||||||||||||||||||||||||||||||||||||
Sbjct  9740   TGGCTAAAATGAGAATATCACCGGAATTGAAAAAACTGATCGAAAAATACCGCTGCGTAA  9799

Query  1897   AAGATACGGAAGGAATGTCTCCTGCTAAGGTATATAAGCTGGTGGGAGAAAATGAAAACC  1956
              ||||||||||||||||||||||||||||||||||||||||||||||||||||||||||||
Sbjct  9800   AAGATACGGAAGGAATGTCTCCTGCTAAGGTATATAAGCTGGTGGGAGAAAATGAAAACC  9859

Query  1957   TATATTTAAAAATGACGGACAGCCGGTATAAAGGGACCACCTATGATGTGGAACGGGAAA  2016
              ||||||||||||||||||||||||||||||||||||||||||||||||||||||||||||
Sbjct  9860   TATATTTAAAAATGACGGACAGCCGGTATAAAGGGACCACCTATGATGTGGAACGGGAAA  9919

Query  2017   AGGACATGATGCTATGGCTGGAAGGAAAGCTGCCTGTTCCAAAGGTCCTGCACTTTGAAC  2076
              ||||||||||||||||||||||||||||||||||||||||||||||||||||||||||||
Sbjct  9920   AGGACATGATGCTATGGCTGGAAGGAAAGCTGCCTGTTCCAAAGGTCCTGCACTTTGAAC  9979

Query  2077   GGCATGATGGCTGGAGCAATCTGCTCATGAGTGAGGCCGATGGCGTCCTTTGCTCGGAAG  2136
              ||||||||||||||||||||||||||||||||||||||||||||||||||||||||||||
Sbjct  9980   GGCATGATGGCTGGAGCAATCTGCTCATGAGTGAGGCCGATGGCGTCCTTTGCTCGGAAG  10039

Query  2137   AGTATGAAGATGAACAAAGCCCTGAAAAGATTATCGAGCTGTATGCGGAGTGCATCAGGC  2196
              ||||||||||||||||||||||||||||||||||||||||||||||||||||||||||||
Sbjct  10040  AGTATGAAGATGAACAAAGCCCTGAAAAGATTATCGAGCTGTATGCGGAGTGCATCAGGC  10099

Query  2197   TCTTTCACTCCATCGACATATCGGATTGTCCCTATACGAATAGCTTAGACAGCCGCTTAG  2256
              ||||||||||||||||||||||||||||||||||||||||||||||||||||||||||||
Sbjct  10100  TCTTTCACTCCATCGACATATCGGATTGTCCCTATACGAATAGCTTAGACAGCCGCTTAG  10159

Query  2257   CCGAATTGGATTACTTACTGAATAACGATCTGGCCGATGTGGATTGCGAAAACTGGGAAG  2316
              ||||||||||||||||||||||||||||||||||||||||||||||||||||||||||||
Sbjct  10160  CCGAATTGGATTACTTACTGAATAACGATCTGGCCGATGTGGATTGCGAAAACTGGGAAG  10219

Query  2317   AAGACACTCCATTTAAAGATCCGCGCGAGCTGTATGATTTTTTAAAGACGGAAAAGCCCG  2376
              ||||||||||||||||||||||||||||||||||||||||||||||||||||||||||||
Sbjct  10220  AAGACACTCCATTTAAAGATCCGCGCGAGCTGTATGATTTTTTAAAGACGGAAAAGCCCG  10279

Query  2377   AAGAGGAACTTGTCTTTTCCCACGGCGACCTGGGAGACAGCAACATCTTTGTGAAAGATG  2436
              ||||||||||||||||||||||||||||||||||||||||||||||||||||||||||||
Sbjct  10280  AAGAGGAACTTGTCTTTTCCCACGGCGACCTGGGAGACAGCAACATCTTTGTGAAAGATG  10339

Query  2437   GCAAAGTAAGTGGCTTTATTGATCTTGGGAGAAGCGGCAGGGCGGACAAGTGGTATGACA  2496
              ||||||||||||||||||||||||||||||||||||||||||||||||||||||||||||
Sbjct  10340  GCAAAGTAAGTGGCTTTATTGATCTTGGGAGAAGCGGCAGGGCGGACAAGTGGTATGACA  10399

Query  2497   TTGCCTTCTGCGTCCGGTCGATCAGGGAGGATATCGGGGAAGAACAGTATGTCGAGCTAT  2556
              ||||||||||||||||||||||||||||||||||||||||||||||||||||||||||||
Sbjct  10400  TTGCCTTCTGCGTCCGGTCGATCAGGGAGGATATCGGGGAAGAACAGTATGTCGAGCTAT  10459

Query  2557   TTTTTGACTTACTGGGGATCAAGCCTGATTGGGAGAAAATAAAATATTATATTTTACTGG  2616
              ||||||||||||||||||||||||||||||||||||||||||||||||||||||||||||
Sbjct  10460  TTTTTGACTTACTGGGGATCAAGCCTGATTGGGAGAAAATAAAATATTATATTTTACTGG  10519

Query  2617   ATGAATTGTTTTAG  2630
              ||||||||||||||
Sbjct  10520  ATGAATTGTTTTAG  10533


Range 2: 8614 to 9328

Score:1321 bits(715), Expect:0.0, 
Identities:715/715(100%),  Gaps:0/715(0%), Strand: Plus/Plus

Query  128   ATTATCATGTAAGAAAGCCAAGCGCAAGGGAGTATGATGATTGCTGCAATGAATTTTGGA  187
             ||||||||||||||||||||||||||||||||||||||||||||||||||||||||||||
Sbjct  8614  ATTATCATGTAAGAAAGCCAAGCGCAAGGGAGTATGATGATTGCTGCAATGAATTTTGGA  8673

Query  188   ATGTAACACCTTATGTTATTAAAGGATTGTGCCGTAAGGAAATTTTATTTGCTATTGATC  247
             ||||||||||||||||||||||||||||||||||||||||||||||||||||||||||||
Sbjct  8674  ATGTAACACCTTATGTTATTAAAGGATTGTGCCGTAAGGAAATTTTATTTGCTATTGATC  8733

Query  248   ATTTTAATCAGATTGTTCGCCATGAGCTGCTGAGAATGATATCATGGAAGGTCGGCATCG  307
             ||||||||||||||||||||||||||||||||||||||||||||||||||||||||||||
Sbjct  8734  ATTTTAATCAGATTGTTCGCCATGAGCTGCTGAGAATGATATCATGGAAGGTCGGCATCG  8793

Query  308   AAACAGGCTTTAAATTAAGTGTAGGCAAGAACTATAAGTTTATTGAAAGGTATATATCCG  367
             ||||||||||||||||||||||||||||||||||||||||||||||||||||||||||||
Sbjct  8794  AAACAGGCTTTAAATTAAGTGTAGGCAAGAACTATAAGTTTATTGAAAGGTATATATCCG  8853

Query  368   AGGATTTGTGGGAGAAACTTTTGTCCACCTACCGGATGGATTCCTATGAAAACATATGGG  427
             ||||||||||||||||||||||||||||||||||||||||||||||||||||||||||||
Sbjct  8854  AGGATTTGTGGGAGAAACTTTTGTCCACCTACCGGATGGATTCCTATGAAAACATATGGG  8913

Query  428   AAGCATTATTTCTATGCCATCAATTGTTCAGGGCGGTATCCGGTGAGGTGGCGGAAAGGC  487
             ||||||||||||||||||||||||||||||||||||||||||||||||||||||||||||
Sbjct  8914  AAGCATTATTTCTATGCCATCAATTGTTCAGGGCGGTATCCGGTGAGGTGGCGGAAAGGC  8973

Query  488   TTCATTATGCCTATCCGGAGTATGATAGGAATATAACAAAATATACCAGGGACATGTATA  547
             ||||||||||||||||||||||||||||||||||||||||||||||||||||||||||||
Sbjct  8974  TTCATTATGCCTATCCGGAGTATGATAGGAATATAACAAAATATACCAGGGACATGTATA  9033

Query  548   AAAAATACACTGGTAAAACCGGCTGCCTGGATAGCACATATGCCGCTGATATAGAAGAGA  607
             ||||||||||||||||||||||||||||||||||||||||||||||||||||||||||||
Sbjct  9034  AAAAATACACTGGTAAAACCGGCTGCCTGGATAGCACATATGCCGCTGATATAGAAGAGA  9093

Query  608   GGCGGGAACAGTGATTACAGAAATGAAAGCAGGGCACCTGAAAGATATCGATAAACCCAG  667
             ||||||||||||||||||||||||||||||||||||||||||||||||||||||||||||
Sbjct  9094  GGCGGGAACAGTGATTACAGAAATGAAAGCAGGGCACCTGAAAGATATCGATAAACCCAG  9153

Query  668   CGAACCATTTGAGGTGATAGGTAAGATTATACCGAGGTATGAAAACGAGAATTGGACCTT  727
             ||||||||||||||||||||||||||||||||||||||||||||||||||||||||||||
Sbjct  9154  CGAACCATTTGAGGTGATAGGTAAGATTATACCGAGGTATGAAAACGAGAATTGGACCTT  9213

Query  728   TACAGAATTACTCTATGAAGCGCCATATTTAAAAAGCTACCAAGACGAAGAGGATGAAGA  787
             ||||||||||||||||||||||||||||||||||||||||||||||||||||||||||||
Sbjct  9214  TACAGAATTACTCTATGAAGCGCCATATTTAAAAAGCTACCAAGACGAAGAGGATGAAGA  9273

Query  788   GGATGAGGAGGCAGATTGCCTTGAATATATTGACAATACTGATAAGATAATATAT  842
             |||||||||||||||||||||||||||||||||||||||||||||||||||||||
Sbjct  9274  GGATGAGGAGGCAGATTGCCTTGAATATATTGACAATACTGATAAGATAATATAT  9328


>Campylobacter coli strain CC19CH076 chromosome, complete genome
Sequence ID: CP068586.1 Length: 1781471
Range 1: 1583973 to 1584826

Score:1578 bits(854), Expect:0.0, 
Identities:854/854(100%),  Gaps:0/854(0%), Strand: Plus/Plus

Query  1777     TTATAATTAGCTTCTTGGGGTATCTTTAAATACTGTAGAAAAGAGGAAGGAAATAATAAA  1836
                ||||||||||||||||||||||||||||||||||||||||||||||||||||||||||||
Sbjct  1583973  TTATAATTAGCTTCTTGGGGTATCTTTAAATACTGTAGAAAAGAGGAAGGAAATAATAAA  1584032

Query  1837     TGGCTAAAATGAGAATATCACCGGAATTGAAAAAACTGATCGAAAAATACCGCTGCGTAA  1896
                ||||||||||||||||||||||||||||||||||||||||||||||||||||||||||||
Sbjct  1584033  TGGCTAAAATGAGAATATCACCGGAATTGAAAAAACTGATCGAAAAATACCGCTGCGTAA  1584092

Query  1897     AAGATACGGAAGGAATGTCTCCTGCTAAGGTATATAAGCTGGTGGGAGAAAATGAAAACC  1956
                ||||||||||||||||||||||||||||||||||||||||||||||||||||||||||||
Sbjct  1584093  AAGATACGGAAGGAATGTCTCCTGCTAAGGTATATAAGCTGGTGGGAGAAAATGAAAACC  1584152

Query  1957     TATATTTAAAAATGACGGACAGCCGGTATAAAGGGACCACCTATGATGTGGAACGGGAAA  2016
                ||||||||||||||||||||||||||||||||||||||||||||||||||||||||||||
Sbjct  1584153  TATATTTAAAAATGACGGACAGCCGGTATAAAGGGACCACCTATGATGTGGAACGGGAAA  1584212

Query  2017     AGGACATGATGCTATGGCTGGAAGGAAAGCTGCCTGTTCCAAAGGTCCTGCACTTTGAAC  2076
                ||||||||||||||||||||||||||||||||||||||||||||||||||||||||||||
Sbjct  1584213  AGGACATGATGCTATGGCTGGAAGGAAAGCTGCCTGTTCCAAAGGTCCTGCACTTTGAAC  1584272

Query  2077     GGCATGATGGCTGGAGCAATCTGCTCATGAGTGAGGCCGATGGCGTCCTTTGCTCGGAAG  2136
                ||||||||||||||||||||||||||||||||||||||||||||||||||||||||||||
Sbjct  1584273  GGCATGATGGCTGGAGCAATCTGCTCATGAGTGAGGCCGATGGCGTCCTTTGCTCGGAAG  1584332

Query  2137     AGTATGAAGATGAACAAAGCCCTGAAAAGATTATCGAGCTGTATGCGGAGTGCATCAGGC  2196
                ||||||||||||||||||||||||||||||||||||||||||||||||||||||||||||
Sbjct  1584333  AGTATGAAGATGAACAAAGCCCTGAAAAGATTATCGAGCTGTATGCGGAGTGCATCAGGC  1584392

Query  2197     TCTTTCACTCCATCGACATATCGGATTGTCCCTATACGAATAGCTTAGACAGCCGCTTAG  2256
                ||||||||||||||||||||||||||||||||||||||||||||||||||||||||||||
Sbjct  1584393  TCTTTCACTCCATCGACATATCGGATTGTCCCTATACGAATAGCTTAGACAGCCGCTTAG  1584452

Query  2257     CCGAATTGGATTACTTACTGAATAACGATCTGGCCGATGTGGATTGCGAAAACTGGGAAG  2316
                ||||||||||||||||||||||||||||||||||||||||||||||||||||||||||||
Sbjct  1584453  CCGAATTGGATTACTTACTGAATAACGATCTGGCCGATGTGGATTGCGAAAACTGGGAAG  1584512

Query  2317     AAGACACTCCATTTAAAGATCCGCGCGAGCTGTATGATTTTTTAAAGACGGAAAAGCCCG  2376
                ||||||||||||||||||||||||||||||||||||||||||||||||||||||||||||
Sbjct  1584513  AAGACACTCCATTTAAAGATCCGCGCGAGCTGTATGATTTTTTAAAGACGGAAAAGCCCG  1584572

Query  2377     AAGAGGAACTTGTCTTTTCCCACGGCGACCTGGGAGACAGCAACATCTTTGTGAAAGATG  2436
                ||||||||||||||||||||||||||||||||||||||||||||||||||||||||||||
Sbjct  1584573  AAGAGGAACTTGTCTTTTCCCACGGCGACCTGGGAGACAGCAACATCTTTGTGAAAGATG  1584632

Query  2437     GCAAAGTAAGTGGCTTTATTGATCTTGGGAGAAGCGGCAGGGCGGACAAGTGGTATGACA  2496
                ||||||||||||||||||||||||||||||||||||||||||||||||||||||||||||
Sbjct  1584633  GCAAAGTAAGTGGCTTTATTGATCTTGGGAGAAGCGGCAGGGCGGACAAGTGGTATGACA  1584692

Query  2497     TTGCCTTCTGCGTCCGGTCGATCAGGGAGGATATCGGGGAAGAACAGTATGTCGAGCTAT  2556
                ||||||||||||||||||||||||||||||||||||||||||||||||||||||||||||
Sbjct  1584693  TTGCCTTCTGCGTCCGGTCGATCAGGGAGGATATCGGGGAAGAACAGTATGTCGAGCTAT  1584752

Query  2557     TTTTTGACTTACTGGGGATCAAGCCTGATTGGGAGAAAATAAAATATTATATTTTACTGG  2616
                ||||||||||||||||||||||||||||||||||||||||||||||||||||||||||||
Sbjct  1584753  TTTTTGACTTACTGGGGATCAAGCCTGATTGGGAGAAAATAAAATATTATATTTTACTGG  1584812

Query  2617     ATGAATTGTTTTAG  2630
                ||||||||||||||
Sbjct  1584813  ATGAATTGTTTTAG  1584826


Range 2: 1587021 to 1587152

Score:244 bits(132), Expect:7e-60, 
Identities:132/132(100%),  Gaps:0/132(0%), Strand: Plus/Plus

Query  1        ATGAATCAAGGTAGAATTATTGTAATCACAGGTGCGCCGGGGACAGGAAAAACTACAACG  60
                ||||||||||||||||||||||||||||||||||||||||||||||||||||||||||||
Sbjct  1587021  ATGAATCAAGGTAGAATTATTGTAATCACAGGTGCGCCGGGGACAGGAAAAACTACAACG  1587080

Query  61       GCATCTGCTGTTGCAAAAGAATCAGATTTGGAAAAGTCTGTGCATATGCACACAGATGAC  120
                ||||||||||||||||||||||||||||||||||||||||||||||||||||||||||||
Sbjct  1587081  GCATCTGCTGTTGCAAAAGAATCAGATTTGGAAAAGTCTGTGCATATGCACACAGATGAC  1587140

Query  121      TTTTATCATTAT  132
                ||||||||||||
Sbjct  1587141  TTTTATCATTAT  1587152


>Campylobacter coli strain CC19CH075 chromosome, complete genome
Sequence ID: CP068581.1 Length: 1781472
Range 1: 1583974 to 1584827

Score:1578 bits(854), Expect:0.0, 
Identities:854/854(100%),  Gaps:0/854(0%), Strand: Plus/Plus

Query  1777     TTATAATTAGCTTCTTGGGGTATCTTTAAATACTGTAGAAAAGAGGAAGGAAATAATAAA  1836
                ||||||||||||||||||||||||||||||||||||||||||||||||||||||||||||
Sbjct  1583974  TTATAATTAGCTTCTTGGGGTATCTTTAAATACTGTAGAAAAGAGGAAGGAAATAATAAA  1584033

Query  1837     TGGCTAAAATGAGAATATCACCGGAATTGAAAAAACTGATCGAAAAATACCGCTGCGTAA  1896
                ||||||||||||||||||||||||||||||||||||||||||||||||||||||||||||
Sbjct  1584034  TGGCTAAAATGAGAATATCACCGGAATTGAAAAAACTGATCGAAAAATACCGCTGCGTAA  1584093

Query  1897     AAGATACGGAAGGAATGTCTCCTGCTAAGGTATATAAGCTGGTGGGAGAAAATGAAAACC  1956
                ||||||||||||||||||||||||||||||||||||||||||||||||||||||||||||
Sbjct  1584094  AAGATACGGAAGGAATGTCTCCTGCTAAGGTATATAAGCTGGTGGGAGAAAATGAAAACC  1584153

Query  1957     TATATTTAAAAATGACGGACAGCCGGTATAAAGGGACCACCTATGATGTGGAACGGGAAA  2016
                ||||||||||||||||||||||||||||||||||||||||||||||||||||||||||||
Sbjct  1584154  TATATTTAAAAATGACGGACAGCCGGTATAAAGGGACCACCTATGATGTGGAACGGGAAA  1584213

Query  2017     AGGACATGATGCTATGGCTGGAAGGAAAGCTGCCTGTTCCAAAGGTCCTGCACTTTGAAC  2076
                ||||||||||||||||||||||||||||||||||||||||||||||||||||||||||||
Sbjct  1584214  AGGACATGATGCTATGGCTGGAAGGAAAGCTGCCTGTTCCAAAGGTCCTGCACTTTGAAC  1584273

Query  2077     GGCATGATGGCTGGAGCAATCTGCTCATGAGTGAGGCCGATGGCGTCCTTTGCTCGGAAG  2136
                ||||||||||||||||||||||||||||||||||||||||||||||||||||||||||||
Sbjct  1584274  GGCATGATGGCTGGAGCAATCTGCTCATGAGTGAGGCCGATGGCGTCCTTTGCTCGGAAG  1584333

Query  2137     AGTATGAAGATGAACAAAGCCCTGAAAAGATTATCGAGCTGTATGCGGAGTGCATCAGGC  2196
                ||||||||||||||||||||||||||||||||||||||||||||||||||||||||||||
Sbjct  1584334  AGTATGAAGATGAACAAAGCCCTGAAAAGATTATCGAGCTGTATGCGGAGTGCATCAGGC  1584393

Query  2197     TCTTTCACTCCATCGACATATCGGATTGTCCCTATACGAATAGCTTAGACAGCCGCTTAG  2256
                ||||||||||||||||||||||||||||||||||||||||||||||||||||||||||||
Sbjct  1584394  TCTTTCACTCCATCGACATATCGGATTGTCCCTATACGAATAGCTTAGACAGCCGCTTAG  1584453

Query  2257     CCGAATTGGATTACTTACTGAATAACGATCTGGCCGATGTGGATTGCGAAAACTGGGAAG  2316
                ||||||||||||||||||||||||||||||||||||||||||||||||||||||||||||
Sbjct  1584454  CCGAATTGGATTACTTACTGAATAACGATCTGGCCGATGTGGATTGCGAAAACTGGGAAG  1584513

Query  2317     AAGACACTCCATTTAAAGATCCGCGCGAGCTGTATGATTTTTTAAAGACGGAAAAGCCCG  2376
                ||||||||||||||||||||||||||||||||||||||||||||||||||||||||||||
Sbjct  1584514  AAGACACTCCATTTAAAGATCCGCGCGAGCTGTATGATTTTTTAAAGACGGAAAAGCCCG  1584573

Query  2377     AAGAGGAACTTGTCTTTTCCCACGGCGACCTGGGAGACAGCAACATCTTTGTGAAAGATG  2436
                ||||||||||||||||||||||||||||||||||||||||||||||||||||||||||||
Sbjct  1584574  AAGAGGAACTTGTCTTTTCCCACGGCGACCTGGGAGACAGCAACATCTTTGTGAAAGATG  1584633

Query  2437     GCAAAGTAAGTGGCTTTATTGATCTTGGGAGAAGCGGCAGGGCGGACAAGTGGTATGACA  2496
                ||||||||||||||||||||||||||||||||||||||||||||||||||||||||||||
Sbjct  1584634  GCAAAGTAAGTGGCTTTATTGATCTTGGGAGAAGCGGCAGGGCGGACAAGTGGTATGACA  1584693

Query  2497     TTGCCTTCTGCGTCCGGTCGATCAGGGAGGATATCGGGGAAGAACAGTATGTCGAGCTAT  2556
                ||||||||||||||||||||||||||||||||||||||||||||||||||||||||||||
Sbjct  1584694  TTGCCTTCTGCGTCCGGTCGATCAGGGAGGATATCGGGGAAGAACAGTATGTCGAGCTAT  1584753

Query  2557     TTTTTGACTTACTGGGGATCAAGCCTGATTGGGAGAAAATAAAATATTATATTTTACTGG  2616
                ||||||||||||||||||||||||||||||||||||||||||||||||||||||||||||
Sbjct  1584754  TTTTTGACTTACTGGGGATCAAGCCTGATTGGGAGAAAATAAAATATTATATTTTACTGG  1584813

Query  2617     ATGAATTGTTTTAG  2630
                ||||||||||||||
Sbjct  1584814  ATGAATTGTTTTAG  1584827


Range 2: 1587022 to 1587153

Score:244 bits(132), Expect:7e-60, 
Identities:132/132(100%),  Gaps:0/132(0%), Strand: Plus/Plus

Query  1        ATGAATCAAGGTAGAATTATTGTAATCACAGGTGCGCCGGGGACAGGAAAAACTACAACG  60
                ||||||||||||||||||||||||||||||||||||||||||||||||||||||||||||
Sbjct  1587022  ATGAATCAAGGTAGAATTATTGTAATCACAGGTGCGCCGGGGACAGGAAAAACTACAACG  1587081

Query  61       GCATCTGCTGTTGCAAAAGAATCAGATTTGGAAAAGTCTGTGCATATGCACACAGATGAC  120
                ||||||||||||||||||||||||||||||||||||||||||||||||||||||||||||
Sbjct  1587082  GCATCTGCTGTTGCAAAAGAATCAGATTTGGAAAAGTCTGTGCATATGCACACAGATGAC  1587141

Query  121      TTTTATCATTAT  132
                ||||||||||||
Sbjct  1587142  TTTTATCATTAT  1587153


>Campylobacter jejuni strain CC19PF065 chromosome, complete genome
Sequence ID: CP068567.1 Length: 1681082
Range 1: 91642 to 92495

Score:1578 bits(854), Expect:0.0, 
Identities:854/854(100%),  Gaps:0/854(0%), Strand: Plus/Minus

Query  1777   TTATAATTAGCTTCTTGGGGTATCTTTAAATACTGTAGAAAAGAGGAAGGAAATAATAAA  1836
              ||||||||||||||||||||||||||||||||||||||||||||||||||||||||||||
Sbjct  92495  TTATAATTAGCTTCTTGGGGTATCTTTAAATACTGTAGAAAAGAGGAAGGAAATAATAAA  92436

Query  1837   TGGCTAAAATGAGAATATCACCGGAATTGAAAAAACTGATCGAAAAATACCGCTGCGTAA  1896
              ||||||||||||||||||||||||||||||||||||||||||||||||||||||||||||
Sbjct  92435  TGGCTAAAATGAGAATATCACCGGAATTGAAAAAACTGATCGAAAAATACCGCTGCGTAA  92376

Query  1897   AAGATACGGAAGGAATGTCTCCTGCTAAGGTATATAAGCTGGTGGGAGAAAATGAAAACC  1956
              ||||||||||||||||||||||||||||||||||||||||||||||||||||||||||||
Sbjct  92375  AAGATACGGAAGGAATGTCTCCTGCTAAGGTATATAAGCTGGTGGGAGAAAATGAAAACC  92316

Query  1957   TATATTTAAAAATGACGGACAGCCGGTATAAAGGGACCACCTATGATGTGGAACGGGAAA  2016
              ||||||||||||||||||||||||||||||||||||||||||||||||||||||||||||
Sbjct  92315  TATATTTAAAAATGACGGACAGCCGGTATAAAGGGACCACCTATGATGTGGAACGGGAAA  92256

Query  2017   AGGACATGATGCTATGGCTGGAAGGAAAGCTGCCTGTTCCAAAGGTCCTGCACTTTGAAC  2076
              ||||||||||||||||||||||||||||||||||||||||||||||||||||||||||||
Sbjct  92255  AGGACATGATGCTATGGCTGGAAGGAAAGCTGCCTGTTCCAAAGGTCCTGCACTTTGAAC  92196

Query  2077   GGCATGATGGCTGGAGCAATCTGCTCATGAGTGAGGCCGATGGCGTCCTTTGCTCGGAAG  2136
              ||||||||||||||||||||||||||||||||||||||||||||||||||||||||||||
Sbjct  92195  GGCATGATGGCTGGAGCAATCTGCTCATGAGTGAGGCCGATGGCGTCCTTTGCTCGGAAG  92136

Query  2137   AGTATGAAGATGAACAAAGCCCTGAAAAGATTATCGAGCTGTATGCGGAGTGCATCAGGC  2196
              ||||||||||||||||||||||||||||||||||||||||||||||||||||||||||||
Sbjct  92135  AGTATGAAGATGAACAAAGCCCTGAAAAGATTATCGAGCTGTATGCGGAGTGCATCAGGC  92076

Query  2197   TCTTTCACTCCATCGACATATCGGATTGTCCCTATACGAATAGCTTAGACAGCCGCTTAG  2256
              ||||||||||||||||||||||||||||||||||||||||||||||||||||||||||||
Sbjct  92075  TCTTTCACTCCATCGACATATCGGATTGTCCCTATACGAATAGCTTAGACAGCCGCTTAG  92016

Query  2257   CCGAATTGGATTACTTACTGAATAACGATCTGGCCGATGTGGATTGCGAAAACTGGGAAG  2316
              ||||||||||||||||||||||||||||||||||||||||||||||||||||||||||||
Sbjct  92015  CCGAATTGGATTACTTACTGAATAACGATCTGGCCGATGTGGATTGCGAAAACTGGGAAG  91956

Query  2317   AAGACACTCCATTTAAAGATCCGCGCGAGCTGTATGATTTTTTAAAGACGGAAAAGCCCG  2376
              ||||||||||||||||||||||||||||||||||||||||||||||||||||||||||||
Sbjct  91955  AAGACACTCCATTTAAAGATCCGCGCGAGCTGTATGATTTTTTAAAGACGGAAAAGCCCG  91896

Query  2377   AAGAGGAACTTGTCTTTTCCCACGGCGACCTGGGAGACAGCAACATCTTTGTGAAAGATG  2436
              ||||||||||||||||||||||||||||||||||||||||||||||||||||||||||||
Sbjct  91895  AAGAGGAACTTGTCTTTTCCCACGGCGACCTGGGAGACAGCAACATCTTTGTGAAAGATG  91836

Query  2437   GCAAAGTAAGTGGCTTTATTGATCTTGGGAGAAGCGGCAGGGCGGACAAGTGGTATGACA  2496
              ||||||||||||||||||||||||||||||||||||||||||||||||||||||||||||
Sbjct  91835  GCAAAGTAAGTGGCTTTATTGATCTTGGGAGAAGCGGCAGGGCGGACAAGTGGTATGACA  91776

Query  2497   TTGCCTTCTGCGTCCGGTCGATCAGGGAGGATATCGGGGAAGAACAGTATGTCGAGCTAT  2556
              ||||||||||||||||||||||||||||||||||||||||||||||||||||||||||||
Sbjct  91775  TTGCCTTCTGCGTCCGGTCGATCAGGGAGGATATCGGGGAAGAACAGTATGTCGAGCTAT  91716

Query  2557   TTTTTGACTTACTGGGGATCAAGCCTGATTGGGAGAAAATAAAATATTATATTTTACTGG  2616
              ||||||||||||||||||||||||||||||||||||||||||||||||||||||||||||
Sbjct  91715  TTTTTGACTTACTGGGGATCAAGCCTGATTGGGAGAAAATAAAATATTATATTTTACTGG  91656

Query  2617   ATGAATTGTTTTAG  2630
              ||||||||||||||
Sbjct  91655  ATGAATTGTTTTAG  91642


Range 2: 89316 to 89447

Score:244 bits(132), Expect:7e-60, 
Identities:132/132(100%),  Gaps:0/132(0%), Strand: Plus/Minus

Query  1      ATGAATCAAGGTAGAATTATTGTAATCACAGGTGCGCCGGGGACAGGAAAAACTACAACG  60
              ||||||||||||||||||||||||||||||||||||||||||||||||||||||||||||
Sbjct  89447  ATGAATCAAGGTAGAATTATTGTAATCACAGGTGCGCCGGGGACAGGAAAAACTACAACG  89388

Query  61     GCATCTGCTGTTGCAAAAGAATCAGATTTGGAAAAGTCTGTGCATATGCACACAGATGAC  120
              ||||||||||||||||||||||||||||||||||||||||||||||||||||||||||||
Sbjct  89387  GCATCTGCTGTTGCAAAAGAATCAGATTTGGAAAAGTCTGTGCATATGCACACAGATGAC  89328

Query  121    TTTTATCATTAT  132
              ||||||||||||
Sbjct  89327  TTTTATCATTAT  89316


Range 3: 95393 to 95524

Score:244 bits(132), Expect:7e-60, 
Identities:132/132(100%),  Gaps:0/132(0%), Strand: Plus/Minus

Query  1      ATGAATCAAGGTAGAATTATTGTAATCACAGGTGCGCCGGGGACAGGAAAAACTACAACG  60
              ||||||||||||||||||||||||||||||||||||||||||||||||||||||||||||
Sbjct  95524  ATGAATCAAGGTAGAATTATTGTAATCACAGGTGCGCCGGGGACAGGAAAAACTACAACG  95465

Query  61     GCATCTGCTGTTGCAAAAGAATCAGATTTGGAAAAGTCTGTGCATATGCACACAGATGAC  120
              ||||||||||||||||||||||||||||||||||||||||||||||||||||||||||||
Sbjct  95464  GCATCTGCTGTTGCAAAAGAATCAGATTTGGAAAAGTCTGTGCATATGCACACAGATGAC  95405

Query  121    TTTTATCATTAT  132
              ||||||||||||
Sbjct  95404  TTTTATCATTAT  95393


>Listeria innocua strain LI203 plasmid pLI203, complete sequence
Sequence ID: CP071158.1 Length: 83202
Range 1: 51988 to 52841

Score:1578 bits(854), Expect:0.0, 
Identities:854/854(100%),  Gaps:0/854(0%), Strand: Plus/Minus

Query  1777   TTATAATTAGCTTCTTGGGGTATCTTTAAATACTGTAGAAAAGAGGAAGGAAATAATAAA  1836
              ||||||||||||||||||||||||||||||||||||||||||||||||||||||||||||
Sbjct  52841  TTATAATTAGCTTCTTGGGGTATCTTTAAATACTGTAGAAAAGAGGAAGGAAATAATAAA  52782

Query  1837   TGGCTAAAATGAGAATATCACCGGAATTGAAAAAACTGATCGAAAAATACCGCTGCGTAA  1896
              ||||||||||||||||||||||||||||||||||||||||||||||||||||||||||||
Sbjct  52781  TGGCTAAAATGAGAATATCACCGGAATTGAAAAAACTGATCGAAAAATACCGCTGCGTAA  52722

Query  1897   AAGATACGGAAGGAATGTCTCCTGCTAAGGTATATAAGCTGGTGGGAGAAAATGAAAACC  1956
              ||||||||||||||||||||||||||||||||||||||||||||||||||||||||||||
Sbjct  52721  AAGATACGGAAGGAATGTCTCCTGCTAAGGTATATAAGCTGGTGGGAGAAAATGAAAACC  52662

Query  1957   TATATTTAAAAATGACGGACAGCCGGTATAAAGGGACCACCTATGATGTGGAACGGGAAA  2016
              ||||||||||||||||||||||||||||||||||||||||||||||||||||||||||||
Sbjct  52661  TATATTTAAAAATGACGGACAGCCGGTATAAAGGGACCACCTATGATGTGGAACGGGAAA  52602

Query  2017   AGGACATGATGCTATGGCTGGAAGGAAAGCTGCCTGTTCCAAAGGTCCTGCACTTTGAAC  2076
              ||||||||||||||||||||||||||||||||||||||||||||||||||||||||||||
Sbjct  52601  AGGACATGATGCTATGGCTGGAAGGAAAGCTGCCTGTTCCAAAGGTCCTGCACTTTGAAC  52542

Query  2077   GGCATGATGGCTGGAGCAATCTGCTCATGAGTGAGGCCGATGGCGTCCTTTGCTCGGAAG  2136
              ||||||||||||||||||||||||||||||||||||||||||||||||||||||||||||
Sbjct  52541  GGCATGATGGCTGGAGCAATCTGCTCATGAGTGAGGCCGATGGCGTCCTTTGCTCGGAAG  52482

Query  2137   AGTATGAAGATGAACAAAGCCCTGAAAAGATTATCGAGCTGTATGCGGAGTGCATCAGGC  2196
              ||||||||||||||||||||||||||||||||||||||||||||||||||||||||||||
Sbjct  52481  AGTATGAAGATGAACAAAGCCCTGAAAAGATTATCGAGCTGTATGCGGAGTGCATCAGGC  52422

Query  2197   TCTTTCACTCCATCGACATATCGGATTGTCCCTATACGAATAGCTTAGACAGCCGCTTAG  2256
              ||||||||||||||||||||||||||||||||||||||||||||||||||||||||||||
Sbjct  52421  TCTTTCACTCCATCGACATATCGGATTGTCCCTATACGAATAGCTTAGACAGCCGCTTAG  52362

Query  2257   CCGAATTGGATTACTTACTGAATAACGATCTGGCCGATGTGGATTGCGAAAACTGGGAAG  2316
              ||||||||||||||||||||||||||||||||||||||||||||||||||||||||||||
Sbjct  52361  CCGAATTGGATTACTTACTGAATAACGATCTGGCCGATGTGGATTGCGAAAACTGGGAAG  52302

Query  2317   AAGACACTCCATTTAAAGATCCGCGCGAGCTGTATGATTTTTTAAAGACGGAAAAGCCCG  2376
              ||||||||||||||||||||||||||||||||||||||||||||||||||||||||||||
Sbjct  52301  AAGACACTCCATTTAAAGATCCGCGCGAGCTGTATGATTTTTTAAAGACGGAAAAGCCCG  52242

Query  2377   AAGAGGAACTTGTCTTTTCCCACGGCGACCTGGGAGACAGCAACATCTTTGTGAAAGATG  2436
              ||||||||||||||||||||||||||||||||||||||||||||||||||||||||||||
Sbjct  52241  AAGAGGAACTTGTCTTTTCCCACGGCGACCTGGGAGACAGCAACATCTTTGTGAAAGATG  52182

Query  2437   GCAAAGTAAGTGGCTTTATTGATCTTGGGAGAAGCGGCAGGGCGGACAAGTGGTATGACA  2496
              ||||||||||||||||||||||||||||||||||||||||||||||||||||||||||||
Sbjct  52181  GCAAAGTAAGTGGCTTTATTGATCTTGGGAGAAGCGGCAGGGCGGACAAGTGGTATGACA  52122

Query  2497   TTGCCTTCTGCGTCCGGTCGATCAGGGAGGATATCGGGGAAGAACAGTATGTCGAGCTAT  2556
              ||||||||||||||||||||||||||||||||||||||||||||||||||||||||||||
Sbjct  52121  TTGCCTTCTGCGTCCGGTCGATCAGGGAGGATATCGGGGAAGAACAGTATGTCGAGCTAT  52062

Query  2557   TTTTTGACTTACTGGGGATCAAGCCTGATTGGGAGAAAATAAAATATTATATTTTACTGG  2616
              ||||||||||||||||||||||||||||||||||||||||||||||||||||||||||||
Sbjct  52061  TTTTTGACTTACTGGGGATCAAGCCTGATTGGGAGAAAATAAAATATTATATTTTACTGG  52002

Query  2617   ATGAATTGTTTTAG  2630
              ||||||||||||||
Sbjct  52001  ATGAATTGTTTTAG  51988


Range 2: 49355 to 49781

Score:296 bits(160), Expect:2e-75, 
Identities:339/428(79%),  Gaps:2/428(0%), Strand: Plus/Minus

Query  128    ATTATCATGTAAGAAAGCCAAGCGCAAGGGAGTATGATGATTGCTGCAATGAATTTTGGA  187
              ||||||||||||||||||||||||||||||||||||||||||||||||||||||||||||
Sbjct  49781  ATTATCATGTAAGAAAGCCAAGCGCAAGGGAGTATGATGATTGCTGCAATGAATTTTGGA  49722

Query  188    ATGTAACACCTTATGTTATTAAAGGATTGTGCCGTAAGGAAATTTTATTTGCTATTGATC  247
              |||||||||||||||||||||||||||||||||| || || ||  | ||||| || ||||
Sbjct  49721  ATGTAACACCTTATGTTATTAAAGGATTGTGCCGCAAAGAGATACTGTTTGCAATCGATC  49662

Query  248    ATTTTAATCAGATTGTTCGCCATGAGCTGCTGAGAATGATATCATGGAAGGTCGGCATCG  307
              || | || |||||| | ||   ||| || || || ||||| || |||||||| || ||  
Sbjct  49661  ATCTGAACCAGATTCTACGGTTTGAACTACTTAGGATGATGTCGTGGAAGGTTGGGATAA  49602

Query  308    AAACAGGCTTTAAATTAAGTGTAGGCAAGAACTATAAGTTTATTGAAAGGTATATATCCG  367
              | ||||  |||  ||||||||| || || || ||||||| |||| | |  || ||    |
Sbjct  49601  AGACAGAATTTTCATTAAGTGTTGGGAAAAATTATAAGTATATTAACAAATACATTGATG  49542

Query  368    AGGATTTGTGGGAGAAACTTTTGTCCACCTACCGGATGGATTCCTATGAAAACATATGGG  427
              | ||| | ||| | | | | || || || || || ||||||||||||||||| || ||| 
Sbjct  49541  AAGATCTATGGAATAGATTATTATCTACATATCGCATGGATTCCTATGAAAATATTTGG-  49483

Query  428    AAG-CATTATTTCTATGCCATCAATTGTTCAGGGCGGTATCCGGTGAGGTGGCGGAAAGG  486
              ||| |||||||| ||||||| |||||||||||||  || |||   ||||| || |||   
Sbjct  49482  AAGTCATTATTTATATGCCACCAATTGTTCAGGGAAGTGTCCAAAGAGGTAGCAGAACTA  49423

Query  487    CTTCATTATGCCTATCCGGAGTATGATAGGAATATAACAAAATATACCAGGGACATGTAT  546
              ||    | ||  ||||| ||||||| || ||| ||||||| |||||||  ||||||||||
Sbjct  49422  CTGGGGTTTGATTATCCAGAGTATGGTAAGAACATAACAAGATATACCGAGGACATGTAT  49363

Query  547    AAAAAATA  554
              ||||||||
Sbjct  49362  AAAAAATA  49355


>Listeria innocua strain LI42 plasmid pLI42, complete sequence
Sequence ID: CP071156.1 Length: 85554
Range 1: 51987 to 52840

Score:1578 bits(854), Expect:0.0, 
Identities:854/854(100%),  Gaps:0/854(0%), Strand: Plus/Minus

Query  1777   TTATAATTAGCTTCTTGGGGTATCTTTAAATACTGTAGAAAAGAGGAAGGAAATAATAAA  1836
              ||||||||||||||||||||||||||||||||||||||||||||||||||||||||||||
Sbjct  52840  TTATAATTAGCTTCTTGGGGTATCTTTAAATACTGTAGAAAAGAGGAAGGAAATAATAAA  52781

Query  1837   TGGCTAAAATGAGAATATCACCGGAATTGAAAAAACTGATCGAAAAATACCGCTGCGTAA  1896
              ||||||||||||||||||||||||||||||||||||||||||||||||||||||||||||
Sbjct  52780  TGGCTAAAATGAGAATATCACCGGAATTGAAAAAACTGATCGAAAAATACCGCTGCGTAA  52721

Query  1897   AAGATACGGAAGGAATGTCTCCTGCTAAGGTATATAAGCTGGTGGGAGAAAATGAAAACC  1956
              ||||||||||||||||||||||||||||||||||||||||||||||||||||||||||||
Sbjct  52720  AAGATACGGAAGGAATGTCTCCTGCTAAGGTATATAAGCTGGTGGGAGAAAATGAAAACC  52661

Query  1957   TATATTTAAAAATGACGGACAGCCGGTATAAAGGGACCACCTATGATGTGGAACGGGAAA  2016
              ||||||||||||||||||||||||||||||||||||||||||||||||||||||||||||
Sbjct  52660  TATATTTAAAAATGACGGACAGCCGGTATAAAGGGACCACCTATGATGTGGAACGGGAAA  52601

Query  2017   AGGACATGATGCTATGGCTGGAAGGAAAGCTGCCTGTTCCAAAGGTCCTGCACTTTGAAC  2076
              ||||||||||||||||||||||||||||||||||||||||||||||||||||||||||||
Sbjct  52600  AGGACATGATGCTATGGCTGGAAGGAAAGCTGCCTGTTCCAAAGGTCCTGCACTTTGAAC  52541

Query  2077   GGCATGATGGCTGGAGCAATCTGCTCATGAGTGAGGCCGATGGCGTCCTTTGCTCGGAAG  2136
              ||||||||||||||||||||||||||||||||||||||||||||||||||||||||||||
Sbjct  52540  GGCATGATGGCTGGAGCAATCTGCTCATGAGTGAGGCCGATGGCGTCCTTTGCTCGGAAG  52481

Query  2137   AGTATGAAGATGAACAAAGCCCTGAAAAGATTATCGAGCTGTATGCGGAGTGCATCAGGC  2196
              ||||||||||||||||||||||||||||||||||||||||||||||||||||||||||||
Sbjct  52480  AGTATGAAGATGAACAAAGCCCTGAAAAGATTATCGAGCTGTATGCGGAGTGCATCAGGC  52421

Query  2197   TCTTTCACTCCATCGACATATCGGATTGTCCCTATACGAATAGCTTAGACAGCCGCTTAG  2256
              ||||||||||||||||||||||||||||||||||||||||||||||||||||||||||||
Sbjct  52420  TCTTTCACTCCATCGACATATCGGATTGTCCCTATACGAATAGCTTAGACAGCCGCTTAG  52361

Query  2257   CCGAATTGGATTACTTACTGAATAACGATCTGGCCGATGTGGATTGCGAAAACTGGGAAG  2316
              ||||||||||||||||||||||||||||||||||||||||||||||||||||||||||||
Sbjct  52360  CCGAATTGGATTACTTACTGAATAACGATCTGGCCGATGTGGATTGCGAAAACTGGGAAG  52301

Query  2317   AAGACACTCCATTTAAAGATCCGCGCGAGCTGTATGATTTTTTAAAGACGGAAAAGCCCG  2376
              ||||||||||||||||||||||||||||||||||||||||||||||||||||||||||||
Sbjct  52300  AAGACACTCCATTTAAAGATCCGCGCGAGCTGTATGATTTTTTAAAGACGGAAAAGCCCG  52241

Query  2377   AAGAGGAACTTGTCTTTTCCCACGGCGACCTGGGAGACAGCAACATCTTTGTGAAAGATG  2436
              ||||||||||||||||||||||||||||||||||||||||||||||||||||||||||||
Sbjct  52240  AAGAGGAACTTGTCTTTTCCCACGGCGACCTGGGAGACAGCAACATCTTTGTGAAAGATG  52181

Query  2437   GCAAAGTAAGTGGCTTTATTGATCTTGGGAGAAGCGGCAGGGCGGACAAGTGGTATGACA  2496
              ||||||||||||||||||||||||||||||||||||||||||||||||||||||||||||
Sbjct  52180  GCAAAGTAAGTGGCTTTATTGATCTTGGGAGAAGCGGCAGGGCGGACAAGTGGTATGACA  52121

Query  2497   TTGCCTTCTGCGTCCGGTCGATCAGGGAGGATATCGGGGAAGAACAGTATGTCGAGCTAT  2556
              ||||||||||||||||||||||||||||||||||||||||||||||||||||||||||||
Sbjct  52120  TTGCCTTCTGCGTCCGGTCGATCAGGGAGGATATCGGGGAAGAACAGTATGTCGAGCTAT  52061

Query  2557   TTTTTGACTTACTGGGGATCAAGCCTGATTGGGAGAAAATAAAATATTATATTTTACTGG  2616
              ||||||||||||||||||||||||||||||||||||||||||||||||||||||||||||
Sbjct  52060  TTTTTGACTTACTGGGGATCAAGCCTGATTGGGAGAAAATAAAATATTATATTTTACTGG  52001

Query  2617   ATGAATTGTTTTAG  2630
              ||||||||||||||
Sbjct  52000  ATGAATTGTTTTAG  51987


Range 2: 49354 to 49780

Score:296 bits(160), Expect:2e-75, 
Identities:339/428(79%),  Gaps:2/428(0%), Strand: Plus/Minus

Query  128    ATTATCATGTAAGAAAGCCAAGCGCAAGGGAGTATGATGATTGCTGCAATGAATTTTGGA  187
              ||||||||||||||||||||||||||||||||||||||||||||||||||||||||||||
Sbjct  49780  ATTATCATGTAAGAAAGCCAAGCGCAAGGGAGTATGATGATTGCTGCAATGAATTTTGGA  49721

Query  188    ATGTAACACCTTATGTTATTAAAGGATTGTGCCGTAAGGAAATTTTATTTGCTATTGATC  247
              |||||||||||||||||||||||||||||||||| || || ||  | ||||| || ||||
Sbjct  49720  ATGTAACACCTTATGTTATTAAAGGATTGTGCCGCAAAGAGATACTGTTTGCAATCGATC  49661

Query  248    ATTTTAATCAGATTGTTCGCCATGAGCTGCTGAGAATGATATCATGGAAGGTCGGCATCG  307
              || | || |||||| | ||   ||| || || || ||||| || |||||||| || ||  
Sbjct  49660  ATCTGAACCAGATTCTACGGTTTGAACTACTTAGGATGATGTCGTGGAAGGTTGGGATAA  49601

Query  308    AAACAGGCTTTAAATTAAGTGTAGGCAAGAACTATAAGTTTATTGAAAGGTATATATCCG  367
              | ||||  |||  ||||||||| || || || ||||||| |||| | |  || ||    |
Sbjct  49600  AGACAGAATTTTCATTAAGTGTTGGGAAAAATTATAAGTATATTAACAAATACATTGATG  49541

Query  368    AGGATTTGTGGGAGAAACTTTTGTCCACCTACCGGATGGATTCCTATGAAAACATATGGG  427
              | ||| | ||| | | | | || || || || || ||||||||||||||||| || ||| 
Sbjct  49540  AAGATCTATGGAATAGATTATTATCTACATATCGCATGGATTCCTATGAAAATATTTGG-  49482

Query  428    AAG-CATTATTTCTATGCCATCAATTGTTCAGGGCGGTATCCGGTGAGGTGGCGGAAAGG  486
              ||| |||||||| ||||||| |||||||||||||  || |||   ||||| || |||   
Sbjct  49481  AAGTCATTATTTATATGCCACCAATTGTTCAGGGAAGTGTCCAAAGAGGTAGCAGAACTA  49422

Query  487    CTTCATTATGCCTATCCGGAGTATGATAGGAATATAACAAAATATACCAGGGACATGTAT  546
              ||    | ||  ||||| ||||||| || ||| ||||||| |||||||  ||||||||||
Sbjct  49421  CTGGGGTTTGATTATCCAGAGTATGGTAAGAACATAACAAGATATACCGAGGACATGTAT  49362

Query  547    AAAAAATA  554
              ||||||||
Sbjct  49361  AAAAAATA  49354


>Enterococcus faecium strain VB3378 plasmid pVB3378_p3, complete sequence
Sequence ID: CP072710.1 Length: 43862
Range 1: 25926 to 26779

Score:1578 bits(854), Expect:0.0, 
Identities:854/854(100%),  Gaps:0/854(0%), Strand: Plus/Plus

Query  1777   TTATAATTAGCTTCTTGGGGTATCTTTAAATACTGTAGAAAAGAGGAAGGAAATAATAAA  1836
              ||||||||||||||||||||||||||||||||||||||||||||||||||||||||||||
Sbjct  25926  TTATAATTAGCTTCTTGGGGTATCTTTAAATACTGTAGAAAAGAGGAAGGAAATAATAAA  25985

Query  1837   TGGCTAAAATGAGAATATCACCGGAATTGAAAAAACTGATCGAAAAATACCGCTGCGTAA  1896
              ||||||||||||||||||||||||||||||||||||||||||||||||||||||||||||
Sbjct  25986  TGGCTAAAATGAGAATATCACCGGAATTGAAAAAACTGATCGAAAAATACCGCTGCGTAA  26045

Query  1897   AAGATACGGAAGGAATGTCTCCTGCTAAGGTATATAAGCTGGTGGGAGAAAATGAAAACC  1956
              ||||||||||||||||||||||||||||||||||||||||||||||||||||||||||||
Sbjct  26046  AAGATACGGAAGGAATGTCTCCTGCTAAGGTATATAAGCTGGTGGGAGAAAATGAAAACC  26105

Query  1957   TATATTTAAAAATGACGGACAGCCGGTATAAAGGGACCACCTATGATGTGGAACGGGAAA  2016
              ||||||||||||||||||||||||||||||||||||||||||||||||||||||||||||
Sbjct  26106  TATATTTAAAAATGACGGACAGCCGGTATAAAGGGACCACCTATGATGTGGAACGGGAAA  26165

Query  2017   AGGACATGATGCTATGGCTGGAAGGAAAGCTGCCTGTTCCAAAGGTCCTGCACTTTGAAC  2076
              ||||||||||||||||||||||||||||||||||||||||||||||||||||||||||||
Sbjct  26166  AGGACATGATGCTATGGCTGGAAGGAAAGCTGCCTGTTCCAAAGGTCCTGCACTTTGAAC  26225

Query  2077   GGCATGATGGCTGGAGCAATCTGCTCATGAGTGAGGCCGATGGCGTCCTTTGCTCGGAAG  2136
              ||||||||||||||||||||||||||||||||||||||||||||||||||||||||||||
Sbjct  26226  GGCATGATGGCTGGAGCAATCTGCTCATGAGTGAGGCCGATGGCGTCCTTTGCTCGGAAG  26285

Query  2137   AGTATGAAGATGAACAAAGCCCTGAAAAGATTATCGAGCTGTATGCGGAGTGCATCAGGC  2196
              ||||||||||||||||||||||||||||||||||||||||||||||||||||||||||||
Sbjct  26286  AGTATGAAGATGAACAAAGCCCTGAAAAGATTATCGAGCTGTATGCGGAGTGCATCAGGC  26345

Query  2197   TCTTTCACTCCATCGACATATCGGATTGTCCCTATACGAATAGCTTAGACAGCCGCTTAG  2256
              ||||||||||||||||||||||||||||||||||||||||||||||||||||||||||||
Sbjct  26346  TCTTTCACTCCATCGACATATCGGATTGTCCCTATACGAATAGCTTAGACAGCCGCTTAG  26405

Query  2257   CCGAATTGGATTACTTACTGAATAACGATCTGGCCGATGTGGATTGCGAAAACTGGGAAG  2316
              ||||||||||||||||||||||||||||||||||||||||||||||||||||||||||||
Sbjct  26406  CCGAATTGGATTACTTACTGAATAACGATCTGGCCGATGTGGATTGCGAAAACTGGGAAG  26465

Query  2317   AAGACACTCCATTTAAAGATCCGCGCGAGCTGTATGATTTTTTAAAGACGGAAAAGCCCG  2376
              ||||||||||||||||||||||||||||||||||||||||||||||||||||||||||||
Sbjct  26466  AAGACACTCCATTTAAAGATCCGCGCGAGCTGTATGATTTTTTAAAGACGGAAAAGCCCG  26525

Query  2377   AAGAGGAACTTGTCTTTTCCCACGGCGACCTGGGAGACAGCAACATCTTTGTGAAAGATG  2436
              ||||||||||||||||||||||||||||||||||||||||||||||||||||||||||||
Sbjct  26526  AAGAGGAACTTGTCTTTTCCCACGGCGACCTGGGAGACAGCAACATCTTTGTGAAAGATG  26585

Query  2437   GCAAAGTAAGTGGCTTTATTGATCTTGGGAGAAGCGGCAGGGCGGACAAGTGGTATGACA  2496
              ||||||||||||||||||||||||||||||||||||||||||||||||||||||||||||
Sbjct  26586  GCAAAGTAAGTGGCTTTATTGATCTTGGGAGAAGCGGCAGGGCGGACAAGTGGTATGACA  26645

Query  2497   TTGCCTTCTGCGTCCGGTCGATCAGGGAGGATATCGGGGAAGAACAGTATGTCGAGCTAT  2556
              ||||||||||||||||||||||||||||||||||||||||||||||||||||||||||||
Sbjct  26646  TTGCCTTCTGCGTCCGGTCGATCAGGGAGGATATCGGGGAAGAACAGTATGTCGAGCTAT  26705

Query  2557   TTTTTGACTTACTGGGGATCAAGCCTGATTGGGAGAAAATAAAATATTATATTTTACTGG  2616
              ||||||||||||||||||||||||||||||||||||||||||||||||||||||||||||
Sbjct  26706  TTTTTGACTTACTGGGGATCAAGCCTGATTGGGAGAAAATAAAATATTATATTTTACTGG  26765

Query  2617   ATGAATTGTTTTAG  2630
              ||||||||||||||
Sbjct  26766  ATGAATTGTTTTAG  26779


>Enterococcus faecium strain VB6521 plasmid pVB6521_p3, complete sequence
Sequence ID: CP072723.1 Length: 37510
Range 1: 1165 to 2018

Score:1578 bits(854), Expect:0.0, 
Identities:854/854(100%),  Gaps:0/854(0%), Strand: Plus/Minus

Query  1777  TTATAATTAGCTTCTTGGGGTATCTTTAAATACTGTAGAAAAGAGGAAGGAAATAATAAA  1836
             ||||||||||||||||||||||||||||||||||||||||||||||||||||||||||||
Sbjct  2018  TTATAATTAGCTTCTTGGGGTATCTTTAAATACTGTAGAAAAGAGGAAGGAAATAATAAA  1959

Query  1837  TGGCTAAAATGAGAATATCACCGGAATTGAAAAAACTGATCGAAAAATACCGCTGCGTAA  1896
             ||||||||||||||||||||||||||||||||||||||||||||||||||||||||||||
Sbjct  1958  TGGCTAAAATGAGAATATCACCGGAATTGAAAAAACTGATCGAAAAATACCGCTGCGTAA  1899

Query  1897  AAGATACGGAAGGAATGTCTCCTGCTAAGGTATATAAGCTGGTGGGAGAAAATGAAAACC  1956
             ||||||||||||||||||||||||||||||||||||||||||||||||||||||||||||
Sbjct  1898  AAGATACGGAAGGAATGTCTCCTGCTAAGGTATATAAGCTGGTGGGAGAAAATGAAAACC  1839

Query  1957  TATATTTAAAAATGACGGACAGCCGGTATAAAGGGACCACCTATGATGTGGAACGGGAAA  2016
             ||||||||||||||||||||||||||||||||||||||||||||||||||||||||||||
Sbjct  1838  TATATTTAAAAATGACGGACAGCCGGTATAAAGGGACCACCTATGATGTGGAACGGGAAA  1779

Query  2017  AGGACATGATGCTATGGCTGGAAGGAAAGCTGCCTGTTCCAAAGGTCCTGCACTTTGAAC  2076
             ||||||||||||||||||||||||||||||||||||||||||||||||||||||||||||
Sbjct  1778  AGGACATGATGCTATGGCTGGAAGGAAAGCTGCCTGTTCCAAAGGTCCTGCACTTTGAAC  1719

Query  2077  GGCATGATGGCTGGAGCAATCTGCTCATGAGTGAGGCCGATGGCGTCCTTTGCTCGGAAG  2136
             ||||||||||||||||||||||||||||||||||||||||||||||||||||||||||||
Sbjct  1718  GGCATGATGGCTGGAGCAATCTGCTCATGAGTGAGGCCGATGGCGTCCTTTGCTCGGAAG  1659

Query  2137  AGTATGAAGATGAACAAAGCCCTGAAAAGATTATCGAGCTGTATGCGGAGTGCATCAGGC  2196
             ||||||||||||||||||||||||||||||||||||||||||||||||||||||||||||
Sbjct  1658  AGTATGAAGATGAACAAAGCCCTGAAAAGATTATCGAGCTGTATGCGGAGTGCATCAGGC  1599

Query  2197  TCTTTCACTCCATCGACATATCGGATTGTCCCTATACGAATAGCTTAGACAGCCGCTTAG  2256
             ||||||||||||||||||||||||||||||||||||||||||||||||||||||||||||
Sbjct  1598  TCTTTCACTCCATCGACATATCGGATTGTCCCTATACGAATAGCTTAGACAGCCGCTTAG  1539

Query  2257  CCGAATTGGATTACTTACTGAATAACGATCTGGCCGATGTGGATTGCGAAAACTGGGAAG  2316
             ||||||||||||||||||||||||||||||||||||||||||||||||||||||||||||
Sbjct  1538  CCGAATTGGATTACTTACTGAATAACGATCTGGCCGATGTGGATTGCGAAAACTGGGAAG  1479

Query  2317  AAGACACTCCATTTAAAGATCCGCGCGAGCTGTATGATTTTTTAAAGACGGAAAAGCCCG  2376
             ||||||||||||||||||||||||||||||||||||||||||||||||||||||||||||
Sbjct  1478  AAGACACTCCATTTAAAGATCCGCGCGAGCTGTATGATTTTTTAAAGACGGAAAAGCCCG  1419

Query  2377  AAGAGGAACTTGTCTTTTCCCACGGCGACCTGGGAGACAGCAACATCTTTGTGAAAGATG  2436
             ||||||||||||||||||||||||||||||||||||||||||||||||||||||||||||
Sbjct  1418  AAGAGGAACTTGTCTTTTCCCACGGCGACCTGGGAGACAGCAACATCTTTGTGAAAGATG  1359

Query  2437  GCAAAGTAAGTGGCTTTATTGATCTTGGGAGAAGCGGCAGGGCGGACAAGTGGTATGACA  2496
             ||||||||||||||||||||||||||||||||||||||||||||||||||||||||||||
Sbjct  1358  GCAAAGTAAGTGGCTTTATTGATCTTGGGAGAAGCGGCAGGGCGGACAAGTGGTATGACA  1299

Query  2497  TTGCCTTCTGCGTCCGGTCGATCAGGGAGGATATCGGGGAAGAACAGTATGTCGAGCTAT  2556
             ||||||||||||||||||||||||||||||||||||||||||||||||||||||||||||
Sbjct  1298  TTGCCTTCTGCGTCCGGTCGATCAGGGAGGATATCGGGGAAGAACAGTATGTCGAGCTAT  1239

Query  2557  TTTTTGACTTACTGGGGATCAAGCCTGATTGGGAGAAAATAAAATATTATATTTTACTGG  2616
             ||||||||||||||||||||||||||||||||||||||||||||||||||||||||||||
Sbjct  1238  TTTTTGACTTACTGGGGATCAAGCCTGATTGGGAGAAAATAAAATATTATATTTTACTGG  1179

Query  2617  ATGAATTGTTTTAG  2630
             ||||||||||||||
Sbjct  1178  ATGAATTGTTTTAG  1165


Range 2: 2370 to 3084

Score:1321 bits(715), Expect:0.0, 
Identities:715/715(100%),  Gaps:0/715(0%), Strand: Plus/Minus

Query  128   ATTATCATGTAAGAAAGCCAAGCGCAAGGGAGTATGATGATTGCTGCAATGAATTTTGGA  187
             ||||||||||||||||||||||||||||||||||||||||||||||||||||||||||||
Sbjct  3084  ATTATCATGTAAGAAAGCCAAGCGCAAGGGAGTATGATGATTGCTGCAATGAATTTTGGA  3025

Query  188   ATGTAACACCTTATGTTATTAAAGGATTGTGCCGTAAGGAAATTTTATTTGCTATTGATC  247
             ||||||||||||||||||||||||||||||||||||||||||||||||||||||||||||
Sbjct  3024  ATGTAACACCTTATGTTATTAAAGGATTGTGCCGTAAGGAAATTTTATTTGCTATTGATC  2965

Query  248   ATTTTAATCAGATTGTTCGCCATGAGCTGCTGAGAATGATATCATGGAAGGTCGGCATCG  307
             ||||||||||||||||||||||||||||||||||||||||||||||||||||||||||||
Sbjct  2964  ATTTTAATCAGATTGTTCGCCATGAGCTGCTGAGAATGATATCATGGAAGGTCGGCATCG  2905

Query  308   AAACAGGCTTTAAATTAAGTGTAGGCAAGAACTATAAGTTTATTGAAAGGTATATATCCG  367
             ||||||||||||||||||||||||||||||||||||||||||||||||||||||||||||
Sbjct  2904  AAACAGGCTTTAAATTAAGTGTAGGCAAGAACTATAAGTTTATTGAAAGGTATATATCCG  2845

Query  368   AGGATTTGTGGGAGAAACTTTTGTCCACCTACCGGATGGATTCCTATGAAAACATATGGG  427
             ||||||||||||||||||||||||||||||||||||||||||||||||||||||||||||
Sbjct  2844  AGGATTTGTGGGAGAAACTTTTGTCCACCTACCGGATGGATTCCTATGAAAACATATGGG  2785

Query  428   AAGCATTATTTCTATGCCATCAATTGTTCAGGGCGGTATCCGGTGAGGTGGCGGAAAGGC  487
             ||||||||||||||||||||||||||||||||||||||||||||||||||||||||||||
Sbjct  2784  AAGCATTATTTCTATGCCATCAATTGTTCAGGGCGGTATCCGGTGAGGTGGCGGAAAGGC  2725

Query  488   TTCATTATGCCTATCCGGAGTATGATAGGAATATAACAAAATATACCAGGGACATGTATA  547
             ||||||||||||||||||||||||||||||||||||||||||||||||||||||||||||
Sbjct  2724  TTCATTATGCCTATCCGGAGTATGATAGGAATATAACAAAATATACCAGGGACATGTATA  2665

Query  548   AAAAATACACTGGTAAAACCGGCTGCCTGGATAGCACATATGCCGCTGATATAGAAGAGA  607
             ||||||||||||||||||||||||||||||||||||||||||||||||||||||||||||
Sbjct  2664  AAAAATACACTGGTAAAACCGGCTGCCTGGATAGCACATATGCCGCTGATATAGAAGAGA  2605

Query  608   GGCGGGAACAGTGATTACAGAAATGAAAGCAGGGCACCTGAAAGATATCGATAAACCCAG  667
             ||||||||||||||||||||||||||||||||||||||||||||||||||||||||||||
Sbjct  2604  GGCGGGAACAGTGATTACAGAAATGAAAGCAGGGCACCTGAAAGATATCGATAAACCCAG  2545

Query  668   CGAACCATTTGAGGTGATAGGTAAGATTATACCGAGGTATGAAAACGAGAATTGGACCTT  727
             ||||||||||||||||||||||||||||||||||||||||||||||||||||||||||||
Sbjct  2544  CGAACCATTTGAGGTGATAGGTAAGATTATACCGAGGTATGAAAACGAGAATTGGACCTT  2485

Query  728   TACAGAATTACTCTATGAAGCGCCATATTTAAAAAGCTACCAAGACGAAGAGGATGAAGA  787
             ||||||||||||||||||||||||||||||||||||||||||||||||||||||||||||
Sbjct  2484  TACAGAATTACTCTATGAAGCGCCATATTTAAAAAGCTACCAAGACGAAGAGGATGAAGA  2425

Query  788   GGATGAGGAGGCAGATTGCCTTGAATATATTGACAATACTGATAAGATAATATAT  842
             |||||||||||||||||||||||||||||||||||||||||||||||||||||||
Sbjct  2424  GGATGAGGAGGCAGATTGCCTTGAATATATTGACAATACTGATAAGATAATATAT  2370


>Enterococcus faecium strain VB6171 plasmid pVB6171_p3, complete sequence
Sequence ID: CP072734.1 Length: 37510
Range 1: 1165 to 2018

Score:1578 bits(854), Expect:0.0, 
Identities:854/854(100%),  Gaps:0/854(0%), Strand: Plus/Minus

Query  1777  TTATAATTAGCTTCTTGGGGTATCTTTAAATACTGTAGAAAAGAGGAAGGAAATAATAAA  1836
             ||||||||||||||||||||||||||||||||||||||||||||||||||||||||||||
Sbjct  2018  TTATAATTAGCTTCTTGGGGTATCTTTAAATACTGTAGAAAAGAGGAAGGAAATAATAAA  1959

Query  1837  TGGCTAAAATGAGAATATCACCGGAATTGAAAAAACTGATCGAAAAATACCGCTGCGTAA  1896
             ||||||||||||||||||||||||||||||||||||||||||||||||||||||||||||
Sbjct  1958  TGGCTAAAATGAGAATATCACCGGAATTGAAAAAACTGATCGAAAAATACCGCTGCGTAA  1899

Query  1897  AAGATACGGAAGGAATGTCTCCTGCTAAGGTATATAAGCTGGTGGGAGAAAATGAAAACC  1956
             ||||||||||||||||||||||||||||||||||||||||||||||||||||||||||||
Sbjct  1898  AAGATACGGAAGGAATGTCTCCTGCTAAGGTATATAAGCTGGTGGGAGAAAATGAAAACC  1839

Query  1957  TATATTTAAAAATGACGGACAGCCGGTATAAAGGGACCACCTATGATGTGGAACGGGAAA  2016
             ||||||||||||||||||||||||||||||||||||||||||||||||||||||||||||
Sbjct  1838  TATATTTAAAAATGACGGACAGCCGGTATAAAGGGACCACCTATGATGTGGAACGGGAAA  1779

Query  2017  AGGACATGATGCTATGGCTGGAAGGAAAGCTGCCTGTTCCAAAGGTCCTGCACTTTGAAC  2076
             ||||||||||||||||||||||||||||||||||||||||||||||||||||||||||||
Sbjct  1778  AGGACATGATGCTATGGCTGGAAGGAAAGCTGCCTGTTCCAAAGGTCCTGCACTTTGAAC  1719

Query  2077  GGCATGATGGCTGGAGCAATCTGCTCATGAGTGAGGCCGATGGCGTCCTTTGCTCGGAAG  2136
             ||||||||||||||||||||||||||||||||||||||||||||||||||||||||||||
Sbjct  1718  GGCATGATGGCTGGAGCAATCTGCTCATGAGTGAGGCCGATGGCGTCCTTTGCTCGGAAG  1659

Query  2137  AGTATGAAGATGAACAAAGCCCTGAAAAGATTATCGAGCTGTATGCGGAGTGCATCAGGC  2196
             ||||||||||||||||||||||||||||||||||||||||||||||||||||||||||||
Sbjct  1658  AGTATGAAGATGAACAAAGCCCTGAAAAGATTATCGAGCTGTATGCGGAGTGCATCAGGC  1599

Query  2197  TCTTTCACTCCATCGACATATCGGATTGTCCCTATACGAATAGCTTAGACAGCCGCTTAG  2256
             ||||||||||||||||||||||||||||||||||||||||||||||||||||||||||||
Sbjct  1598  TCTTTCACTCCATCGACATATCGGATTGTCCCTATACGAATAGCTTAGACAGCCGCTTAG  1539

Query  2257  CCGAATTGGATTACTTACTGAATAACGATCTGGCCGATGTGGATTGCGAAAACTGGGAAG  2316
             ||||||||||||||||||||||||||||||||||||||||||||||||||||||||||||
Sbjct  1538  CCGAATTGGATTACTTACTGAATAACGATCTGGCCGATGTGGATTGCGAAAACTGGGAAG  1479

Query  2317  AAGACACTCCATTTAAAGATCCGCGCGAGCTGTATGATTTTTTAAAGACGGAAAAGCCCG  2376
             ||||||||||||||||||||||||||||||||||||||||||||||||||||||||||||
Sbjct  1478  AAGACACTCCATTTAAAGATCCGCGCGAGCTGTATGATTTTTTAAAGACGGAAAAGCCCG  1419

Query  2377  AAGAGGAACTTGTCTTTTCCCACGGCGACCTGGGAGACAGCAACATCTTTGTGAAAGATG  2436
             ||||||||||||||||||||||||||||||||||||||||||||||||||||||||||||
Sbjct  1418  AAGAGGAACTTGTCTTTTCCCACGGCGACCTGGGAGACAGCAACATCTTTGTGAAAGATG  1359

Query  2437  GCAAAGTAAGTGGCTTTATTGATCTTGGGAGAAGCGGCAGGGCGGACAAGTGGTATGACA  2496
             ||||||||||||||||||||||||||||||||||||||||||||||||||||||||||||
Sbjct  1358  GCAAAGTAAGTGGCTTTATTGATCTTGGGAGAAGCGGCAGGGCGGACAAGTGGTATGACA  1299

Query  2497  TTGCCTTCTGCGTCCGGTCGATCAGGGAGGATATCGGGGAAGAACAGTATGTCGAGCTAT  2556
             ||||||||||||||||||||||||||||||||||||||||||||||||||||||||||||
Sbjct  1298  TTGCCTTCTGCGTCCGGTCGATCAGGGAGGATATCGGGGAAGAACAGTATGTCGAGCTAT  1239

Query  2557  TTTTTGACTTACTGGGGATCAAGCCTGATTGGGAGAAAATAAAATATTATATTTTACTGG  2616
             ||||||||||||||||||||||||||||||||||||||||||||||||||||||||||||
Sbjct  1238  TTTTTGACTTACTGGGGATCAAGCCTGATTGGGAGAAAATAAAATATTATATTTTACTGG  1179

Query  2617  ATGAATTGTTTTAG  2630
             ||||||||||||||
Sbjct  1178  ATGAATTGTTTTAG  1165


Range 2: 2370 to 3084

Score:1321 bits(715), Expect:0.0, 
Identities:715/715(100%),  Gaps:0/715(0%), Strand: Plus/Minus

Query  128   ATTATCATGTAAGAAAGCCAAGCGCAAGGGAGTATGATGATTGCTGCAATGAATTTTGGA  187
             ||||||||||||||||||||||||||||||||||||||||||||||||||||||||||||
Sbjct  3084  ATTATCATGTAAGAAAGCCAAGCGCAAGGGAGTATGATGATTGCTGCAATGAATTTTGGA  3025

Query  188   ATGTAACACCTTATGTTATTAAAGGATTGTGCCGTAAGGAAATTTTATTTGCTATTGATC  247
             ||||||||||||||||||||||||||||||||||||||||||||||||||||||||||||
Sbjct  3024  ATGTAACACCTTATGTTATTAAAGGATTGTGCCGTAAGGAAATTTTATTTGCTATTGATC  2965

Query  248   ATTTTAATCAGATTGTTCGCCATGAGCTGCTGAGAATGATATCATGGAAGGTCGGCATCG  307
             ||||||||||||||||||||||||||||||||||||||||||||||||||||||||||||
Sbjct  2964  ATTTTAATCAGATTGTTCGCCATGAGCTGCTGAGAATGATATCATGGAAGGTCGGCATCG  2905

Query  308   AAACAGGCTTTAAATTAAGTGTAGGCAAGAACTATAAGTTTATTGAAAGGTATATATCCG  367
             ||||||||||||||||||||||||||||||||||||||||||||||||||||||||||||
Sbjct  2904  AAACAGGCTTTAAATTAAGTGTAGGCAAGAACTATAAGTTTATTGAAAGGTATATATCCG  2845

Query  368   AGGATTTGTGGGAGAAACTTTTGTCCACCTACCGGATGGATTCCTATGAAAACATATGGG  427
             ||||||||||||||||||||||||||||||||||||||||||||||||||||||||||||
Sbjct  2844  AGGATTTGTGGGAGAAACTTTTGTCCACCTACCGGATGGATTCCTATGAAAACATATGGG  2785

Query  428   AAGCATTATTTCTATGCCATCAATTGTTCAGGGCGGTATCCGGTGAGGTGGCGGAAAGGC  487
             ||||||||||||||||||||||||||||||||||||||||||||||||||||||||||||
Sbjct  2784  AAGCATTATTTCTATGCCATCAATTGTTCAGGGCGGTATCCGGTGAGGTGGCGGAAAGGC  2725

Query  488   TTCATTATGCCTATCCGGAGTATGATAGGAATATAACAAAATATACCAGGGACATGTATA  547
             ||||||||||||||||||||||||||||||||||||||||||||||||||||||||||||
Sbjct  2724  TTCATTATGCCTATCCGGAGTATGATAGGAATATAACAAAATATACCAGGGACATGTATA  2665

Query  548   AAAAATACACTGGTAAAACCGGCTGCCTGGATAGCACATATGCCGCTGATATAGAAGAGA  607
             ||||||||||||||||||||||||||||||||||||||||||||||||||||||||||||
Sbjct  2664  AAAAATACACTGGTAAAACCGGCTGCCTGGATAGCACATATGCCGCTGATATAGAAGAGA  2605

Query  608   GGCGGGAACAGTGATTACAGAAATGAAAGCAGGGCACCTGAAAGATATCGATAAACCCAG  667
             ||||||||||||||||||||||||||||||||||||||||||||||||||||||||||||
Sbjct  2604  GGCGGGAACAGTGATTACAGAAATGAAAGCAGGGCACCTGAAAGATATCGATAAACCCAG  2545

Query  668   CGAACCATTTGAGGTGATAGGTAAGATTATACCGAGGTATGAAAACGAGAATTGGACCTT  727
             ||||||||||||||||||||||||||||||||||||||||||||||||||||||||||||
Sbjct  2544  CGAACCATTTGAGGTGATAGGTAAGATTATACCGAGGTATGAAAACGAGAATTGGACCTT  2485

Query  728   TACAGAATTACTCTATGAAGCGCCATATTTAAAAAGCTACCAAGACGAAGAGGATGAAGA  787
             ||||||||||||||||||||||||||||||||||||||||||||||||||||||||||||
Sbjct  2484  TACAGAATTACTCTATGAAGCGCCATATTTAAAAAGCTACCAAGACGAAGAGGATGAAGA  2425

Query  788   GGATGAGGAGGCAGATTGCCTTGAATATATTGACAATACTGATAAGATAATATAT  842
             |||||||||||||||||||||||||||||||||||||||||||||||||||||||
Sbjct  2424  GGATGAGGAGGCAGATTGCCTTGAATATATTGACAATACTGATAAGATAATATAT  2370


>Enterococcus faecium strain VB976 plasmid pVB976_p3, complete sequence
Sequence ID: CP072589.1 Length: 29437
Range 1: 22212 to 23065

Score:1578 bits(854), Expect:0.0, 
Identities:854/854(100%),  Gaps:0/854(0%), Strand: Plus/Minus

Query  1777   TTATAATTAGCTTCTTGGGGTATCTTTAAATACTGTAGAAAAGAGGAAGGAAATAATAAA  1836
              ||||||||||||||||||||||||||||||||||||||||||||||||||||||||||||
Sbjct  23065  TTATAATTAGCTTCTTGGGGTATCTTTAAATACTGTAGAAAAGAGGAAGGAAATAATAAA  23006

Query  1837   TGGCTAAAATGAGAATATCACCGGAATTGAAAAAACTGATCGAAAAATACCGCTGCGTAA  1896
              ||||||||||||||||||||||||||||||||||||||||||||||||||||||||||||
Sbjct  23005  TGGCTAAAATGAGAATATCACCGGAATTGAAAAAACTGATCGAAAAATACCGCTGCGTAA  22946

Query  1897   AAGATACGGAAGGAATGTCTCCTGCTAAGGTATATAAGCTGGTGGGAGAAAATGAAAACC  1956
              ||||||||||||||||||||||||||||||||||||||||||||||||||||||||||||
Sbjct  22945  AAGATACGGAAGGAATGTCTCCTGCTAAGGTATATAAGCTGGTGGGAGAAAATGAAAACC  22886

Query  1957   TATATTTAAAAATGACGGACAGCCGGTATAAAGGGACCACCTATGATGTGGAACGGGAAA  2016
              ||||||||||||||||||||||||||||||||||||||||||||||||||||||||||||
Sbjct  22885  TATATTTAAAAATGACGGACAGCCGGTATAAAGGGACCACCTATGATGTGGAACGGGAAA  22826

Query  2017   AGGACATGATGCTATGGCTGGAAGGAAAGCTGCCTGTTCCAAAGGTCCTGCACTTTGAAC  2076
              ||||||||||||||||||||||||||||||||||||||||||||||||||||||||||||
Sbjct  22825  AGGACATGATGCTATGGCTGGAAGGAAAGCTGCCTGTTCCAAAGGTCCTGCACTTTGAAC  22766

Query  2077   GGCATGATGGCTGGAGCAATCTGCTCATGAGTGAGGCCGATGGCGTCCTTTGCTCGGAAG  2136
              ||||||||||||||||||||||||||||||||||||||||||||||||||||||||||||
Sbjct  22765  GGCATGATGGCTGGAGCAATCTGCTCATGAGTGAGGCCGATGGCGTCCTTTGCTCGGAAG  22706

Query  2137   AGTATGAAGATGAACAAAGCCCTGAAAAGATTATCGAGCTGTATGCGGAGTGCATCAGGC  2196
              ||||||||||||||||||||||||||||||||||||||||||||||||||||||||||||
Sbjct  22705  AGTATGAAGATGAACAAAGCCCTGAAAAGATTATCGAGCTGTATGCGGAGTGCATCAGGC  22646

Query  2197   TCTTTCACTCCATCGACATATCGGATTGTCCCTATACGAATAGCTTAGACAGCCGCTTAG  2256
              ||||||||||||||||||||||||||||||||||||||||||||||||||||||||||||
Sbjct  22645  TCTTTCACTCCATCGACATATCGGATTGTCCCTATACGAATAGCTTAGACAGCCGCTTAG  22586

Query  2257   CCGAATTGGATTACTTACTGAATAACGATCTGGCCGATGTGGATTGCGAAAACTGGGAAG  2316
              ||||||||||||||||||||||||||||||||||||||||||||||||||||||||||||
Sbjct  22585  CCGAATTGGATTACTTACTGAATAACGATCTGGCCGATGTGGATTGCGAAAACTGGGAAG  22526

Query  2317   AAGACACTCCATTTAAAGATCCGCGCGAGCTGTATGATTTTTTAAAGACGGAAAAGCCCG  2376
              ||||||||||||||||||||||||||||||||||||||||||||||||||||||||||||
Sbjct  22525  AAGACACTCCATTTAAAGATCCGCGCGAGCTGTATGATTTTTTAAAGACGGAAAAGCCCG  22466

Query  2377   AAGAGGAACTTGTCTTTTCCCACGGCGACCTGGGAGACAGCAACATCTTTGTGAAAGATG  2436
              ||||||||||||||||||||||||||||||||||||||||||||||||||||||||||||
Sbjct  22465  AAGAGGAACTTGTCTTTTCCCACGGCGACCTGGGAGACAGCAACATCTTTGTGAAAGATG  22406

Query  2437   GCAAAGTAAGTGGCTTTATTGATCTTGGGAGAAGCGGCAGGGCGGACAAGTGGTATGACA  2496
              ||||||||||||||||||||||||||||||||||||||||||||||||||||||||||||
Sbjct  22405  GCAAAGTAAGTGGCTTTATTGATCTTGGGAGAAGCGGCAGGGCGGACAAGTGGTATGACA  22346

Query  2497   TTGCCTTCTGCGTCCGGTCGATCAGGGAGGATATCGGGGAAGAACAGTATGTCGAGCTAT  2556
              ||||||||||||||||||||||||||||||||||||||||||||||||||||||||||||
Sbjct  22345  TTGCCTTCTGCGTCCGGTCGATCAGGGAGGATATCGGGGAAGAACAGTATGTCGAGCTAT  22286

Query  2557   TTTTTGACTTACTGGGGATCAAGCCTGATTGGGAGAAAATAAAATATTATATTTTACTGG  2616
              ||||||||||||||||||||||||||||||||||||||||||||||||||||||||||||
Sbjct  22285  TTTTTGACTTACTGGGGATCAAGCCTGATTGGGAGAAAATAAAATATTATATTTTACTGG  22226

Query  2617   ATGAATTGTTTTAG  2630
              ||||||||||||||
Sbjct  22225  ATGAATTGTTTTAG  22212


Range 2: 25926 to 26640

Score:1321 bits(715), Expect:0.0, 
Identities:715/715(100%),  Gaps:0/715(0%), Strand: Plus/Minus

Query  128    ATTATCATGTAAGAAAGCCAAGCGCAAGGGAGTATGATGATTGCTGCAATGAATTTTGGA  187
              ||||||||||||||||||||||||||||||||||||||||||||||||||||||||||||
Sbjct  26640  ATTATCATGTAAGAAAGCCAAGCGCAAGGGAGTATGATGATTGCTGCAATGAATTTTGGA  26581

Query  188    ATGTAACACCTTATGTTATTAAAGGATTGTGCCGTAAGGAAATTTTATTTGCTATTGATC  247
              ||||||||||||||||||||||||||||||||||||||||||||||||||||||||||||
Sbjct  26580  ATGTAACACCTTATGTTATTAAAGGATTGTGCCGTAAGGAAATTTTATTTGCTATTGATC  26521

Query  248    ATTTTAATCAGATTGTTCGCCATGAGCTGCTGAGAATGATATCATGGAAGGTCGGCATCG  307
              ||||||||||||||||||||||||||||||||||||||||||||||||||||||||||||
Sbjct  26520  ATTTTAATCAGATTGTTCGCCATGAGCTGCTGAGAATGATATCATGGAAGGTCGGCATCG  26461

Query  308    AAACAGGCTTTAAATTAAGTGTAGGCAAGAACTATAAGTTTATTGAAAGGTATATATCCG  367
              ||||||||||||||||||||||||||||||||||||||||||||||||||||||||||||
Sbjct  26460  AAACAGGCTTTAAATTAAGTGTAGGCAAGAACTATAAGTTTATTGAAAGGTATATATCCG  26401

Query  368    AGGATTTGTGGGAGAAACTTTTGTCCACCTACCGGATGGATTCCTATGAAAACATATGGG  427
              ||||||||||||||||||||||||||||||||||||||||||||||||||||||||||||
Sbjct  26400  AGGATTTGTGGGAGAAACTTTTGTCCACCTACCGGATGGATTCCTATGAAAACATATGGG  26341

Query  428    AAGCATTATTTCTATGCCATCAATTGTTCAGGGCGGTATCCGGTGAGGTGGCGGAAAGGC  487
              ||||||||||||||||||||||||||||||||||||||||||||||||||||||||||||
Sbjct  26340  AAGCATTATTTCTATGCCATCAATTGTTCAGGGCGGTATCCGGTGAGGTGGCGGAAAGGC  26281

Query  488    TTCATTATGCCTATCCGGAGTATGATAGGAATATAACAAAATATACCAGGGACATGTATA  547
              ||||||||||||||||||||||||||||||||||||||||||||||||||||||||||||
Sbjct  26280  TTCATTATGCCTATCCGGAGTATGATAGGAATATAACAAAATATACCAGGGACATGTATA  26221

Query  548    AAAAATACACTGGTAAAACCGGCTGCCTGGATAGCACATATGCCGCTGATATAGAAGAGA  607
              ||||||||||||||||||||||||||||||||||||||||||||||||||||||||||||
Sbjct  26220  AAAAATACACTGGTAAAACCGGCTGCCTGGATAGCACATATGCCGCTGATATAGAAGAGA  26161

Query  608    GGCGGGAACAGTGATTACAGAAATGAAAGCAGGGCACCTGAAAGATATCGATAAACCCAG  667
              ||||||||||||||||||||||||||||||||||||||||||||||||||||||||||||
Sbjct  26160  GGCGGGAACAGTGATTACAGAAATGAAAGCAGGGCACCTGAAAGATATCGATAAACCCAG  26101

Query  668    CGAACCATTTGAGGTGATAGGTAAGATTATACCGAGGTATGAAAACGAGAATTGGACCTT  727
              ||||||||||||||||||||||||||||||||||||||||||||||||||||||||||||
Sbjct  26100  CGAACCATTTGAGGTGATAGGTAAGATTATACCGAGGTATGAAAACGAGAATTGGACCTT  26041

Query  728    TACAGAATTACTCTATGAAGCGCCATATTTAAAAAGCTACCAAGACGAAGAGGATGAAGA  787
              ||||||||||||||||||||||||||||||||||||||||||||||||||||||||||||
Sbjct  26040  TACAGAATTACTCTATGAAGCGCCATATTTAAAAAGCTACCAAGACGAAGAGGATGAAGA  25981

Query  788    GGATGAGGAGGCAGATTGCCTTGAATATATTGACAATACTGATAAGATAATATAT  842
              |||||||||||||||||||||||||||||||||||||||||||||||||||||||
Sbjct  25980  GGATGAGGAGGCAGATTGCCTTGAATATATTGACAATACTGATAAGATAATATAT  25926


>Enterococcus faecalis strain L12 plasmid pL12-A
Sequence ID: CP072511.1 Length: 18429
Range 1: 10665 to 11518

Score:1578 bits(854), Expect:0.0, 
Identities:854/854(100%),  Gaps:0/854(0%), Strand: Plus/Plus

Query  1777   TTATAATTAGCTTCTTGGGGTATCTTTAAATACTGTAGAAAAGAGGAAGGAAATAATAAA  1836
              ||||||||||||||||||||||||||||||||||||||||||||||||||||||||||||
Sbjct  10665  TTATAATTAGCTTCTTGGGGTATCTTTAAATACTGTAGAAAAGAGGAAGGAAATAATAAA  10724

Query  1837   TGGCTAAAATGAGAATATCACCGGAATTGAAAAAACTGATCGAAAAATACCGCTGCGTAA  1896
              ||||||||||||||||||||||||||||||||||||||||||||||||||||||||||||
Sbjct  10725  TGGCTAAAATGAGAATATCACCGGAATTGAAAAAACTGATCGAAAAATACCGCTGCGTAA  10784

Query  1897   AAGATACGGAAGGAATGTCTCCTGCTAAGGTATATAAGCTGGTGGGAGAAAATGAAAACC  1956
              ||||||||||||||||||||||||||||||||||||||||||||||||||||||||||||
Sbjct  10785  AAGATACGGAAGGAATGTCTCCTGCTAAGGTATATAAGCTGGTGGGAGAAAATGAAAACC  10844

Query  1957   TATATTTAAAAATGACGGACAGCCGGTATAAAGGGACCACCTATGATGTGGAACGGGAAA  2016
              ||||||||||||||||||||||||||||||||||||||||||||||||||||||||||||
Sbjct  10845  TATATTTAAAAATGACGGACAGCCGGTATAAAGGGACCACCTATGATGTGGAACGGGAAA  10904

Query  2017   AGGACATGATGCTATGGCTGGAAGGAAAGCTGCCTGTTCCAAAGGTCCTGCACTTTGAAC  2076
              ||||||||||||||||||||||||||||||||||||||||||||||||||||||||||||
Sbjct  10905  AGGACATGATGCTATGGCTGGAAGGAAAGCTGCCTGTTCCAAAGGTCCTGCACTTTGAAC  10964

Query  2077   GGCATGATGGCTGGAGCAATCTGCTCATGAGTGAGGCCGATGGCGTCCTTTGCTCGGAAG  2136
              ||||||||||||||||||||||||||||||||||||||||||||||||||||||||||||
Sbjct  10965  GGCATGATGGCTGGAGCAATCTGCTCATGAGTGAGGCCGATGGCGTCCTTTGCTCGGAAG  11024

Query  2137   AGTATGAAGATGAACAAAGCCCTGAAAAGATTATCGAGCTGTATGCGGAGTGCATCAGGC  2196
              ||||||||||||||||||||||||||||||||||||||||||||||||||||||||||||
Sbjct  11025  AGTATGAAGATGAACAAAGCCCTGAAAAGATTATCGAGCTGTATGCGGAGTGCATCAGGC  11084

Query  2197   TCTTTCACTCCATCGACATATCGGATTGTCCCTATACGAATAGCTTAGACAGCCGCTTAG  2256
              ||||||||||||||||||||||||||||||||||||||||||||||||||||||||||||
Sbjct  11085  TCTTTCACTCCATCGACATATCGGATTGTCCCTATACGAATAGCTTAGACAGCCGCTTAG  11144

Query  2257   CCGAATTGGATTACTTACTGAATAACGATCTGGCCGATGTGGATTGCGAAAACTGGGAAG  2316
              ||||||||||||||||||||||||||||||||||||||||||||||||||||||||||||
Sbjct  11145  CCGAATTGGATTACTTACTGAATAACGATCTGGCCGATGTGGATTGCGAAAACTGGGAAG  11204

Query  2317   AAGACACTCCATTTAAAGATCCGCGCGAGCTGTATGATTTTTTAAAGACGGAAAAGCCCG  2376
              ||||||||||||||||||||||||||||||||||||||||||||||||||||||||||||
Sbjct  11205  AAGACACTCCATTTAAAGATCCGCGCGAGCTGTATGATTTTTTAAAGACGGAAAAGCCCG  11264

Query  2377   AAGAGGAACTTGTCTTTTCCCACGGCGACCTGGGAGACAGCAACATCTTTGTGAAAGATG  2436
              ||||||||||||||||||||||||||||||||||||||||||||||||||||||||||||
Sbjct  11265  AAGAGGAACTTGTCTTTTCCCACGGCGACCTGGGAGACAGCAACATCTTTGTGAAAGATG  11324

Query  2437   GCAAAGTAAGTGGCTTTATTGATCTTGGGAGAAGCGGCAGGGCGGACAAGTGGTATGACA  2496
              ||||||||||||||||||||||||||||||||||||||||||||||||||||||||||||
Sbjct  11325  GCAAAGTAAGTGGCTTTATTGATCTTGGGAGAAGCGGCAGGGCGGACAAGTGGTATGACA  11384

Query  2497   TTGCCTTCTGCGTCCGGTCGATCAGGGAGGATATCGGGGAAGAACAGTATGTCGAGCTAT  2556
              ||||||||||||||||||||||||||||||||||||||||||||||||||||||||||||
Sbjct  11385  TTGCCTTCTGCGTCCGGTCGATCAGGGAGGATATCGGGGAAGAACAGTATGTCGAGCTAT  11444

Query  2557   TTTTTGACTTACTGGGGATCAAGCCTGATTGGGAGAAAATAAAATATTATATTTTACTGG  2616
              ||||||||||||||||||||||||||||||||||||||||||||||||||||||||||||
Sbjct  11445  TTTTTGACTTACTGGGGATCAAGCCTGATTGGGAGAAAATAAAATATTATATTTTACTGG  11504

Query  2617   ATGAATTGTTTTAG  2630
              ||||||||||||||
Sbjct  11505  ATGAATTGTTTTAG  11518


Range 2: 9599 to 10313

Score:1321 bits(715), Expect:0.0, 
Identities:715/715(100%),  Gaps:0/715(0%), Strand: Plus/Plus

Query  128    ATTATCATGTAAGAAAGCCAAGCGCAAGGGAGTATGATGATTGCTGCAATGAATTTTGGA  187
              ||||||||||||||||||||||||||||||||||||||||||||||||||||||||||||
Sbjct  9599   ATTATCATGTAAGAAAGCCAAGCGCAAGGGAGTATGATGATTGCTGCAATGAATTTTGGA  9658

Query  188    ATGTAACACCTTATGTTATTAAAGGATTGTGCCGTAAGGAAATTTTATTTGCTATTGATC  247
              ||||||||||||||||||||||||||||||||||||||||||||||||||||||||||||
Sbjct  9659   ATGTAACACCTTATGTTATTAAAGGATTGTGCCGTAAGGAAATTTTATTTGCTATTGATC  9718

Query  248    ATTTTAATCAGATTGTTCGCCATGAGCTGCTGAGAATGATATCATGGAAGGTCGGCATCG  307
              ||||||||||||||||||||||||||||||||||||||||||||||||||||||||||||
Sbjct  9719   ATTTTAATCAGATTGTTCGCCATGAGCTGCTGAGAATGATATCATGGAAGGTCGGCATCG  9778

Query  308    AAACAGGCTTTAAATTAAGTGTAGGCAAGAACTATAAGTTTATTGAAAGGTATATATCCG  367
              ||||||||||||||||||||||||||||||||||||||||||||||||||||||||||||
Sbjct  9779   AAACAGGCTTTAAATTAAGTGTAGGCAAGAACTATAAGTTTATTGAAAGGTATATATCCG  9838

Query  368    AGGATTTGTGGGAGAAACTTTTGTCCACCTACCGGATGGATTCCTATGAAAACATATGGG  427
              ||||||||||||||||||||||||||||||||||||||||||||||||||||||||||||
Sbjct  9839   AGGATTTGTGGGAGAAACTTTTGTCCACCTACCGGATGGATTCCTATGAAAACATATGGG  9898

Query  428    AAGCATTATTTCTATGCCATCAATTGTTCAGGGCGGTATCCGGTGAGGTGGCGGAAAGGC  487
              ||||||||||||||||||||||||||||||||||||||||||||||||||||||||||||
Sbjct  9899   AAGCATTATTTCTATGCCATCAATTGTTCAGGGCGGTATCCGGTGAGGTGGCGGAAAGGC  9958

Query  488    TTCATTATGCCTATCCGGAGTATGATAGGAATATAACAAAATATACCAGGGACATGTATA  547
              ||||||||||||||||||||||||||||||||||||||||||||||||||||||||||||
Sbjct  9959   TTCATTATGCCTATCCGGAGTATGATAGGAATATAACAAAATATACCAGGGACATGTATA  10018

Query  548    AAAAATACACTGGTAAAACCGGCTGCCTGGATAGCACATATGCCGCTGATATAGAAGAGA  607
              ||||||||||||||||||||||||||||||||||||||||||||||||||||||||||||
Sbjct  10019  AAAAATACACTGGTAAAACCGGCTGCCTGGATAGCACATATGCCGCTGATATAGAAGAGA  10078

Query  608    GGCGGGAACAGTGATTACAGAAATGAAAGCAGGGCACCTGAAAGATATCGATAAACCCAG  667
              ||||||||||||||||||||||||||||||||||||||||||||||||||||||||||||
Sbjct  10079  GGCGGGAACAGTGATTACAGAAATGAAAGCAGGGCACCTGAAAGATATCGATAAACCCAG  10138

Query  668    CGAACCATTTGAGGTGATAGGTAAGATTATACCGAGGTATGAAAACGAGAATTGGACCTT  727
              ||||||||||||||||||||||||||||||||||||||||||||||||||||||||||||
Sbjct  10139  CGAACCATTTGAGGTGATAGGTAAGATTATACCGAGGTATGAAAACGAGAATTGGACCTT  10198

Query  728    TACAGAATTACTCTATGAAGCGCCATATTTAAAAAGCTACCAAGACGAAGAGGATGAAGA  787
              ||||||||||||||||||||||||||||||||||||||||||||||||||||||||||||
Sbjct  10199  TACAGAATTACTCTATGAAGCGCCATATTTAAAAAGCTACCAAGACGAAGAGGATGAAGA  10258

Query  788    GGATGAGGAGGCAGATTGCCTTGAATATATTGACAATACTGATAAGATAATATAT  842
              |||||||||||||||||||||||||||||||||||||||||||||||||||||||
Sbjct  10259  GGATGAGGAGGCAGATTGCCTTGAATATATTGACAATACTGATAAGATAATATAT  10313


Range 3: 13922 to 14293

Score:195 bits(105), Expect:7e-45, 
Identities:284/373(76%),  Gaps:2/373(0%), Strand: Plus/Plus

Query  183    TTGGAATGTAACACCTTATGTTATTAAAGGATTGTGCCGTAAGGAAATTTTATTTGCTAT  242
              ||||||||||||||||||||||||||||||||||||||| || || ||  | ||||| ||
Sbjct  13922  TTGGAATGTAACACCTTATGTTATTAAAGGATTGTGCCGCAAAGAGATACTGTTTGCAAT  13981

Query  243    TGATCATTTTAATCAGATTGTTCGCCATGAGCTGCTGAGAATGATATCATGGAAGGTCGG  302
               |||||| | || |||||| | ||   ||| || || || ||||| || |||||||| ||
Sbjct  13982  CGATCATCTGAACCAGATTCTACGGTTTGAACTACTTAGGATGATGTCGTGGAAGGTTGG  14041

Query  303    CATCGAAACAGGCTTTAAATTAAGTGTAGGCAAGAACTATAAGTTTATTGAAAGGTATAT  362
               ||  | ||||  |||  ||||||||| || || || ||||||| |||| | |  || ||
Sbjct  14042  GATAAAGACAGAATTTTCATTAAGTGTTGGGAAAAATTATAAGTATATTAACAAATACAT  14101

Query  363    ATCCGAGGATTTGTGGGAGAAACTTTTGTCCACCTACCGGATGGATTCCTATGAAAACAT  422
                  || ||| | ||| | | | | || || || || || ||||||||||||||||| ||
Sbjct  14102  TGATGAAGATCTATGGAATAGATTATTATCTACATATCGCATGGATTCCTATGAAAATAT  14161

Query  423    ATGGGAAG-CATTATTTCTATGCCATCAATTGTTCAGGGCGGTATCCGGTGAGGTGGCGG  481
               ||| ||| |||||||| ||||||| |||||||||||||  || |||   ||||| || |
Sbjct  14162  TTGG-AAGTCATTATTTATATGCCACCAATTGTTCAGGGAAGTGTCCAAAGAGGTAGCAG  14220

Query  482    AAAGGCTTCATTATGCCTATCCGGAGTATGATAGGAATATAACAAAATATACCAGGGACA  541
              ||   ||    | ||  ||||| ||||||| || ||| ||||||| |||||||  |||||
Sbjct  14221  AACTACTGGGGTTTGATTATCCAGAGTATGGTAAGAACATAACAAGATATACCGAGGACA  14280

Query  542    TGTATAAAAAATA  554
              |||||||||||||
Sbjct  14281  TGTATAAAAAATA  14293


>Staphylococcus pseudintermedius strain 6109 chromosome, complete genome
Sequence ID: CP051149.1 Length: 2804092
Range 1: 1981252 to 1982105

Score:1578 bits(854), Expect:0.0, 
Identities:854/854(100%),  Gaps:0/854(0%), Strand: Plus/Minus

Query  1777     TTATAATTAGCTTCTTGGGGTATCTTTAAATACTGTAGAAAAGAGGAAGGAAATAATAAA  1836
                ||||||||||||||||||||||||||||||||||||||||||||||||||||||||||||
Sbjct  1982105  TTATAATTAGCTTCTTGGGGTATCTTTAAATACTGTAGAAAAGAGGAAGGAAATAATAAA  1982046

Query  1837     TGGCTAAAATGAGAATATCACCGGAATTGAAAAAACTGATCGAAAAATACCGCTGCGTAA  1896
                ||||||||||||||||||||||||||||||||||||||||||||||||||||||||||||
Sbjct  1982045  TGGCTAAAATGAGAATATCACCGGAATTGAAAAAACTGATCGAAAAATACCGCTGCGTAA  1981986

Query  1897     AAGATACGGAAGGAATGTCTCCTGCTAAGGTATATAAGCTGGTGGGAGAAAATGAAAACC  1956
                ||||||||||||||||||||||||||||||||||||||||||||||||||||||||||||
Sbjct  1981985  AAGATACGGAAGGAATGTCTCCTGCTAAGGTATATAAGCTGGTGGGAGAAAATGAAAACC  1981926

Query  1957     TATATTTAAAAATGACGGACAGCCGGTATAAAGGGACCACCTATGATGTGGAACGGGAAA  2016
                ||||||||||||||||||||||||||||||||||||||||||||||||||||||||||||
Sbjct  1981925  TATATTTAAAAATGACGGACAGCCGGTATAAAGGGACCACCTATGATGTGGAACGGGAAA  1981866
[truncated: 303,092 more chars]
