# Supplementary material for: A New Variant of the aadE-sat4-aphA-3 Gene Cluster Found in a Conjugative Plasmid from a MDR Campylobacter jejuni Isolate
Source: Antibiotics (Basel). 2022 Mar 30;11(4):466. doi: 10.3390/antibiotics11040466 (PMC9032879; doi:10.3390/antibiotics11040466)
Supplement: Supplementary file 1 [file antibiotics-11-00466-s001.zip › Table S4.txt]

Table S4. Result from a blatn homology search using the pGB19 (CP071593.1) aadE-sat4-aphA-3 cluster as a query sequence.   

RID: ZMUWV4M5013	
Job Title:Nucleotide Sequence 				
Program: BLASTN 
Query: None ID: lcl|Query_55905(dna) Length: 2047
Database: nt Nucleotide collection (nt)
	
Sequences producing significant alignments:
                                                                  Scientific      Common                     Max    Total Query   E   Per.   Acc.                        
Description                                                       Name            Name            Taxid      Score  Score cover Value Ident  Len        Accession        
Campylobacter jejuni subsp. jejuni strain GB19 plasmid pGB19,...  Campylobacte... NA              32022      3781   3781  100%  0.0   100.00 48659      CP071593.1       
Campylobacter coli strain SH-CCD11C145 aminoglycoside resistan... Campylobacte... NA              195        3775   4015  100%  0.0   99.95  9384       KJ610809.1       
Campylobacter jejuni strain CFSAN032806 plasmid pCFSAN032806,...  Campylobacte... NA              197        3770   3770  100%  0.0   99.90  55123      CP045790.1       
Campylobacter coli strain SHP40 cfrC gene cluster, complete...    Campylobacte... NA              195        3770   4009  100%  0.0   99.90  21297      MF037584.1       
Campylobacter jejuni strain CFSAN032806 plasmid pCFSAN032806,...  Campylobacte... NA              197        3770   3770  100%  0.0   99.90  55132      CP023544.1       
Campylobacter coli strain BP3183 plasmid pCCDM183, complete...    Campylobacte... NA              195        3770   3770  100%  0.0   99.90  55122      CP017872.1       
Campylobacter coli RM4661 plasmid pRM4661_48kbp, complete...      Campylobacte... NA              1183379    3770   3770  100%  0.0   99.90  47962      CP007182.1       
Campylobacter jejuni strain CFSAN054107 plasmid pGMI16-002,...    Campylobacte... NA              197        3764   4003  100%  0.0   99.85  66602      CP028186.1       
Helcococcus kunzii strain UCN99 erm(47)-containing element...     Helcococcus ... NA              40091      3764   3764  100%  0.0   99.85  81177      KU612222.1       
Campylobacter jejuni strain T1-21 plasmid pcjDM, complete...      Campylobacte... NA              197        3764   3850  100%  0.0   99.85  82732      CP013117.1       
Campylobacter coli CVM N29710 plasmid pN29710-1, complete...      Campylobacte... NA              1273173    3764   3764  100%  0.0   99.85  55127      CP004067.1       
Campylobacter jejuni strain C57 chromosome, complete genome       Campylobacte... NA              197        3764   3764  100%  0.0   99.85  1686162    CP059970.1       
Campylobacter jejuni strain C34 chromosome, complete genome       Campylobacte... NA              197        3764   3764  100%  0.0   99.85  1684861    CP059971.1       
Campylobacter jejuni strain C197 chromosome, complete genome      Campylobacte... NA              197        3764   3764  100%  0.0   99.85  1684543    CP059968.1       
Campylobacter jejuni strain C219 chromosome, complete genome      Campylobacte... NA              197        3764   3764  100%  0.0   99.85  1684917    CP059965.1       
Campylobacter jejuni strain C220 chromosome, complete genome      Campylobacte... NA              197        3764   3764  100%  0.0   99.85  1685166    CP059972.1       
Campylobacter jejuni strain C41 chromosome, complete genome       Campylobacte... NA              197        3764   3764  100%  0.0   99.85  1684050    CP059709.1       
Campylobacter jejuni plasmid pCG8245, partial sequence            Campylobacte... NA              197        3764   4003  100%  0.0   99.85  25713      AY701528.1       
Mycoplasma bovirhinis DNA, complete genome, strain: HAZ141_2      Mycoplasmops... NA              29553      3759   3998  100%  0.0   99.80  948039     AP018135.1       
Streptococcus pyogenes strain NGAS322, complete genome            Streptococcu... NA              1314       3759   3998  100%  0.0   99.80  1950469    CP010449.1       
Campylobacter jejuni strain 100 chromosome                        Campylobacte... NA              197        3736   3736  100%  0.0   99.61  1766193    CP023446.1       
Campylobacter coli strain SX81 aadE-sat4-aphA-3 gene cluster,...  Campylobacte... NA              195        3581   3826  100%  0.0   99.95  15316      JQ655275.1       
Campylobacter coli strain R19.1157 chromosome, complete genome    Campylobacte... NA              195        3541   3786  100%  0.0   99.95  1811840    CP076513.1       
Campylobacter coli strain R18.1828 chromosome, complete genome    Campylobacte... NA              195        3541   3838  100%  0.0   99.95  1726629    CP076509.1       
Campylobacter coli strain CFSAN032805 plasmid p1CFSAN032805,...   Campylobacte... NA              195        3770   3770  99%   0.0   99.95  55123      CP045793.1       
Campylobacter coli strain CFSAN032805 plasmid pCFSAN032805_1,...  Campylobacte... NA              195        3770   3770  99%   0.0   99.95  55122      CP023546.1       
Campylobacter coli strain R19.0802 plasmid pR19.0802_49k,...      Campylobacte... NA              195        3764   3764  99%   0.0   99.90  49588      CP076511.1       
Campylobacter coli strain MH57 adenyltransferase (aadE),...       Campylobacte... NA              195        3576   3576  94%   0.0   99.90  1942       HQ248169.1       
Enterococcus faecalis strain E211 plasmid pE211-2, complete...    Enterococcus... NA              1351       3541   3837  93%   0.0   99.95  87785      MK784777.1       
Enterococcus faecium strain E1077 plasmid pE1077-217, complete... Enterococcus... NA              1352       3541   3837  93%   0.0   99.95  217661     MT074686.1       
Enterococcus faecalis strain E508 plasmid pE508-2, complete...    Enterococcus... NA              1351       3541   3837  93%   0.0   99.95  74612      MK784778.1       
Enterococcus faecium strain E211 plasmid pE211-2, complete...     Enterococcus... NA              1352       3541   3837  93%   0.0   99.95  87785      MK465704.1       
Enterococcus faecium strain E505 plasmid pE505-1, complete...     Enterococcus... NA              1352       3541   3837  93%   0.0   99.95  94572      MK465703.1       
Enterococcus faecalis strain E508 plasmid pE508-2, complete...    Enterococcus... NA              1351       3541   3837  93%   0.0   99.95  74612      MK465702.1       
Staphylococcus pseudintermedius strain MAD627 chromosome          Staphylococc... NA              283734     3541   3541  93%   0.0   99.95  2669688    CP039743.1       
Staphylococcus pseudintermedius strain MAD401 chromosome          Staphylococc... NA              283734     3541   3541  93%   0.0   99.95  2883513    CP039742.1       
Enterococcus faecalis strain TH4125 chromosome, complete genome   Enterococcus... NA              1351       3541   3837  93%   0.0   99.95  2993403    CP051005.1       
Streptococcus suis ICE element ICESsuYS17, complete sequence      Streptococcu... NA              1307       3541   3541  93%   0.0   99.95  74837      MK211810.1       
Streptococcus suis DILCSsuND2 integron, complete sequence         Streptococcu... NA              1307       3541   3541  93%   0.0   99.95  20284      MK211781.1       
Streptococcus suis DILCSsu14ND96 integron, complete sequence      Streptococcu... NA              1307       3541   3541  93%   0.0   99.95  20284      MK211780.1       
Streptococcus suis DILCSsu14ND71 integron, complete sequence      Streptococcu... NA              1307       3541   3541  93%   0.0   99.95  20284      MK211779.1       
Staphylococcus hominis strain FDAARGOS_746 plasmid unnamed2,...   Staphylococc... NA              1290       3541   3541  93%   0.0   99.95  25213      CP046305.1       
Staphylococcus epidermidis strain none genome assembly, plasmi... Staphylococc... NA              1282       3541   3541  93%   0.0   99.95  27310      LR735433.1       
[Clostridium] scindens strain BL389WT3D chromosome, complete...   [Clostridium... NA              29347      3541   3541  93%   0.0   99.95  3785527    CP045695.1       
Enterococcus faecium strain SJ245 plasmid pSJ245vanA, complete... Enterococcus... NA              1352       3541   3541  93%   0.0   99.95  40559      CP076330.1       
Enterococcus faecium strain NMVRE-001 plasmid p3, complete...     Enterococcus... NA              1352       3541   3541  93%   0.0   99.95  40605      CP089322.1       
Staphylococcus aureus strain UNC_SaCF07 plasmid unnamed,...       Staphylococc... NA              1280       3541   3541  93%   0.0   99.95  28953      CP089166.1       
Staphylococcus aureus strain UNC_SaCF13 chromosome, complete...   Staphylococc... NA              1280       3541   3541  93%   0.0   99.95  2780115    CP089161.1       
Enterococcus faecalis strain E533 chromosome, complete genome     Enterococcus... NA              1351       3541   4134  93%   0.0   99.95  3109622    CP086726.1       
Enterococcus faecium strain DY32 plasmid pDY32-optrA, complete... Enterococcus... NA              1352       3541   3837  93%   0.0   99.95  175511     MW207675.1       
Staphylococcus pseudintermedius strain HSP283 chromosome,...      Staphylococc... NA              283734     3541   3541  93%   0.0   99.95  2607096    CP083184.1       
Streptococcus suis strain SZ1908 chromosome, complete genome      Streptococcu... NA              1307       3541   3541  93%   0.0   99.95  2137458    CP082948.1       
Enterococcus lactis strain E843 plasmid pE843-171, complete...    Enterococcus... NA              357441     3541   3837  93%   0.0   99.95  171930     CP082266.1       
Enterococcus faecium strain E843xGE-1-TC1 plasmid pE843-TC-200... Enterococcus... NA              1352       3541   3837  93%   0.0   99.95  200566     CP081503.1       
Enterococcus faecalis strain 1207/14 plasmid p1207_1, complete... Enterococcus... NA              1351       3541   3541  93%   0.0   99.95  75084      CP075605.1       
Staphylococcus pseudintermedius strain K18PSP147 chromosome       Staphylococc... NA              283734     3541   3541  93%   0.0   99.95  2550140    CP076465.1       
Enterococcus faecium strain 16-164 plasmid p16-164_1, complete... Enterococcus... NA              1352       3541   3837  93%   0.0   99.95  226673     CP065774.1       
Staphylococcus aureus strain SR231 chromosome, complete genome    Staphylococc... NA              1280       3541   3541  93%   0.0   99.95  2890366    CP047922.1       
Enterococcus faecalis isolate TM6294 genome assembly, plasmid:... Enterococcus... NA              1351       3541   3837  93%   0.0   99.95  75362      OD940432.1       
Enterococcus faecium strain PR02648-8 plasmid unnamed_2,...       Enterococcus... NA              1352       3541   3541  93%   0.0   99.95  60999      CP064419.1       
Enterococcus faecium strain VB6521 plasmid pVB6521_p3, complet... Enterococcus... NA              1352       3541   3541  93%   0.0   99.95  37510      CP072723.1       
Enterococcus faecium strain VB6171 plasmid pVB6171_p3, complet... Enterococcus... NA              1352       3541   3541  93%   0.0   99.95  37510      CP072734.1       
Enterococcus faecalis strain L12 plasmid pL12-A                   Enterococcus... NA              1351       3541   3736  93%   0.0   99.95  18429      CP072511.1       
Staphylococcus pseudintermedius strain 6109 chromosome, comple... Staphylococc... NA              283734     3541   3541  93%   0.0   99.95  2804092    CP051149.1       
Enterococcus faecium strain VB13828 plasmid p2VB13828, complet... Enterococcus... NA              1352       3541   3541  93%   0.0   99.95  40984      CP071960.1       
Enterococcus faecium strain WGS1811-4-7 plasmid unnamed2,...      Enterococcus... NA              1352       3541   3541  93%   0.0   99.95  30099      CP046168.1       
Enterococcus faecalis strain T90-6 plasmid pT90-6, complete...    Enterococcus... NA              1351       3541   3837  93%   0.0   99.95  149526     CP069129.1       
Enterococcus faecalis strain T90-1 chromosome, complete genome    Enterococcus... NA              1351       3541   3837  93%   0.0   99.95  3038914    CP068249.1       
Enterococcus faecium strain fac90 plasmid pFac90-154, complete... Enterococcus... NA              1352       3541   3837  93%   0.0   99.95  154716     CP068245.1       
Staphylococcus pseudintermedius strain DG064 chromosome,...       Staphylococc... NA              283734     3541   3541  93%   0.0   99.95  2895060    CP066718.1       
Staphylococcus pseudintermedius strain DSP021 chromosome,...      Staphylococc... NA              283734     3541   3541  93%   0.0   99.95  2795724    CP066714.1       
Staphylococcus pseudintermedius strain DG072 chromosome,...       Staphylococc... NA              283734     3541   3541  93%   0.0   99.95  2837133    CP066717.1       
Staphylococcus pseudintermedius strain DSP020 chromosome,...      Staphylococc... NA              283734     3541   3541  93%   0.0   99.95  2793830    CP066715.1       
Enterococcus faecium strain Dallas 158 plasmid p2, complete...    Enterococcus... NA              1352       3541   3541  93%   0.0   99.95  30941      CP066669.1       
Enterococcus faecium strain Dallas 155 plasmid p3, complete...    Enterococcus... NA              1352       3541   3541  93%   0.0   99.95  57134      CP066662.1       
Enterococcus faecium strain Dallas 137 plasmid p3, complete...    Enterococcus... NA              1352       3541   3541  93%   0.0   99.95  35487      CP066632.1       
Enterococcus faecium strain Dallas 93_2 plasmid p93_2_63kb,...    Enterococcus... NA              1352       3541   3541  93%   0.0   99.95  63104      CP066475.1       
Enterococcus faecium strain Dallas 87_1 plasmid p87_1_57kb,...    Enterococcus... NA              1352       3541   3541  93%   0.0   99.95  57116      CP066461.1       
Enterococcus faecium strain Dallas 17_1 plasmid p17_1_33kb,...    Enterococcus... NA              1352       3541   3541  93%   0.0   99.95  33158      CP066392.1       
Enterococcus faecium strain Dallas 55 plasmid p55_36kb, comple... Enterococcus... NA              1352       3541   3541  93%   0.0   99.95  36284      CP066424.1       
Staphylococcus pseudintermedius strain FDAARGOS_1073 chromosome   Staphylococc... NA              283734     3541   3541  93%   0.0   99.95  2830311    CP066292.1       
Staphylococcus pseudintermedius strain FDAARGOS_1072 chromosom... Staphylococc... NA              283734     3541   3541  93%   0.0   99.95  2839345    CP065998.1       
Staphylococcus pseudintermedius strain FDAARGOS_930 chromosome... Staphylococc... NA              283734     3541   3541  93%   0.0   99.95  2562839    CP065635.1       
Enterococcus faecium strain V19 plasmid pV19, partial sequence    Enterococcus... NA              1352       3541   3837  93%   0.0   99.95  24402      MT877068.1       
Enterococcus faecium strain A6521 plasmid pA6521_3, complete...   Enterococcus... NA              1352       3541   3541  93%   0.0   99.95  37510      CP061820.1       
Staphylococcus aureus strain ER09001.3 chromosome, complete...    Staphylococc... NA              1280       3541   3541  93%   0.0   99.95  2826005    CP051990.1       
Staphylococcus aureus strain ER10158.3 plasmid pER10158.3A.1,...  Staphylococc... NA              1280       3541   3541  93%   0.0   99.95  27114      CP051944.1       
Staphylococcus aureus strain ER10440.3 chromosome, complete...    Staphylococc... NA              1280       3541   3541  93%   0.0   99.95  2817400    CP051935.1       
Staphylococcus aureus strain ER10638.3 chromosome, complete...    Staphylococc... NA              1280       3541   3541  93%   0.0   99.95  2817362    CP051932.1       
Staphylococcus aureus strain ER10823.3 chromosome, complete...    Staphylococc... NA              1280       3541   3541  93%   0.0   99.95  2865914    CP051919.1       
Staphylococcus aureus strain pt227 chromosome, complete genome    Staphylococc... NA              1280       3541   3541  93%   0.0   99.95  2820705    CP049488.1       
Staphylococcus aureus strain pt231 chromosome, complete genome    Staphylococc... NA              1280       3541   3541  93%   0.0   99.95  2819245    CP049480.1       
Staphylococcus aureus strain pt290 chromosome, complete genome    Staphylococc... NA              1280       3541   3541  93%   0.0   99.95  2854231    CP049384.1       
Staphylococcus pseudintermedius strain Z0118SP0108 chromosome,... Staphylococc... NA              283734     3541   3541  93%   0.0   99.95  2663261    CP061030.1       
Streptococcus phage phi-SsuZKB4_rum                               Streptococcu... NA              2664409    3541   3541  93%   0.0   99.95  110533     MN270279.1       
Streptococcus phage phi-SsuSC05017_rum                            Streptococcu... NA              2664403    3541   3541  93%   0.0   99.95  57591      MN270273.1       
Staphylococcus pseudintermedius strain cdc 18-1182 chromosome,... Staphylococc... NA              283734     3541   3541  93%   0.0   99.95  2663277    CP060700.1       
Enterococcus hirae strain HDC14-2 plasmid pHDC14-2.133K,...       Enterococcus... NA              1354       3541   3837  93%   0.0   99.95  133362     CP042290.1       
Enterococcus faecium strain BP5067 plasmid pBP5067_P2, complet... Enterococcus... NA              1352       3541   3541  93%   0.0   99.95  39407      CP059808.1       
Enterococcus faecium strain BA17124 plasmid pBA17124_P2,...       Enterococcus... NA              1352       3541   3541  93%   0.0   99.95  39414      CP059786.1       

Alignments:

>Campylobacter jejuni subsp. jejuni strain GB19 plasmid pGB19, complete sequence
Sequence ID: CP071593.1 Length: 48659
Range 1: 29031 to 31077

Score:3781 bits(2047), Expect:0.0, 
Identities:2047/2047(100%),  Gaps:0/2047(0%), Strand: Plus/Plus

Query  1      ATGAATCAAGGTAGAATTATTGTAATCACAGGTGCGCCGGGGACAGGAAAAACTACAACG  60
              ||||||||||||||||||||||||||||||||||||||||||||||||||||||||||||
Sbjct  29031  ATGAATCAAGGTAGAATTATTGTAATCACAGGTGCGCCGGGGACAGGAAAAACTACAACG  29090

Query  61     GCATCTGCTGTTGCAAAAGAATCAGATTTGGAAAAGTCTGTGCATATGCACACAGATGAC  120
              ||||||||||||||||||||||||||||||||||||||||||||||||||||||||||||
Sbjct  29091  GCATCTGCTGTTGCAAAAGAATCAGATTTGGAAAAGTCTGTGCATATGCACACAGATGAC  29150

Query  121    TTTTATCATTATCATGTAAGAAAGCCAAGCGCAAGGGAGTATGATGATTGCTGCAATGAA  180
              ||||||||||||||||||||||||||||||||||||||||||||||||||||||||||||
Sbjct  29151  TTTTATCATTATCATGTAAGAAAGCCAAGCGCAAGGGAGTATGATGATTGCTGCAATGAA  29210

Query  181    TTTTGGAATGTAACACCTTATGTTATTAAAGGATTGTGCCGTAAGGAAATTTTATTTGCT  240
              ||||||||||||||||||||||||||||||||||||||||||||||||||||||||||||
Sbjct  29211  TTTTGGAATGTAACACCTTATGTTATTAAAGGATTGTGCCGTAAGGAAATTTTATTTGCT  29270

Query  241    ATTGATCATTTTAATCAGATTGTTCGCCATGAGCTGCTGAGAATGATATCATGGAAGGTC  300
              ||||||||||||||||||||||||||||||||||||||||||||||||||||||||||||
Sbjct  29271  ATTGATCATTTTAATCAGATTGTTCGCCATGAGCTGCTGAGAATGATATCATGGAAGGTC  29330

Query  301    GGCATCGAAACAGGCTTTAAATTAAGTGTAGGCAAGAACTATAAGTTTATTGAAAGGTAT  360
              ||||||||||||||||||||||||||||||||||||||||||||||||||||||||||||
Sbjct  29331  GGCATCGAAACAGGCTTTAAATTAAGTGTAGGCAAGAACTATAAGTTTATTGAAAGGTAT  29390

Query  361    ATATCCGAGGATTTGTGGGAGAAACTTTTGTCCACCTACCGGATGGATTCCTATGAAAAC  420
              ||||||||||||||||||||||||||||||||||||||||||||||||||||||||||||
Sbjct  29391  ATATCCGAGGATTTGTGGGAGAAACTTTTGTCCACCTACCGGATGGATTCCTATGAAAAC  29450

Query  421    ATATGGGAAGCATTATTTCTATGCCATCAATTGTTCAGGGCGGTATCCGGTGAGGTGGCG  480
              ||||||||||||||||||||||||||||||||||||||||||||||||||||||||||||
Sbjct  29451  ATATGGGAAGCATTATTTCTATGCCATCAATTGTTCAGGGCGGTATCCGGTGAGGTGGCG  29510

Query  481    GAAAGGCTTCATTATGCCTATCCGGAGTATGATAGGAATATAACAAAATATACCAGGGAC  540
              ||||||||||||||||||||||||||||||||||||||||||||||||||||||||||||
Sbjct  29511  GAAAGGCTTCATTATGCCTATCCGGAGTATGATAGGAATATAACAAAATATACCAGGGAC  29570

Query  541    ATGTATAAAAAATACACTGGTAAAACCGGCTGCCTGGATAGCACATATGCCGCTGATATA  600
              ||||||||||||||||||||||||||||||||||||||||||||||||||||||||||||
Sbjct  29571  ATGTATAAAAAATACACTGGTAAAACCGGCTGCCTGGATAGCACATATGCCGCTGATATA  29630

Query  601    GAAGAGAGGCGGGAACAGTGATTACAGAAATGAAAGCAGGGCACCTGAAAGATATCGATA  660
              ||||||||||||||||||||||||||||||||||||||||||||||||||||||||||||
Sbjct  29631  GAAGAGAGGCGGGAACAGTGATTACAGAAATGAAAGCAGGGCACCTGAAAGATATCGATA  29690

Query  661    AACCCAGCGAACCATTTGAGGTGATAGGTAAGATTATACCGAGGTATGAAAACGAGAATT  720
              ||||||||||||||||||||||||||||||||||||||||||||||||||||||||||||
Sbjct  29691  AACCCAGCGAACCATTTGAGGTGATAGGTAAGATTATACCGAGGTATGAAAACGAGAATT  29750

Query  721    GGACCTTTACAGAATTACTCTATGAAGCGCCATATTTAAAAAGCTACCAAGACAAAGAGG  780
              ||||||||||||||||||||||||||||||||||||||||||||||||||||||||||||
Sbjct  29751  GGACCTTTACAGAATTACTCTATGAAGCGCCATATTTAAAAAGCTACCAAGACAAAGAGG  29810

Query  781    ATGAAGAGGATGAGGAGGCAGATTGCCTTGAATATATTGACAATACTGATAAGATAATAT  840
              ||||||||||||||||||||||||||||||||||||||||||||||||||||||||||||
Sbjct  29811  ATGAAGAGGATGAGGAGGCAGATTGCCTTGAATATATTGACAATACTGATAAGATAATAT  29870

Query  841    ATCTTTACTACCAAGACGATAAATGCGTCGGAAAAGTTAAACTGCGAAAAAATTGGAACC  900
              ||||||||||||||||||||||||||||||||||||||||||||||||||||||||||||
Sbjct  29871  ATCTTTACTACCAAGACGATAAATGCGTCGGAAAAGTTAAACTGCGAAAAAATTGGAACC  29930

Query  901    GGTACGCTTATATAGAAGATATCGCCGTATGTAAGGATTTCAGGGGGCAAGGCATAGGCA  960
              ||||||||||||||||||||||||||||||||||||||||||||||||||||||||||||
Sbjct  29931  GGTACGCTTATATAGAAGATATCGCCGTATGTAAGGATTTCAGGGGGCAAGGCATAGGCA  29990

Query  961    GCGCGCTTATCAATATATCTATAGAATGGGCAAAGCATAAAAACTTGCATGGACTAATGC  1020
              ||||||||||||||||||||||||||||||||||||||||||||||||||||||||||||
Sbjct  29991  GCGCGCTTATCAATATATCTATAGAATGGGCAAAGCATAAAAACTTGCATGGACTAATGC  30050

Query  1021   TTGAAACCCAGGACAATAACCTTATAGCTTGTAAATTCTATCATAATTGTGGTTTCAAAA  1080
              ||||||||||||||||||||||||||||||||||||||||||||||||||||||||||||
Sbjct  30051  TTGAAACCCAGGACAATAACCTTATAGCTTGTAAATTCTATCATAATTGTGGTTTCAAAA  30110

Query  1081   TCGGCTCCGTCGATACTATGTTATACGCCAACTTTGAAAACAACTTTGAAAAAGCTGTTT  1140
              ||||||||||||||||||||||||||||||||||||||||||||||||||||||||||||
Sbjct  30111  TCGGCTCCGTCGATACTATGTTATACGCCAACTTTGAAAACAACTTTGAAAAAGCTGTTT  30170

Query  1141   TCTGGTATTTAAGGTTTTAGAATGCAAGGAACAGTGAATTGGAGTTCGTCTTGTTATAAT  1200
              ||||||||||||||||||||||||||||||||||||||||||||||||||||||||||||
Sbjct  30171  TCTGGTATTTAAGGTTTTAGAATGCAAGGAACAGTGAATTGGAGTTCGTCTTGTTATAAT  30230

Query  1201   TAGCTTCTTGGGGTATCTTTAAATACTGTAGAAAAGAGGAAGGAAATAATAAATGGCTAA  1260
              ||||||||||||||||||||||||||||||||||||||||||||||||||||||||||||
Sbjct  30231  TAGCTTCTTGGGGTATCTTTAAATACTGTAGAAAAGAGGAAGGAAATAATAAATGGCTAA  30290

Query  1261   AATGAGAATATCACCGGAATTGAAAAAACTGATCGAAAAATACCGCTGCGTAAAAGATAC  1320
              ||||||||||||||||||||||||||||||||||||||||||||||||||||||||||||
Sbjct  30291  AATGAGAATATCACCGGAATTGAAAAAACTGATCGAAAAATACCGCTGCGTAAAAGATAC  30350

Query  1321   GGAAGGAATGTCTCCTGCTAAGGTATATAAGCTGGTGGGAGAAAATGAAAACCTATATTT  1380
              ||||||||||||||||||||||||||||||||||||||||||||||||||||||||||||
Sbjct  30351  GGAAGGAATGTCTCCTGCTAAGGTATATAAGCTGGTGGGAGAAAATGAAAACCTATATTT  30410

Query  1381   AAAAATGACGGACAGCCGGTATAAAGGGACCACCTATGATGTGGAACGGGAAAAGGACAT  1440
              ||||||||||||||||||||||||||||||||||||||||||||||||||||||||||||
Sbjct  30411  AAAAATGACGGACAGCCGGTATAAAGGGACCACCTATGATGTGGAACGGGAAAAGGACAT  30470

Query  1441   GATGCTATGGCTGGAAGGAAAGCTGCCTGTTCCAAAGGTCCTGCACTTTGAACGGCATGA  1500
              ||||||||||||||||||||||||||||||||||||||||||||||||||||||||||||
Sbjct  30471  GATGCTATGGCTGGAAGGAAAGCTGCCTGTTCCAAAGGTCCTGCACTTTGAACGGCATGA  30530

Query  1501   TGGCTGGAGCAATCTGCTCATGAGTGAGGCCGATGGCGTCCTTTGCTCGGAAGAGTATGA  1560
              ||||||||||||||||||||||||||||||||||||||||||||||||||||||||||||
Sbjct  30531  TGGCTGGAGCAATCTGCTCATGAGTGAGGCCGATGGCGTCCTTTGCTCGGAAGAGTATGA  30590

Query  1561   AGATGAACAAAGCCCTGAAAAGATTATCGAGCTGTATGCGGAGTGCATCAGGCTCTTTCA  1620
              ||||||||||||||||||||||||||||||||||||||||||||||||||||||||||||
Sbjct  30591  AGATGAACAAAGCCCTGAAAAGATTATCGAGCTGTATGCGGAGTGCATCAGGCTCTTTCA  30650

Query  1621   CTCCATCGACATATCGGATTGTCCCTATACGAATAGCTTAGACAGCCGCTTAGCCGAATT  1680
              ||||||||||||||||||||||||||||||||||||||||||||||||||||||||||||
Sbjct  30651  CTCCATCGACATATCGGATTGTCCCTATACGAATAGCTTAGACAGCCGCTTAGCCGAATT  30710

Query  1681   GGATTACTTACTGAATAACGATCTGGCCGATGTGGATTGCGAAAACTGGGAAGAAGACAC  1740
              ||||||||||||||||||||||||||||||||||||||||||||||||||||||||||||
Sbjct  30711  GGATTACTTACTGAATAACGATCTGGCCGATGTGGATTGCGAAAACTGGGAAGAAGACAC  30770

Query  1741   TCCATTTAAAGATCCGCGCGAGCTGTATGATTTTTTAAAGACGGAAAAGCCCGAAGAGGA  1800
              ||||||||||||||||||||||||||||||||||||||||||||||||||||||||||||
Sbjct  30771  TCCATTTAAAGATCCGCGCGAGCTGTATGATTTTTTAAAGACGGAAAAGCCCGAAGAGGA  30830

Query  1801   ACTTGTCTTTTCCCACGGCGACCTGGGAGACAGCAACATCTTTGTGAAAGATGGCAAAGT  1860
              ||||||||||||||||||||||||||||||||||||||||||||||||||||||||||||
Sbjct  30831  ACTTGTCTTTTCCCACGGCGACCTGGGAGACAGCAACATCTTTGTGAAAGATGGCAAAGT  30890

Query  1861   AAGTGGCTTTATTGATCTTGGGAGAAGCGGCAGGGCGGACAAGTGGTATGACATTGCCTT  1920
              ||||||||||||||||||||||||||||||||||||||||||||||||||||||||||||
Sbjct  30891  AAGTGGCTTTATTGATCTTGGGAGAAGCGGCAGGGCGGACAAGTGGTATGACATTGCCTT  30950

Query  1921   CTGCGTCCGGTCGATCAGGGAGGATATCGGGGAAGAACAGTATGTCGAGCTATTTTTTGA  1980
              ||||||||||||||||||||||||||||||||||||||||||||||||||||||||||||
Sbjct  30951  CTGCGTCCGGTCGATCAGGGAGGATATCGGGGAAGAACAGTATGTCGAGCTATTTTTTGA  31010

Query  1981   CTTACTGGGGATCAAGCCTGATTGGGAGAAAATAAAATATTATATTTTACTGGATGAATT  2040
              ||||||||||||||||||||||||||||||||||||||||||||||||||||||||||||
Sbjct  31011  CTTACTGGGGATCAAGCCTGATTGGGAGAAAATAAAATATTATATTTTACTGGATGAATT  31070

Query  2041   GTTTTAG  2047
              |||||||
Sbjct  31071  GTTTTAG  31077


>Campylobacter coli strain SH-CCD11C145 aminoglycoside resistance gene cluster, complete sequence
Sequence ID: KJ610809.1 Length: 9384
Range 1: 1427 to 3473

Score:3775 bits(2044), Expect:0.0, 
Identities:2046/2047(99%),  Gaps:0/2047(0%), Strand: Plus/Plus

Query  1     ATGAATCAAGGTAGAATTATTGTAATCACAGGTGCGCCGGGGACAGGAAAAACTACAACG  60
             ||||||||||||||||||||||||||||||||||||||||||||||||||||||||||||
Sbjct  1427  ATGAATCAAGGTAGAATTATTGTAATCACAGGTGCGCCGGGGACAGGAAAAACTACAACG  1486

Query  61    GCATCTGCTGTTGCAAAAGAATCAGATTTGGAAAAGTCTGTGCATATGCACACAGATGAC  120
             ||||||||||||||||||||||||||||||||||||||||||||||||||||||||||||
Sbjct  1487  GCATCTGCTGTTGCAAAAGAATCAGATTTGGAAAAGTCTGTGCATATGCACACAGATGAC  1546

Query  121   TTTTATCATTATCATGTAAGAAAGCCAAGCGCAAGGGAGTATGATGATTGCTGCAATGAA  180
             ||||||||||||||||||||||||||||||||||||||||||||||||||||||||||||
Sbjct  1547  TTTTATCATTATCATGTAAGAAAGCCAAGCGCAAGGGAGTATGATGATTGCTGCAATGAA  1606

Query  181   TTTTGGAATGTAACACCTTATGTTATTAAAGGATTGTGCCGTAAGGAAATTTTATTTGCT  240
             ||||||||||||||||||||||||||||||||||||||||||||||||||||||||||||
Sbjct  1607  TTTTGGAATGTAACACCTTATGTTATTAAAGGATTGTGCCGTAAGGAAATTTTATTTGCT  1666

Query  241   ATTGATCATTTTAATCAGATTGTTCGCCATGAGCTGCTGAGAATGATATCATGGAAGGTC  300
             ||||||||||||||||||||||||||||||||||||||||||||||||||||||||||||
Sbjct  1667  ATTGATCATTTTAATCAGATTGTTCGCCATGAGCTGCTGAGAATGATATCATGGAAGGTC  1726

Query  301   GGCATCGAAACAGGCTTTAAATTAAGTGTAGGCAAGAACTATAAGTTTATTGAAAGGTAT  360
             ||||||||||||||||||||||||||||||||||||||||||||||||||||||||||||
Sbjct  1727  GGCATCGAAACAGGCTTTAAATTAAGTGTAGGCAAGAACTATAAGTTTATTGAAAGGTAT  1786

Query  361   ATATCCGAGGATTTGTGGGAGAAACTTTTGTCCACCTACCGGATGGATTCCTATGAAAAC  420
             ||||||||||||||||||||||||||||||||||||||||||||||||||||||||||||
Sbjct  1787  ATATCCGAGGATTTGTGGGAGAAACTTTTGTCCACCTACCGGATGGATTCCTATGAAAAC  1846

Query  421   ATATGGGAAGCATTATTTCTATGCCATCAATTGTTCAGGGCGGTATCCGGTGAGGTGGCG  480
             ||||||||||||||||||||||||||||||||||||||||||||||||||||||||||||
Sbjct  1847  ATATGGGAAGCATTATTTCTATGCCATCAATTGTTCAGGGCGGTATCCGGTGAGGTGGCG  1906

Query  481   GAAAGGCTTCATTATGCCTATCCGGAGTATGATAGGAATATAACAAAATATACCAGGGAC  540
             ||||||||||||||||||||||||||||||||||||||||||||||||||||||||||||
Sbjct  1907  GAAAGGCTTCATTATGCCTATCCGGAGTATGATAGGAATATAACAAAATATACCAGGGAC  1966

Query  541   ATGTATAAAAAATACACTGGTAAAACCGGCTGCCTGGATAGCACATATGCCGCTGATATA  600
             ||||||||||||||||||||||||||||||||||||||||||||||||||||||||||||
Sbjct  1967  ATGTATAAAAAATACACTGGTAAAACCGGCTGCCTGGATAGCACATATGCCGCTGATATA  2026

Query  601   GAAGAGAGGCGGGAACAGTGATTACAGAAATGAAAGCAGGGCACCTGAAAGATATCGATA  660
             ||||||||||||||||||||||||||||||||||||||||||||||||||||||||||||
Sbjct  2027  GAAGAGAGGCGGGAACAGTGATTACAGAAATGAAAGCAGGGCACCTGAAAGATATCGATA  2086

Query  661   AACCCAGCGAACCATTTGAGGTGATAGGTAAGATTATACCGAGGTATGAAAACGAGAATT  720
             ||||||||||||||||||||||||||||||||||||||||||||||||||||||||||||
Sbjct  2087  AACCCAGCGAACCATTTGAGGTGATAGGTAAGATTATACCGAGGTATGAAAACGAGAATT  2146

Query  721   GGACCTTTACAGAATTACTCTATGAAGCGCCATATTTAAAAAGCTACCAAGACAAAGAGG  780
             ||||||||||||||||||||||||||||||||||||||||||||||||||||| ||||||
Sbjct  2147  GGACCTTTACAGAATTACTCTATGAAGCGCCATATTTAAAAAGCTACCAAGACGAAGAGG  2206

Query  781   ATGAAGAGGATGAGGAGGCAGATTGCCTTGAATATATTGACAATACTGATAAGATAATAT  840
             ||||||||||||||||||||||||||||||||||||||||||||||||||||||||||||
Sbjct  2207  ATGAAGAGGATGAGGAGGCAGATTGCCTTGAATATATTGACAATACTGATAAGATAATAT  2266

Query  841   ATCTTTACTACCAAGACGATAAATGCGTCGGAAAAGTTAAACTGCGAAAAAATTGGAACC  900
             ||||||||||||||||||||||||||||||||||||||||||||||||||||||||||||
Sbjct  2267  ATCTTTACTACCAAGACGATAAATGCGTCGGAAAAGTTAAACTGCGAAAAAATTGGAACC  2326

Query  901   GGTACGCTTATATAGAAGATATCGCCGTATGTAAGGATTTCAGGGGGCAAGGCATAGGCA  960
             ||||||||||||||||||||||||||||||||||||||||||||||||||||||||||||
Sbjct  2327  GGTACGCTTATATAGAAGATATCGCCGTATGTAAGGATTTCAGGGGGCAAGGCATAGGCA  2386

Query  961   GCGCGCTTATCAATATATCTATAGAATGGGCAAAGCATAAAAACTTGCATGGACTAATGC  1020
             ||||||||||||||||||||||||||||||||||||||||||||||||||||||||||||
Sbjct  2387  GCGCGCTTATCAATATATCTATAGAATGGGCAAAGCATAAAAACTTGCATGGACTAATGC  2446

Query  1021  TTGAAACCCAGGACAATAACCTTATAGCTTGTAAATTCTATCATAATTGTGGTTTCAAAA  1080
             ||||||||||||||||||||||||||||||||||||||||||||||||||||||||||||
Sbjct  2447  TTGAAACCCAGGACAATAACCTTATAGCTTGTAAATTCTATCATAATTGTGGTTTCAAAA  2506

Query  1081  TCGGCTCCGTCGATACTATGTTATACGCCAACTTTGAAAACAACTTTGAAAAAGCTGTTT  1140
             ||||||||||||||||||||||||||||||||||||||||||||||||||||||||||||
Sbjct  2507  TCGGCTCCGTCGATACTATGTTATACGCCAACTTTGAAAACAACTTTGAAAAAGCTGTTT  2566

Query  1141  TCTGGTATTTAAGGTTTTAGAATGCAAGGAACAGTGAATTGGAGTTCGTCTTGTTATAAT  1200
             ||||||||||||||||||||||||||||||||||||||||||||||||||||||||||||
Sbjct  2567  TCTGGTATTTAAGGTTTTAGAATGCAAGGAACAGTGAATTGGAGTTCGTCTTGTTATAAT  2626

Query  1201  TAGCTTCTTGGGGTATCTTTAAATACTGTAGAAAAGAGGAAGGAAATAATAAATGGCTAA  1260
             ||||||||||||||||||||||||||||||||||||||||||||||||||||||||||||
Sbjct  2627  TAGCTTCTTGGGGTATCTTTAAATACTGTAGAAAAGAGGAAGGAAATAATAAATGGCTAA  2686

Query  1261  AATGAGAATATCACCGGAATTGAAAAAACTGATCGAAAAATACCGCTGCGTAAAAGATAC  1320
             ||||||||||||||||||||||||||||||||||||||||||||||||||||||||||||
Sbjct  2687  AATGAGAATATCACCGGAATTGAAAAAACTGATCGAAAAATACCGCTGCGTAAAAGATAC  2746

Query  1321  GGAAGGAATGTCTCCTGCTAAGGTATATAAGCTGGTGGGAGAAAATGAAAACCTATATTT  1380
             ||||||||||||||||||||||||||||||||||||||||||||||||||||||||||||
Sbjct  2747  GGAAGGAATGTCTCCTGCTAAGGTATATAAGCTGGTGGGAGAAAATGAAAACCTATATTT  2806

Query  1381  AAAAATGACGGACAGCCGGTATAAAGGGACCACCTATGATGTGGAACGGGAAAAGGACAT  1440
             ||||||||||||||||||||||||||||||||||||||||||||||||||||||||||||
Sbjct  2807  AAAAATGACGGACAGCCGGTATAAAGGGACCACCTATGATGTGGAACGGGAAAAGGACAT  2866

Query  1441  GATGCTATGGCTGGAAGGAAAGCTGCCTGTTCCAAAGGTCCTGCACTTTGAACGGCATGA  1500
             ||||||||||||||||||||||||||||||||||||||||||||||||||||||||||||
Sbjct  2867  GATGCTATGGCTGGAAGGAAAGCTGCCTGTTCCAAAGGTCCTGCACTTTGAACGGCATGA  2926

Query  1501  TGGCTGGAGCAATCTGCTCATGAGTGAGGCCGATGGCGTCCTTTGCTCGGAAGAGTATGA  1560
             ||||||||||||||||||||||||||||||||||||||||||||||||||||||||||||
Sbjct  2927  TGGCTGGAGCAATCTGCTCATGAGTGAGGCCGATGGCGTCCTTTGCTCGGAAGAGTATGA  2986

Query  1561  AGATGAACAAAGCCCTGAAAAGATTATCGAGCTGTATGCGGAGTGCATCAGGCTCTTTCA  1620
             ||||||||||||||||||||||||||||||||||||||||||||||||||||||||||||
Sbjct  2987  AGATGAACAAAGCCCTGAAAAGATTATCGAGCTGTATGCGGAGTGCATCAGGCTCTTTCA  3046

Query  1621  CTCCATCGACATATCGGATTGTCCCTATACGAATAGCTTAGACAGCCGCTTAGCCGAATT  1680
             ||||||||||||||||||||||||||||||||||||||||||||||||||||||||||||
Sbjct  3047  CTCCATCGACATATCGGATTGTCCCTATACGAATAGCTTAGACAGCCGCTTAGCCGAATT  3106

Query  1681  GGATTACTTACTGAATAACGATCTGGCCGATGTGGATTGCGAAAACTGGGAAGAAGACAC  1740
             ||||||||||||||||||||||||||||||||||||||||||||||||||||||||||||
Sbjct  3107  GGATTACTTACTGAATAACGATCTGGCCGATGTGGATTGCGAAAACTGGGAAGAAGACAC  3166

Query  1741  TCCATTTAAAGATCCGCGCGAGCTGTATGATTTTTTAAAGACGGAAAAGCCCGAAGAGGA  1800
             ||||||||||||||||||||||||||||||||||||||||||||||||||||||||||||
Sbjct  3167  TCCATTTAAAGATCCGCGCGAGCTGTATGATTTTTTAAAGACGGAAAAGCCCGAAGAGGA  3226

Query  1801  ACTTGTCTTTTCCCACGGCGACCTGGGAGACAGCAACATCTTTGTGAAAGATGGCAAAGT  1860
             ||||||||||||||||||||||||||||||||||||||||||||||||||||||||||||
Sbjct  3227  ACTTGTCTTTTCCCACGGCGACCTGGGAGACAGCAACATCTTTGTGAAAGATGGCAAAGT  3286

Query  1861  AAGTGGCTTTATTGATCTTGGGAGAAGCGGCAGGGCGGACAAGTGGTATGACATTGCCTT  1920
             ||||||||||||||||||||||||||||||||||||||||||||||||||||||||||||
Sbjct  3287  AAGTGGCTTTATTGATCTTGGGAGAAGCGGCAGGGCGGACAAGTGGTATGACATTGCCTT  3346

Query  1921  CTGCGTCCGGTCGATCAGGGAGGATATCGGGGAAGAACAGTATGTCGAGCTATTTTTTGA  1980
             ||||||||||||||||||||||||||||||||||||||||||||||||||||||||||||
Sbjct  3347  CTGCGTCCGGTCGATCAGGGAGGATATCGGGGAAGAACAGTATGTCGAGCTATTTTTTGA  3406

Query  1981  CTTACTGGGGATCAAGCCTGATTGGGAGAAAATAAAATATTATATTTTACTGGATGAATT  2040
             ||||||||||||||||||||||||||||||||||||||||||||||||||||||||||||
Sbjct  3407  CTTACTGGGGATCAAGCCTGATTGGGAGAAAATAAAATATTATATTTTACTGGATGAATT  3466

Query  2041  GTTTTAG  2047
             |||||||
Sbjct  3467  GTTTTAG  3473


Range 2: 6274 to 6405

Score:239 bits(129), Expect:1e-57, 
Identities:131/132(99%),  Gaps:0/132(0%), Strand: Plus/Plus

Query  1     ATGAATCAAGGTAGAATTATTGTAATCACAGGTGCGCCGGGGACAGGAAAAACTACAACG  60
             || |||||||||||||||||||||||||||||||||||||||||||||||||||||||||
Sbjct  6274  ATAAATCAAGGTAGAATTATTGTAATCACAGGTGCGCCGGGGACAGGAAAAACTACAACG  6333

Query  61    GCATCTGCTGTTGCAAAAGAATCAGATTTGGAAAAGTCTGTGCATATGCACACAGATGAC  120
             ||||||||||||||||||||||||||||||||||||||||||||||||||||||||||||
Sbjct  6334  GCATCTGCTGTTGCAAAAGAATCAGATTTGGAAAAGTCTGTGCATATGCACACAGATGAC  6393

Query  121   TTTTATCATTAT  132
             ||||||||||||
Sbjct  6394  TTTTATCATTAT  6405


>Campylobacter jejuni strain CFSAN032806 plasmid pCFSAN032806, complete sequence
Sequence ID: CP045790.1 Length: 55123
Range 1: 10788 to 12834

Score:3770 bits(2041), Expect:0.0, 
Identities:2045/2047(99%),  Gaps:0/2047(0%), Strand: Plus/Plus

Query  1      ATGAATCAAGGTAGAATTATTGTAATCACAGGTGCGCCGGGGACAGGAAAAACTACAACG  60
              || |||||||||||||||||||||||||||||||||||||||||||||||||||||||||
Sbjct  10788  ATAAATCAAGGTAGAATTATTGTAATCACAGGTGCGCCGGGGACAGGAAAAACTACAACG  10847

Query  61     GCATCTGCTGTTGCAAAAGAATCAGATTTGGAAAAGTCTGTGCATATGCACACAGATGAC  120
              ||||||||||||||||||||||||||||||||||||||||||||||||||||||||||||
Sbjct  10848  GCATCTGCTGTTGCAAAAGAATCAGATTTGGAAAAGTCTGTGCATATGCACACAGATGAC  10907

Query  121    TTTTATCATTATCATGTAAGAAAGCCAAGCGCAAGGGAGTATGATGATTGCTGCAATGAA  180
              ||||||||||||||||||||||||||||||||||||||||||||||||||||||||||||
Sbjct  10908  TTTTATCATTATCATGTAAGAAAGCCAAGCGCAAGGGAGTATGATGATTGCTGCAATGAA  10967

Query  181    TTTTGGAATGTAACACCTTATGTTATTAAAGGATTGTGCCGTAAGGAAATTTTATTTGCT  240
              ||||||||||||||||||||||||||||||||||||||||||||||||||||||||||||
Sbjct  10968  TTTTGGAATGTAACACCTTATGTTATTAAAGGATTGTGCCGTAAGGAAATTTTATTTGCT  11027

Query  241    ATTGATCATTTTAATCAGATTGTTCGCCATGAGCTGCTGAGAATGATATCATGGAAGGTC  300
              ||||||||||||||||||||||||||||||||||||||||||||||||||||||||||||
Sbjct  11028  ATTGATCATTTTAATCAGATTGTTCGCCATGAGCTGCTGAGAATGATATCATGGAAGGTC  11087

Query  301    GGCATCGAAACAGGCTTTAAATTAAGTGTAGGCAAGAACTATAAGTTTATTGAAAGGTAT  360
              ||||||||||||||||||||||||||||||||||||||||||||||||||||||||||||
Sbjct  11088  GGCATCGAAACAGGCTTTAAATTAAGTGTAGGCAAGAACTATAAGTTTATTGAAAGGTAT  11147

Query  361    ATATCCGAGGATTTGTGGGAGAAACTTTTGTCCACCTACCGGATGGATTCCTATGAAAAC  420
              ||||||||||||||||||||||||||||||||||||||||||||||||||||||||||||
Sbjct  11148  ATATCCGAGGATTTGTGGGAGAAACTTTTGTCCACCTACCGGATGGATTCCTATGAAAAC  11207

Query  421    ATATGGGAAGCATTATTTCTATGCCATCAATTGTTCAGGGCGGTATCCGGTGAGGTGGCG  480
              ||||||||||||||||||||||||||||||||||||||||||||||||||||||||||||
Sbjct  11208  ATATGGGAAGCATTATTTCTATGCCATCAATTGTTCAGGGCGGTATCCGGTGAGGTGGCG  11267

Query  481    GAAAGGCTTCATTATGCCTATCCGGAGTATGATAGGAATATAACAAAATATACCAGGGAC  540
              ||||||||||||||||||||||||||||||||||||||||||||||||||||||||||||
Sbjct  11268  GAAAGGCTTCATTATGCCTATCCGGAGTATGATAGGAATATAACAAAATATACCAGGGAC  11327

Query  541    ATGTATAAAAAATACACTGGTAAAACCGGCTGCCTGGATAGCACATATGCCGCTGATATA  600
              ||||||||||||||||||||||||||||||||||||||||||||||||||||||||||||
Sbjct  11328  ATGTATAAAAAATACACTGGTAAAACCGGCTGCCTGGATAGCACATATGCCGCTGATATA  11387

Query  601    GAAGAGAGGCGGGAACAGTGATTACAGAAATGAAAGCAGGGCACCTGAAAGATATCGATA  660
              ||||||||||||||||||||||||||||||||||||||||||||||||||||||||||||
Sbjct  11388  GAAGAGAGGCGGGAACAGTGATTACAGAAATGAAAGCAGGGCACCTGAAAGATATCGATA  11447

Query  661    AACCCAGCGAACCATTTGAGGTGATAGGTAAGATTATACCGAGGTATGAAAACGAGAATT  720
              ||||||||||||||||||||||||||||||||||||||||||||||||||||||||||||
Sbjct  11448  AACCCAGCGAACCATTTGAGGTGATAGGTAAGATTATACCGAGGTATGAAAACGAGAATT  11507

Query  721    GGACCTTTACAGAATTACTCTATGAAGCGCCATATTTAAAAAGCTACCAAGACAAAGAGG  780
              ||||||||||||||||||||||||||||||||||||||||||||||||||||| ||||||
Sbjct  11508  GGACCTTTACAGAATTACTCTATGAAGCGCCATATTTAAAAAGCTACCAAGACGAAGAGG  11567

Query  781    ATGAAGAGGATGAGGAGGCAGATTGCCTTGAATATATTGACAATACTGATAAGATAATAT  840
              ||||||||||||||||||||||||||||||||||||||||||||||||||||||||||||
Sbjct  11568  ATGAAGAGGATGAGGAGGCAGATTGCCTTGAATATATTGACAATACTGATAAGATAATAT  11627

Query  841    ATCTTTACTACCAAGACGATAAATGCGTCGGAAAAGTTAAACTGCGAAAAAATTGGAACC  900
              ||||||||||||||||||||||||||||||||||||||||||||||||||||||||||||
Sbjct  11628  ATCTTTACTACCAAGACGATAAATGCGTCGGAAAAGTTAAACTGCGAAAAAATTGGAACC  11687

Query  901    GGTACGCTTATATAGAAGATATCGCCGTATGTAAGGATTTCAGGGGGCAAGGCATAGGCA  960
              ||||||||||||||||||||||||||||||||||||||||||||||||||||||||||||
Sbjct  11688  GGTACGCTTATATAGAAGATATCGCCGTATGTAAGGATTTCAGGGGGCAAGGCATAGGCA  11747

Query  961    GCGCGCTTATCAATATATCTATAGAATGGGCAAAGCATAAAAACTTGCATGGACTAATGC  1020
              ||||||||||||||||||||||||||||||||||||||||||||||||||||||||||||
Sbjct  11748  GCGCGCTTATCAATATATCTATAGAATGGGCAAAGCATAAAAACTTGCATGGACTAATGC  11807

Query  1021   TTGAAACCCAGGACAATAACCTTATAGCTTGTAAATTCTATCATAATTGTGGTTTCAAAA  1080
              ||||||||||||||||||||||||||||||||||||||||||||||||||||||||||||
Sbjct  11808  TTGAAACCCAGGACAATAACCTTATAGCTTGTAAATTCTATCATAATTGTGGTTTCAAAA  11867

Query  1081   TCGGCTCCGTCGATACTATGTTATACGCCAACTTTGAAAACAACTTTGAAAAAGCTGTTT  1140
              ||||||||||||||||||||||||||||||||||||||||||||||||||||||||||||
Sbjct  11868  TCGGCTCCGTCGATACTATGTTATACGCCAACTTTGAAAACAACTTTGAAAAAGCTGTTT  11927

Query  1141   TCTGGTATTTAAGGTTTTAGAATGCAAGGAACAGTGAATTGGAGTTCGTCTTGTTATAAT  1200
              ||||||||||||||||||||||||||||||||||||||||||||||||||||||||||||
Sbjct  11928  TCTGGTATTTAAGGTTTTAGAATGCAAGGAACAGTGAATTGGAGTTCGTCTTGTTATAAT  11987

Query  1201   TAGCTTCTTGGGGTATCTTTAAATACTGTAGAAAAGAGGAAGGAAATAATAAATGGCTAA  1260
              ||||||||||||||||||||||||||||||||||||||||||||||||||||||||||||
Sbjct  11988  TAGCTTCTTGGGGTATCTTTAAATACTGTAGAAAAGAGGAAGGAAATAATAAATGGCTAA  12047

Query  1261   AATGAGAATATCACCGGAATTGAAAAAACTGATCGAAAAATACCGCTGCGTAAAAGATAC  1320
              ||||||||||||||||||||||||||||||||||||||||||||||||||||||||||||
Sbjct  12048  AATGAGAATATCACCGGAATTGAAAAAACTGATCGAAAAATACCGCTGCGTAAAAGATAC  12107

Query  1321   GGAAGGAATGTCTCCTGCTAAGGTATATAAGCTGGTGGGAGAAAATGAAAACCTATATTT  1380
              ||||||||||||||||||||||||||||||||||||||||||||||||||||||||||||
Sbjct  12108  GGAAGGAATGTCTCCTGCTAAGGTATATAAGCTGGTGGGAGAAAATGAAAACCTATATTT  12167

Query  1381   AAAAATGACGGACAGCCGGTATAAAGGGACCACCTATGATGTGGAACGGGAAAAGGACAT  1440
              ||||||||||||||||||||||||||||||||||||||||||||||||||||||||||||
Sbjct  12168  AAAAATGACGGACAGCCGGTATAAAGGGACCACCTATGATGTGGAACGGGAAAAGGACAT  12227

Query  1441   GATGCTATGGCTGGAAGGAAAGCTGCCTGTTCCAAAGGTCCTGCACTTTGAACGGCATGA  1500
              ||||||||||||||||||||||||||||||||||||||||||||||||||||||||||||
Sbjct  12228  GATGCTATGGCTGGAAGGAAAGCTGCCTGTTCCAAAGGTCCTGCACTTTGAACGGCATGA  12287

Query  1501   TGGCTGGAGCAATCTGCTCATGAGTGAGGCCGATGGCGTCCTTTGCTCGGAAGAGTATGA  1560
              ||||||||||||||||||||||||||||||||||||||||||||||||||||||||||||
Sbjct  12288  TGGCTGGAGCAATCTGCTCATGAGTGAGGCCGATGGCGTCCTTTGCTCGGAAGAGTATGA  12347

Query  1561   AGATGAACAAAGCCCTGAAAAGATTATCGAGCTGTATGCGGAGTGCATCAGGCTCTTTCA  1620
              ||||||||||||||||||||||||||||||||||||||||||||||||||||||||||||
Sbjct  12348  AGATGAACAAAGCCCTGAAAAGATTATCGAGCTGTATGCGGAGTGCATCAGGCTCTTTCA  12407

Query  1621   CTCCATCGACATATCGGATTGTCCCTATACGAATAGCTTAGACAGCCGCTTAGCCGAATT  1680
              ||||||||||||||||||||||||||||||||||||||||||||||||||||||||||||
Sbjct  12408  CTCCATCGACATATCGGATTGTCCCTATACGAATAGCTTAGACAGCCGCTTAGCCGAATT  12467

Query  1681   GGATTACTTACTGAATAACGATCTGGCCGATGTGGATTGCGAAAACTGGGAAGAAGACAC  1740
              ||||||||||||||||||||||||||||||||||||||||||||||||||||||||||||
Sbjct  12468  GGATTACTTACTGAATAACGATCTGGCCGATGTGGATTGCGAAAACTGGGAAGAAGACAC  12527

Query  1741   TCCATTTAAAGATCCGCGCGAGCTGTATGATTTTTTAAAGACGGAAAAGCCCGAAGAGGA  1800
              ||||||||||||||||||||||||||||||||||||||||||||||||||||||||||||
Sbjct  12528  TCCATTTAAAGATCCGCGCGAGCTGTATGATTTTTTAAAGACGGAAAAGCCCGAAGAGGA  12587

Query  1801   ACTTGTCTTTTCCCACGGCGACCTGGGAGACAGCAACATCTTTGTGAAAGATGGCAAAGT  1860
              ||||||||||||||||||||||||||||||||||||||||||||||||||||||||||||
Sbjct  12588  ACTTGTCTTTTCCCACGGCGACCTGGGAGACAGCAACATCTTTGTGAAAGATGGCAAAGT  12647

Query  1861   AAGTGGCTTTATTGATCTTGGGAGAAGCGGCAGGGCGGACAAGTGGTATGACATTGCCTT  1920
              ||||||||||||||||||||||||||||||||||||||||||||||||||||||||||||
Sbjct  12648  AAGTGGCTTTATTGATCTTGGGAGAAGCGGCAGGGCGGACAAGTGGTATGACATTGCCTT  12707

Query  1921   CTGCGTCCGGTCGATCAGGGAGGATATCGGGGAAGAACAGTATGTCGAGCTATTTTTTGA  1980
              ||||||||||||||||||||||||||||||||||||||||||||||||||||||||||||
Sbjct  12708  CTGCGTCCGGTCGATCAGGGAGGATATCGGGGAAGAACAGTATGTCGAGCTATTTTTTGA  12767

Query  1981   CTTACTGGGGATCAAGCCTGATTGGGAGAAAATAAAATATTATATTTTACTGGATGAATT  2040
              ||||||||||||||||||||||||||||||||||||||||||||||||||||||||||||
Sbjct  12768  CTTACTGGGGATCAAGCCTGATTGGGAGAAAATAAAATATTATATTTTACTGGATGAATT  12827

Query  2041   GTTTTAG  2047
              |||||||
Sbjct  12828  GTTTTAG  12834


>Campylobacter coli strain SHP40 cfrC gene cluster, complete sequence
Sequence ID: MF037584.1 Length: 21297
Range 1: 10405 to 12451

Score:3770 bits(2041), Expect:0.0, 
Identities:2045/2047(99%),  Gaps:0/2047(0%), Strand: Plus/Plus

Query  1      ATGAATCAAGGTAGAATTATTGTAATCACAGGTGCGCCGGGGACAGGAAAAACTACAACG  60
              || |||||||||||||||||||||||||||||||||||||||||||||||||||||||||
Sbjct  10405  ATAAATCAAGGTAGAATTATTGTAATCACAGGTGCGCCGGGGACAGGAAAAACTACAACG  10464

Query  61     GCATCTGCTGTTGCAAAAGAATCAGATTTGGAAAAGTCTGTGCATATGCACACAGATGAC  120
              ||||||||||||||||||||||||||||||||||||||||||||||||||||||||||||
Sbjct  10465  GCATCTGCTGTTGCAAAAGAATCAGATTTGGAAAAGTCTGTGCATATGCACACAGATGAC  10524

Query  121    TTTTATCATTATCATGTAAGAAAGCCAAGCGCAAGGGAGTATGATGATTGCTGCAATGAA  180
              ||||||||||||||||||||||||||||||||||||||||||||||||||||||||||||
Sbjct  10525  TTTTATCATTATCATGTAAGAAAGCCAAGCGCAAGGGAGTATGATGATTGCTGCAATGAA  10584

Query  181    TTTTGGAATGTAACACCTTATGTTATTAAAGGATTGTGCCGTAAGGAAATTTTATTTGCT  240
              ||||||||||||||||||||||||||||||||||||||||||||||||||||||||||||
Sbjct  10585  TTTTGGAATGTAACACCTTATGTTATTAAAGGATTGTGCCGTAAGGAAATTTTATTTGCT  10644

Query  241    ATTGATCATTTTAATCAGATTGTTCGCCATGAGCTGCTGAGAATGATATCATGGAAGGTC  300
              ||||||||||||||||||||||||||||||||||||||||||||||||||||||||||||
Sbjct  10645  ATTGATCATTTTAATCAGATTGTTCGCCATGAGCTGCTGAGAATGATATCATGGAAGGTC  10704

Query  301    GGCATCGAAACAGGCTTTAAATTAAGTGTAGGCAAGAACTATAAGTTTATTGAAAGGTAT  360
              ||||||||||||||||||||||||||||||||||||||||||||||||||||||||||||
Sbjct  10705  GGCATCGAAACAGGCTTTAAATTAAGTGTAGGCAAGAACTATAAGTTTATTGAAAGGTAT  10764

Query  361    ATATCCGAGGATTTGTGGGAGAAACTTTTGTCCACCTACCGGATGGATTCCTATGAAAAC  420
              ||||||||||||||||||||||||||||||||||||||||||||||||||||||||||||
Sbjct  10765  ATATCCGAGGATTTGTGGGAGAAACTTTTGTCCACCTACCGGATGGATTCCTATGAAAAC  10824

Query  421    ATATGGGAAGCATTATTTCTATGCCATCAATTGTTCAGGGCGGTATCCGGTGAGGTGGCG  480
              ||||||||||||||||||||||||||||||||||||||||||||||||||||||||||||
Sbjct  10825  ATATGGGAAGCATTATTTCTATGCCATCAATTGTTCAGGGCGGTATCCGGTGAGGTGGCG  10884

Query  481    GAAAGGCTTCATTATGCCTATCCGGAGTATGATAGGAATATAACAAAATATACCAGGGAC  540
              ||||||||||||||||||||||||||||||||||||||||||||||||||||||||||||
Sbjct  10885  GAAAGGCTTCATTATGCCTATCCGGAGTATGATAGGAATATAACAAAATATACCAGGGAC  10944

Query  541    ATGTATAAAAAATACACTGGTAAAACCGGCTGCCTGGATAGCACATATGCCGCTGATATA  600
              ||||||||||||||||||||||||||||||||||||||||||||||||||||||||||||
Sbjct  10945  ATGTATAAAAAATACACTGGTAAAACCGGCTGCCTGGATAGCACATATGCCGCTGATATA  11004

Query  601    GAAGAGAGGCGGGAACAGTGATTACAGAAATGAAAGCAGGGCACCTGAAAGATATCGATA  660
              ||||||||||||||||||||||||||||||||||||||||||||||||||||||||||||
Sbjct  11005  GAAGAGAGGCGGGAACAGTGATTACAGAAATGAAAGCAGGGCACCTGAAAGATATCGATA  11064

Query  661    AACCCAGCGAACCATTTGAGGTGATAGGTAAGATTATACCGAGGTATGAAAACGAGAATT  720
              ||||||||||||||||||||||||||||||||||||||||||||||||||||||||||||
Sbjct  11065  AACCCAGCGAACCATTTGAGGTGATAGGTAAGATTATACCGAGGTATGAAAACGAGAATT  11124

Query  721    GGACCTTTACAGAATTACTCTATGAAGCGCCATATTTAAAAAGCTACCAAGACAAAGAGG  780
              ||||||||||||||||||||||||||||||||||||||||||||||||||||| ||||||
Sbjct  11125  GGACCTTTACAGAATTACTCTATGAAGCGCCATATTTAAAAAGCTACCAAGACGAAGAGG  11184

Query  781    ATGAAGAGGATGAGGAGGCAGATTGCCTTGAATATATTGACAATACTGATAAGATAATAT  840
              ||||||||||||||||||||||||||||||||||||||||||||||||||||||||||||
Sbjct  11185  ATGAAGAGGATGAGGAGGCAGATTGCCTTGAATATATTGACAATACTGATAAGATAATAT  11244

Query  841    ATCTTTACTACCAAGACGATAAATGCGTCGGAAAAGTTAAACTGCGAAAAAATTGGAACC  900
              ||||||||||||||||||||||||||||||||||||||||||||||||||||||||||||
Sbjct  11245  ATCTTTACTACCAAGACGATAAATGCGTCGGAAAAGTTAAACTGCGAAAAAATTGGAACC  11304

Query  901    GGTACGCTTATATAGAAGATATCGCCGTATGTAAGGATTTCAGGGGGCAAGGCATAGGCA  960
              ||||||||||||||||||||||||||||||||||||||||||||||||||||||||||||
Sbjct  11305  GGTACGCTTATATAGAAGATATCGCCGTATGTAAGGATTTCAGGGGGCAAGGCATAGGCA  11364

Query  961    GCGCGCTTATCAATATATCTATAGAATGGGCAAAGCATAAAAACTTGCATGGACTAATGC  1020
              ||||||||||||||||||||||||||||||||||||||||||||||||||||||||||||
Sbjct  11365  GCGCGCTTATCAATATATCTATAGAATGGGCAAAGCATAAAAACTTGCATGGACTAATGC  11424

Query  1021   TTGAAACCCAGGACAATAACCTTATAGCTTGTAAATTCTATCATAATTGTGGTTTCAAAA  1080
              ||||||||||||||||||||||||||||||||||||||||||||||||||||||||||||
Sbjct  11425  TTGAAACCCAGGACAATAACCTTATAGCTTGTAAATTCTATCATAATTGTGGTTTCAAAA  11484

Query  1081   TCGGCTCCGTCGATACTATGTTATACGCCAACTTTGAAAACAACTTTGAAAAAGCTGTTT  1140
              ||||||||||||||||||||||||||||||||||||||||||||||||||||||||||||
Sbjct  11485  TCGGCTCCGTCGATACTATGTTATACGCCAACTTTGAAAACAACTTTGAAAAAGCTGTTT  11544

Query  1141   TCTGGTATTTAAGGTTTTAGAATGCAAGGAACAGTGAATTGGAGTTCGTCTTGTTATAAT  1200
              ||||||||||||||||||||||||||||||||||||||||||||||||||||||||||||
Sbjct  11545  TCTGGTATTTAAGGTTTTAGAATGCAAGGAACAGTGAATTGGAGTTCGTCTTGTTATAAT  11604

Query  1201   TAGCTTCTTGGGGTATCTTTAAATACTGTAGAAAAGAGGAAGGAAATAATAAATGGCTAA  1260
              ||||||||||||||||||||||||||||||||||||||||||||||||||||||||||||
Sbjct  11605  TAGCTTCTTGGGGTATCTTTAAATACTGTAGAAAAGAGGAAGGAAATAATAAATGGCTAA  11664

Query  1261   AATGAGAATATCACCGGAATTGAAAAAACTGATCGAAAAATACCGCTGCGTAAAAGATAC  1320
              ||||||||||||||||||||||||||||||||||||||||||||||||||||||||||||
Sbjct  11665  AATGAGAATATCACCGGAATTGAAAAAACTGATCGAAAAATACCGCTGCGTAAAAGATAC  11724

Query  1321   GGAAGGAATGTCTCCTGCTAAGGTATATAAGCTGGTGGGAGAAAATGAAAACCTATATTT  1380
              ||||||||||||||||||||||||||||||||||||||||||||||||||||||||||||
Sbjct  11725  GGAAGGAATGTCTCCTGCTAAGGTATATAAGCTGGTGGGAGAAAATGAAAACCTATATTT  11784

Query  1381   AAAAATGACGGACAGCCGGTATAAAGGGACCACCTATGATGTGGAACGGGAAAAGGACAT  1440
              ||||||||||||||||||||||||||||||||||||||||||||||||||||||||||||
Sbjct  11785  AAAAATGACGGACAGCCGGTATAAAGGGACCACCTATGATGTGGAACGGGAAAAGGACAT  11844

Query  1441   GATGCTATGGCTGGAAGGAAAGCTGCCTGTTCCAAAGGTCCTGCACTTTGAACGGCATGA  1500
              ||||||||||||||||||||||||||||||||||||||||||||||||||||||||||||
Sbjct  11845  GATGCTATGGCTGGAAGGAAAGCTGCCTGTTCCAAAGGTCCTGCACTTTGAACGGCATGA  11904

Query  1501   TGGCTGGAGCAATCTGCTCATGAGTGAGGCCGATGGCGTCCTTTGCTCGGAAGAGTATGA  1560
              ||||||||||||||||||||||||||||||||||||||||||||||||||||||||||||
Sbjct  11905  TGGCTGGAGCAATCTGCTCATGAGTGAGGCCGATGGCGTCCTTTGCTCGGAAGAGTATGA  11964

Query  1561   AGATGAACAAAGCCCTGAAAAGATTATCGAGCTGTATGCGGAGTGCATCAGGCTCTTTCA  1620
              ||||||||||||||||||||||||||||||||||||||||||||||||||||||||||||
Sbjct  11965  AGATGAACAAAGCCCTGAAAAGATTATCGAGCTGTATGCGGAGTGCATCAGGCTCTTTCA  12024

Query  1621   CTCCATCGACATATCGGATTGTCCCTATACGAATAGCTTAGACAGCCGCTTAGCCGAATT  1680
              ||||||||||||||||||||||||||||||||||||||||||||||||||||||||||||
Sbjct  12025  CTCCATCGACATATCGGATTGTCCCTATACGAATAGCTTAGACAGCCGCTTAGCCGAATT  12084

Query  1681   GGATTACTTACTGAATAACGATCTGGCCGATGTGGATTGCGAAAACTGGGAAGAAGACAC  1740
              ||||||||||||||||||||||||||||||||||||||||||||||||||||||||||||
Sbjct  12085  GGATTACTTACTGAATAACGATCTGGCCGATGTGGATTGCGAAAACTGGGAAGAAGACAC  12144

Query  1741   TCCATTTAAAGATCCGCGCGAGCTGTATGATTTTTTAAAGACGGAAAAGCCCGAAGAGGA  1800
              ||||||||||||||||||||||||||||||||||||||||||||||||||||||||||||
Sbjct  12145  TCCATTTAAAGATCCGCGCGAGCTGTATGATTTTTTAAAGACGGAAAAGCCCGAAGAGGA  12204

Query  1801   ACTTGTCTTTTCCCACGGCGACCTGGGAGACAGCAACATCTTTGTGAAAGATGGCAAAGT  1860
              ||||||||||||||||||||||||||||||||||||||||||||||||||||||||||||
Sbjct  12205  ACTTGTCTTTTCCCACGGCGACCTGGGAGACAGCAACATCTTTGTGAAAGATGGCAAAGT  12264

Query  1861   AAGTGGCTTTATTGATCTTGGGAGAAGCGGCAGGGCGGACAAGTGGTATGACATTGCCTT  1920
              ||||||||||||||||||||||||||||||||||||||||||||||||||||||||||||
Sbjct  12265  AAGTGGCTTTATTGATCTTGGGAGAAGCGGCAGGGCGGACAAGTGGTATGACATTGCCTT  12324

Query  1921   CTGCGTCCGGTCGATCAGGGAGGATATCGGGGAAGAACAGTATGTCGAGCTATTTTTTGA  1980
              ||||||||||||||||||||||||||||||||||||||||||||||||||||||||||||
Sbjct  12325  CTGCGTCCGGTCGATCAGGGAGGATATCGGGGAAGAACAGTATGTCGAGCTATTTTTTGA  12384

Query  1981   CTTACTGGGGATCAAGCCTGATTGGGAGAAAATAAAATATTATATTTTACTGGATGAATT  2040
              ||||||||||||||||||||||||||||||||||||||||||||||||||||||||||||
Sbjct  12385  CTTACTGGGGATCAAGCCTGATTGGGAGAAAATAAAATATTATATTTTACTGGATGAATT  12444

Query  2041   GTTTTAG  2047
              |||||||
Sbjct  12445  GTTTTAG  12451


Range 2: 16220 to 16351

Score:239 bits(129), Expect:1e-57, 
Identities:131/132(99%),  Gaps:0/132(0%), Strand: Plus/Plus

Query  1      ATGAATCAAGGTAGAATTATTGTAATCACAGGTGCGCCGGGGACAGGAAAAACTACAACG  60
              || |||||||||||||||||||||||||||||||||||||||||||||||||||||||||
Sbjct  16220  ATAAATCAAGGTAGAATTATTGTAATCACAGGTGCGCCGGGGACAGGAAAAACTACAACG  16279

Query  61     GCATCTGCTGTTGCAAAAGAATCAGATTTGGAAAAGTCTGTGCATATGCACACAGATGAC  120
              ||||||||||||||||||||||||||||||||||||||||||||||||||||||||||||
Sbjct  16280  GCATCTGCTGTTGCAAAAGAATCAGATTTGGAAAAGTCTGTGCATATGCACACAGATGAC  16339

Query  121    TTTTATCATTAT  132
              ||||||||||||
Sbjct  16340  TTTTATCATTAT  16351


>Campylobacter jejuni strain CFSAN032806 plasmid pCFSAN032806, complete sequence
Sequence ID: CP023544.1 Length: 55132
Range 1: 51696 to 53742

Score:3770 bits(2041), Expect:0.0, 
Identities:2045/2047(99%),  Gaps:0/2047(0%), Strand: Plus/Plus

Query  1      ATGAATCAAGGTAGAATTATTGTAATCACAGGTGCGCCGGGGACAGGAAAAACTACAACG  60
              || |||||||||||||||||||||||||||||||||||||||||||||||||||||||||
Sbjct  51696  ATAAATCAAGGTAGAATTATTGTAATCACAGGTGCGCCGGGGACAGGAAAAACTACAACG  51755

Query  61     GCATCTGCTGTTGCAAAAGAATCAGATTTGGAAAAGTCTGTGCATATGCACACAGATGAC  120
              ||||||||||||||||||||||||||||||||||||||||||||||||||||||||||||
Sbjct  51756  GCATCTGCTGTTGCAAAAGAATCAGATTTGGAAAAGTCTGTGCATATGCACACAGATGAC  51815

Query  121    TTTTATCATTATCATGTAAGAAAGCCAAGCGCAAGGGAGTATGATGATTGCTGCAATGAA  180
              ||||||||||||||||||||||||||||||||||||||||||||||||||||||||||||
Sbjct  51816  TTTTATCATTATCATGTAAGAAAGCCAAGCGCAAGGGAGTATGATGATTGCTGCAATGAA  51875

Query  181    TTTTGGAATGTAACACCTTATGTTATTAAAGGATTGTGCCGTAAGGAAATTTTATTTGCT  240
              ||||||||||||||||||||||||||||||||||||||||||||||||||||||||||||
Sbjct  51876  TTTTGGAATGTAACACCTTATGTTATTAAAGGATTGTGCCGTAAGGAAATTTTATTTGCT  51935

Query  241    ATTGATCATTTTAATCAGATTGTTCGCCATGAGCTGCTGAGAATGATATCATGGAAGGTC  300
              ||||||||||||||||||||||||||||||||||||||||||||||||||||||||||||
Sbjct  51936  ATTGATCATTTTAATCAGATTGTTCGCCATGAGCTGCTGAGAATGATATCATGGAAGGTC  51995

Query  301    GGCATCGAAACAGGCTTTAAATTAAGTGTAGGCAAGAACTATAAGTTTATTGAAAGGTAT  360
              ||||||||||||||||||||||||||||||||||||||||||||||||||||||||||||
Sbjct  51996  GGCATCGAAACAGGCTTTAAATTAAGTGTAGGCAAGAACTATAAGTTTATTGAAAGGTAT  52055

Query  361    ATATCCGAGGATTTGTGGGAGAAACTTTTGTCCACCTACCGGATGGATTCCTATGAAAAC  420
              ||||||||||||||||||||||||||||||||||||||||||||||||||||||||||||
Sbjct  52056  ATATCCGAGGATTTGTGGGAGAAACTTTTGTCCACCTACCGGATGGATTCCTATGAAAAC  52115

Query  421    ATATGGGAAGCATTATTTCTATGCCATCAATTGTTCAGGGCGGTATCCGGTGAGGTGGCG  480
              ||||||||||||||||||||||||||||||||||||||||||||||||||||||||||||
Sbjct  52116  ATATGGGAAGCATTATTTCTATGCCATCAATTGTTCAGGGCGGTATCCGGTGAGGTGGCG  52175

Query  481    GAAAGGCTTCATTATGCCTATCCGGAGTATGATAGGAATATAACAAAATATACCAGGGAC  540
              ||||||||||||||||||||||||||||||||||||||||||||||||||||||||||||
Sbjct  52176  GAAAGGCTTCATTATGCCTATCCGGAGTATGATAGGAATATAACAAAATATACCAGGGAC  52235

Query  541    ATGTATAAAAAATACACTGGTAAAACCGGCTGCCTGGATAGCACATATGCCGCTGATATA  600
              ||||||||||||||||||||||||||||||||||||||||||||||||||||||||||||
Sbjct  52236  ATGTATAAAAAATACACTGGTAAAACCGGCTGCCTGGATAGCACATATGCCGCTGATATA  52295

Query  601    GAAGAGAGGCGGGAACAGTGATTACAGAAATGAAAGCAGGGCACCTGAAAGATATCGATA  660
              ||||||||||||||||||||||||||||||||||||||||||||||||||||||||||||
Sbjct  52296  GAAGAGAGGCGGGAACAGTGATTACAGAAATGAAAGCAGGGCACCTGAAAGATATCGATA  52355

Query  661    AACCCAGCGAACCATTTGAGGTGATAGGTAAGATTATACCGAGGTATGAAAACGAGAATT  720
              ||||||||||||||||||||||||||||||||||||||||||||||||||||||||||||
Sbjct  52356  AACCCAGCGAACCATTTGAGGTGATAGGTAAGATTATACCGAGGTATGAAAACGAGAATT  52415

Query  721    GGACCTTTACAGAATTACTCTATGAAGCGCCATATTTAAAAAGCTACCAAGACAAAGAGG  780
              ||||||||||||||||||||||||||||||||||||||||||||||||||||| ||||||
Sbjct  52416  GGACCTTTACAGAATTACTCTATGAAGCGCCATATTTAAAAAGCTACCAAGACGAAGAGG  52475

Query  781    ATGAAGAGGATGAGGAGGCAGATTGCCTTGAATATATTGACAATACTGATAAGATAATAT  840
              ||||||||||||||||||||||||||||||||||||||||||||||||||||||||||||
Sbjct  52476  ATGAAGAGGATGAGGAGGCAGATTGCCTTGAATATATTGACAATACTGATAAGATAATAT  52535

Query  841    ATCTTTACTACCAAGACGATAAATGCGTCGGAAAAGTTAAACTGCGAAAAAATTGGAACC  900
              ||||||||||||||||||||||||||||||||||||||||||||||||||||||||||||
Sbjct  52536  ATCTTTACTACCAAGACGATAAATGCGTCGGAAAAGTTAAACTGCGAAAAAATTGGAACC  52595

Query  901    GGTACGCTTATATAGAAGATATCGCCGTATGTAAGGATTTCAGGGGGCAAGGCATAGGCA  960
              ||||||||||||||||||||||||||||||||||||||||||||||||||||||||||||
Sbjct  52596  GGTACGCTTATATAGAAGATATCGCCGTATGTAAGGATTTCAGGGGGCAAGGCATAGGCA  52655

Query  961    GCGCGCTTATCAATATATCTATAGAATGGGCAAAGCATAAAAACTTGCATGGACTAATGC  1020
              ||||||||||||||||||||||||||||||||||||||||||||||||||||||||||||
Sbjct  52656  GCGCGCTTATCAATATATCTATAGAATGGGCAAAGCATAAAAACTTGCATGGACTAATGC  52715

Query  1021   TTGAAACCCAGGACAATAACCTTATAGCTTGTAAATTCTATCATAATTGTGGTTTCAAAA  1080
              ||||||||||||||||||||||||||||||||||||||||||||||||||||||||||||
Sbjct  52716  TTGAAACCCAGGACAATAACCTTATAGCTTGTAAATTCTATCATAATTGTGGTTTCAAAA  52775

Query  1081   TCGGCTCCGTCGATACTATGTTATACGCCAACTTTGAAAACAACTTTGAAAAAGCTGTTT  1140
              ||||||||||||||||||||||||||||||||||||||||||||||||||||||||||||
Sbjct  52776  TCGGCTCCGTCGATACTATGTTATACGCCAACTTTGAAAACAACTTTGAAAAAGCTGTTT  52835

Query  1141   TCTGGTATTTAAGGTTTTAGAATGCAAGGAACAGTGAATTGGAGTTCGTCTTGTTATAAT  1200
              ||||||||||||||||||||||||||||||||||||||||||||||||||||||||||||
Sbjct  52836  TCTGGTATTTAAGGTTTTAGAATGCAAGGAACAGTGAATTGGAGTTCGTCTTGTTATAAT  52895

Query  1201   TAGCTTCTTGGGGTATCTTTAAATACTGTAGAAAAGAGGAAGGAAATAATAAATGGCTAA  1260
              ||||||||||||||||||||||||||||||||||||||||||||||||||||||||||||
Sbjct  52896  TAGCTTCTTGGGGTATCTTTAAATACTGTAGAAAAGAGGAAGGAAATAATAAATGGCTAA  52955

Query  1261   AATGAGAATATCACCGGAATTGAAAAAACTGATCGAAAAATACCGCTGCGTAAAAGATAC  1320
              ||||||||||||||||||||||||||||||||||||||||||||||||||||||||||||
Sbjct  52956  AATGAGAATATCACCGGAATTGAAAAAACTGATCGAAAAATACCGCTGCGTAAAAGATAC  53015

Query  1321   GGAAGGAATGTCTCCTGCTAAGGTATATAAGCTGGTGGGAGAAAATGAAAACCTATATTT  1380
              ||||||||||||||||||||||||||||||||||||||||||||||||||||||||||||
Sbjct  53016  GGAAGGAATGTCTCCTGCTAAGGTATATAAGCTGGTGGGAGAAAATGAAAACCTATATTT  53075

Query  1381   AAAAATGACGGACAGCCGGTATAAAGGGACCACCTATGATGTGGAACGGGAAAAGGACAT  1440
              ||||||||||||||||||||||||||||||||||||||||||||||||||||||||||||
Sbjct  53076  AAAAATGACGGACAGCCGGTATAAAGGGACCACCTATGATGTGGAACGGGAAAAGGACAT  53135

Query  1441   GATGCTATGGCTGGAAGGAAAGCTGCCTGTTCCAAAGGTCCTGCACTTTGAACGGCATGA  1500
              ||||||||||||||||||||||||||||||||||||||||||||||||||||||||||||
Sbjct  53136  GATGCTATGGCTGGAAGGAAAGCTGCCTGTTCCAAAGGTCCTGCACTTTGAACGGCATGA  53195

Query  1501   TGGCTGGAGCAATCTGCTCATGAGTGAGGCCGATGGCGTCCTTTGCTCGGAAGAGTATGA  1560
              ||||||||||||||||||||||||||||||||||||||||||||||||||||||||||||
Sbjct  53196  TGGCTGGAGCAATCTGCTCATGAGTGAGGCCGATGGCGTCCTTTGCTCGGAAGAGTATGA  53255

Query  1561   AGATGAACAAAGCCCTGAAAAGATTATCGAGCTGTATGCGGAGTGCATCAGGCTCTTTCA  1620
              ||||||||||||||||||||||||||||||||||||||||||||||||||||||||||||
Sbjct  53256  AGATGAACAAAGCCCTGAAAAGATTATCGAGCTGTATGCGGAGTGCATCAGGCTCTTTCA  53315

Query  1621   CTCCATCGACATATCGGATTGTCCCTATACGAATAGCTTAGACAGCCGCTTAGCCGAATT  1680
              ||||||||||||||||||||||||||||||||||||||||||||||||||||||||||||
Sbjct  53316  CTCCATCGACATATCGGATTGTCCCTATACGAATAGCTTAGACAGCCGCTTAGCCGAATT  53375

Query  1681   GGATTACTTACTGAATAACGATCTGGCCGATGTGGATTGCGAAAACTGGGAAGAAGACAC  1740
              ||||||||||||||||||||||||||||||||||||||||||||||||||||||||||||
Sbjct  53376  GGATTACTTACTGAATAACGATCTGGCCGATGTGGATTGCGAAAACTGGGAAGAAGACAC  53435

Query  1741   TCCATTTAAAGATCCGCGCGAGCTGTATGATTTTTTAAAGACGGAAAAGCCCGAAGAGGA  1800
              ||||||||||||||||||||||||||||||||||||||||||||||||||||||||||||
Sbjct  53436  TCCATTTAAAGATCCGCGCGAGCTGTATGATTTTTTAAAGACGGAAAAGCCCGAAGAGGA  53495

Query  1801   ACTTGTCTTTTCCCACGGCGACCTGGGAGACAGCAACATCTTTGTGAAAGATGGCAAAGT  1860
              ||||||||||||||||||||||||||||||||||||||||||||||||||||||||||||
Sbjct  53496  ACTTGTCTTTTCCCACGGCGACCTGGGAGACAGCAACATCTTTGTGAAAGATGGCAAAGT  53555

Query  1861   AAGTGGCTTTATTGATCTTGGGAGAAGCGGCAGGGCGGACAAGTGGTATGACATTGCCTT  1920
              ||||||||||||||||||||||||||||||||||||||||||||||||||||||||||||
Sbjct  53556  AAGTGGCTTTATTGATCTTGGGAGAAGCGGCAGGGCGGACAAGTGGTATGACATTGCCTT  53615

Query  1921   CTGCGTCCGGTCGATCAGGGAGGATATCGGGGAAGAACAGTATGTCGAGCTATTTTTTGA  1980
              ||||||||||||||||||||||||||||||||||||||||||||||||||||||||||||
Sbjct  53616  CTGCGTCCGGTCGATCAGGGAGGATATCGGGGAAGAACAGTATGTCGAGCTATTTTTTGA  53675

Query  1981   CTTACTGGGGATCAAGCCTGATTGGGAGAAAATAAAATATTATATTTTACTGGATGAATT  2040
              ||||||||||||||||||||||||||||||||||||||||||||||||||||||||||||
Sbjct  53676  CTTACTGGGGATCAAGCCTGATTGGGAGAAAATAAAATATTATATTTTACTGGATGAATT  53735

Query  2041   GTTTTAG  2047
              |||||||
Sbjct  53736  GTTTTAG  53742


>Campylobacter coli strain BP3183 plasmid pCCDM183, complete sequence
Sequence ID: CP017872.1 Length: 55122
Range 1: 39803 to 41849

Score:3770 bits(2041), Expect:0.0, 
Identities:2045/2047(99%),  Gaps:0/2047(0%), Strand: Plus/Plus

Query  1      ATGAATCAAGGTAGAATTATTGTAATCACAGGTGCGCCGGGGACAGGAAAAACTACAACG  60
              || |||||||||||||||||||||||||||||||||||||||||||||||||||||||||
Sbjct  39803  ATAAATCAAGGTAGAATTATTGTAATCACAGGTGCGCCGGGGACAGGAAAAACTACAACG  39862

Query  61     GCATCTGCTGTTGCAAAAGAATCAGATTTGGAAAAGTCTGTGCATATGCACACAGATGAC  120
              ||||||||||||||||||||||||||||||||||||||||||||||||||||||||||||
Sbjct  39863  GCATCTGCTGTTGCAAAAGAATCAGATTTGGAAAAGTCTGTGCATATGCACACAGATGAC  39922

Query  121    TTTTATCATTATCATGTAAGAAAGCCAAGCGCAAGGGAGTATGATGATTGCTGCAATGAA  180
              ||||||||||||||||||||||||||||||||||||||||||||||||||||||||||||
Sbjct  39923  TTTTATCATTATCATGTAAGAAAGCCAAGCGCAAGGGAGTATGATGATTGCTGCAATGAA  39982

Query  181    TTTTGGAATGTAACACCTTATGTTATTAAAGGATTGTGCCGTAAGGAAATTTTATTTGCT  240
              ||||||||||||||||||||||||||||||||||||||||||||||||||||||||||||
Sbjct  39983  TTTTGGAATGTAACACCTTATGTTATTAAAGGATTGTGCCGTAAGGAAATTTTATTTGCT  40042

Query  241    ATTGATCATTTTAATCAGATTGTTCGCCATGAGCTGCTGAGAATGATATCATGGAAGGTC  300
              ||||||||||||||||||||||||||||||||||||||||||||||||||||||||||||
Sbjct  40043  ATTGATCATTTTAATCAGATTGTTCGCCATGAGCTGCTGAGAATGATATCATGGAAGGTC  40102

Query  301    GGCATCGAAACAGGCTTTAAATTAAGTGTAGGCAAGAACTATAAGTTTATTGAAAGGTAT  360
              ||||||||||||||||||||||||||||||||||||||||||||||||||||||||||||
Sbjct  40103  GGCATCGAAACAGGCTTTAAATTAAGTGTAGGCAAGAACTATAAGTTTATTGAAAGGTAT  40162

Query  361    ATATCCGAGGATTTGTGGGAGAAACTTTTGTCCACCTACCGGATGGATTCCTATGAAAAC  420
              ||||||||||||||||||||||||||||||||||||||||||||||||||||||||||||
Sbjct  40163  ATATCCGAGGATTTGTGGGAGAAACTTTTGTCCACCTACCGGATGGATTCCTATGAAAAC  40222

Query  421    ATATGGGAAGCATTATTTCTATGCCATCAATTGTTCAGGGCGGTATCCGGTGAGGTGGCG  480
              ||||||||||||||||||||||||||||||||||||||||||||||||||||||||||||
Sbjct  40223  ATATGGGAAGCATTATTTCTATGCCATCAATTGTTCAGGGCGGTATCCGGTGAGGTGGCG  40282

Query  481    GAAAGGCTTCATTATGCCTATCCGGAGTATGATAGGAATATAACAAAATATACCAGGGAC  540
              ||||||||||||||||||||||||||||||||||||||||||||||||||||||||||||
Sbjct  40283  GAAAGGCTTCATTATGCCTATCCGGAGTATGATAGGAATATAACAAAATATACCAGGGAC  40342

Query  541    ATGTATAAAAAATACACTGGTAAAACCGGCTGCCTGGATAGCACATATGCCGCTGATATA  600
              ||||||||||||||||||||||||||||||||||||||||||||||||||||||||||||
Sbjct  40343  ATGTATAAAAAATACACTGGTAAAACCGGCTGCCTGGATAGCACATATGCCGCTGATATA  40402

Query  601    GAAGAGAGGCGGGAACAGTGATTACAGAAATGAAAGCAGGGCACCTGAAAGATATCGATA  660
              ||||||||||||||||||||||||||||||||||||||||||||||||||||||||||||
Sbjct  40403  GAAGAGAGGCGGGAACAGTGATTACAGAAATGAAAGCAGGGCACCTGAAAGATATCGATA  40462

Query  661    AACCCAGCGAACCATTTGAGGTGATAGGTAAGATTATACCGAGGTATGAAAACGAGAATT  720
              ||||||||||||||||||||||||||||||||||||||||||||||||||||||||||||
Sbjct  40463  AACCCAGCGAACCATTTGAGGTGATAGGTAAGATTATACCGAGGTATGAAAACGAGAATT  40522

Query  721    GGACCTTTACAGAATTACTCTATGAAGCGCCATATTTAAAAAGCTACCAAGACAAAGAGG  780
              ||||||||||||||||||||||||||||||||||||||||||||||||||||| ||||||
Sbjct  40523  GGACCTTTACAGAATTACTCTATGAAGCGCCATATTTAAAAAGCTACCAAGACGAAGAGG  40582

Query  781    ATGAAGAGGATGAGGAGGCAGATTGCCTTGAATATATTGACAATACTGATAAGATAATAT  840
              ||||||||||||||||||||||||||||||||||||||||||||||||||||||||||||
Sbjct  40583  ATGAAGAGGATGAGGAGGCAGATTGCCTTGAATATATTGACAATACTGATAAGATAATAT  40642

Query  841    ATCTTTACTACCAAGACGATAAATGCGTCGGAAAAGTTAAACTGCGAAAAAATTGGAACC  900
              ||||||||||||||||||||||||||||||||||||||||||||||||||||||||||||
Sbjct  40643  ATCTTTACTACCAAGACGATAAATGCGTCGGAAAAGTTAAACTGCGAAAAAATTGGAACC  40702

Query  901    GGTACGCTTATATAGAAGATATCGCCGTATGTAAGGATTTCAGGGGGCAAGGCATAGGCA  960
              ||||||||||||||||||||||||||||||||||||||||||||||||||||||||||||
Sbjct  40703  GGTACGCTTATATAGAAGATATCGCCGTATGTAAGGATTTCAGGGGGCAAGGCATAGGCA  40762

Query  961    GCGCGCTTATCAATATATCTATAGAATGGGCAAAGCATAAAAACTTGCATGGACTAATGC  1020
              ||||||||||||||||||||||||||||||||||||||||||||||||||||||||||||
Sbjct  40763  GCGCGCTTATCAATATATCTATAGAATGGGCAAAGCATAAAAACTTGCATGGACTAATGC  40822

Query  1021   TTGAAACCCAGGACAATAACCTTATAGCTTGTAAATTCTATCATAATTGTGGTTTCAAAA  1080
              ||||||||||||||||||||||||||||||||||||||||||||||||||||||||||||
Sbjct  40823  TTGAAACCCAGGACAATAACCTTATAGCTTGTAAATTCTATCATAATTGTGGTTTCAAAA  40882

Query  1081   TCGGCTCCGTCGATACTATGTTATACGCCAACTTTGAAAACAACTTTGAAAAAGCTGTTT  1140
              ||||||||||||||||||||||||||||||||||||||||||||||||||||||||||||
Sbjct  40883  TCGGCTCCGTCGATACTATGTTATACGCCAACTTTGAAAACAACTTTGAAAAAGCTGTTT  40942

Query  1141   TCTGGTATTTAAGGTTTTAGAATGCAAGGAACAGTGAATTGGAGTTCGTCTTGTTATAAT  1200
              ||||||||||||||||||||||||||||||||||||||||||||||||||||||||||||
Sbjct  40943  TCTGGTATTTAAGGTTTTAGAATGCAAGGAACAGTGAATTGGAGTTCGTCTTGTTATAAT  41002

Query  1201   TAGCTTCTTGGGGTATCTTTAAATACTGTAGAAAAGAGGAAGGAAATAATAAATGGCTAA  1260
              ||||||||||||||||||||||||||||||||||||||||||||||||||||||||||||
Sbjct  41003  TAGCTTCTTGGGGTATCTTTAAATACTGTAGAAAAGAGGAAGGAAATAATAAATGGCTAA  41062

Query  1261   AATGAGAATATCACCGGAATTGAAAAAACTGATCGAAAAATACCGCTGCGTAAAAGATAC  1320
              ||||||||||||||||||||||||||||||||||||||||||||||||||||||||||||
Sbjct  41063  AATGAGAATATCACCGGAATTGAAAAAACTGATCGAAAAATACCGCTGCGTAAAAGATAC  41122

Query  1321   GGAAGGAATGTCTCCTGCTAAGGTATATAAGCTGGTGGGAGAAAATGAAAACCTATATTT  1380
              ||||||||||||||||||||||||||||||||||||||||||||||||||||||||||||
Sbjct  41123  GGAAGGAATGTCTCCTGCTAAGGTATATAAGCTGGTGGGAGAAAATGAAAACCTATATTT  41182

Query  1381   AAAAATGACGGACAGCCGGTATAAAGGGACCACCTATGATGTGGAACGGGAAAAGGACAT  1440
              ||||||||||||||||||||||||||||||||||||||||||||||||||||||||||||
Sbjct  41183  AAAAATGACGGACAGCCGGTATAAAGGGACCACCTATGATGTGGAACGGGAAAAGGACAT  41242

Query  1441   GATGCTATGGCTGGAAGGAAAGCTGCCTGTTCCAAAGGTCCTGCACTTTGAACGGCATGA  1500
              ||||||||||||||||||||||||||||||||||||||||||||||||||||||||||||
Sbjct  41243  GATGCTATGGCTGGAAGGAAAGCTGCCTGTTCCAAAGGTCCTGCACTTTGAACGGCATGA  41302

Query  1501   TGGCTGGAGCAATCTGCTCATGAGTGAGGCCGATGGCGTCCTTTGCTCGGAAGAGTATGA  1560
              ||||||||||||||||||||||||||||||||||||||||||||||||||||||||||||
Sbjct  41303  TGGCTGGAGCAATCTGCTCATGAGTGAGGCCGATGGCGTCCTTTGCTCGGAAGAGTATGA  41362

Query  1561   AGATGAACAAAGCCCTGAAAAGATTATCGAGCTGTATGCGGAGTGCATCAGGCTCTTTCA  1620
              ||||||||||||||||||||||||||||||||||||||||||||||||||||||||||||
Sbjct  41363  AGATGAACAAAGCCCTGAAAAGATTATCGAGCTGTATGCGGAGTGCATCAGGCTCTTTCA  41422

Query  1621   CTCCATCGACATATCGGATTGTCCCTATACGAATAGCTTAGACAGCCGCTTAGCCGAATT  1680
              ||||||||||||||||||||||||||||||||||||||||||||||||||||||||||||
Sbjct  41423  CTCCATCGACATATCGGATTGTCCCTATACGAATAGCTTAGACAGCCGCTTAGCCGAATT  41482

Query  1681   GGATTACTTACTGAATAACGATCTGGCCGATGTGGATTGCGAAAACTGGGAAGAAGACAC  1740
              ||||||||||||||||||||||||||||||||||||||||||||||||||||||||||||
Sbjct  41483  GGATTACTTACTGAATAACGATCTGGCCGATGTGGATTGCGAAAACTGGGAAGAAGACAC  41542

Query  1741   TCCATTTAAAGATCCGCGCGAGCTGTATGATTTTTTAAAGACGGAAAAGCCCGAAGAGGA  1800
              ||||||||||||||||||||||||||||||||||||||||||||||||||||||||||||
Sbjct  41543  TCCATTTAAAGATCCGCGCGAGCTGTATGATTTTTTAAAGACGGAAAAGCCCGAAGAGGA  41602

Query  1801   ACTTGTCTTTTCCCACGGCGACCTGGGAGACAGCAACATCTTTGTGAAAGATGGCAAAGT  1860
              ||||||||||||||||||||||||||||||||||||||||||||||||||||||||||||
Sbjct  41603  ACTTGTCTTTTCCCACGGCGACCTGGGAGACAGCAACATCTTTGTGAAAGATGGCAAAGT  41662

Query  1861   AAGTGGCTTTATTGATCTTGGGAGAAGCGGCAGGGCGGACAAGTGGTATGACATTGCCTT  1920
              ||||||||||||||||||||||||||||||||||||||||||||||||||||||||||||
Sbjct  41663  AAGTGGCTTTATTGATCTTGGGAGAAGCGGCAGGGCGGACAAGTGGTATGACATTGCCTT  41722

Query  1921   CTGCGTCCGGTCGATCAGGGAGGATATCGGGGAAGAACAGTATGTCGAGCTATTTTTTGA  1980
              ||||||||||||||||||||||||||||||||||||||||||||||||||||||||||||
Sbjct  41723  CTGCGTCCGGTCGATCAGGGAGGATATCGGGGAAGAACAGTATGTCGAGCTATTTTTTGA  41782

Query  1981   CTTACTGGGGATCAAGCCTGATTGGGAGAAAATAAAATATTATATTTTACTGGATGAATT  2040
              ||||||||||||||||||||||||||||||||||||||||||||||||||||||||||||
Sbjct  41783  CTTACTGGGGATCAAGCCTGATTGGGAGAAAATAAAATATTATATTTTACTGGATGAATT  41842

Query  2041   GTTTTAG  2047
              |||||||
Sbjct  41843  GTTTTAG  41849


>Campylobacter coli RM4661 plasmid pRM4661_48kbp, complete sequence
Sequence ID: CP007182.1 Length: 47962
Range 1: 45736 to 47782

Score:3770 bits(2041), Expect:0.0, 
Identities:2045/2047(99%),  Gaps:0/2047(0%), Strand: Plus/Plus

Query  1      ATGAATCAAGGTAGAATTATTGTAATCACAGGTGCGCCGGGGACAGGAAAAACTACAACG  60
              || |||||||||||||||||||||||||||||||||||||||||||||||||||||||||
Sbjct  45736  ATAAATCAAGGTAGAATTATTGTAATCACAGGTGCGCCGGGGACAGGAAAAACTACAACG  45795

Query  61     GCATCTGCTGTTGCAAAAGAATCAGATTTGGAAAAGTCTGTGCATATGCACACAGATGAC  120
              ||||||||||||||||||||||||||||||||||||||||||||||||||||||||||||
Sbjct  45796  GCATCTGCTGTTGCAAAAGAATCAGATTTGGAAAAGTCTGTGCATATGCACACAGATGAC  45855

Query  121    TTTTATCATTATCATGTAAGAAAGCCAAGCGCAAGGGAGTATGATGATTGCTGCAATGAA  180
              ||||||||||||||||||||||||||||||||||||||||||||||||||||||||||||
Sbjct  45856  TTTTATCATTATCATGTAAGAAAGCCAAGCGCAAGGGAGTATGATGATTGCTGCAATGAA  45915

Query  181    TTTTGGAATGTAACACCTTATGTTATTAAAGGATTGTGCCGTAAGGAAATTTTATTTGCT  240
              ||||||||||||||||||||||||||||||||||||||||||||||||||||||||||||
Sbjct  45916  TTTTGGAATGTAACACCTTATGTTATTAAAGGATTGTGCCGTAAGGAAATTTTATTTGCT  45975

Query  241    ATTGATCATTTTAATCAGATTGTTCGCCATGAGCTGCTGAGAATGATATCATGGAAGGTC  300
              ||||||||||||||||||||||||||||||||||||||||||||||||||||||||||||
Sbjct  45976  ATTGATCATTTTAATCAGATTGTTCGCCATGAGCTGCTGAGAATGATATCATGGAAGGTC  46035

Query  301    GGCATCGAAACAGGCTTTAAATTAAGTGTAGGCAAGAACTATAAGTTTATTGAAAGGTAT  360
              ||||||||||||||||||||||||||||||||||||||||||||||||||||||||||||
Sbjct  46036  GGCATCGAAACAGGCTTTAAATTAAGTGTAGGCAAGAACTATAAGTTTATTGAAAGGTAT  46095

Query  361    ATATCCGAGGATTTGTGGGAGAAACTTTTGTCCACCTACCGGATGGATTCCTATGAAAAC  420
              ||||||||||||||||||||||||||||||||||||||||||||||||||||||||||||
Sbjct  46096  ATATCCGAGGATTTGTGGGAGAAACTTTTGTCCACCTACCGGATGGATTCCTATGAAAAC  46155

Query  421    ATATGGGAAGCATTATTTCTATGCCATCAATTGTTCAGGGCGGTATCCGGTGAGGTGGCG  480
              ||||||||||||||||||||||||||||||||||||||||||||||||||||||||||||
Sbjct  46156  ATATGGGAAGCATTATTTCTATGCCATCAATTGTTCAGGGCGGTATCCGGTGAGGTGGCG  46215

Query  481    GAAAGGCTTCATTATGCCTATCCGGAGTATGATAGGAATATAACAAAATATACCAGGGAC  540
              ||||||||||||||||||||||||||||||||||||||||||||||||||||||||||||
Sbjct  46216  GAAAGGCTTCATTATGCCTATCCGGAGTATGATAGGAATATAACAAAATATACCAGGGAC  46275

Query  541    ATGTATAAAAAATACACTGGTAAAACCGGCTGCCTGGATAGCACATATGCCGCTGATATA  600
              ||||||||||||||||||||||||||||||||||||||||||||||||||||||||||||
Sbjct  46276  ATGTATAAAAAATACACTGGTAAAACCGGCTGCCTGGATAGCACATATGCCGCTGATATA  46335

Query  601    GAAGAGAGGCGGGAACAGTGATTACAGAAATGAAAGCAGGGCACCTGAAAGATATCGATA  660
              ||||||||||||||||||||||||||||||||||||||||||||||||||||||||||||
Sbjct  46336  GAAGAGAGGCGGGAACAGTGATTACAGAAATGAAAGCAGGGCACCTGAAAGATATCGATA  46395

Query  661    AACCCAGCGAACCATTTGAGGTGATAGGTAAGATTATACCGAGGTATGAAAACGAGAATT  720
              ||||||||||||||||||||||||||||||||||||||||||||||||||||||||||||
Sbjct  46396  AACCCAGCGAACCATTTGAGGTGATAGGTAAGATTATACCGAGGTATGAAAACGAGAATT  46455

Query  721    GGACCTTTACAGAATTACTCTATGAAGCGCCATATTTAAAAAGCTACCAAGACAAAGAGG  780
              ||||||||||||||||||||||||||||||||||||||||||||||||||||| ||||||
Sbjct  46456  GGACCTTTACAGAATTACTCTATGAAGCGCCATATTTAAAAAGCTACCAAGACGAAGAGG  46515

Query  781    ATGAAGAGGATGAGGAGGCAGATTGCCTTGAATATATTGACAATACTGATAAGATAATAT  840
              ||||||||||||||||||||||||||||||||||||||||||||||||||||||||||||
Sbjct  46516  ATGAAGAGGATGAGGAGGCAGATTGCCTTGAATATATTGACAATACTGATAAGATAATAT  46575

Query  841    ATCTTTACTACCAAGACGATAAATGCGTCGGAAAAGTTAAACTGCGAAAAAATTGGAACC  900
              ||||||||||||||||||||||||||||||||||||||||||||||||||||||||||||
Sbjct  46576  ATCTTTACTACCAAGACGATAAATGCGTCGGAAAAGTTAAACTGCGAAAAAATTGGAACC  46635

Query  901    GGTACGCTTATATAGAAGATATCGCCGTATGTAAGGATTTCAGGGGGCAAGGCATAGGCA  960
              ||||||||||||||||||||||||||||||||||||||||||||||||||||||||||||
Sbjct  46636  GGTACGCTTATATAGAAGATATCGCCGTATGTAAGGATTTCAGGGGGCAAGGCATAGGCA  46695

Query  961    GCGCGCTTATCAATATATCTATAGAATGGGCAAAGCATAAAAACTTGCATGGACTAATGC  1020
              ||||||||||||||||||||||||||||||||||||||||||||||||||||||||||||
Sbjct  46696  GCGCGCTTATCAATATATCTATAGAATGGGCAAAGCATAAAAACTTGCATGGACTAATGC  46755

Query  1021   TTGAAACCCAGGACAATAACCTTATAGCTTGTAAATTCTATCATAATTGTGGTTTCAAAA  1080
              ||||||||||||||||||||||||||||||||||||||||||||||||||||||||||||
Sbjct  46756  TTGAAACCCAGGACAATAACCTTATAGCTTGTAAATTCTATCATAATTGTGGTTTCAAAA  46815

Query  1081   TCGGCTCCGTCGATACTATGTTATACGCCAACTTTGAAAACAACTTTGAAAAAGCTGTTT  1140
              ||||||||||||||||||||||||||||||||||||||||||||||||||||||||||||
Sbjct  46816  TCGGCTCCGTCGATACTATGTTATACGCCAACTTTGAAAACAACTTTGAAAAAGCTGTTT  46875

Query  1141   TCTGGTATTTAAGGTTTTAGAATGCAAGGAACAGTGAATTGGAGTTCGTCTTGTTATAAT  1200
              ||||||||||||||||||||||||||||||||||||||||||||||||||||||||||||
Sbjct  46876  TCTGGTATTTAAGGTTTTAGAATGCAAGGAACAGTGAATTGGAGTTCGTCTTGTTATAAT  46935

Query  1201   TAGCTTCTTGGGGTATCTTTAAATACTGTAGAAAAGAGGAAGGAAATAATAAATGGCTAA  1260
              ||||||||||||||||||||||||||||||||||||||||||||||||||||||||||||
Sbjct  46936  TAGCTTCTTGGGGTATCTTTAAATACTGTAGAAAAGAGGAAGGAAATAATAAATGGCTAA  46995

Query  1261   AATGAGAATATCACCGGAATTGAAAAAACTGATCGAAAAATACCGCTGCGTAAAAGATAC  1320
              ||||||||||||||||||||||||||||||||||||||||||||||||||||||||||||
Sbjct  46996  AATGAGAATATCACCGGAATTGAAAAAACTGATCGAAAAATACCGCTGCGTAAAAGATAC  47055

Query  1321   GGAAGGAATGTCTCCTGCTAAGGTATATAAGCTGGTGGGAGAAAATGAAAACCTATATTT  1380
              ||||||||||||||||||||||||||||||||||||||||||||||||||||||||||||
Sbjct  47056  GGAAGGAATGTCTCCTGCTAAGGTATATAAGCTGGTGGGAGAAAATGAAAACCTATATTT  47115

Query  1381   AAAAATGACGGACAGCCGGTATAAAGGGACCACCTATGATGTGGAACGGGAAAAGGACAT  1440
              ||||||||||||||||||||||||||||||||||||||||||||||||||||||||||||
Sbjct  47116  AAAAATGACGGACAGCCGGTATAAAGGGACCACCTATGATGTGGAACGGGAAAAGGACAT  47175

Query  1441   GATGCTATGGCTGGAAGGAAAGCTGCCTGTTCCAAAGGTCCTGCACTTTGAACGGCATGA  1500
              ||||||||||||||||||||||||||||||||||||||||||||||||||||||||||||
Sbjct  47176  GATGCTATGGCTGGAAGGAAAGCTGCCTGTTCCAAAGGTCCTGCACTTTGAACGGCATGA  47235

Query  1501   TGGCTGGAGCAATCTGCTCATGAGTGAGGCCGATGGCGTCCTTTGCTCGGAAGAGTATGA  1560
              ||||||||||||||||||||||||||||||||||||||||||||||||||||||||||||
Sbjct  47236  TGGCTGGAGCAATCTGCTCATGAGTGAGGCCGATGGCGTCCTTTGCTCGGAAGAGTATGA  47295

Query  1561   AGATGAACAAAGCCCTGAAAAGATTATCGAGCTGTATGCGGAGTGCATCAGGCTCTTTCA  1620
              ||||||||||||||||||||||||||||||||||||||||||||||||||||||||||||
Sbjct  47296  AGATGAACAAAGCCCTGAAAAGATTATCGAGCTGTATGCGGAGTGCATCAGGCTCTTTCA  47355

Query  1621   CTCCATCGACATATCGGATTGTCCCTATACGAATAGCTTAGACAGCCGCTTAGCCGAATT  1680
              ||||||||||||||||||||||||||||||||||||||||||||||||||||||||||||
Sbjct  47356  CTCCATCGACATATCGGATTGTCCCTATACGAATAGCTTAGACAGCCGCTTAGCCGAATT  47415

Query  1681   GGATTACTTACTGAATAACGATCTGGCCGATGTGGATTGCGAAAACTGGGAAGAAGACAC  1740
              ||||||||||||||||||||||||||||||||||||||||||||||||||||||||||||
Sbjct  47416  GGATTACTTACTGAATAACGATCTGGCCGATGTGGATTGCGAAAACTGGGAAGAAGACAC  47475

Query  1741   TCCATTTAAAGATCCGCGCGAGCTGTATGATTTTTTAAAGACGGAAAAGCCCGAAGAGGA  1800
              ||||||||||||||||||||||||||||||||||||||||||||||||||||||||||||
Sbjct  47476  TCCATTTAAAGATCCGCGCGAGCTGTATGATTTTTTAAAGACGGAAAAGCCCGAAGAGGA  47535

Query  1801   ACTTGTCTTTTCCCACGGCGACCTGGGAGACAGCAACATCTTTGTGAAAGATGGCAAAGT  1860
              ||||||||||||||||||||||||||||||||||||||||||||||||||||||||||||
Sbjct  47536  ACTTGTCTTTTCCCACGGCGACCTGGGAGACAGCAACATCTTTGTGAAAGATGGCAAAGT  47595

Query  1861   AAGTGGCTTTATTGATCTTGGGAGAAGCGGCAGGGCGGACAAGTGGTATGACATTGCCTT  1920
              ||||||||||||||||||||||||||||||||||||||||||||||||||||||||||||
Sbjct  47596  AAGTGGCTTTATTGATCTTGGGAGAAGCGGCAGGGCGGACAAGTGGTATGACATTGCCTT  47655

Query  1921   CTGCGTCCGGTCGATCAGGGAGGATATCGGGGAAGAACAGTATGTCGAGCTATTTTTTGA  1980
              ||||||||||||||||||||||||||||||||||||||||||||||||||||||||||||
Sbjct  47656  CTGCGTCCGGTCGATCAGGGAGGATATCGGGGAAGAACAGTATGTCGAGCTATTTTTTGA  47715

Query  1981   CTTACTGGGGATCAAGCCTGATTGGGAGAAAATAAAATATTATATTTTACTGGATGAATT  2040
              ||||||||||||||||||||||||||||||||||||||||||||||||||||||||||||
Sbjct  47716  CTTACTGGGGATCAAGCCTGATTGGGAGAAAATAAAATATTATATTTTACTGGATGAATT  47775

Query  2041   GTTTTAG  2047
              |||||||
Sbjct  47776  GTTTTAG  47782


>Campylobacter jejuni strain CFSAN054107 plasmid pGMI16-002, complete sequence
Sequence ID: CP028186.1 Length: 66602
Range 1: 17343 to 19389

Score:3764 bits(2038), Expect:0.0, 
Identities:2044/2047(99%),  Gaps:0/2047(0%), Strand: Plus/Plus

Query  1      ATGAATCAAGGTAGAATTATTGTAATCACAGGTGCGCCGGGGACAGGAAAAACTACAACG  60
              || |||||||||||||||||||||||||||||||||||||||||||||||||||||||||
Sbjct  17343  ATAAATCAAGGTAGAATTATTGTAATCACAGGTGCGCCGGGGACAGGAAAAACTACAACG  17402

Query  61     GCATCTGCTGTTGCAAAAGAATCAGATTTGGAAAAGTCTGTGCATATGCACACAGATGAC  120
              ||||||||||||||||||||||||||||||||||||||||||||||||||||||||||||
Sbjct  17403  GCATCTGCTGTTGCAAAAGAATCAGATTTGGAAAAGTCTGTGCATATGCACACAGATGAC  17462

Query  121    TTTTATCATTATCATGTAAGAAAGCCAAGCGCAAGGGAGTATGATGATTGCTGCAATGAA  180
              ||||||||||||||||||||||||||||||||||||||||||||||||||||||||||||
Sbjct  17463  TTTTATCATTATCATGTAAGAAAGCCAAGCGCAAGGGAGTATGATGATTGCTGCAATGAA  17522

Query  181    TTTTGGAATGTAACACCTTATGTTATTAAAGGATTGTGCCGTAAGGAAATTTTATTTGCT  240
              ||||||||||||||||||||||||||||||||||||||||||||||||||||||||||||
Sbjct  17523  TTTTGGAATGTAACACCTTATGTTATTAAAGGATTGTGCCGTAAGGAAATTTTATTTGCT  17582

Query  241    ATTGATCATTTTAATCAGATTGTTCGCCATGAGCTGCTGAGAATGATATCATGGAAGGTC  300
              ||||||||||||||||||||||||||||||||||||||||||||||||||||||||||||
Sbjct  17583  ATTGATCATTTTAATCAGATTGTTCGCCATGAGCTGCTGAGAATGATATCATGGAAGGTC  17642

Query  301    GGCATCGAAACAGGCTTTAAATTAAGTGTAGGCAAGAACTATAAGTTTATTGAAAGGTAT  360
              ||||||||||||||||||||||||||||||||||||||||||||||||||||||||||||
Sbjct  17643  GGCATCGAAACAGGCTTTAAATTAAGTGTAGGCAAGAACTATAAGTTTATTGAAAGGTAT  17702

Query  361    ATATCCGAGGATTTGTGGGAGAAACTTTTGTCCACCTACCGGATGGATTCCTATGAAAAC  420
              ||||||||||||||||||||||||||||||||||||||||||||||||||||||||||||
Sbjct  17703  ATATCCGAGGATTTGTGGGAGAAACTTTTGTCCACCTACCGGATGGATTCCTATGAAAAC  17762

Query  421    ATATGGGAAGCATTATTTCTATGCCATCAATTGTTCAGGGCGGTATCCGGTGAGGTGGCG  480
              ||||||||||||||||||||||||||||||||||||||||||||||||||||||||||||
Sbjct  17763  ATATGGGAAGCATTATTTCTATGCCATCAATTGTTCAGGGCGGTATCCGGTGAGGTGGCG  17822

Query  481    GAAAGGCTTCATTATGCCTATCCGGAGTATGATAGGAATATAACAAAATATACCAGGGAC  540
              ||||||||||||||||||||||||||||||||||||||||||||||||||||||||||||
Sbjct  17823  GAAAGGCTTCATTATGCCTATCCGGAGTATGATAGGAATATAACAAAATATACCAGGGAC  17882

Query  541    ATGTATAAAAAATACACTGGTAAAACCGGCTGCCTGGATAGCACATATGCCGCTGATATA  600
              ||||||||||||||||||||||||||||||||||||||||||||||||||||||||||||
Sbjct  17883  ATGTATAAAAAATACACTGGTAAAACCGGCTGCCTGGATAGCACATATGCCGCTGATATA  17942

Query  601    GAAGAGAGGCGGGAACAGTGATTACAGAAATGAAAGCAGGGCACCTGAAAGATATCGATA  660
              ||||||||||||||||||||||||||||||||||||||||||||||||||||||||||||
Sbjct  17943  GAAGAGAGGCGGGAACAGTGATTACAGAAATGAAAGCAGGGCACCTGAAAGATATCGATA  18002

Query  661    AACCCAGCGAACCATTTGAGGTGATAGGTAAGATTATACCGAGGTATGAAAACGAGAATT  720
              ||||||||||||||||||||||||||||||||||||||||||||||||||||||||||||
Sbjct  18003  AACCCAGCGAACCATTTGAGGTGATAGGTAAGATTATACCGAGGTATGAAAACGAGAATT  18062

Query  721    GGACCTTTACAGAATTACTCTATGAAGCGCCATATTTAAAAAGCTACCAAGACAAAGAGG  780
              ||||||||||||||||||||||||||||||||||||||||||||||||||||| ||||||
Sbjct  18063  GGACCTTTACAGAATTACTCTATGAAGCGCCATATTTAAAAAGCTACCAAGACGAAGAGG  18122

Query  781    ATGAAGAGGATGAGGAGGCAGATTGCCTTGAATATATTGACAATACTGATAAGATAATAT  840
              ||||||||||||||||||||||||||||||||||||||||||||||||||||||||||||
Sbjct  18123  ATGAAGAGGATGAGGAGGCAGATTGCCTTGAATATATTGACAATACTGATAAGATAATAT  18182

Query  841    ATCTTTACTACCAAGACGATAAATGCGTCGGAAAAGTTAAACTGCGAAAAAATTGGAACC  900
              |||||||||||||| |||||||||||||||||||||||||||||||||||||||||||||
Sbjct  18183  ATCTTTACTACCAAAACGATAAATGCGTCGGAAAAGTTAAACTGCGAAAAAATTGGAACC  18242

Query  901    GGTACGCTTATATAGAAGATATCGCCGTATGTAAGGATTTCAGGGGGCAAGGCATAGGCA  960
              ||||||||||||||||||||||||||||||||||||||||||||||||||||||||||||
Sbjct  18243  GGTACGCTTATATAGAAGATATCGCCGTATGTAAGGATTTCAGGGGGCAAGGCATAGGCA  18302

Query  961    GCGCGCTTATCAATATATCTATAGAATGGGCAAAGCATAAAAACTTGCATGGACTAATGC  1020
              ||||||||||||||||||||||||||||||||||||||||||||||||||||||||||||
Sbjct  18303  GCGCGCTTATCAATATATCTATAGAATGGGCAAAGCATAAAAACTTGCATGGACTAATGC  18362

Query  1021   TTGAAACCCAGGACAATAACCTTATAGCTTGTAAATTCTATCATAATTGTGGTTTCAAAA  1080
              ||||||||||||||||||||||||||||||||||||||||||||||||||||||||||||
Sbjct  18363  TTGAAACCCAGGACAATAACCTTATAGCTTGTAAATTCTATCATAATTGTGGTTTCAAAA  18422

Query  1081   TCGGCTCCGTCGATACTATGTTATACGCCAACTTTGAAAACAACTTTGAAAAAGCTGTTT  1140
              ||||||||||||||||||||||||||||||||||||||||||||||||||||||||||||
Sbjct  18423  TCGGCTCCGTCGATACTATGTTATACGCCAACTTTGAAAACAACTTTGAAAAAGCTGTTT  18482

Query  1141   TCTGGTATTTAAGGTTTTAGAATGCAAGGAACAGTGAATTGGAGTTCGTCTTGTTATAAT  1200
              ||||||||||||||||||||||||||||||||||||||||||||||||||||||||||||
Sbjct  18483  TCTGGTATTTAAGGTTTTAGAATGCAAGGAACAGTGAATTGGAGTTCGTCTTGTTATAAT  18542

Query  1201   TAGCTTCTTGGGGTATCTTTAAATACTGTAGAAAAGAGGAAGGAAATAATAAATGGCTAA  1260
              ||||||||||||||||||||||||||||||||||||||||||||||||||||||||||||
Sbjct  18543  TAGCTTCTTGGGGTATCTTTAAATACTGTAGAAAAGAGGAAGGAAATAATAAATGGCTAA  18602

Query  1261   AATGAGAATATCACCGGAATTGAAAAAACTGATCGAAAAATACCGCTGCGTAAAAGATAC  1320
              ||||||||||||||||||||||||||||||||||||||||||||||||||||||||||||
Sbjct  18603  AATGAGAATATCACCGGAATTGAAAAAACTGATCGAAAAATACCGCTGCGTAAAAGATAC  18662

Query  1321   GGAAGGAATGTCTCCTGCTAAGGTATATAAGCTGGTGGGAGAAAATGAAAACCTATATTT  1380
              ||||||||||||||||||||||||||||||||||||||||||||||||||||||||||||
Sbjct  18663  GGAAGGAATGTCTCCTGCTAAGGTATATAAGCTGGTGGGAGAAAATGAAAACCTATATTT  18722

Query  1381   AAAAATGACGGACAGCCGGTATAAAGGGACCACCTATGATGTGGAACGGGAAAAGGACAT  1440
              ||||||||||||||||||||||||||||||||||||||||||||||||||||||||||||
Sbjct  18723  AAAAATGACGGACAGCCGGTATAAAGGGACCACCTATGATGTGGAACGGGAAAAGGACAT  18782

Query  1441   GATGCTATGGCTGGAAGGAAAGCTGCCTGTTCCAAAGGTCCTGCACTTTGAACGGCATGA  1500
              ||||||||||||||||||||||||||||||||||||||||||||||||||||||||||||
Sbjct  18783  GATGCTATGGCTGGAAGGAAAGCTGCCTGTTCCAAAGGTCCTGCACTTTGAACGGCATGA  18842

Query  1501   TGGCTGGAGCAATCTGCTCATGAGTGAGGCCGATGGCGTCCTTTGCTCGGAAGAGTATGA  1560
              ||||||||||||||||||||||||||||||||||||||||||||||||||||||||||||
Sbjct  18843  TGGCTGGAGCAATCTGCTCATGAGTGAGGCCGATGGCGTCCTTTGCTCGGAAGAGTATGA  18902

Query  1561   AGATGAACAAAGCCCTGAAAAGATTATCGAGCTGTATGCGGAGTGCATCAGGCTCTTTCA  1620
              ||||||||||||||||||||||||||||||||||||||||||||||||||||||||||||
Sbjct  18903  AGATGAACAAAGCCCTGAAAAGATTATCGAGCTGTATGCGGAGTGCATCAGGCTCTTTCA  18962

Query  1621   CTCCATCGACATATCGGATTGTCCCTATACGAATAGCTTAGACAGCCGCTTAGCCGAATT  1680
              ||||||||||||||||||||||||||||||||||||||||||||||||||||||||||||
Sbjct  18963  CTCCATCGACATATCGGATTGTCCCTATACGAATAGCTTAGACAGCCGCTTAGCCGAATT  19022

Query  1681   GGATTACTTACTGAATAACGATCTGGCCGATGTGGATTGCGAAAACTGGGAAGAAGACAC  1740
              ||||||||||||||||||||||||||||||||||||||||||||||||||||||||||||
Sbjct  19023  GGATTACTTACTGAATAACGATCTGGCCGATGTGGATTGCGAAAACTGGGAAGAAGACAC  19082

Query  1741   TCCATTTAAAGATCCGCGCGAGCTGTATGATTTTTTAAAGACGGAAAAGCCCGAAGAGGA  1800
              ||||||||||||||||||||||||||||||||||||||||||||||||||||||||||||
Sbjct  19083  TCCATTTAAAGATCCGCGCGAGCTGTATGATTTTTTAAAGACGGAAAAGCCCGAAGAGGA  19142

Query  1801   ACTTGTCTTTTCCCACGGCGACCTGGGAGACAGCAACATCTTTGTGAAAGATGGCAAAGT  1860
              ||||||||||||||||||||||||||||||||||||||||||||||||||||||||||||
Sbjct  19143  ACTTGTCTTTTCCCACGGCGACCTGGGAGACAGCAACATCTTTGTGAAAGATGGCAAAGT  19202

Query  1861   AAGTGGCTTTATTGATCTTGGGAGAAGCGGCAGGGCGGACAAGTGGTATGACATTGCCTT  1920
              ||||||||||||||||||||||||||||||||||||||||||||||||||||||||||||
Sbjct  19203  AAGTGGCTTTATTGATCTTGGGAGAAGCGGCAGGGCGGACAAGTGGTATGACATTGCCTT  19262

Query  1921   CTGCGTCCGGTCGATCAGGGAGGATATCGGGGAAGAACAGTATGTCGAGCTATTTTTTGA  1980
              ||||||||||||||||||||||||||||||||||||||||||||||||||||||||||||
Sbjct  19263  CTGCGTCCGGTCGATCAGGGAGGATATCGGGGAAGAACAGTATGTCGAGCTATTTTTTGA  19322

Query  1981   CTTACTGGGGATCAAGCCTGATTGGGAGAAAATAAAATATTATATTTTACTGGATGAATT  2040
              ||||||||||||||||||||||||||||||||||||||||||||||||||||||||||||
Sbjct  19323  CTTACTGGGGATCAAGCCTGATTGGGAGAAAATAAAATATTATATTTTACTGGATGAATT  19382

Query  2041   GTTTTAG  2047
              |||||||
Sbjct  19383  GTTTTAG  19389


Range 2: 15240 to 15371

Score:239 bits(129), Expect:1e-57, 
Identities:131/132(99%),  Gaps:0/132(0%), Strand: Plus/Plus

Query  1      ATGAATCAAGGTAGAATTATTGTAATCACAGGTGCGCCGGGGACAGGAAAAACTACAACG  60
              ||||||||||||||||||||| ||||||||||||||||||||||||||||||||||||||
Sbjct  15240  ATGAATCAAGGTAGAATTATTATAATCACAGGTGCGCCGGGGACAGGAAAAACTACAACG  15299

Query  61     GCATCTGCTGTTGCAAAAGAATCAGATTTGGAAAAGTCTGTGCATATGCACACAGATGAC  120
              ||||||||||||||||||||||||||||||||||||||||||||||||||||||||||||
Sbjct  15300  GCATCTGCTGTTGCAAAAGAATCAGATTTGGAAAAGTCTGTGCATATGCACACAGATGAC  15359

Query  121    TTTTATCATTAT  132
              ||||||||||||
Sbjct  15360  TTTTATCATTAT  15371


>Helcococcus kunzii strain UCN99 erm(47)-containing element genomic sequence
Sequence ID: KU612222.1 Length: 81177
Range 1: 19867 to 21913

Score:3764 bits(2038), Expect:0.0, 
Identities:2044/2047(99%),  Gaps:0/2047(0%), Strand: Plus/Plus

Query  1      ATGAATCAAGGTAGAATTATTGTAATCACAGGTGCGCCGGGGACAGGAAAAACTACAACG  60
              ||||||||||||||||||||||||||||||||||||||||||||||||||||||||||||
Sbjct  19867  ATGAATCAAGGTAGAATTATTGTAATCACAGGTGCGCCGGGGACAGGAAAAACTACAACG  19926

Query  61     GCATCTGCTGTTGCAAAAGAATCAGATTTGGAAAAGTCTGTGCATATGCACACAGATGAC  120
              ||||||||||||||||||||||||||||||||||||||||||||||||||||||||||||
Sbjct  19927  GCATCTGCTGTTGCAAAAGAATCAGATTTGGAAAAGTCTGTGCATATGCACACAGATGAC  19986

Query  121    TTTTATCATTATCATGTAAGAAAGCCAAGCGCAAGGGAGTATGATGATTGCTGCAATGAA  180
              ||||||||||||||||||||||||||||||||||||||||||||||||||||||||||||
Sbjct  19987  TTTTATCATTATCATGTAAGAAAGCCAAGCGCAAGGGAGTATGATGATTGCTGCAATGAA  20046

Query  181    TTTTGGAATGTAACACCTTATGTTATTAAAGGATTGTGCCGTAAGGAAATTTTATTTGCT  240
              ||||||||||||||||||||||||||||||||||||||||||||||||||||||||||||
Sbjct  20047  TTTTGGAATGTAACACCTTATGTTATTAAAGGATTGTGCCGTAAGGAAATTTTATTTGCT  20106

Query  241    ATTGATCATTTTAATCAGATTGTTCGCCATGAGCTGCTGAGAATGATATCATGGAAGGTC  300
              ||||||||||||||||||||||||||||||||||||||||||||||||||||||||||||
Sbjct  20107  ATTGATCATTTTAATCAGATTGTTCGCCATGAGCTGCTGAGAATGATATCATGGAAGGTC  20166

Query  301    GGCATCGAAACAGGCTTTAAATTAAGTGTAGGCAAGAACTATAAGTTTATTGAAAGGTAT  360
              ||||||||||||||||||||||||||||||||||||||||||||||||||||||||||||
Sbjct  20167  GGCATCGAAACAGGCTTTAAATTAAGTGTAGGCAAGAACTATAAGTTTATTGAAAGGTAT  20226

Query  361    ATATCCGAGGATTTGTGGGAGAAACTTTTGTCCACCTACCGGATGGATTCCTATGAAAAC  420
              ||||||||||||||||||||||||||||||||||||||||||||||||||||||||||||
Sbjct  20227  ATATCCGAGGATTTGTGGGAGAAACTTTTGTCCACCTACCGGATGGATTCCTATGAAAAC  20286

Query  421    ATATGGGAAGCATTATTTCTATGCCATCAATTGTTCAGGGCGGTATCCGGTGAGGTGGCG  480
              ||||||||||||||||||||||||||||||||||||||||||||||||||||||||||||
Sbjct  20287  ATATGGGAAGCATTATTTCTATGCCATCAATTGTTCAGGGCGGTATCCGGTGAGGTGGCG  20346

Query  481    GAAAGGCTTCATTATGCCTATCCGGAGTATGATAGGAATATAACAAAATATACCAGGGAC  540
              ||||||||||||||||||||||||||||||||||||||||||||||||||||||||||||
Sbjct  20347  GAAAGGCTTCATTATGCCTATCCGGAGTATGATAGGAATATAACAAAATATACCAGGGAC  20406

Query  541    ATGTATAAAAAATACACTGGTAAAACCGGCTGCCTGGATAGCACATATGCCGCTGATATA  600
              ||||||||||||||||||||||||||||||||||||||||||||||||||||||||||||
Sbjct  20407  ATGTATAAAAAATACACTGGTAAAACCGGCTGCCTGGATAGCACATATGCCGCTGATATA  20466

Query  601    GAAGAGAGGCGGGAACAGTGATTACAGAAATGAAAGCAGGGCACCTGAAAGATATCGATA  660
              ||||||||||||||||||||||||||||||||||||||||||||||||||||||||||||
Sbjct  20467  GAAGAGAGGCGGGAACAGTGATTACAGAAATGAAAGCAGGGCACCTGAAAGATATCGATA  20526

Query  661    AACCCAGCGAACCATTTGAGGTGATAGGTAAGATTATACCGAGGTATGAAAACGAGAATT  720
              ||||||||||||||||||||||||||||||||||||||||||||||||||||||||||||
Sbjct  20527  AACCCAGCGAACCATTTGAGGTGATAGGTAAGATTATACCGAGGTATGAAAACGAGAATT  20586

Query  721    GGACCTTTACAGAATTACTCTATGAAGCGCCATATTTAAAAAGCTACCAAGACAAAGAGG  780
              ||||||||||||||||||||||||||||||||||||||||||||||||||||| ||||||
Sbjct  20587  GGACCTTTACAGAATTACTCTATGAAGCGCCATATTTAAAAAGCTACCAAGACGAAGAGG  20646

Query  781    ATGAAGAGGATGAGGAGGCAGATTGCCTTGAATATATTGACAATACTGATAAGATAATAT  840
              ||||||||||||||||||||||||||||||||||||||||||||||||||||||||||||
Sbjct  20647  ATGAAGAGGATGAGGAGGCAGATTGCCTTGAATATATTGACAATACTGATAAGATAATAT  20706

Query  841    ATCTTTACTACCAAGACGATAAATGCGTCGGAAAAGTTAAACTGCGAAAAAATTGGAACC  900
              ||||||||||||||||||||||||||||||||||||||||||||||||||||||||||||
Sbjct  20707  ATCTTTACTACCAAGACGATAAATGCGTCGGAAAAGTTAAACTGCGAAAAAATTGGAACC  20766

Query  901    GGTACGCTTATATAGAAGATATCGCCGTATGTAAGGATTTCAGGGGGCAAGGCATAGGCA  960
              ||||||||||||||||||||||||||||||||||||||||||||||||||||||||||||
Sbjct  20767  GGTACGCTTATATAGAAGATATCGCCGTATGTAAGGATTTCAGGGGGCAAGGCATAGGCA  20826

Query  961    GCGCGCTTATCAATATATCTATAGAATGGGCAAAGCATAAAAACTTGCATGGACTAATGC  1020
              ||||||||||||||||||||||||||||||||||||||||||||||||||||||||||||
Sbjct  20827  GCGCGCTTATCAATATATCTATAGAATGGGCAAAGCATAAAAACTTGCATGGACTAATGC  20886

Query  1021   TTGAAACCCAGGACAATAACCTTATAGCTTGTAAATTCTATCATAATTGTGGTTTCAAAA  1080
              ||||||||||||||||||||||||||||||||||||||||||||||||||||||||||||
Sbjct  20887  TTGAAACCCAGGACAATAACCTTATAGCTTGTAAATTCTATCATAATTGTGGTTTCAAAA  20946

Query  1081   TCGGCTCCGTCGATACTATGTTATACGCCAACTTTGAAAACAACTTTGAAAAAGCTGTTT  1140
              ||||||||||||||||||||||||||||||||||||||||||||||||||||||||||||
Sbjct  20947  TCGGCTCCGTCGATACTATGTTATACGCCAACTTTGAAAACAACTTTGAAAAAGCTGTTT  21006

Query  1141   TCTGGTATTTAAGGTTTTAGAATGCAAGGAACAGTGAATTGGAGTTCGTCTTGTTATAAT  1200
              ||||||||||||||||||||||||||||||||||||||||||||||||||||||||||||
Sbjct  21007  TCTGGTATTTAAGGTTTTAGAATGCAAGGAACAGTGAATTGGAGTTCGTCTTGTTATAAT  21066

Query  1201   TAGCTTCTTGGGGTATCTTTAAATACTGTAGAAAAGAGGAAGGAAATAATAAATGGCTAA  1260
              ||||||||||||||||||||||||||||||||||||||||||||||||||||||||||||
Sbjct  21067  TAGCTTCTTGGGGTATCTTTAAATACTGTAGAAAAGAGGAAGGAAATAATAAATGGCTAA  21126

Query  1261   AATGAGAATATCACCGGAATTGAAAAAACTGATCGAAAAATACCGCTGCGTAAAAGATAC  1320
              ||||||||||||||||||||||||||||||||||||||||||||||||||||||||||||
Sbjct  21127  AATGAGAATATCACCGGAATTGAAAAAACTGATCGAAAAATACCGCTGCGTAAAAGATAC  21186

Query  1321   GGAAGGAATGTCTCCTGCTAAGGTATATAAGCTGGTGGGAGAAAATGAAAACCTATATTT  1380
              ||||||||||||||||||||||||||||||||||||||||||||||||||||||||||||
Sbjct  21187  GGAAGGAATGTCTCCTGCTAAGGTATATAAGCTGGTGGGAGAAAATGAAAACCTATATTT  21246

Query  1381   AAAAATGACGGACAGCCGGTATAAAGGGACCACCTATGATGTGGAACGGGAAAAGGACAT  1440
              |||||||||||||||||||||||||||||||||||||||||||||||| |||||||||||
Sbjct  21247  AAAAATGACGGACAGCCGGTATAAAGGGACCACCTATGATGTGGAACGAGAAAAGGACAT  21306

Query  1441   GATGCTATGGCTGGAAGGAAAGCTGCCTGTTCCAAAGGTCCTGCACTTTGAACGGCATGA  1500
              ||||||||||||||||||||||||||||||||||||||||||||||||||||||||||||
Sbjct  21307  GATGCTATGGCTGGAAGGAAAGCTGCCTGTTCCAAAGGTCCTGCACTTTGAACGGCATGA  21366

Query  1501   TGGCTGGAGCAATCTGCTCATGAGTGAGGCCGATGGCGTCCTTTGCTCGGAAGAGTATGA  1560
              ||||||||||||||||||||||||||||||||||||||||||||||||||||||||||||
Sbjct  21367  TGGCTGGAGCAATCTGCTCATGAGTGAGGCCGATGGCGTCCTTTGCTCGGAAGAGTATGA  21426

Query  1561   AGATGAACAAAGCCCTGAAAAGATTATCGAGCTGTATGCGGAGTGCATCAGGCTCTTTCA  1620
              ||||||||||||||||||||||||||||||||||||||||||||||||||||||||||||
Sbjct  21427  AGATGAACAAAGCCCTGAAAAGATTATCGAGCTGTATGCGGAGTGCATCAGGCTCTTTCA  21486

Query  1621   CTCCATCGACATATCGGATTGTCCCTATACGAATAGCTTAGACAGCCGCTTAGCCGAATT  1680
              ||||||||||||||||||||||||||||||||||||||||||||||||||||||||||||
Sbjct  21487  CTCCATCGACATATCGGATTGTCCCTATACGAATAGCTTAGACAGCCGCTTAGCCGAATT  21546

Query  1681   GGATTACTTACTGAATAACGATCTGGCCGATGTGGATTGCGAAAACTGGGAAGAAGACAC  1740
              ||||||||||||||||||||||||||||||||||||||||||||||||||||||||||||
Sbjct  21547  GGATTACTTACTGAATAACGATCTGGCCGATGTGGATTGCGAAAACTGGGAAGAAGACAC  21606

Query  1741   TCCATTTAAAGATCCGCGCGAGCTGTATGATTTTTTAAAGACGGAAAAGCCCGAAGAGGA  1800
              ||||||||||||||||||||||||||||||||||||||||||||||||||||||||||||
Sbjct  21607  TCCATTTAAAGATCCGCGCGAGCTGTATGATTTTTTAAAGACGGAAAAGCCCGAAGAGGA  21666

Query  1801   ACTTGTCTTTTCCCACGGCGACCTGGGAGACAGCAACATCTTTGTGAAAGATGGCAAAGT  1860
              ||||||||||||||||||||||||||||||||||||||||||||||||||||||||||||
Sbjct  21667  ACTTGTCTTTTCCCACGGCGACCTGGGAGACAGCAACATCTTTGTGAAAGATGGCAAAGT  21726

Query  1861   AAGTGGCTTTATTGATCTTGGGAGAAGCGGCAGGGCGGACAAGTGGTATGACATTGCCTT  1920
              ||||||||||||||||||||||||||||||||||||||||||||||||||||||||||||
Sbjct  21727  AAGTGGCTTTATTGATCTTGGGAGAAGCGGCAGGGCGGACAAGTGGTATGACATTGCCTT  21786

Query  1921   CTGCGTCCGGTCGATCAGGGAGGATATCGGGGAAGAACAGTATGTCGAGCTATTTTTTGA  1980
              ||||||||| ||||||||||||||||||||||||||||||||||||||||||||||||||
Sbjct  21787  CTGCGTCCGCTCGATCAGGGAGGATATCGGGGAAGAACAGTATGTCGAGCTATTTTTTGA  21846

Query  1981   CTTACTGGGGATCAAGCCTGATTGGGAGAAAATAAAATATTATATTTTACTGGATGAATT  2040
              ||||||||||||||||||||||||||||||||||||||||||||||||||||||||||||
Sbjct  21847  CTTACTGGGGATCAAGCCTGATTGGGAGAAAATAAAATATTATATTTTACTGGATGAATT  21906

Query  2041   GTTTTAG  2047
              |||||||
Sbjct  21907  GTTTTAG  21913


>Campylobacter jejuni strain T1-21 plasmid pcjDM, complete sequence
Sequence ID: CP013117.1 Length: 82732
Range 1: 41 to 2087

Score:3764 bits(2038), Expect:0.0, 
Identities:2044/2047(99%),  Gaps:0/2047(0%), Strand: Plus/Plus

Query  1     ATGAATCAAGGTAGAATTATTGTAATCACAGGTGCGCCGGGGACAGGAAAAACTACAACG  60
             || |||||||||||||||||||||||||||||||||||||||||||||||||||||||||
Sbjct  41    ATAAATCAAGGTAGAATTATTGTAATCACAGGTGCGCCGGGGACAGGAAAAACTACAACG  100

Query  61    GCATCTGCTGTTGCAAAAGAATCAGATTTGGAAAAGTCTGTGCATATGCACACAGATGAC  120
             ||||||||||||||||||||||||||||||||||||||||||||||||||||||||||||
Sbjct  101   GCATCTGCTGTTGCAAAAGAATCAGATTTGGAAAAGTCTGTGCATATGCACACAGATGAC  160

Query  121   TTTTATCATTATCATGTAAGAAAGCCAAGCGCAAGGGAGTATGATGATTGCTGCAATGAA  180
             ||||||||||||||||||||||||||||||||||||||||||||||||||||||||||||
Sbjct  161   TTTTATCATTATCATGTAAGAAAGCCAAGCGCAAGGGAGTATGATGATTGCTGCAATGAA  220

Query  181   TTTTGGAATGTAACACCTTATGTTATTAAAGGATTGTGCCGTAAGGAAATTTTATTTGCT  240
             ||||||||||||||||||||||||||||||||||||||||||||||||||||||||||||
Sbjct  221   TTTTGGAATGTAACACCTTATGTTATTAAAGGATTGTGCCGTAAGGAAATTTTATTTGCT  280

Query  241   ATTGATCATTTTAATCAGATTGTTCGCCATGAGCTGCTGAGAATGATATCATGGAAGGTC  300
             ||||||||||||||||||||||||||||||||||||||||||||||||||||||||||||
Sbjct  281   ATTGATCATTTTAATCAGATTGTTCGCCATGAGCTGCTGAGAATGATATCATGGAAGGTC  340

Query  301   GGCATCGAAACAGGCTTTAAATTAAGTGTAGGCAAGAACTATAAGTTTATTGAAAGGTAT  360
             ||||||||||||||||||||||||||||||||||||||||||||||||||||||||||||
Sbjct  341   GGCATCGAAACAGGCTTTAAATTAAGTGTAGGCAAGAACTATAAGTTTATTGAAAGGTAT  400

Query  361   ATATCCGAGGATTTGTGGGAGAAACTTTTGTCCACCTACCGGATGGATTCCTATGAAAAC  420
             ||||||||||||||||||||||||||||||||||||||||||||||||||||||||||||
Sbjct  401   ATATCCGAGGATTTGTGGGAGAAACTTTTGTCCACCTACCGGATGGATTCCTATGAAAAC  460

Query  421   ATATGGGAAGCATTATTTCTATGCCATCAATTGTTCAGGGCGGTATCCGGTGAGGTGGCG  480
             ||||||||||||||||||||||||||||||||||||||||||||||||||||||||||||
Sbjct  461   ATATGGGAAGCATTATTTCTATGCCATCAATTGTTCAGGGCGGTATCCGGTGAGGTGGCG  520

Query  481   GAAAGGCTTCATTATGCCTATCCGGAGTATGATAGGAATATAACAAAATATACCAGGGAC  540
             ||||||||||||||||||||||||||||||||||||||||||||||||||||||||||||
Sbjct  521   GAAAGGCTTCATTATGCCTATCCGGAGTATGATAGGAATATAACAAAATATACCAGGGAC  580

Query  541   ATGTATAAAAAATACACTGGTAAAACCGGCTGCCTGGATAGCACATATGCCGCTGATATA  600
             ||||||||||||||||||||||||||||||||||||||||||||||||||||||||||||
Sbjct  581   ATGTATAAAAAATACACTGGTAAAACCGGCTGCCTGGATAGCACATATGCCGCTGATATA  640

Query  601   GAAGAGAGGCGGGAACAGTGATTACAGAAATGAAAGCAGGGCACCTGAAAGATATCGATA  660
             ||||||||||||||||||||||||||||||||||||||||||||||||||||||||||||
Sbjct  641   GAAGAGAGGCGGGAACAGTGATTACAGAAATGAAAGCAGGGCACCTGAAAGATATCGATA  700

Query  661   AACCCAGCGAACCATTTGAGGTGATAGGTAAGATTATACCGAGGTATGAAAACGAGAATT  720
             ||||||||||||||||||||||||||||||||||||||||||||||||||||||||||||
Sbjct  701   AACCCAGCGAACCATTTGAGGTGATAGGTAAGATTATACCGAGGTATGAAAACGAGAATT  760

Query  721   GGACCTTTACAGAATTACTCTATGAAGCGCCATATTTAAAAAGCTACCAAGACAAAGAGG  780
             ||||||||||||||||||||||||||||||||||||||||||||||||||||| ||||||
Sbjct  761   GGACCTTTACAGAATTACTCTATGAAGCGCCATATTTAAAAAGCTACCAAGACGAAGAGG  820

Query  781   ATGAAGAGGATGAGGAGGCAGATTGCCTTGAATATATTGACAATACTGATAAGATAATAT  840
             |||| |||||||||||||||||||||||||||||||||||||||||||||||||||||||
Sbjct  821   ATGAGGAGGATGAGGAGGCAGATTGCCTTGAATATATTGACAATACTGATAAGATAATAT  880

Query  841   ATCTTTACTACCAAGACGATAAATGCGTCGGAAAAGTTAAACTGCGAAAAAATTGGAACC  900
             ||||||||||||||||||||||||||||||||||||||||||||||||||||||||||||
Sbjct  881   ATCTTTACTACCAAGACGATAAATGCGTCGGAAAAGTTAAACTGCGAAAAAATTGGAACC  940

Query  901   GGTACGCTTATATAGAAGATATCGCCGTATGTAAGGATTTCAGGGGGCAAGGCATAGGCA  960
             ||||||||||||||||||||||||||||||||||||||||||||||||||||||||||||
Sbjct  941   GGTACGCTTATATAGAAGATATCGCCGTATGTAAGGATTTCAGGGGGCAAGGCATAGGCA  1000

Query  961   GCGCGCTTATCAATATATCTATAGAATGGGCAAAGCATAAAAACTTGCATGGACTAATGC  1020
             ||||||||||||||||||||||||||||||||||||||||||||||||||||||||||||
Sbjct  1001  GCGCGCTTATCAATATATCTATAGAATGGGCAAAGCATAAAAACTTGCATGGACTAATGC  1060

Query  1021  TTGAAACCCAGGACAATAACCTTATAGCTTGTAAATTCTATCATAATTGTGGTTTCAAAA  1080
             ||||||||||||||||||||||||||||||||||||||||||||||||||||||||||||
Sbjct  1061  TTGAAACCCAGGACAATAACCTTATAGCTTGTAAATTCTATCATAATTGTGGTTTCAAAA  1120

Query  1081  TCGGCTCCGTCGATACTATGTTATACGCCAACTTTGAAAACAACTTTGAAAAAGCTGTTT  1140
             ||||||||||||||||||||||||||||||||||||||||||||||||||||||||||||
Sbjct  1121  TCGGCTCCGTCGATACTATGTTATACGCCAACTTTGAAAACAACTTTGAAAAAGCTGTTT  1180

Query  1141  TCTGGTATTTAAGGTTTTAGAATGCAAGGAACAGTGAATTGGAGTTCGTCTTGTTATAAT  1200
             ||||||||||||||||||||||||||||||||||||||||||||||||||||||||||||
Sbjct  1181  TCTGGTATTTAAGGTTTTAGAATGCAAGGAACAGTGAATTGGAGTTCGTCTTGTTATAAT  1240

Query  1201  TAGCTTCTTGGGGTATCTTTAAATACTGTAGAAAAGAGGAAGGAAATAATAAATGGCTAA  1260
             ||||||||||||||||||||||||||||||||||||||||||||||||||||||||||||
Sbjct  1241  TAGCTTCTTGGGGTATCTTTAAATACTGTAGAAAAGAGGAAGGAAATAATAAATGGCTAA  1300

Query  1261  AATGAGAATATCACCGGAATTGAAAAAACTGATCGAAAAATACCGCTGCGTAAAAGATAC  1320
             ||||||||||||||||||||||||||||||||||||||||||||||||||||||||||||
Sbjct  1301  AATGAGAATATCACCGGAATTGAAAAAACTGATCGAAAAATACCGCTGCGTAAAAGATAC  1360

Query  1321  GGAAGGAATGTCTCCTGCTAAGGTATATAAGCTGGTGGGAGAAAATGAAAACCTATATTT  1380
             ||||||||||||||||||||||||||||||||||||||||||||||||||||||||||||
Sbjct  1361  GGAAGGAATGTCTCCTGCTAAGGTATATAAGCTGGTGGGAGAAAATGAAAACCTATATTT  1420

Query  1381  AAAAATGACGGACAGCCGGTATAAAGGGACCACCTATGATGTGGAACGGGAAAAGGACAT  1440
             ||||||||||||||||||||||||||||||||||||||||||||||||||||||||||||
Sbjct  1421  AAAAATGACGGACAGCCGGTATAAAGGGACCACCTATGATGTGGAACGGGAAAAGGACAT  1480

Query  1441  GATGCTATGGCTGGAAGGAAAGCTGCCTGTTCCAAAGGTCCTGCACTTTGAACGGCATGA  1500
             ||||||||||||||||||||||||||||||||||||||||||||||||||||||||||||
Sbjct  1481  GATGCTATGGCTGGAAGGAAAGCTGCCTGTTCCAAAGGTCCTGCACTTTGAACGGCATGA  1540

Query  1501  TGGCTGGAGCAATCTGCTCATGAGTGAGGCCGATGGCGTCCTTTGCTCGGAAGAGTATGA  1560
             ||||||||||||||||||||||||||||||||||||||||||||||||||||||||||||
Sbjct  1541  TGGCTGGAGCAATCTGCTCATGAGTGAGGCCGATGGCGTCCTTTGCTCGGAAGAGTATGA  1600

Query  1561  AGATGAACAAAGCCCTGAAAAGATTATCGAGCTGTATGCGGAGTGCATCAGGCTCTTTCA  1620
             ||||||||||||||||||||||||||||||||||||||||||||||||||||||||||||
Sbjct  1601  AGATGAACAAAGCCCTGAAAAGATTATCGAGCTGTATGCGGAGTGCATCAGGCTCTTTCA  1660

Query  1621  CTCCATCGACATATCGGATTGTCCCTATACGAATAGCTTAGACAGCCGCTTAGCCGAATT  1680
             ||||||||||||||||||||||||||||||||||||||||||||||||||||||||||||
Sbjct  1661  CTCCATCGACATATCGGATTGTCCCTATACGAATAGCTTAGACAGCCGCTTAGCCGAATT  1720

Query  1681  GGATTACTTACTGAATAACGATCTGGCCGATGTGGATTGCGAAAACTGGGAAGAAGACAC  1740
             ||||||||||||||||||||||||||||||||||||||||||||||||||||||||||||
Sbjct  1721  GGATTACTTACTGAATAACGATCTGGCCGATGTGGATTGCGAAAACTGGGAAGAAGACAC  1780

Query  1741  TCCATTTAAAGATCCGCGCGAGCTGTATGATTTTTTAAAGACGGAAAAGCCCGAAGAGGA  1800
             ||||||||||||||||||||||||||||||||||||||||||||||||||||||||||||
Sbjct  1781  TCCATTTAAAGATCCGCGCGAGCTGTATGATTTTTTAAAGACGGAAAAGCCCGAAGAGGA  1840

Query  1801  ACTTGTCTTTTCCCACGGCGACCTGGGAGACAGCAACATCTTTGTGAAAGATGGCAAAGT  1860
             ||||||||||||||||||||||||||||||||||||||||||||||||||||||||||||
Sbjct  1841  ACTTGTCTTTTCCCACGGCGACCTGGGAGACAGCAACATCTTTGTGAAAGATGGCAAAGT  1900

Query  1861  AAGTGGCTTTATTGATCTTGGGAGAAGCGGCAGGGCGGACAAGTGGTATGACATTGCCTT  1920
             ||||||||||||||||||||||||||||||||||||||||||||||||||||||||||||
Sbjct  1901  AAGTGGCTTTATTGATCTTGGGAGAAGCGGCAGGGCGGACAAGTGGTATGACATTGCCTT  1960

Query  1921  CTGCGTCCGGTCGATCAGGGAGGATATCGGGGAAGAACAGTATGTCGAGCTATTTTTTGA  1980
             ||||||||||||||||||||||||||||||||||||||||||||||||||||||||||||
Sbjct  1961  CTGCGTCCGGTCGATCAGGGAGGATATCGGGGAAGAACAGTATGTCGAGCTATTTTTTGA  2020

Query  1981  CTTACTGGGGATCAAGCCTGATTGGGAGAAAATAAAATATTATATTTTACTGGATGAATT  2040
             ||||||||||||||||||||||||||||||||||||||||||||||||||||||||||||
Sbjct  2021  CTTACTGGGGATCAAGCCTGATTGGGAGAAAATAAAATATTATATTTTACTGGATGAATT  2080

Query  2041  GTTTTAG  2047
             |||||||
Sbjct  2081  GTTTTAG  2087


Range 2: 80654 to 80751

Score:86.1 bits(46), Expect:2e-11, 
Identities:81/98(83%),  Gaps:1/98(1%), Strand: Plus/Plus

Query  36     GCC-GGGGACAGGAAAAACTACAACGGCATCTGCTGTTGCAAAAGAATCAGATTTGGAAA  94
              ||| ||| |||||||| || ||||  || ||   ||| |||||||||||  |  |||| |
Sbjct  80654  GCCAGGGAACAGGAAAGACAACAATTGCGTCGATTGTCGCAAAAGAATCGAACATGGATA  80713

Query  95     AGTCTGTGCATATGCACACAGATGACTTTTATCATTAT  132
              | ||||||||||||||||||||||||||||||||||||
Sbjct  80714  AATCTGTGCATATGCACACAGATGACTTTTATCATTAT  80751


>Campylobacter coli CVM N29710 plasmid pN29710-1, complete sequence
Sequence ID: CP004067.1 Length: 55127
Range 1: 51663 to 53709

Score:3764 bits(2038), Expect:0.0, 
Identities:2044/2047(99%),  Gaps:0/2047(0%), Strand: Plus/Plus

Query  1      ATGAATCAAGGTAGAATTATTGTAATCACAGGTGCGCCGGGGACAGGAAAAACTACAACG  60
              || |||||||||||||||||||||||||||||||||||||||||||||||||||||||||
Sbjct  51663  ATAAATCAAGGTAGAATTATTGTAATCACAGGTGCGCCGGGGACAGGAAAAACTACAACG  51722

Query  61     GCATCTGCTGTTGCAAAAGAATCAGATTTGGAAAAGTCTGTGCATATGCACACAGATGAC  120
              ||||||||||||||||||||||||||||||||||||||||||||||||||||||||||||
Sbjct  51723  GCATCTGCTGTTGCAAAAGAATCAGATTTGGAAAAGTCTGTGCATATGCACACAGATGAC  51782

Query  121    TTTTATCATTATCATGTAAGAAAGCCAAGCGCAAGGGAGTATGATGATTGCTGCAATGAA  180
              ||||||||||||||||||||||||||||||||||||||||||||||||||||||||||||
Sbjct  51783  TTTTATCATTATCATGTAAGAAAGCCAAGCGCAAGGGAGTATGATGATTGCTGCAATGAA  51842

Query  181    TTTTGGAATGTAACACCTTATGTTATTAAAGGATTGTGCCGTAAGGAAATTTTATTTGCT  240
              ||||||||||||||||||||||||||||||||||||||||||||||||||||||||||||
Sbjct  51843  TTTTGGAATGTAACACCTTATGTTATTAAAGGATTGTGCCGTAAGGAAATTTTATTTGCT  51902

Query  241    ATTGATCATTTTAATCAGATTGTTCGCCATGAGCTGCTGAGAATGATATCATGGAAGGTC  300
              ||||||||||||||||||||||||||||||||||||||||||||||||||||||||||||
Sbjct  51903  ATTGATCATTTTAATCAGATTGTTCGCCATGAGCTGCTGAGAATGATATCATGGAAGGTC  51962

Query  301    GGCATCGAAACAGGCTTTAAATTAAGTGTAGGCAAGAACTATAAGTTTATTGAAAGGTAT  360
              ||||||||||||||||||||||||||||||||||||||||||||||||||||||||||||
Sbjct  51963  GGCATCGAAACAGGCTTTAAATTAAGTGTAGGCAAGAACTATAAGTTTATTGAAAGGTAT  52022

Query  361    ATATCCGAGGATTTGTGGGAGAAACTTTTGTCCACCTACCGGATGGATTCCTATGAAAAC  420
              ||||||||||||||||||||||||||||||||||||||||||||||||||||||||||||
Sbjct  52023  ATATCCGAGGATTTGTGGGAGAAACTTTTGTCCACCTACCGGATGGATTCCTATGAAAAC  52082

Query  421    ATATGGGAAGCATTATTTCTATGCCATCAATTGTTCAGGGCGGTATCCGGTGAGGTGGCG  480
              ||||||||||||||||||||||||||||||||||||||||||||||||||||||||||||
Sbjct  52083  ATATGGGAAGCATTATTTCTATGCCATCAATTGTTCAGGGCGGTATCCGGTGAGGTGGCG  52142

Query  481    GAAAGGCTTCATTATGCCTATCCGGAGTATGATAGGAATATAACAAAATATACCAGGGAC  540
              ||||||||||||||||||||||||||||||||||||||||||||||||||||||||||||
Sbjct  52143  GAAAGGCTTCATTATGCCTATCCGGAGTATGATAGGAATATAACAAAATATACCAGGGAC  52202

Query  541    ATGTATAAAAAATACACTGGTAAAACCGGCTGCCTGGATAGCACATATGCCGCTGATATA  600
              ||||||||||||||||||||||||||||||||||||||||||||||||||||||||||||
Sbjct  52203  ATGTATAAAAAATACACTGGTAAAACCGGCTGCCTGGATAGCACATATGCCGCTGATATA  52262

Query  601    GAAGAGAGGCGGGAACAGTGATTACAGAAATGAAAGCAGGGCACCTGAAAGATATCGATA  660
              ||||||||||||||||||||||||||||||||||||||||||||||||||||||||||||
Sbjct  52263  GAAGAGAGGCGGGAACAGTGATTACAGAAATGAAAGCAGGGCACCTGAAAGATATCGATA  52322

Query  661    AACCCAGCGAACCATTTGAGGTGATAGGTAAGATTATACCGAGGTATGAAAACGAGAATT  720
              ||||||||||||||||||||||||||||||||||||||||||||||||||||||||||||
Sbjct  52323  AACCCAGCGAACCATTTGAGGTGATAGGTAAGATTATACCGAGGTATGAAAACGAGAATT  52382

Query  721    GGACCTTTACAGAATTACTCTATGAAGCGCCATATTTAAAAAGCTACCAAGACAAAGAGG  780
              ||||||||||||||||||||||||||||||||||||||||||||||||||||| ||||||
Sbjct  52383  GGACCTTTACAGAATTACTCTATGAAGCGCCATATTTAAAAAGCTACCAAGACGAAGAGG  52442

Query  781    ATGAAGAGGATGAGGAGGCAGATTGCCTTGAATATATTGACAATACTGATAAGATAATAT  840
              |||| |||||||||||||||||||||||||||||||||||||||||||||||||||||||
Sbjct  52443  ATGAGGAGGATGAGGAGGCAGATTGCCTTGAATATATTGACAATACTGATAAGATAATAT  52502

Query  841    ATCTTTACTACCAAGACGATAAATGCGTCGGAAAAGTTAAACTGCGAAAAAATTGGAACC  900
              ||||||||||||||||||||||||||||||||||||||||||||||||||||||||||||
Sbjct  52503  ATCTTTACTACCAAGACGATAAATGCGTCGGAAAAGTTAAACTGCGAAAAAATTGGAACC  52562

Query  901    GGTACGCTTATATAGAAGATATCGCCGTATGTAAGGATTTCAGGGGGCAAGGCATAGGCA  960
              ||||||||||||||||||||||||||||||||||||||||||||||||||||||||||||
Sbjct  52563  GGTACGCTTATATAGAAGATATCGCCGTATGTAAGGATTTCAGGGGGCAAGGCATAGGCA  52622

Query  961    GCGCGCTTATCAATATATCTATAGAATGGGCAAAGCATAAAAACTTGCATGGACTAATGC  1020
              ||||||||||||||||||||||||||||||||||||||||||||||||||||||||||||
Sbjct  52623  GCGCGCTTATCAATATATCTATAGAATGGGCAAAGCATAAAAACTTGCATGGACTAATGC  52682

Query  1021   TTGAAACCCAGGACAATAACCTTATAGCTTGTAAATTCTATCATAATTGTGGTTTCAAAA  1080
              ||||||||||||||||||||||||||||||||||||||||||||||||||||||||||||
Sbjct  52683  TTGAAACCCAGGACAATAACCTTATAGCTTGTAAATTCTATCATAATTGTGGTTTCAAAA  52742

Query  1081   TCGGCTCCGTCGATACTATGTTATACGCCAACTTTGAAAACAACTTTGAAAAAGCTGTTT  1140
              ||||||||||||||||||||||||||||||||||||||||||||||||||||||||||||
Sbjct  52743  TCGGCTCCGTCGATACTATGTTATACGCCAACTTTGAAAACAACTTTGAAAAAGCTGTTT  52802

Query  1141   TCTGGTATTTAAGGTTTTAGAATGCAAGGAACAGTGAATTGGAGTTCGTCTTGTTATAAT  1200
              ||||||||||||||||||||||||||||||||||||||||||||||||||||||||||||
Sbjct  52803  TCTGGTATTTAAGGTTTTAGAATGCAAGGAACAGTGAATTGGAGTTCGTCTTGTTATAAT  52862

Query  1201   TAGCTTCTTGGGGTATCTTTAAATACTGTAGAAAAGAGGAAGGAAATAATAAATGGCTAA  1260
              ||||||||||||||||||||||||||||||||||||||||||||||||||||||||||||
Sbjct  52863  TAGCTTCTTGGGGTATCTTTAAATACTGTAGAAAAGAGGAAGGAAATAATAAATGGCTAA  52922

Query  1261   AATGAGAATATCACCGGAATTGAAAAAACTGATCGAAAAATACCGCTGCGTAAAAGATAC  1320
              ||||||||||||||||||||||||||||||||||||||||||||||||||||||||||||
Sbjct  52923  AATGAGAATATCACCGGAATTGAAAAAACTGATCGAAAAATACCGCTGCGTAAAAGATAC  52982

Query  1321   GGAAGGAATGTCTCCTGCTAAGGTATATAAGCTGGTGGGAGAAAATGAAAACCTATATTT  1380
              ||||||||||||||||||||||||||||||||||||||||||||||||||||||||||||
Sbjct  52983  GGAAGGAATGTCTCCTGCTAAGGTATATAAGCTGGTGGGAGAAAATGAAAACCTATATTT  53042

Query  1381   AAAAATGACGGACAGCCGGTATAAAGGGACCACCTATGATGTGGAACGGGAAAAGGACAT  1440
              ||||||||||||||||||||||||||||||||||||||||||||||||||||||||||||
Sbjct  53043  AAAAATGACGGACAGCCGGTATAAAGGGACCACCTATGATGTGGAACGGGAAAAGGACAT  53102

Query  1441   GATGCTATGGCTGGAAGGAAAGCTGCCTGTTCCAAAGGTCCTGCACTTTGAACGGCATGA  1500
              ||||||||||||||||||||||||||||||||||||||||||||||||||||||||||||
Sbjct  53103  GATGCTATGGCTGGAAGGAAAGCTGCCTGTTCCAAAGGTCCTGCACTTTGAACGGCATGA  53162

Query  1501   TGGCTGGAGCAATCTGCTCATGAGTGAGGCCGATGGCGTCCTTTGCTCGGAAGAGTATGA  1560
              ||||||||||||||||||||||||||||||||||||||||||||||||||||||||||||
Sbjct  53163  TGGCTGGAGCAATCTGCTCATGAGTGAGGCCGATGGCGTCCTTTGCTCGGAAGAGTATGA  53222

Query  1561   AGATGAACAAAGCCCTGAAAAGATTATCGAGCTGTATGCGGAGTGCATCAGGCTCTTTCA  1620
              ||||||||||||||||||||||||||||||||||||||||||||||||||||||||||||
Sbjct  53223  AGATGAACAAAGCCCTGAAAAGATTATCGAGCTGTATGCGGAGTGCATCAGGCTCTTTCA  53282

Query  1621   CTCCATCGACATATCGGATTGTCCCTATACGAATAGCTTAGACAGCCGCTTAGCCGAATT  1680
              ||||||||||||||||||||||||||||||||||||||||||||||||||||||||||||
Sbjct  53283  CTCCATCGACATATCGGATTGTCCCTATACGAATAGCTTAGACAGCCGCTTAGCCGAATT  53342

Query  1681   GGATTACTTACTGAATAACGATCTGGCCGATGTGGATTGCGAAAACTGGGAAGAAGACAC  1740
              ||||||||||||||||||||||||||||||||||||||||||||||||||||||||||||
Sbjct  53343  GGATTACTTACTGAATAACGATCTGGCCGATGTGGATTGCGAAAACTGGGAAGAAGACAC  53402

Query  1741   TCCATTTAAAGATCCGCGCGAGCTGTATGATTTTTTAAAGACGGAAAAGCCCGAAGAGGA  1800
              ||||||||||||||||||||||||||||||||||||||||||||||||||||||||||||
Sbjct  53403  TCCATTTAAAGATCCGCGCGAGCTGTATGATTTTTTAAAGACGGAAAAGCCCGAAGAGGA  53462

Query  1801   ACTTGTCTTTTCCCACGGCGACCTGGGAGACAGCAACATCTTTGTGAAAGATGGCAAAGT  1860
              ||||||||||||||||||||||||||||||||||||||||||||||||||||||||||||
Sbjct  53463  ACTTGTCTTTTCCCACGGCGACCTGGGAGACAGCAACATCTTTGTGAAAGATGGCAAAGT  53522

Query  1861   AAGTGGCTTTATTGATCTTGGGAGAAGCGGCAGGGCGGACAAGTGGTATGACATTGCCTT  1920
              ||||||||||||||||||||||||||||||||||||||||||||||||||||||||||||
Sbjct  53523  AAGTGGCTTTATTGATCTTGGGAGAAGCGGCAGGGCGGACAAGTGGTATGACATTGCCTT  53582

Query  1921   CTGCGTCCGGTCGATCAGGGAGGATATCGGGGAAGAACAGTATGTCGAGCTATTTTTTGA  1980
              ||||||||||||||||||||||||||||||||||||||||||||||||||||||||||||
Sbjct  53583  CTGCGTCCGGTCGATCAGGGAGGATATCGGGGAAGAACAGTATGTCGAGCTATTTTTTGA  53642

Query  1981   CTTACTGGGGATCAAGCCTGATTGGGAGAAAATAAAATATTATATTTTACTGGATGAATT  2040
              ||||||||||||||||||||||||||||||||||||||||||||||||||||||||||||
Sbjct  53643  CTTACTGGGGATCAAGCCTGATTGGGAGAAAATAAAATATTATATTTTACTGGATGAATT  53702

Query  2041   GTTTTAG  2047
              |||||||
Sbjct  53703  GTTTTAG  53709


>Campylobacter jejuni strain C57 chromosome, complete genome
Sequence ID: CP059970.1 Length: 1686162
Range 1: 64656 to 66702

Score:3764 bits(2038), Expect:0.0, 
Identities:2044/2047(99%),  Gaps:0/2047(0%), Strand: Plus/Minus

Query  1      ATGAATCAAGGTAGAATTATTGTAATCACAGGTGCGCCGGGGACAGGAAAAACTACAACG  60
              ||||||||||||||||||||| ||||||||||||||||||||||||||||||||||||||
Sbjct  66702  ATGAATCAAGGTAGAATTATTATAATCACAGGTGCGCCGGGGACAGGAAAAACTACAACG  66643

Query  61     GCATCTGCTGTTGCAAAAGAATCAGATTTGGAAAAGTCTGTGCATATGCACACAGATGAC  120
              ||||||||||||||||||||||||||||||||||||||||||||||||||||||||||||
Sbjct  66642  GCATCTGCTGTTGCAAAAGAATCAGATTTGGAAAAGTCTGTGCATATGCACACAGATGAC  66583

Query  121    TTTTATCATTATCATGTAAGAAAGCCAAGCGCAAGGGAGTATGATGATTGCTGCAATGAA  180
              ||||||||||||||||||||||||||||||||||||||||||||||||||||||||||||
Sbjct  66582  TTTTATCATTATCATGTAAGAAAGCCAAGCGCAAGGGAGTATGATGATTGCTGCAATGAA  66523

Query  181    TTTTGGAATGTAACACCTTATGTTATTAAAGGATTGTGCCGTAAGGAAATTTTATTTGCT  240
              ||||||||||||||||||||||||||||||||||||||||||||||||||||||||||||
Sbjct  66522  TTTTGGAATGTAACACCTTATGTTATTAAAGGATTGTGCCGTAAGGAAATTTTATTTGCT  66463

Query  241    ATTGATCATTTTAATCAGATTGTTCGCCATGAGCTGCTGAGAATGATATCATGGAAGGTC  300
              ||||||||||||||||||||||||||||||||||||||||||||||||||||||||||||
Sbjct  66462  ATTGATCATTTTAATCAGATTGTTCGCCATGAGCTGCTGAGAATGATATCATGGAAGGTC  66403

Query  301    GGCATCGAAACAGGCTTTAAATTAAGTGTAGGCAAGAACTATAAGTTTATTGAAAGGTAT  360
              ||||||||||||||||||||||||||||||||||||||||||||||||||||||||||||
Sbjct  66402  GGCATCGAAACAGGCTTTAAATTAAGTGTAGGCAAGAACTATAAGTTTATTGAAAGGTAT  66343

Query  361    ATATCCGAGGATTTGTGGGAGAAACTTTTGTCCACCTACCGGATGGATTCCTATGAAAAC  420
              ||||||||||||||||||||||||||||||||||||||||||||||||||||||||||||
Sbjct  66342  ATATCCGAGGATTTGTGGGAGAAACTTTTGTCCACCTACCGGATGGATTCCTATGAAAAC  66283

Query  421    ATATGGGAAGCATTATTTCTATGCCATCAATTGTTCAGGGCGGTATCCGGTGAGGTGGCG  480
              ||||||||||||||||||||||||||||||||||||||||||||||||||||||||||||
Sbjct  66282  ATATGGGAAGCATTATTTCTATGCCATCAATTGTTCAGGGCGGTATCCGGTGAGGTGGCG  66223

Query  481    GAAAGGCTTCATTATGCCTATCCGGAGTATGATAGGAATATAACAAAATATACCAGGGAC  540
              ||||||||||||||||||||||||||||||||||||||||||||||||||||||||||||
Sbjct  66222  GAAAGGCTTCATTATGCCTATCCGGAGTATGATAGGAATATAACAAAATATACCAGGGAC  66163

Query  541    ATGTATAAAAAATACACTGGTAAAACCGGCTGCCTGGATAGCACATATGCCGCTGATATA  600
              ||||||||||||||||||||||||||||||||||||||||||||||||||||||||||||
Sbjct  66162  ATGTATAAAAAATACACTGGTAAAACCGGCTGCCTGGATAGCACATATGCCGCTGATATA  66103

Query  601    GAAGAGAGGCGGGAACAGTGATTACAGAAATGAAAGCAGGGCACCTGAAAGATATCGATA  660
              ||||||||||||||||||||||||||||||||||||||||||||||||||||||||||||
Sbjct  66102  GAAGAGAGGCGGGAACAGTGATTACAGAAATGAAAGCAGGGCACCTGAAAGATATCGATA  66043

Query  661    AACCCAGCGAACCATTTGAGGTGATAGGTAAGATTATACCGAGGTATGAAAACGAGAATT  720
              ||||||||||||||||||||||||||||||||||||||||||||||||||||||||||||
Sbjct  66042  AACCCAGCGAACCATTTGAGGTGATAGGTAAGATTATACCGAGGTATGAAAACGAGAATT  65983

Query  721    GGACCTTTACAGAATTACTCTATGAAGCGCCATATTTAAAAAGCTACCAAGACAAAGAGG  780
              ||||||||||||||||||||||||||||||||||||||||||||||||||||| ||||||
Sbjct  65982  GGACCTTTACAGAATTACTCTATGAAGCGCCATATTTAAAAAGCTACCAAGACGAAGAGG  65923

Query  781    ATGAAGAGGATGAGGAGGCAGATTGCCTTGAATATATTGACAATACTGATAAGATAATAT  840
              ||||||||||||||||||||||||||||||||||||||||||||||||||||||||||||
Sbjct  65922  ATGAAGAGGATGAGGAGGCAGATTGCCTTGAATATATTGACAATACTGATAAGATAATAT  65863

Query  841    ATCTTTACTACCAAGACGATAAATGCGTCGGAAAAGTTAAACTGCGAAAAAATTGGAACC  900
              |||||||||||||| |||||||||||||||||||||||||||||||||||||||||||||
Sbjct  65862  ATCTTTACTACCAAAACGATAAATGCGTCGGAAAAGTTAAACTGCGAAAAAATTGGAACC  65803

Query  901    GGTACGCTTATATAGAAGATATCGCCGTATGTAAGGATTTCAGGGGGCAAGGCATAGGCA  960
              ||||||||||||||||||||||||||||||||||||||||||||||||||||||||||||
Sbjct  65802  GGTACGCTTATATAGAAGATATCGCCGTATGTAAGGATTTCAGGGGGCAAGGCATAGGCA  65743

Query  961    GCGCGCTTATCAATATATCTATAGAATGGGCAAAGCATAAAAACTTGCATGGACTAATGC  1020
              ||||||||||||||||||||||||||||||||||||||||||||||||||||||||||||
Sbjct  65742  GCGCGCTTATCAATATATCTATAGAATGGGCAAAGCATAAAAACTTGCATGGACTAATGC  65683

Query  1021   TTGAAACCCAGGACAATAACCTTATAGCTTGTAAATTCTATCATAATTGTGGTTTCAAAA  1080
              ||||||||||||||||||||||||||||||||||||||||||||||||||||||||||||
Sbjct  65682  TTGAAACCCAGGACAATAACCTTATAGCTTGTAAATTCTATCATAATTGTGGTTTCAAAA  65623

Query  1081   TCGGCTCCGTCGATACTATGTTATACGCCAACTTTGAAAACAACTTTGAAAAAGCTGTTT  1140
              ||||||||||||||||||||||||||||||||||||||||||||||||||||||||||||
Sbjct  65622  TCGGCTCCGTCGATACTATGTTATACGCCAACTTTGAAAACAACTTTGAAAAAGCTGTTT  65563

Query  1141   TCTGGTATTTAAGGTTTTAGAATGCAAGGAACAGTGAATTGGAGTTCGTCTTGTTATAAT  1200
              ||||||||||||||||||||||||||||||||||||||||||||||||||||||||||||
Sbjct  65562  TCTGGTATTTAAGGTTTTAGAATGCAAGGAACAGTGAATTGGAGTTCGTCTTGTTATAAT  65503

Query  1201   TAGCTTCTTGGGGTATCTTTAAATACTGTAGAAAAGAGGAAGGAAATAATAAATGGCTAA  1260
              ||||||||||||||||||||||||||||||||||||||||||||||||||||||||||||
Sbjct  65502  TAGCTTCTTGGGGTATCTTTAAATACTGTAGAAAAGAGGAAGGAAATAATAAATGGCTAA  65443

Query  1261   AATGAGAATATCACCGGAATTGAAAAAACTGATCGAAAAATACCGCTGCGTAAAAGATAC  1320
              ||||||||||||||||||||||||||||||||||||||||||||||||||||||||||||
Sbjct  65442  AATGAGAATATCACCGGAATTGAAAAAACTGATCGAAAAATACCGCTGCGTAAAAGATAC  65383

Query  1321   GGAAGGAATGTCTCCTGCTAAGGTATATAAGCTGGTGGGAGAAAATGAAAACCTATATTT  1380
              ||||||||||||||||||||||||||||||||||||||||||||||||||||||||||||
Sbjct  65382  GGAAGGAATGTCTCCTGCTAAGGTATATAAGCTGGTGGGAGAAAATGAAAACCTATATTT  65323

Query  1381   AAAAATGACGGACAGCCGGTATAAAGGGACCACCTATGATGTGGAACGGGAAAAGGACAT  1440
              ||||||||||||||||||||||||||||||||||||||||||||||||||||||||||||
Sbjct  65322  AAAAATGACGGACAGCCGGTATAAAGGGACCACCTATGATGTGGAACGGGAAAAGGACAT  65263

Query  1441   GATGCTATGGCTGGAAGGAAAGCTGCCTGTTCCAAAGGTCCTGCACTTTGAACGGCATGA  1500
              ||||||||||||||||||||||||||||||||||||||||||||||||||||||||||||
Sbjct  65262  GATGCTATGGCTGGAAGGAAAGCTGCCTGTTCCAAAGGTCCTGCACTTTGAACGGCATGA  65203

Query  1501   TGGCTGGAGCAATCTGCTCATGAGTGAGGCCGATGGCGTCCTTTGCTCGGAAGAGTATGA  1560
              ||||||||||||||||||||||||||||||||||||||||||||||||||||||||||||
Sbjct  65202  TGGCTGGAGCAATCTGCTCATGAGTGAGGCCGATGGCGTCCTTTGCTCGGAAGAGTATGA  65143

Query  1561   AGATGAACAAAGCCCTGAAAAGATTATCGAGCTGTATGCGGAGTGCATCAGGCTCTTTCA  1620
              ||||||||||||||||||||||||||||||||||||||||||||||||||||||||||||
Sbjct  65142  AGATGAACAAAGCCCTGAAAAGATTATCGAGCTGTATGCGGAGTGCATCAGGCTCTTTCA  65083

Query  1621   CTCCATCGACATATCGGATTGTCCCTATACGAATAGCTTAGACAGCCGCTTAGCCGAATT  1680
              ||||||||||||||||||||||||||||||||||||||||||||||||||||||||||||
Sbjct  65082  CTCCATCGACATATCGGATTGTCCCTATACGAATAGCTTAGACAGCCGCTTAGCCGAATT  65023

Query  1681   GGATTACTTACTGAATAACGATCTGGCCGATGTGGATTGCGAAAACTGGGAAGAAGACAC  1740
              ||||||||||||||||||||||||||||||||||||||||||||||||||||||||||||
Sbjct  65022  GGATTACTTACTGAATAACGATCTGGCCGATGTGGATTGCGAAAACTGGGAAGAAGACAC  64963

Query  1741   TCCATTTAAAGATCCGCGCGAGCTGTATGATTTTTTAAAGACGGAAAAGCCCGAAGAGGA  1800
              ||||||||||||||||||||||||||||||||||||||||||||||||||||||||||||
Sbjct  64962  TCCATTTAAAGATCCGCGCGAGCTGTATGATTTTTTAAAGACGGAAAAGCCCGAAGAGGA  64903

Query  1801   ACTTGTCTTTTCCCACGGCGACCTGGGAGACAGCAACATCTTTGTGAAAGATGGCAAAGT  1860
              ||||||||||||||||||||||||||||||||||||||||||||||||||||||||||||
Sbjct  64902  ACTTGTCTTTTCCCACGGCGACCTGGGAGACAGCAACATCTTTGTGAAAGATGGCAAAGT  64843

Query  1861   AAGTGGCTTTATTGATCTTGGGAGAAGCGGCAGGGCGGACAAGTGGTATGACATTGCCTT  1920
              ||||||||||||||||||||||||||||||||||||||||||||||||||||||||||||
Sbjct  64842  AAGTGGCTTTATTGATCTTGGGAGAAGCGGCAGGGCGGACAAGTGGTATGACATTGCCTT  64783

Query  1921   CTGCGTCCGGTCGATCAGGGAGGATATCGGGGAAGAACAGTATGTCGAGCTATTTTTTGA  1980
              ||||||||||||||||||||||||||||||||||||||||||||||||||||||||||||
Sbjct  64782  CTGCGTCCGGTCGATCAGGGAGGATATCGGGGAAGAACAGTATGTCGAGCTATTTTTTGA  64723

Query  1981   CTTACTGGGGATCAAGCCTGATTGGGAGAAAATAAAATATTATATTTTACTGGATGAATT  2040
              ||||||||||||||||||||||||||||||||||||||||||||||||||||||||||||
Sbjct  64722  CTTACTGGGGATCAAGCCTGATTGGGAGAAAATAAAATATTATATTTTACTGGATGAATT  64663

Query  2041   GTTTTAG  2047
              |||||||
Sbjct  64662  GTTTTAG  64656


>Campylobacter jejuni strain C34 chromosome, complete genome
Sequence ID: CP059971.1 Length: 1684861
Range 1: 100562 to 102608

Score:3764 bits(2038), Expect:0.0, 
Identities:2044/2047(99%),  Gaps:0/2047(0%), Strand: Plus/Plus

Query  1       ATGAATCAAGGTAGAATTATTGTAATCACAGGTGCGCCGGGGACAGGAAAAACTACAACG  60
               ||||||||||||||||||||| ||||||||||||||||||||||||||||||||||||||
Sbjct  100562  ATGAATCAAGGTAGAATTATTATAATCACAGGTGCGCCGGGGACAGGAAAAACTACAACG  100621

Query  61      GCATCTGCTGTTGCAAAAGAATCAGATTTGGAAAAGTCTGTGCATATGCACACAGATGAC  120
               ||||||||||||||||||||||||||||||||||||||||||||||||||||||||||||
Sbjct  100622  GCATCTGCTGTTGCAAAAGAATCAGATTTGGAAAAGTCTGTGCATATGCACACAGATGAC  100681

Query  121     TTTTATCATTATCATGTAAGAAAGCCAAGCGCAAGGGAGTATGATGATTGCTGCAATGAA  180
               ||||||||||||||||||||||||||||||||||||||||||||||||||||||||||||
Sbjct  100682  TTTTATCATTATCATGTAAGAAAGCCAAGCGCAAGGGAGTATGATGATTGCTGCAATGAA  100741

Query  181     TTTTGGAATGTAACACCTTATGTTATTAAAGGATTGTGCCGTAAGGAAATTTTATTTGCT  240
               ||||||||||||||||||||||||||||||||||||||||||||||||||||||||||||
Sbjct  100742  TTTTGGAATGTAACACCTTATGTTATTAAAGGATTGTGCCGTAAGGAAATTTTATTTGCT  100801

Query  241     ATTGATCATTTTAATCAGATTGTTCGCCATGAGCTGCTGAGAATGATATCATGGAAGGTC  300
               ||||||||||||||||||||||||||||||||||||||||||||||||||||||||||||
Sbjct  100802  ATTGATCATTTTAATCAGATTGTTCGCCATGAGCTGCTGAGAATGATATCATGGAAGGTC  100861

Query  301     GGCATCGAAACAGGCTTTAAATTAAGTGTAGGCAAGAACTATAAGTTTATTGAAAGGTAT  360
               ||||||||||||||||||||||||||||||||||||||||||||||||||||||||||||
Sbjct  100862  GGCATCGAAACAGGCTTTAAATTAAGTGTAGGCAAGAACTATAAGTTTATTGAAAGGTAT  100921

Query  361     ATATCCGAGGATTTGTGGGAGAAACTTTTGTCCACCTACCGGATGGATTCCTATGAAAAC  420
               ||||||||||||||||||||||||||||||||||||||||||||||||||||||||||||
Sbjct  100922  ATATCCGAGGATTTGTGGGAGAAACTTTTGTCCACCTACCGGATGGATTCCTATGAAAAC  100981

Query  421     ATATGGGAAGCATTATTTCTATGCCATCAATTGTTCAGGGCGGTATCCGGTGAGGTGGCG  480
               ||||||||||||||||||||||||||||||||||||||||||||||||||||||||||||
Sbjct  100982  ATATGGGAAGCATTATTTCTATGCCATCAATTGTTCAGGGCGGTATCCGGTGAGGTGGCG  101041

Query  481     GAAAGGCTTCATTATGCCTATCCGGAGTATGATAGGAATATAACAAAATATACCAGGGAC  540
               ||||||||||||||||||||||||||||||||||||||||||||||||||||||||||||
Sbjct  101042  GAAAGGCTTCATTATGCCTATCCGGAGTATGATAGGAATATAACAAAATATACCAGGGAC  101101

Query  541     ATGTATAAAAAATACACTGGTAAAACCGGCTGCCTGGATAGCACATATGCCGCTGATATA  600
               ||||||||||||||||||||||||||||||||||||||||||||||||||||||||||||
Sbjct  101102  ATGTATAAAAAATACACTGGTAAAACCGGCTGCCTGGATAGCACATATGCCGCTGATATA  101161

Query  601     GAAGAGAGGCGGGAACAGTGATTACAGAAATGAAAGCAGGGCACCTGAAAGATATCGATA  660
               ||||||||||||||||||||||||||||||||||||||||||||||||||||||||||||
Sbjct  101162  GAAGAGAGGCGGGAACAGTGATTACAGAAATGAAAGCAGGGCACCTGAAAGATATCGATA  101221

Query  661     AACCCAGCGAACCATTTGAGGTGATAGGTAAGATTATACCGAGGTATGAAAACGAGAATT  720
               ||||||||||||||||||||||||||||||||||||||||||||||||||||||||||||
Sbjct  101222  AACCCAGCGAACCATTTGAGGTGATAGGTAAGATTATACCGAGGTATGAAAACGAGAATT  101281

Query  721     GGACCTTTACAGAATTACTCTATGAAGCGCCATATTTAAAAAGCTACCAAGACAAAGAGG  780
               ||||||||||||||||||||||||||||||||||||||||||||||||||||| ||||||
Sbjct  101282  GGACCTTTACAGAATTACTCTATGAAGCGCCATATTTAAAAAGCTACCAAGACGAAGAGG  101341

Query  781     ATGAAGAGGATGAGGAGGCAGATTGCCTTGAATATATTGACAATACTGATAAGATAATAT  840
               ||||||||||||||||||||||||||||||||||||||||||||||||||||||||||||
Sbjct  101342  ATGAAGAGGATGAGGAGGCAGATTGCCTTGAATATATTGACAATACTGATAAGATAATAT  101401

Query  841     ATCTTTACTACCAAGACGATAAATGCGTCGGAAAAGTTAAACTGCGAAAAAATTGGAACC  900
               |||||||||||||| |||||||||||||||||||||||||||||||||||||||||||||
Sbjct  101402  ATCTTTACTACCAAAACGATAAATGCGTCGGAAAAGTTAAACTGCGAAAAAATTGGAACC  101461

Query  901     GGTACGCTTATATAGAAGATATCGCCGTATGTAAGGATTTCAGGGGGCAAGGCATAGGCA  960
               ||||||||||||||||||||||||||||||||||||||||||||||||||||||||||||
Sbjct  101462  GGTACGCTTATATAGAAGATATCGCCGTATGTAAGGATTTCAGGGGGCAAGGCATAGGCA  101521

Query  961     GCGCGCTTATCAATATATCTATAGAATGGGCAAAGCATAAAAACTTGCATGGACTAATGC  1020
               ||||||||||||||||||||||||||||||||||||||||||||||||||||||||||||
Sbjct  101522  GCGCGCTTATCAATATATCTATAGAATGGGCAAAGCATAAAAACTTGCATGGACTAATGC  101581

Query  1021    TTGAAACCCAGGACAATAACCTTATAGCTTGTAAATTCTATCATAATTGTGGTTTCAAAA  1080
               ||||||||||||||||||||||||||||||||||||||||||||||||||||||||||||
Sbjct  101582  TTGAAACCCAGGACAATAACCTTATAGCTTGTAAATTCTATCATAATTGTGGTTTCAAAA  101641

Query  1081    TCGGCTCCGTCGATACTATGTTATACGCCAACTTTGAAAACAACTTTGAAAAAGCTGTTT  1140
               ||||||||||||||||||||||||||||||||||||||||||||||||||||||||||||
Sbjct  101642  TCGGCTCCGTCGATACTATGTTATACGCCAACTTTGAAAACAACTTTGAAAAAGCTGTTT  101701

Query  1141    TCTGGTATTTAAGGTTTTAGAATGCAAGGAACAGTGAATTGGAGTTCGTCTTGTTATAAT  1200
               ||||||||||||||||||||||||||||||||||||||||||||||||||||||||||||
Sbjct  101702  TCTGGTATTTAAGGTTTTAGAATGCAAGGAACAGTGAATTGGAGTTCGTCTTGTTATAAT  101761

Query  1201    TAGCTTCTTGGGGTATCTTTAAATACTGTAGAAAAGAGGAAGGAAATAATAAATGGCTAA  1260
               ||||||||||||||||||||||||||||||||||||||||||||||||||||||||||||
Sbjct  101762  TAGCTTCTTGGGGTATCTTTAAATACTGTAGAAAAGAGGAAGGAAATAATAAATGGCTAA  101821

Query  1261    AATGAGAATATCACCGGAATTGAAAAAACTGATCGAAAAATACCGCTGCGTAAAAGATAC  1320
               ||||||||||||||||||||||||||||||||||||||||||||||||||||||||||||
Sbjct  101822  AATGAGAATATCACCGGAATTGAAAAAACTGATCGAAAAATACCGCTGCGTAAAAGATAC  101881

Query  1321    GGAAGGAATGTCTCCTGCTAAGGTATATAAGCTGGTGGGAGAAAATGAAAACCTATATTT  1380
               ||||||||||||||||||||||||||||||||||||||||||||||||||||||||||||
Sbjct  101882  GGAAGGAATGTCTCCTGCTAAGGTATATAAGCTGGTGGGAGAAAATGAAAACCTATATTT  101941

Query  1381    AAAAATGACGGACAGCCGGTATAAAGGGACCACCTATGATGTGGAACGGGAAAAGGACAT  1440
               ||||||||||||||||||||||||||||||||||||||||||||||||||||||||||||
Sbjct  101942  AAAAATGACGGACAGCCGGTATAAAGGGACCACCTATGATGTGGAACGGGAAAAGGACAT  102001

Query  1441    GATGCTATGGCTGGAAGGAAAGCTGCCTGTTCCAAAGGTCCTGCACTTTGAACGGCATGA  1500
               ||||||||||||||||||||||||||||||||||||||||||||||||||||||||||||
Sbjct  102002  GATGCTATGGCTGGAAGGAAAGCTGCCTGTTCCAAAGGTCCTGCACTTTGAACGGCATGA  102061

Query  1501    TGGCTGGAGCAATCTGCTCATGAGTGAGGCCGATGGCGTCCTTTGCTCGGAAGAGTATGA  1560
               ||||||||||||||||||||||||||||||||||||||||||||||||||||||||||||
Sbjct  102062  TGGCTGGAGCAATCTGCTCATGAGTGAGGCCGATGGCGTCCTTTGCTCGGAAGAGTATGA  102121

Query  1561    AGATGAACAAAGCCCTGAAAAGATTATCGAGCTGTATGCGGAGTGCATCAGGCTCTTTCA  1620
               ||||||||||||||||||||||||||||||||||||||||||||||||||||||||||||
Sbjct  102122  AGATGAACAAAGCCCTGAAAAGATTATCGAGCTGTATGCGGAGTGCATCAGGCTCTTTCA  102181

Query  1621    CTCCATCGACATATCGGATTGTCCCTATACGAATAGCTTAGACAGCCGCTTAGCCGAATT  1680
               ||||||||||||||||||||||||||||||||||||||||||||||||||||||||||||
Sbjct  102182  CTCCATCGACATATCGGATTGTCCCTATACGAATAGCTTAGACAGCCGCTTAGCCGAATT  102241

Query  1681    GGATTACTTACTGAATAACGATCTGGCCGATGTGGATTGCGAAAACTGGGAAGAAGACAC  1740
               ||||||||||||||||||||||||||||||||||||||||||||||||||||||||||||
Sbjct  102242  GGATTACTTACTGAATAACGATCTGGCCGATGTGGATTGCGAAAACTGGGAAGAAGACAC  102301

Query  1741    TCCATTTAAAGATCCGCGCGAGCTGTATGATTTTTTAAAGACGGAAAAGCCCGAAGAGGA  1800
               ||||||||||||||||||||||||||||||||||||||||||||||||||||||||||||
Sbjct  102302  TCCATTTAAAGATCCGCGCGAGCTGTATGATTTTTTAAAGACGGAAAAGCCCGAAGAGGA  102361

Query  1801    ACTTGTCTTTTCCCACGGCGACCTGGGAGACAGCAACATCTTTGTGAAAGATGGCAAAGT  1860
               ||||||||||||||||||||||||||||||||||||||||||||||||||||||||||||
Sbjct  102362  ACTTGTCTTTTCCCACGGCGACCTGGGAGACAGCAACATCTTTGTGAAAGATGGCAAAGT  102421

Query  1861    AAGTGGCTTTATTGATCTTGGGAGAAGCGGCAGGGCGGACAAGTGGTATGACATTGCCTT  1920
               ||||||||||||||||||||||||||||||||||||||||||||||||||||||||||||
Sbjct  102422  AAGTGGCTTTATTGATCTTGGGAGAAGCGGCAGGGCGGACAAGTGGTATGACATTGCCTT  102481

Query  1921    CTGCGTCCGGTCGATCAGGGAGGATATCGGGGAAGAACAGTATGTCGAGCTATTTTTTGA  1980
               ||||||||||||||||||||||||||||||||||||||||||||||||||||||||||||
Sbjct  102482  CTGCGTCCGGTCGATCAGGGAGGATATCGGGGAAGAACAGTATGTCGAGCTATTTTTTGA  102541

Query  1981    CTTACTGGGGATCAAGCCTGATTGGGAGAAAATAAAATATTATATTTTACTGGATGAATT  2040
               ||||||||||||||||||||||||||||||||||||||||||||||||||||||||||||
Sbjct  102542  CTTACTGGGGATCAAGCCTGATTGGGAGAAAATAAAATATTATATTTTACTGGATGAATT  102601

Query  2041    GTTTTAG  2047
               |||||||
Sbjct  102602  GTTTTAG  102608


>Campylobacter jejuni strain C197 chromosome, complete genome
Sequence ID: CP059968.1 Length: 1684543
Range 1: 429945 to 431991

Score:3764 bits(2038), Expect:0.0, 
Identities:2044/2047(99%),  Gaps:0/2047(0%), Strand: Plus/Plus

Query  1       ATGAATCAAGGTAGAATTATTGTAATCACAGGTGCGCCGGGGACAGGAAAAACTACAACG  60
               ||||||||||||||||||||| ||||||||||||||||||||||||||||||||||||||
Sbjct  429945  ATGAATCAAGGTAGAATTATTATAATCACAGGTGCGCCGGGGACAGGAAAAACTACAACG  430004

Query  61      GCATCTGCTGTTGCAAAAGAATCAGATTTGGAAAAGTCTGTGCATATGCACACAGATGAC  120
               ||||||||||||||||||||||||||||||||||||||||||||||||||||||||||||
Sbjct  430005  GCATCTGCTGTTGCAAAAGAATCAGATTTGGAAAAGTCTGTGCATATGCACACAGATGAC  430064

Query  121     TTTTATCATTATCATGTAAGAAAGCCAAGCGCAAGGGAGTATGATGATTGCTGCAATGAA  180
               ||||||||||||||||||||||||||||||||||||||||||||||||||||||||||||
Sbjct  430065  TTTTATCATTATCATGTAAGAAAGCCAAGCGCAAGGGAGTATGATGATTGCTGCAATGAA  430124

Query  181     TTTTGGAATGTAACACCTTATGTTATTAAAGGATTGTGCCGTAAGGAAATTTTATTTGCT  240
               ||||||||||||||||||||||||||||||||||||||||||||||||||||||||||||
Sbjct  430125  TTTTGGAATGTAACACCTTATGTTATTAAAGGATTGTGCCGTAAGGAAATTTTATTTGCT  430184

Query  241     ATTGATCATTTTAATCAGATTGTTCGCCATGAGCTGCTGAGAATGATATCATGGAAGGTC  300
               ||||||||||||||||||||||||||||||||||||||||||||||||||||||||||||
Sbjct  430185  ATTGATCATTTTAATCAGATTGTTCGCCATGAGCTGCTGAGAATGATATCATGGAAGGTC  430244

Query  301     GGCATCGAAACAGGCTTTAAATTAAGTGTAGGCAAGAACTATAAGTTTATTGAAAGGTAT  360
               ||||||||||||||||||||||||||||||||||||||||||||||||||||||||||||
Sbjct  430245  GGCATCGAAACAGGCTTTAAATTAAGTGTAGGCAAGAACTATAAGTTTATTGAAAGGTAT  430304

Query  361     ATATCCGAGGATTTGTGGGAGAAACTTTTGTCCACCTACCGGATGGATTCCTATGAAAAC  420
               ||||||||||||||||||||||||||||||||||||||||||||||||||||||||||||
Sbjct  430305  ATATCCGAGGATTTGTGGGAGAAACTTTTGTCCACCTACCGGATGGATTCCTATGAAAAC  430364

Query  421     ATATGGGAAGCATTATTTCTATGCCATCAATTGTTCAGGGCGGTATCCGGTGAGGTGGCG  480
               ||||||||||||||||||||||||||||||||||||||||||||||||||||||||||||
Sbjct  430365  ATATGGGAAGCATTATTTCTATGCCATCAATTGTTCAGGGCGGTATCCGGTGAGGTGGCG  430424

Query  481     GAAAGGCTTCATTATGCCTATCCGGAGTATGATAGGAATATAACAAAATATACCAGGGAC  540
               ||||||||||||||||||||||||||||||||||||||||||||||||||||||||||||
Sbjct  430425  GAAAGGCTTCATTATGCCTATCCGGAGTATGATAGGAATATAACAAAATATACCAGGGAC  430484

Query  541     ATGTATAAAAAATACACTGGTAAAACCGGCTGCCTGGATAGCACATATGCCGCTGATATA  600
               ||||||||||||||||||||||||||||||||||||||||||||||||||||||||||||
Sbjct  430485  ATGTATAAAAAATACACTGGTAAAACCGGCTGCCTGGATAGCACATATGCCGCTGATATA  430544

Query  601     GAAGAGAGGCGGGAACAGTGATTACAGAAATGAAAGCAGGGCACCTGAAAGATATCGATA  660
               ||||||||||||||||||||||||||||||||||||||||||||||||||||||||||||
Sbjct  430545  GAAGAGAGGCGGGAACAGTGATTACAGAAATGAAAGCAGGGCACCTGAAAGATATCGATA  430604

Query  661     AACCCAGCGAACCATTTGAGGTGATAGGTAAGATTATACCGAGGTATGAAAACGAGAATT  720
               ||||||||||||||||||||||||||||||||||||||||||||||||||||||||||||
Sbjct  430605  AACCCAGCGAACCATTTGAGGTGATAGGTAAGATTATACCGAGGTATGAAAACGAGAATT  430664

Query  721     GGACCTTTACAGAATTACTCTATGAAGCGCCATATTTAAAAAGCTACCAAGACAAAGAGG  780
               ||||||||||||||||||||||||||||||||||||||||||||||||||||| ||||||
Sbjct  430665  GGACCTTTACAGAATTACTCTATGAAGCGCCATATTTAAAAAGCTACCAAGACGAAGAGG  430724

Query  781     ATGAAGAGGATGAGGAGGCAGATTGCCTTGAATATATTGACAATACTGATAAGATAATAT  840
               ||||||||||||||||||||||||||||||||||||||||||||||||||||||||||||
Sbjct  430725  ATGAAGAGGATGAGGAGGCAGATTGCCTTGAATATATTGACAATACTGATAAGATAATAT  430784

Query  841     ATCTTTACTACCAAGACGATAAATGCGTCGGAAAAGTTAAACTGCGAAAAAATTGGAACC  900
               |||||||||||||| |||||||||||||||||||||||||||||||||||||||||||||
Sbjct  430785  ATCTTTACTACCAAAACGATAAATGCGTCGGAAAAGTTAAACTGCGAAAAAATTGGAACC  430844

Query  901     GGTACGCTTATATAGAAGATATCGCCGTATGTAAGGATTTCAGGGGGCAAGGCATAGGCA  960
               ||||||||||||||||||||||||||||||||||||||||||||||||||||||||||||
Sbjct  430845  GGTACGCTTATATAGAAGATATCGCCGTATGTAAGGATTTCAGGGGGCAAGGCATAGGCA  430904

Query  961     GCGCGCTTATCAATATATCTATAGAATGGGCAAAGCATAAAAACTTGCATGGACTAATGC  1020
               ||||||||||||||||||||||||||||||||||||||||||||||||||||||||||||
Sbjct  430905  GCGCGCTTATCAATATATCTATAGAATGGGCAAAGCATAAAAACTTGCATGGACTAATGC  430964

Query  1021    TTGAAACCCAGGACAATAACCTTATAGCTTGTAAATTCTATCATAATTGTGGTTTCAAAA  1080
               ||||||||||||||||||||||||||||||||||||||||||||||||||||||||||||
Sbjct  430965  TTGAAACCCAGGACAATAACCTTATAGCTTGTAAATTCTATCATAATTGTGGTTTCAAAA  431024

Query  1081    TCGGCTCCGTCGATACTATGTTATACGCCAACTTTGAAAACAACTTTGAAAAAGCTGTTT  1140
               ||||||||||||||||||||||||||||||||||||||||||||||||||||||||||||
Sbjct  431025  TCGGCTCCGTCGATACTATGTTATACGCCAACTTTGAAAACAACTTTGAAAAAGCTGTTT  431084

Query  1141    TCTGGTATTTAAGGTTTTAGAATGCAAGGAACAGTGAATTGGAGTTCGTCTTGTTATAAT  1200
               ||||||||||||||||||||||||||||||||||||||||||||||||||||||||||||
Sbjct  431085  TCTGGTATTTAAGGTTTTAGAATGCAAGGAACAGTGAATTGGAGTTCGTCTTGTTATAAT  431144

Query  1201    TAGCTTCTTGGGGTATCTTTAAATACTGTAGAAAAGAGGAAGGAAATAATAAATGGCTAA  1260
               ||||||||||||||||||||||||||||||||||||||||||||||||||||||||||||
Sbjct  431145  TAGCTTCTTGGGGTATCTTTAAATACTGTAGAAAAGAGGAAGGAAATAATAAATGGCTAA  431204

Query  1261    AATGAGAATATCACCGGAATTGAAAAAACTGATCGAAAAATACCGCTGCGTAAAAGATAC  1320
               ||||||||||||||||||||||||||||||||||||||||||||||||||||||||||||
Sbjct  431205  AATGAGAATATCACCGGAATTGAAAAAACTGATCGAAAAATACCGCTGCGTAAAAGATAC  431264

Query  1321    GGAAGGAATGTCTCCTGCTAAGGTATATAAGCTGGTGGGAGAAAATGAAAACCTATATTT  1380
               ||||||||||||||||||||||||||||||||||||||||||||||||||||||||||||
Sbjct  431265  GGAAGGAATGTCTCCTGCTAAGGTATATAAGCTGGTGGGAGAAAATGAAAACCTATATTT  431324

Query  1381    AAAAATGACGGACAGCCGGTATAAAGGGACCACCTATGATGTGGAACGGGAAAAGGACAT  1440
               ||||||||||||||||||||||||||||||||||||||||||||||||||||||||||||
Sbjct  431325  AAAAATGACGGACAGCCGGTATAAAGGGACCACCTATGATGTGGAACGGGAAAAGGACAT  431384

Query  1441    GATGCTATGGCTGGAAGGAAAGCTGCCTGTTCCAAAGGTCCTGCACTTTGAACGGCATGA  1500
               ||||||||||||||||||||||||||||||||||||||||||||||||||||||||||||
Sbjct  431385  GATGCTATGGCTGGAAGGAAAGCTGCCTGTTCCAAAGGTCCTGCACTTTGAACGGCATGA  431444

Query  1501    TGGCTGGAGCAATCTGCTCATGAGTGAGGCCGATGGCGTCCTTTGCTCGGAAGAGTATGA  1560
               ||||||||||||||||||||||||||||||||||||||||||||||||||||||||||||
Sbjct  431445  TGGCTGGAGCAATCTGCTCATGAGTGAGGCCGATGGCGTCCTTTGCTCGGAAGAGTATGA  431504

Query  1561    AGATGAACAAAGCCCTGAAAAGATTATCGAGCTGTATGCGGAGTGCATCAGGCTCTTTCA  1620
               ||||||||||||||||||||||||||||||||||||||||||||||||||||||||||||
Sbjct  431505  AGATGAACAAAGCCCTGAAAAGATTATCGAGCTGTATGCGGAGTGCATCAGGCTCTTTCA  431564

Query  1621    CTCCATCGACATATCGGATTGTCCCTATACGAATAGCTTAGACAGCCGCTTAGCCGAATT  1680
               ||||||||||||||||||||||||||||||||||||||||||||||||||||||||||||
Sbjct  431565  CTCCATCGACATATCGGATTGTCCCTATACGAATAGCTTAGACAGCCGCTTAGCCGAATT  431624

Query  1681    GGATTACTTACTGAATAACGATCTGGCCGATGTGGATTGCGAAAACTGGGAAGAAGACAC  1740
               ||||||||||||||||||||||||||||||||||||||||||||||||||||||||||||
Sbjct  431625  GGATTACTTACTGAATAACGATCTGGCCGATGTGGATTGCGAAAACTGGGAAGAAGACAC  431684

Query  1741    TCCATTTAAAGATCCGCGCGAGCTGTATGATTTTTTAAAGACGGAAAAGCCCGAAGAGGA  1800
               ||||||||||||||||||||||||||||||||||||||||||||||||||||||||||||
Sbjct  431685  TCCATTTAAAGATCCGCGCGAGCTGTATGATTTTTTAAAGACGGAAAAGCCCGAAGAGGA  431744

Query  1801    ACTTGTCTTTTCCCACGGCGACCTGGGAGACAGCAACATCTTTGTGAAAGATGGCAAAGT  1860
               ||||||||||||||||||||||||||||||||||||||||||||||||||||||||||||
Sbjct  431745  ACTTGTCTTTTCCCACGGCGACCTGGGAGACAGCAACATCTTTGTGAAAGATGGCAAAGT  431804

Query  1861    AAGTGGCTTTATTGATCTTGGGAGAAGCGGCAGGGCGGACAAGTGGTATGACATTGCCTT  1920
               ||||||||||||||||||||||||||||||||||||||||||||||||||||||||||||
Sbjct  431805  AAGTGGCTTTATTGATCTTGGGAGAAGCGGCAGGGCGGACAAGTGGTATGACATTGCCTT  431864

Query  1921    CTGCGTCCGGTCGATCAGGGAGGATATCGGGGAAGAACAGTATGTCGAGCTATTTTTTGA  1980
               ||||||||||||||||||||||||||||||||||||||||||||||||||||||||||||
Sbjct  431865  CTGCGTCCGGTCGATCAGGGAGGATATCGGGGAAGAACAGTATGTCGAGCTATTTTTTGA  431924

Query  1981    CTTACTGGGGATCAAGCCTGATTGGGAGAAAATAAAATATTATATTTTACTGGATGAATT  2040
               ||||||||||||||||||||||||||||||||||||||||||||||||||||||||||||
Sbjct  431925  CTTACTGGGGATCAAGCCTGATTGGGAGAAAATAAAATATTATATTTTACTGGATGAATT  431984

Query  2041    GTTTTAG  2047
               |||||||
Sbjct  431985  GTTTTAG  431991


>Campylobacter jejuni strain C219 chromosome, complete genome
Sequence ID: CP059965.1 Length: 1684917
Range 1: 1044064 to 1046110

Score:3764 bits(2038), Expect:0.0, 
Identities:2044/2047(99%),  Gaps:0/2047(0%), Strand: Plus/Minus

Query  1        ATGAATCAAGGTAGAATTATTGTAATCACAGGTGCGCCGGGGACAGGAAAAACTACAACG  60
                ||||||||||||||||||||| ||||||||||||||||||||||||||||||||||||||
Sbjct  1046110  ATGAATCAAGGTAGAATTATTATAATCACAGGTGCGCCGGGGACAGGAAAAACTACAACG  1046051

Query  61       GCATCTGCTGTTGCAAAAGAATCAGATTTGGAAAAGTCTGTGCATATGCACACAGATGAC  120
                ||||||||||||||||||||||||||||||||||||||||||||||||||||||||||||
Sbjct  1046050  GCATCTGCTGTTGCAAAAGAATCAGATTTGGAAAAGTCTGTGCATATGCACACAGATGAC  1045991

Query  121      TTTTATCATTATCATGTAAGAAAGCCAAGCGCAAGGGAGTATGATGATTGCTGCAATGAA  180
                ||||||||||||||||||||||||||||||||||||||||||||||||||||||||||||
Sbjct  1045990  TTTTATCATTATCATGTAAGAAAGCCAAGCGCAAGGGAGTATGATGATTGCTGCAATGAA  1045931

Query  181      TTTTGGAATGTAACACCTTATGTTATTAAAGGATTGTGCCGTAAGGAAATTTTATTTGCT  240
                ||||||||||||||||||||||||||||||||||||||||||||||||||||||||||||
Sbjct  1045930  TTTTGGAATGTAACACCTTATGTTATTAAAGGATTGTGCCGTAAGGAAATTTTATTTGCT  1045871

Query  241      ATTGATCATTTTAATCAGATTGTTCGCCATGAGCTGCTGAGAATGATATCATGGAAGGTC  300
                ||||||||||||||||||||||||||||||||||||||||||||||||||||||||||||
Sbjct  1045870  ATTGATCATTTTAATCAGATTGTTCGCCATGAGCTGCTGAGAATGATATCATGGAAGGTC  1045811

Query  301      GGCATCGAAACAGGCTTTAAATTAAGTGTAGGCAAGAACTATAAGTTTATTGAAAGGTAT  360
                ||||||||||||||||||||||||||||||||||||||||||||||||||||||||||||
Sbjct  1045810  GGCATCGAAACAGGCTTTAAATTAAGTGTAGGCAAGAACTATAAGTTTATTGAAAGGTAT  1045751

Query  361      ATATCCGAGGATTTGTGGGAGAAACTTTTGTCCACCTACCGGATGGATTCCTATGAAAAC  420
                ||||||||||||||||||||||||||||||||||||||||||||||||||||||||||||
Sbjct  1045750  ATATCCGAGGATTTGTGGGAGAAACTTTTGTCCACCTACCGGATGGATTCCTATGAAAAC  1045691

Query  421      ATATGGGAAGCATTATTTCTATGCCATCAATTGTTCAGGGCGGTATCCGGTGAGGTGGCG  480
                ||||||||||||||||||||||||||||||||||||||||||||||||||||||||||||
Sbjct  1045690  ATATGGGAAGCATTATTTCTATGCCATCAATTGTTCAGGGCGGTATCCGGTGAGGTGGCG  1045631

Query  481      GAAAGGCTTCATTATGCCTATCCGGAGTATGATAGGAATATAACAAAATATACCAGGGAC  540
                ||||||||||||||||||||||||||||||||||||||||||||||||||||||||||||
Sbjct  1045630  GAAAGGCTTCATTATGCCTATCCGGAGTATGATAGGAATATAACAAAATATACCAGGGAC  1045571

Query  541      ATGTATAAAAAATACACTGGTAAAACCGGCTGCCTGGATAGCACATATGCCGCTGATATA  600
                ||||||||||||||||||||||||||||||||||||||||||||||||||||||||||||
Sbjct  1045570  ATGTATAAAAAATACACTGGTAAAACCGGCTGCCTGGATAGCACATATGCCGCTGATATA  1045511

Query  601      GAAGAGAGGCGGGAACAGTGATTACAGAAATGAAAGCAGGGCACCTGAAAGATATCGATA  660
                ||||||||||||||||||||||||||||||||||||||||||||||||||||||||||||
Sbjct  1045510  GAAGAGAGGCGGGAACAGTGATTACAGAAATGAAAGCAGGGCACCTGAAAGATATCGATA  1045451

Query  661      AACCCAGCGAACCATTTGAGGTGATAGGTAAGATTATACCGAGGTATGAAAACGAGAATT  720
                ||||||||||||||||||||||||||||||||||||||||||||||||||||||||||||
Sbjct  1045450  AACCCAGCGAACCATTTGAGGTGATAGGTAAGATTATACCGAGGTATGAAAACGAGAATT  1045391

Query  721      GGACCTTTACAGAATTACTCTATGAAGCGCCATATTTAAAAAGCTACCAAGACAAAGAGG  780
                ||||||||||||||||||||||||||||||||||||||||||||||||||||| ||||||
Sbjct  1045390  GGACCTTTACAGAATTACTCTATGAAGCGCCATATTTAAAAAGCTACCAAGACGAAGAGG  1045331

Query  781      ATGAAGAGGATGAGGAGGCAGATTGCCTTGAATATATTGACAATACTGATAAGATAATAT  840
                ||||||||||||||||||||||||||||||||||||||||||||||||||||||||||||
Sbjct  1045330  ATGAAGAGGATGAGGAGGCAGATTGCCTTGAATATATTGACAATACTGATAAGATAATAT  1045271

Query  841      ATCTTTACTACCAAGACGATAAATGCGTCGGAAAAGTTAAACTGCGAAAAAATTGGAACC  900
                |||||||||||||| |||||||||||||||||||||||||||||||||||||||||||||
Sbjct  1045270  ATCTTTACTACCAAAACGATAAATGCGTCGGAAAAGTTAAACTGCGAAAAAATTGGAACC  1045211

Query  901      GGTACGCTTATATAGAAGATATCGCCGTATGTAAGGATTTCAGGGGGCAAGGCATAGGCA  960
                ||||||||||||||||||||||||||||||||||||||||||||||||||||||||||||
Sbjct  1045210  GGTACGCTTATATAGAAGATATCGCCGTATGTAAGGATTTCAGGGGGCAAGGCATAGGCA  1045151

Query  961      GCGCGCTTATCAATATATCTATAGAATGGGCAAAGCATAAAAACTTGCATGGACTAATGC  1020
                ||||||||||||||||||||||||||||||||||||||||||||||||||||||||||||
Sbjct  1045150  GCGCGCTTATCAATATATCTATAGAATGGGCAAAGCATAAAAACTTGCATGGACTAATGC  1045091

Query  1021     TTGAAACCCAGGACAATAACCTTATAGCTTGTAAATTCTATCATAATTGTGGTTTCAAAA  1080
                ||||||||||||||||||||||||||||||||||||||||||||||||||||||||||||
Sbjct  1045090  TTGAAACCCAGGACAATAACCTTATAGCTTGTAAATTCTATCATAATTGTGGTTTCAAAA  1045031

Query  1081     TCGGCTCCGTCGATACTATGTTATACGCCAACTTTGAAAACAACTTTGAAAAAGCTGTTT  1140
                ||||||||||||||||||||||||||||||||||||||||||||||||||||||||||||
Sbjct  1045030  TCGGCTCCGTCGATACTATGTTATACGCCAACTTTGAAAACAACTTTGAAAAAGCTGTTT  1044971

Query  1141     TCTGGTATTTAAGGTTTTAGAATGCAAGGAACAGTGAATTGGAGTTCGTCTTGTTATAAT  1200
                ||||||||||||||||||||||||||||||||||||||||||||||||||||||||||||
Sbjct  1044970  TCTGGTATTTAAGGTTTTAGAATGCAAGGAACAGTGAATTGGAGTTCGTCTTGTTATAAT  1044911

Query  1201     TAGCTTCTTGGGGTATCTTTAAATACTGTAGAAAAGAGGAAGGAAATAATAAATGGCTAA  1260
                ||||||||||||||||||||||||||||||||||||||||||||||||||||||||||||
Sbjct  1044910  TAGCTTCTTGGGGTATCTTTAAATACTGTAGAAAAGAGGAAGGAAATAATAAATGGCTAA  1044851

Query  1261     AATGAGAATATCACCGGAATTGAAAAAACTGATCGAAAAATACCGCTGCGTAAAAGATAC  1320
                ||||||||||||||||||||||||||||||||||||||||||||||||||||||||||||
Sbjct  1044850  AATGAGAATATCACCGGAATTGAAAAAACTGATCGAAAAATACCGCTGCGTAAAAGATAC  1044791

Query  1321     GGAAGGAATGTCTCCTGCTAAGGTATATAAGCTGGTGGGAGAAAATGAAAACCTATATTT  1380
                ||||||||||||||||||||||||||||||||||||||||||||||||||||||||||||
Sbjct  1044790  GGAAGGAATGTCTCCTGCTAAGGTATATAAGCTGGTGGGAGAAAATGAAAACCTATATTT  1044731

Query  1381     AAAAATGACGGACAGCCGGTATAAAGGGACCACCTATGATGTGGAACGGGAAAAGGACAT  1440
                ||||||||||||||||||||||||||||||||||||||||||||||||||||||||||||
Sbjct  1044730  AAAAATGACGGACAGCCGGTATAAAGGGACCACCTATGATGTGGAACGGGAAAAGGACAT  1044671

Query  1441     GATGCTATGGCTGGAAGGAAAGCTGCCTGTTCCAAAGGTCCTGCACTTTGAACGGCATGA  1500
                ||||||||||||||||||||||||||||||||||||||||||||||||||||||||||||
Sbjct  1044670  GATGCTATGGCTGGAAGGAAAGCTGCCTGTTCCAAAGGTCCTGCACTTTGAACGGCATGA  1044611

Query  1501     TGGCTGGAGCAATCTGCTCATGAGTGAGGCCGATGGCGTCCTTTGCTCGGAAGAGTATGA  1560
                ||||||||||||||||||||||||||||||||||||||||||||||||||||||||||||
Sbjct  1044610  TGGCTGGAGCAATCTGCTCATGAGTGAGGCCGATGGCGTCCTTTGCTCGGAAGAGTATGA  1044551

Query  1561     AGATGAACAAAGCCCTGAAAAGATTATCGAGCTGTATGCGGAGTGCATCAGGCTCTTTCA  1620
                ||||||||||||||||||||||||||||||||||||||||||||||||||||||||||||
Sbjct  1044550  AGATGAACAAAGCCCTGAAAAGATTATCGAGCTGTATGCGGAGTGCATCAGGCTCTTTCA  1044491

Query  1621     CTCCATCGACATATCGGATTGTCCCTATACGAATAGCTTAGACAGCCGCTTAGCCGAATT  1680
                ||||||||||||||||||||||||||||||||||||||||||||||||||||||||||||
Sbjct  1044490  CTCCATCGACATATCGGATTGTCCCTATACGAATAGCTTAGACAGCCGCTTAGCCGAATT  1044431

Query  1681     GGATTACTTACTGAATAACGATCTGGCCGATGTGGATTGCGAAAACTGGGAAGAAGACAC  1740
                ||||||||||||||||||||||||||||||||||||||||||||||||||||||||||||
Sbjct  1044430  GGATTACTTACTGAATAACGATCTGGCCGATGTGGATTGCGAAAACTGGGAAGAAGACAC  1044371

Query  1741     TCCATTTAAAGATCCGCGCGAGCTGTATGATTTTTTAAAGACGGAAAAGCCCGAAGAGGA  1800
                ||||||||||||||||||||||||||||||||||||||||||||||||||||||||||||
Sbjct  1044370  TCCATTTAAAGATCCGCGCGAGCTGTATGATTTTTTAAAGACGGAAAAGCCCGAAGAGGA  1044311

Query  1801     ACTTGTCTTTTCCCACGGCGACCTGGGAGACAGCAACATCTTTGTGAAAGATGGCAAAGT  1860
                ||||||||||||||||||||||||||||||||||||||||||||||||||||||||||||
Sbjct  1044310  ACTTGTCTTTTCCCACGGCGACCTGGGAGACAGCAACATCTTTGTGAAAGATGGCAAAGT  1044251

Query  1861     AAGTGGCTTTATTGATCTTGGGAGAAGCGGCAGGGCGGACAAGTGGTATGACATTGCCTT  1920
                ||||||||||||||||||||||||||||||||||||||||||||||||||||||||||||
Sbjct  1044250  AAGTGGCTTTATTGATCTTGGGAGAAGCGGCAGGGCGGACAAGTGGTATGACATTGCCTT  1044191

Query  1921     CTGCGTCCGGTCGATCAGGGAGGATATCGGGGAAGAACAGTATGTCGAGCTATTTTTTGA  1980
                ||||||||||||||||||||||||||||||||||||||||||||||||||||||||||||
Sbjct  1044190  CTGCGTCCGGTCGATCAGGGAGGATATCGGGGAAGAACAGTATGTCGAGCTATTTTTTGA  1044131

Query  1981     CTTACTGGGGATCAAGCCTGATTGGGAGAAAATAAAATATTATATTTTACTGGATGAATT  2040
                ||||||||||||||||||||||||||||||||||||||||||||||||||||||||||||
Sbjct  1044130  CTTACTGGGGATCAAGCCTGATTGGGAGAAAATAAAATATTATATTTTACTGGATGAATT  1044071

Query  2041     GTTTTAG  2047
                |||||||
Sbjct  1044070  GTTTTAG  1044064


>Campylobacter jejuni strain C220 chromosome, complete genome
Sequence ID: CP059972.1 Length: 1685166
Range 1: 317097 to 319143

Score:3764 bits(2038), Expect:0.0, 
Identities:2044/2047(99%),  Gaps:0/2047(0%), Strand: Plus/Minus

Query  1       ATGAATCAAGGTAGAATTATTGTAATCACAGGTGCGCCGGGGACAGGAAAAACTACAACG  60
               ||||||||||||||||||||| ||||||||||||||||||||||||||||||||||||||
Sbjct  319143  ATGAATCAAGGTAGAATTATTATAATCACAGGTGCGCCGGGGACAGGAAAAACTACAACG  319084

Query  61      GCATCTGCTGTTGCAAAAGAATCAGATTTGGAAAAGTCTGTGCATATGCACACAGATGAC  120
               ||||||||||||||||||||||||||||||||||||||||||||||||||||||||||||
Sbjct  319083  GCATCTGCTGTTGCAAAAGAATCAGATTTGGAAAAGTCTGTGCATATGCACACAGATGAC  319024

Query  121     TTTTATCATTATCATGTAAGAAAGCCAAGCGCAAGGGAGTATGATGATTGCTGCAATGAA  180
               ||||||||||||||||||||||||||||||||||||||||||||||||||||||||||||
Sbjct  319023  TTTTATCATTATCATGTAAGAAAGCCAAGCGCAAGGGAGTATGATGATTGCTGCAATGAA  318964

Query  181     TTTTGGAATGTAACACCTTATGTTATTAAAGGATTGTGCCGTAAGGAAATTTTATTTGCT  240
               ||||||||||||||||||||||||||||||||||||||||||||||||||||||||||||
Sbjct  318963  TTTTGGAATGTAACACCTTATGTTATTAAAGGATTGTGCCGTAAGGAAATTTTATTTGCT  318904

Query  241     ATTGATCATTTTAATCAGATTGTTCGCCATGAGCTGCTGAGAATGATATCATGGAAGGTC  300
               ||||||||||||||||||||||||||||||||||||||||||||||||||||||||||||
Sbjct  318903  ATTGATCATTTTAATCAGATTGTTCGCCATGAGCTGCTGAGAATGATATCATGGAAGGTC  318844

Query  301     GGCATCGAAACAGGCTTTAAATTAAGTGTAGGCAAGAACTATAAGTTTATTGAAAGGTAT  360
               ||||||||||||||||||||||||||||||||||||||||||||||||||||||||||||
Sbjct  318843  GGCATCGAAACAGGCTTTAAATTAAGTGTAGGCAAGAACTATAAGTTTATTGAAAGGTAT  318784

Query  361     ATATCCGAGGATTTGTGGGAGAAACTTTTGTCCACCTACCGGATGGATTCCTATGAAAAC  420
               ||||||||||||||||||||||||||||||||||||||||||||||||||||||||||||
Sbjct  318783  ATATCCGAGGATTTGTGGGAGAAACTTTTGTCCACCTACCGGATGGATTCCTATGAAAAC  318724

Query  421     ATATGGGAAGCATTATTTCTATGCCATCAATTGTTCAGGGCGGTATCCGGTGAGGTGGCG  480
               ||||||||||||||||||||||||||||||||||||||||||||||||||||||||||||
Sbjct  318723  ATATGGGAAGCATTATTTCTATGCCATCAATTGTTCAGGGCGGTATCCGGTGAGGTGGCG  318664

Query  481     GAAAGGCTTCATTATGCCTATCCGGAGTATGATAGGAATATAACAAAATATACCAGGGAC  540
               ||||||||||||||||||||||||||||||||||||||||||||||||||||||||||||
Sbjct  318663  GAAAGGCTTCATTATGCCTATCCGGAGTATGATAGGAATATAACAAAATATACCAGGGAC  318604

Query  541     ATGTATAAAAAATACACTGGTAAAACCGGCTGCCTGGATAGCACATATGCCGCTGATATA  600
               ||||||||||||||||||||||||||||||||||||||||||||||||||||||||||||
Sbjct  318603  ATGTATAAAAAATACACTGGTAAAACCGGCTGCCTGGATAGCACATATGCCGCTGATATA  318544

Query  601     GAAGAGAGGCGGGAACAGTGATTACAGAAATGAAAGCAGGGCACCTGAAAGATATCGATA  660
               ||||||||||||||||||||||||||||||||||||||||||||||||||||||||||||
Sbjct  318543  GAAGAGAGGCGGGAACAGTGATTACAGAAATGAAAGCAGGGCACCTGAAAGATATCGATA  318484

Query  661     AACCCAGCGAACCATTTGAGGTGATAGGTAAGATTATACCGAGGTATGAAAACGAGAATT  720
               ||||||||||||||||||||||||||||||||||||||||||||||||||||||||||||
Sbjct  318483  AACCCAGCGAACCATTTGAGGTGATAGGTAAGATTATACCGAGGTATGAAAACGAGAATT  318424

Query  721     GGACCTTTACAGAATTACTCTATGAAGCGCCATATTTAAAAAGCTACCAAGACAAAGAGG  780
               ||||||||||||||||||||||||||||||||||||||||||||||||||||| ||||||
Sbjct  318423  GGACCTTTACAGAATTACTCTATGAAGCGCCATATTTAAAAAGCTACCAAGACGAAGAGG  318364

Query  781     ATGAAGAGGATGAGGAGGCAGATTGCCTTGAATATATTGACAATACTGATAAGATAATAT  840
               ||||||||||||||||||||||||||||||||||||||||||||||||||||||||||||
Sbjct  318363  ATGAAGAGGATGAGGAGGCAGATTGCCTTGAATATATTGACAATACTGATAAGATAATAT  318304

Query  841     ATCTTTACTACCAAGACGATAAATGCGTCGGAAAAGTTAAACTGCGAAAAAATTGGAACC  900
               |||||||||||||| |||||||||||||||||||||||||||||||||||||||||||||
Sbjct  318303  ATCTTTACTACCAAAACGATAAATGCGTCGGAAAAGTTAAACTGCGAAAAAATTGGAACC  318244

Query  901     GGTACGCTTATATAGAAGATATCGCCGTATGTAAGGATTTCAGGGGGCAAGGCATAGGCA  960
               ||||||||||||||||||||||||||||||||||||||||||||||||||||||||||||
Sbjct  318243  GGTACGCTTATATAGAAGATATCGCCGTATGTAAGGATTTCAGGGGGCAAGGCATAGGCA  318184

Query  961     GCGCGCTTATCAATATATCTATAGAATGGGCAAAGCATAAAAACTTGCATGGACTAATGC  1020
               ||||||||||||||||||||||||||||||||||||||||||||||||||||||||||||
Sbjct  318183  GCGCGCTTATCAATATATCTATAGAATGGGCAAAGCATAAAAACTTGCATGGACTAATGC  318124

Query  1021    TTGAAACCCAGGACAATAACCTTATAGCTTGTAAATTCTATCATAATTGTGGTTTCAAAA  1080
               ||||||||||||||||||||||||||||||||||||||||||||||||||||||||||||
Sbjct  318123  TTGAAACCCAGGACAATAACCTTATAGCTTGTAAATTCTATCATAATTGTGGTTTCAAAA  318064

Query  1081    TCGGCTCCGTCGATACTATGTTATACGCCAACTTTGAAAACAACTTTGAAAAAGCTGTTT  1140
               ||||||||||||||||||||||||||||||||||||||||||||||||||||||||||||
Sbjct  318063  TCGGCTCCGTCGATACTATGTTATACGCCAACTTTGAAAACAACTTTGAAAAAGCTGTTT  318004

Query  1141    TCTGGTATTTAAGGTTTTAGAATGCAAGGAACAGTGAATTGGAGTTCGTCTTGTTATAAT  1200
               ||||||||||||||||||||||||||||||||||||||||||||||||||||||||||||
Sbjct  318003  TCTGGTATTTAAGGTTTTAGAATGCAAGGAACAGTGAATTGGAGTTCGTCTTGTTATAAT  317944

Query  1201    TAGCTTCTTGGGGTATCTTTAAATACTGTAGAAAAGAGGAAGGAAATAATAAATGGCTAA  1260
               ||||||||||||||||||||||||||||||||||||||||||||||||||||||||||||
Sbjct  317943  TAGCTTCTTGGGGTATCTTTAAATACTGTAGAAAAGAGGAAGGAAATAATAAATGGCTAA  317884

Query  1261    AATGAGAATATCACCGGAATTGAAAAAACTGATCGAAAAATACCGCTGCGTAAAAGATAC  1320
               ||||||||||||||||||||||||||||||||||||||||||||||||||||||||||||
Sbjct  317883  AATGAGAATATCACCGGAATTGAAAAAACTGATCGAAAAATACCGCTGCGTAAAAGATAC  317824

Query  1321    GGAAGGAATGTCTCCTGCTAAGGTATATAAGCTGGTGGGAGAAAATGAAAACCTATATTT  1380
               ||||||||||||||||||||||||||||||||||||||||||||||||||||||||||||
Sbjct  317823  GGAAGGAATGTCTCCTGCTAAGGTATATAAGCTGGTGGGAGAAAATGAAAACCTATATTT  317764

Query  1381    AAAAATGACGGACAGCCGGTATAAAGGGACCACCTATGATGTGGAACGGGAAAAGGACAT  1440
               ||||||||||||||||||||||||||||||||||||||||||||||||||||||||||||
Sbjct  317763  AAAAATGACGGACAGCCGGTATAAAGGGACCACCTATGATGTGGAACGGGAAAAGGACAT  317704

Query  1441    GATGCTATGGCTGGAAGGAAAGCTGCCTGTTCCAAAGGTCCTGCACTTTGAACGGCATGA  1500
               ||||||||||||||||||||||||||||||||||||||||||||||||||||||||||||
Sbjct  317703  GATGCTATGGCTGGAAGGAAAGCTGCCTGTTCCAAAGGTCCTGCACTTTGAACGGCATGA  317644

Query  1501    TGGCTGGAGCAATCTGCTCATGAGTGAGGCCGATGGCGTCCTTTGCTCGGAAGAGTATGA  1560
               ||||||||||||||||||||||||||||||||||||||||||||||||||||||||||||
Sbjct  317643  TGGCTGGAGCAATCTGCTCATGAGTGAGGCCGATGGCGTCCTTTGCTCGGAAGAGTATGA  317584

Query  1561    AGATGAACAAAGCCCTGAAAAGATTATCGAGCTGTATGCGGAGTGCATCAGGCTCTTTCA  1620
               ||||||||||||||||||||||||||||||||||||||||||||||||||||||||||||
Sbjct  317583  AGATGAACAAAGCCCTGAAAAGATTATCGAGCTGTATGCGGAGTGCATCAGGCTCTTTCA  317524

Query  1621    CTCCATCGACATATCGGATTGTCCCTATACGAATAGCTTAGACAGCCGCTTAGCCGAATT  1680
               ||||||||||||||||||||||||||||||||||||||||||||||||||||||||||||
Sbjct  317523  CTCCATCGACATATCGGATTGTCCCTATACGAATAGCTTAGACAGCCGCTTAGCCGAATT  317464

Query  1681    GGATTACTTACTGAATAACGATCTGGCCGATGTGGATTGCGAAAACTGGGAAGAAGACAC  1740
               ||||||||||||||||||||||||||||||||||||||||||||||||||||||||||||
Sbjct  317463  GGATTACTTACTGAATAACGATCTGGCCGATGTGGATTGCGAAAACTGGGAAGAAGACAC  317404

Query  1741    TCCATTTAAAGATCCGCGCGAGCTGTATGATTTTTTAAAGACGGAAAAGCCCGAAGAGGA  1800
               ||||||||||||||||||||||||||||||||||||||||||||||||||||||||||||
Sbjct  317403  TCCATTTAAAGATCCGCGCGAGCTGTATGATTTTTTAAAGACGGAAAAGCCCGAAGAGGA  317344

Query  1801    ACTTGTCTTTTCCCACGGCGACCTGGGAGACAGCAACATCTTTGTGAAAGATGGCAAAGT  1860
               ||||||||||||||||||||||||||||||||||||||||||||||||||||||||||||
Sbjct  317343  ACTTGTCTTTTCCCACGGCGACCTGGGAGACAGCAACATCTTTGTGAAAGATGGCAAAGT  317284

Query  1861    AAGTGGCTTTATTGATCTTGGGAGAAGCGGCAGGGCGGACAAGTGGTATGACATTGCCTT  1920
               ||||||||||||||||||||||||||||||||||||||||||||||||||||||||||||
Sbjct  317283  AAGTGGCTTTATTGATCTTGGGAGAAGCGGCAGGGCGGACAAGTGGTATGACATTGCCTT  317224

Query  1921    CTGCGTCCGGTCGATCAGGGAGGATATCGGGGAAGAACAGTATGTCGAGCTATTTTTTGA  1980
               ||||||||||||||||||||||||||||||||||||||||||||||||||||||||||||
Sbjct  317223  CTGCGTCCGGTCGATCAGGGAGGATATCGGGGAAGAACAGTATGTCGAGCTATTTTTTGA  317164

Query  1981    CTTACTGGGGATCAAGCCTGATTGGGAGAAAATAAAATATTATATTTTACTGGATGAATT  2040
               ||||||||||||||||||||||||||||||||||||||||||||||||||||||||||||
Sbjct  317163  CTTACTGGGGATCAAGCCTGATTGGGAGAAAATAAAATATTATATTTTACTGGATGAATT  317104

Query  2041    GTTTTAG  2047
               |||||||
Sbjct  317103  GTTTTAG  317097


>Campylobacter jejuni strain C41 chromosome, complete genome
Sequence ID: CP059709.1 Length: 1684050
Range 1: 320365 to 322411

Score:3764 bits(2038), Expect:0.0, 
Identities:2044/2047(99%),  Gaps:0/2047(0%), Strand: Plus/Minus

Query  1       ATGAATCAAGGTAGAATTATTGTAATCACAGGTGCGCCGGGGACAGGAAAAACTACAACG  60
               ||||||||||||||||||||| ||||||||||||||||||||||||||||||||||||||
Sbjct  322411  ATGAATCAAGGTAGAATTATTATAATCACAGGTGCGCCGGGGACAGGAAAAACTACAACG  322352

Query  61      GCATCTGCTGTTGCAAAAGAATCAGATTTGGAAAAGTCTGTGCATATGCACACAGATGAC  120
               ||||||||||||||||||||||||||||||||||||||||||||||||||||||||||||
Sbjct  322351  GCATCTGCTGTTGCAAAAGAATCAGATTTGGAAAAGTCTGTGCATATGCACACAGATGAC  322292

Query  121     TTTTATCATTATCATGTAAGAAAGCCAAGCGCAAGGGAGTATGATGATTGCTGCAATGAA  180
               ||||||||||||||||||||||||||||||||||||||||||||||||||||||||||||
Sbjct  322291  TTTTATCATTATCATGTAAGAAAGCCAAGCGCAAGGGAGTATGATGATTGCTGCAATGAA  322232

Query  181     TTTTGGAATGTAACACCTTATGTTATTAAAGGATTGTGCCGTAAGGAAATTTTATTTGCT  240
               ||||||||||||||||||||||||||||||||||||||||||||||||||||||||||||
Sbjct  322231  TTTTGGAATGTAACACCTTATGTTATTAAAGGATTGTGCCGTAAGGAAATTTTATTTGCT  322172

Query  241     ATTGATCATTTTAATCAGATTGTTCGCCATGAGCTGCTGAGAATGATATCATGGAAGGTC  300
               ||||||||||||||||||||||||||||||||||||||||||||||||||||||||||||
Sbjct  322171  ATTGATCATTTTAATCAGATTGTTCGCCATGAGCTGCTGAGAATGATATCATGGAAGGTC  322112

Query  301     GGCATCGAAACAGGCTTTAAATTAAGTGTAGGCAAGAACTATAAGTTTATTGAAAGGTAT  360
               ||||||||||||||||||||||||||||||||||||||||||||||||||||||||||||
Sbjct  322111  GGCATCGAAACAGGCTTTAAATTAAGTGTAGGCAAGAACTATAAGTTTATTGAAAGGTAT  322052

Query  361     ATATCCGAGGATTTGTGGGAGAAACTTTTGTCCACCTACCGGATGGATTCCTATGAAAAC  420
               ||||||||||||||||||||||||||||||||||||||||||||||||||||||||||||
Sbjct  322051  ATATCCGAGGATTTGTGGGAGAAACTTTTGTCCACCTACCGGATGGATTCCTATGAAAAC  321992

Query  421     ATATGGGAAGCATTATTTCTATGCCATCAATTGTTCAGGGCGGTATCCGGTGAGGTGGCG  480
               ||||||||||||||||||||||||||||||||||||||||||||||||||||||||||||
Sbjct  321991  ATATGGGAAGCATTATTTCTATGCCATCAATTGTTCAGGGCGGTATCCGGTGAGGTGGCG  321932

Query  481     GAAAGGCTTCATTATGCCTATCCGGAGTATGATAGGAATATAACAAAATATACCAGGGAC  540
               ||||||||||||||||||||||||||||||||||||||||||||||||||||||||||||
Sbjct  321931  GAAAGGCTTCATTATGCCTATCCGGAGTATGATAGGAATATAACAAAATATACCAGGGAC  321872

Query  541     ATGTATAAAAAATACACTGGTAAAACCGGCTGCCTGGATAGCACATATGCCGCTGATATA  600
               ||||||||||||||||||||||||||||||||||||||||||||||||||||||||||||
Sbjct  321871  ATGTATAAAAAATACACTGGTAAAACCGGCTGCCTGGATAGCACATATGCCGCTGATATA  321812

Query  601     GAAGAGAGGCGGGAACAGTGATTACAGAAATGAAAGCAGGGCACCTGAAAGATATCGATA  660
               ||||||||||||||||||||||||||||||||||||||||||||||||||||||||||||
Sbjct  321811  GAAGAGAGGCGGGAACAGTGATTACAGAAATGAAAGCAGGGCACCTGAAAGATATCGATA  321752

Query  661     AACCCAGCGAACCATTTGAGGTGATAGGTAAGATTATACCGAGGTATGAAAACGAGAATT  720
               ||||||||||||||||||||||||||||||||||||||||||||||||||||||||||||
Sbjct  321751  AACCCAGCGAACCATTTGAGGTGATAGGTAAGATTATACCGAGGTATGAAAACGAGAATT  321692

Query  721     GGACCTTTACAGAATTACTCTATGAAGCGCCATATTTAAAAAGCTACCAAGACAAAGAGG  780
               ||||||||||||||||||||||||||||||||||||||||||||||||||||| ||||||
Sbjct  321691  GGACCTTTACAGAATTACTCTATGAAGCGCCATATTTAAAAAGCTACCAAGACGAAGAGG  321632

Query  781     ATGAAGAGGATGAGGAGGCAGATTGCCTTGAATATATTGACAATACTGATAAGATAATAT  840
               ||||||||||||||||||||||||||||||||||||||||||||||||||||||||||||
Sbjct  321631  ATGAAGAGGATGAGGAGGCAGATTGCCTTGAATATATTGACAATACTGATAAGATAATAT  321572

Query  841     ATCTTTACTACCAAGACGATAAATGCGTCGGAAAAGTTAAACTGCGAAAAAATTGGAACC  900
               |||||||||||||| |||||||||||||||||||||||||||||||||||||||||||||
Sbjct  321571  ATCTTTACTACCAAAACGATAAATGCGTCGGAAAAGTTAAACTGCGAAAAAATTGGAACC  321512

Query  901     GGTACGCTTATATAGAAGATATCGCCGTATGTAAGGATTTCAGGGGGCAAGGCATAGGCA  960
               ||||||||||||||||||||||||||||||||||||||||||||||||||||||||||||
Sbjct  321511  GGTACGCTTATATAGAAGATATCGCCGTATGTAAGGATTTCAGGGGGCAAGGCATAGGCA  321452

Query  961     GCGCGCTTATCAATATATCTATAGAATGGGCAAAGCATAAAAACTTGCATGGACTAATGC  1020
               ||||||||||||||||||||||||||||||||||||||||||||||||||||||||||||
Sbjct  321451  GCGCGCTTATCAATATATCTATAGAATGGGCAAAGCATAAAAACTTGCATGGACTAATGC  321392

Query  1021    TTGAAACCCAGGACAATAACCTTATAGCTTGTAAATTCTATCATAATTGTGGTTTCAAAA  1080
               ||||||||||||||||||||||||||||||||||||||||||||||||||||||||||||
Sbjct  321391  TTGAAACCCAGGACAATAACCTTATAGCTTGTAAATTCTATCATAATTGTGGTTTCAAAA  321332

Query  1081    TCGGCTCCGTCGATACTATGTTATACGCCAACTTTGAAAACAACTTTGAAAAAGCTGTTT  1140
               ||||||||||||||||||||||||||||||||||||||||||||||||||||||||||||
Sbjct  321331  TCGGCTCCGTCGATACTATGTTATACGCCAACTTTGAAAACAACTTTGAAAAAGCTGTTT  321272

Query  1141    TCTGGTATTTAAGGTTTTAGAATGCAAGGAACAGTGAATTGGAGTTCGTCTTGTTATAAT  1200
               ||||||||||||||||||||||||||||||||||||||||||||||||||||||||||||
Sbjct  321271  TCTGGTATTTAAGGTTTTAGAATGCAAGGAACAGTGAATTGGAGTTCGTCTTGTTATAAT  321212

Query  1201    TAGCTTCTTGGGGTATCTTTAAATACTGTAGAAAAGAGGAAGGAAATAATAAATGGCTAA  1260
               ||||||||||||||||||||||||||||||||||||||||||||||||||||||||||||
Sbjct  321211  TAGCTTCTTGGGGTATCTTTAAATACTGTAGAAAAGAGGAAGGAAATAATAAATGGCTAA  321152

Query  1261    AATGAGAATATCACCGGAATTGAAAAAACTGATCGAAAAATACCGCTGCGTAAAAGATAC  1320
               ||||||||||||||||||||||||||||||||||||||||||||||||||||||||||||
Sbjct  321151  AATGAGAATATCACCGGAATTGAAAAAACTGATCGAAAAATACCGCTGCGTAAAAGATAC  321092

Query  1321    GGAAGGAATGTCTCCTGCTAAGGTATATAAGCTGGTGGGAGAAAATGAAAACCTATATTT  1380
               ||||||||||||||||||||||||||||||||||||||||||||||||||||||||||||
Sbjct  321091  GGAAGGAATGTCTCCTGCTAAGGTATATAAGCTGGTGGGAGAAAATGAAAACCTATATTT  321032

Query  1381    AAAAATGACGGACAGCCGGTATAAAGGGACCACCTATGATGTGGAACGGGAAAAGGACAT  1440
               ||||||||||||||||||||||||||||||||||||||||||||||||||||||||||||
Sbjct  321031  AAAAATGACGGACAGCCGGTATAAAGGGACCACCTATGATGTGGAACGGGAAAAGGACAT  320972

Query  1441    GATGCTATGGCTGGAAGGAAAGCTGCCTGTTCCAAAGGTCCTGCACTTTGAACGGCATGA  1500
               ||||||||||||||||||||||||||||||||||||||||||||||||||||||||||||
Sbjct  320971  GATGCTATGGCTGGAAGGAAAGCTGCCTGTTCCAAAGGTCCTGCACTTTGAACGGCATGA  320912

Query  1501    TGGCTGGAGCAATCTGCTCATGAGTGAGGCCGATGGCGTCCTTTGCTCGGAAGAGTATGA  1560
               ||||||||||||||||||||||||||||||||||||||||||||||||||||||||||||
Sbjct  320911  TGGCTGGAGCAATCTGCTCATGAGTGAGGCCGATGGCGTCCTTTGCTCGGAAGAGTATGA  320852

Query  1561    AGATGAACAAAGCCCTGAAAAGATTATCGAGCTGTATGCGGAGTGCATCAGGCTCTTTCA  1620
               ||||||||||||||||||||||||||||||||||||||||||||||||||||||||||||
Sbjct  320851  AGATGAACAAAGCCCTGAAAAGATTATCGAGCTGTATGCGGAGTGCATCAGGCTCTTTCA  320792

Query  1621    CTCCATCGACATATCGGATTGTCCCTATACGAATAGCTTAGACAGCCGCTTAGCCGAATT  1680
               ||||||||||||||||||||||||||||||||||||||||||||||||||||||||||||
Sbjct  320791  CTCCATCGACATATCGGATTGTCCCTATACGAATAGCTTAGACAGCCGCTTAGCCGAATT  320732

Query  1681    GGATTACTTACTGAATAACGATCTGGCCGATGTGGATTGCGAAAACTGGGAAGAAGACAC  1740
               ||||||||||||||||||||||||||||||||||||||||||||||||||||||||||||
Sbjct  320731  GGATTACTTACTGAATAACGATCTGGCCGATGTGGATTGCGAAAACTGGGAAGAAGACAC  320672

Query  1741    TCCATTTAAAGATCCGCGCGAGCTGTATGATTTTTTAAAGACGGAAAAGCCCGAAGAGGA  1800
               ||||||||||||||||||||||||||||||||||||||||||||||||||||||||||||
Sbjct  320671  TCCATTTAAAGATCCGCGCGAGCTGTATGATTTTTTAAAGACGGAAAAGCCCGAAGAGGA  320612

Query  1801    ACTTGTCTTTTCCCACGGCGACCTGGGAGACAGCAACATCTTTGTGAAAGATGGCAAAGT  1860
               ||||||||||||||||||||||||||||||||||||||||||||||||||||||||||||
Sbjct  320611  ACTTGTCTTTTCCCACGGCGACCTGGGAGACAGCAACATCTTTGTGAAAGATGGCAAAGT  320552

Query  1861    AAGTGGCTTTATTGATCTTGGGAGAAGCGGCAGGGCGGACAAGTGGTATGACATTGCCTT  1920
               ||||||||||||||||||||||||||||||||||||||||||||||||||||||||||||
Sbjct  320551  AAGTGGCTTTATTGATCTTGGGAGAAGCGGCAGGGCGGACAAGTGGTATGACATTGCCTT  320492

Query  1921    CTGCGTCCGGTCGATCAGGGAGGATATCGGGGAAGAACAGTATGTCGAGCTATTTTTTGA  1980
               ||||||||||||||||||||||||||||||||||||||||||||||||||||||||||||
Sbjct  320491  CTGCGTCCGGTCGATCAGGGAGGATATCGGGGAAGAACAGTATGTCGAGCTATTTTTTGA  320432

Query  1981    CTTACTGGGGATCAAGCCTGATTGGGAGAAAATAAAATATTATATTTTACTGGATGAATT  2040
               ||||||||||||||||||||||||||||||||||||||||||||||||||||||||||||
Sbjct  320431  CTTACTGGGGATCAAGCCTGATTGGGAGAAAATAAAATATTATATTTTACTGGATGAATT  320372

Query  2041    GTTTTAG  2047
               |||||||
Sbjct  320371  GTTTTAG  320365


>Campylobacter jejuni plasmid pCG8245, partial sequence
Sequence ID: AY701528.1 Length: 25713
Range 1: 17063 to 19109

Score:3764 bits(2038), Expect:0.0, 
Identities:2044/2047(99%),  Gaps:0/2047(0%), Strand: Plus/Plus

Query  1      ATGAATCAAGGTAGAATTATTGTAATCACAGGTGCGCCGGGGACAGGAAAAACTACAACG  60
              || |||||||||||||||||||||||||||||||||||||||||||||||||||||||||
Sbjct  17063  ATAAATCAAGGTAGAATTATTGTAATCACAGGTGCGCCGGGGACAGGAAAAACTACAACG  17122

Query  61     GCATCTGCTGTTGCAAAAGAATCAGATTTGGAAAAGTCTGTGCATATGCACACAGATGAC  120
              ||||||||||||||||||||||||||||||||||||||||||||||||||||||||||||
Sbjct  17123  GCATCTGCTGTTGCAAAAGAATCAGATTTGGAAAAGTCTGTGCATATGCACACAGATGAC  17182

Query  121    TTTTATCATTATCATGTAAGAAAGCCAAGCGCAAGGGAGTATGATGATTGCTGCAATGAA  180
              ||||||||||||||||||||||||||||||||||||||||||||||||||||||||||||
Sbjct  17183  TTTTATCATTATCATGTAAGAAAGCCAAGCGCAAGGGAGTATGATGATTGCTGCAATGAA  17242

Query  181    TTTTGGAATGTAACACCTTATGTTATTAAAGGATTGTGCCGTAAGGAAATTTTATTTGCT  240
              ||||||||||||||||||||||||||||||||||||||||||||||||||||||||||||
Sbjct  17243  TTTTGGAATGTAACACCTTATGTTATTAAAGGATTGTGCCGTAAGGAAATTTTATTTGCT  17302

Query  241    ATTGATCATTTTAATCAGATTGTTCGCCATGAGCTGCTGAGAATGATATCATGGAAGGTC  300
              ||||||||||||||||||||||||||||||||||||||||||||||||||||||||||||
Sbjct  17303  ATTGATCATTTTAATCAGATTGTTCGCCATGAGCTGCTGAGAATGATATCATGGAAGGTC  17362

Query  301    GGCATCGAAACAGGCTTTAAATTAAGTGTAGGCAAGAACTATAAGTTTATTGAAAGGTAT  360
              ||||||||||||||||||||||||||||||||||||||||||||||||||||||||||||
Sbjct  17363  GGCATCGAAACAGGCTTTAAATTAAGTGTAGGCAAGAACTATAAGTTTATTGAAAGGTAT  17422

Query  361    ATATCCGAGGATTTGTGGGAGAAACTTTTGTCCACCTACCGGATGGATTCCTATGAAAAC  420
              ||||||||||||||||||||||||||||||||||||||||||||||||||||||||||||
Sbjct  17423  ATATCCGAGGATTTGTGGGAGAAACTTTTGTCCACCTACCGGATGGATTCCTATGAAAAC  17482

Query  421    ATATGGGAAGCATTATTTCTATGCCATCAATTGTTCAGGGCGGTATCCGGTGAGGTGGCG  480
              ||||||||||||||||||||||||||||||||||||||||||||||||||||||||||||
Sbjct  17483  ATATGGGAAGCATTATTTCTATGCCATCAATTGTTCAGGGCGGTATCCGGTGAGGTGGCG  17542

Query  481    GAAAGGCTTCATTATGCCTATCCGGAGTATGATAGGAATATAACAAAATATACCAGGGAC  540
              ||||||||||||||||||||||||||||||||||||||||||||||||||||||||||||
Sbjct  17543  GAAAGGCTTCATTATGCCTATCCGGAGTATGATAGGAATATAACAAAATATACCAGGGAC  17602

Query  541    ATGTATAAAAAATACACTGGTAAAACCGGCTGCCTGGATAGCACATATGCCGCTGATATA  600
              ||||||||||||||||||||||||||||||||||||||||||||||||||||||||||||
Sbjct  17603  ATGTATAAAAAATACACTGGTAAAACCGGCTGCCTGGATAGCACATATGCCGCTGATATA  17662

Query  601    GAAGAGAGGCGGGAACAGTGATTACAGAAATGAAAGCAGGGCACCTGAAAGATATCGATA  660
              ||||||||||||||||||||||||||||||||||||||||||||||||||||||||||||
Sbjct  17663  GAAGAGAGGCGGGAACAGTGATTACAGAAATGAAAGCAGGGCACCTGAAAGATATCGATA  17722

Query  661    AACCCAGCGAACCATTTGAGGTGATAGGTAAGATTATACCGAGGTATGAAAACGAGAATT  720
              ||||||||||||||||||||||||||||||||||||||||||||||||||||||||||||
Sbjct  17723  AACCCAGCGAACCATTTGAGGTGATAGGTAAGATTATACCGAGGTATGAAAACGAGAATT  17782

Query  721    GGACCTTTACAGAATTACTCTATGAAGCGCCATATTTAAAAAGCTACCAAGACAAAGAGG  780
              ||||||||||||||||||||||||||||||||||||||||||||||||||||| ||||||
Sbjct  17783  GGACCTTTACAGAATTACTCTATGAAGCGCCATATTTAAAAAGCTACCAAGACGAAGAGG  17842

Query  781    ATGAAGAGGATGAGGAGGCAGATTGCCTTGAATATATTGACAATACTGATAAGATAATAT  840
              ||||||||||||||||||||||||||||||||||||||||||||||||||||||||||||
Sbjct  17843  ATGAAGAGGATGAGGAGGCAGATTGCCTTGAATATATTGACAATACTGATAAGATAATAT  17902

Query  841    ATCTTTACTACCAAGACGATAAATGCGTCGGAAAAGTTAAACTGCGAAAAAATTGGAACC  900
              |||||||||||||| |||||||||||||||||||||||||||||||||||||||||||||
Sbjct  17903  ATCTTTACTACCAAAACGATAAATGCGTCGGAAAAGTTAAACTGCGAAAAAATTGGAACC  17962

Query  901    GGTACGCTTATATAGAAGATATCGCCGTATGTAAGGATTTCAGGGGGCAAGGCATAGGCA  960
              ||||||||||||||||||||||||||||||||||||||||||||||||||||||||||||
Sbjct  17963  GGTACGCTTATATAGAAGATATCGCCGTATGTAAGGATTTCAGGGGGCAAGGCATAGGCA  18022

Query  961    GCGCGCTTATCAATATATCTATAGAATGGGCAAAGCATAAAAACTTGCATGGACTAATGC  1020
              ||||||||||||||||||||||||||||||||||||||||||||||||||||||||||||
Sbjct  18023  GCGCGCTTATCAATATATCTATAGAATGGGCAAAGCATAAAAACTTGCATGGACTAATGC  18082

Query  1021   TTGAAACCCAGGACAATAACCTTATAGCTTGTAAATTCTATCATAATTGTGGTTTCAAAA  1080
              ||||||||||||||||||||||||||||||||||||||||||||||||||||||||||||
Sbjct  18083  TTGAAACCCAGGACAATAACCTTATAGCTTGTAAATTCTATCATAATTGTGGTTTCAAAA  18142

Query  1081   TCGGCTCCGTCGATACTATGTTATACGCCAACTTTGAAAACAACTTTGAAAAAGCTGTTT  1140
              ||||||||||||||||||||||||||||||||||||||||||||||||||||||||||||
Sbjct  18143  TCGGCTCCGTCGATACTATGTTATACGCCAACTTTGAAAACAACTTTGAAAAAGCTGTTT  18202

Query  1141   TCTGGTATTTAAGGTTTTAGAATGCAAGGAACAGTGAATTGGAGTTCGTCTTGTTATAAT  1200
              ||||||||||||||||||||||||||||||||||||||||||||||||||||||||||||
Sbjct  18203  TCTGGTATTTAAGGTTTTAGAATGCAAGGAACAGTGAATTGGAGTTCGTCTTGTTATAAT  18262

Query  1201   TAGCTTCTTGGGGTATCTTTAAATACTGTAGAAAAGAGGAAGGAAATAATAAATGGCTAA  1260
              ||||||||||||||||||||||||||||||||||||||||||||||||||||||||||||
Sbjct  18263  TAGCTTCTTGGGGTATCTTTAAATACTGTAGAAAAGAGGAAGGAAATAATAAATGGCTAA  18322

Query  1261   AATGAGAATATCACCGGAATTGAAAAAACTGATCGAAAAATACCGCTGCGTAAAAGATAC  1320
              ||||||||||||||||||||||||||||||||||||||||||||||||||||||||||||
Sbjct  18323  AATGAGAATATCACCGGAATTGAAAAAACTGATCGAAAAATACCGCTGCGTAAAAGATAC  18382

Query  1321   GGAAGGAATGTCTCCTGCTAAGGTATATAAGCTGGTGGGAGAAAATGAAAACCTATATTT  1380
              ||||||||||||||||||||||||||||||||||||||||||||||||||||||||||||
Sbjct  18383  GGAAGGAATGTCTCCTGCTAAGGTATATAAGCTGGTGGGAGAAAATGAAAACCTATATTT  18442

Query  1381   AAAAATGACGGACAGCCGGTATAAAGGGACCACCTATGATGTGGAACGGGAAAAGGACAT  1440
              ||||||||||||||||||||||||||||||||||||||||||||||||||||||||||||
Sbjct  18443  AAAAATGACGGACAGCCGGTATAAAGGGACCACCTATGATGTGGAACGGGAAAAGGACAT  18502

Query  1441   GATGCTATGGCTGGAAGGAAAGCTGCCTGTTCCAAAGGTCCTGCACTTTGAACGGCATGA  1500
              ||||||||||||||||||||||||||||||||||||||||||||||||||||||||||||
Sbjct  18503  GATGCTATGGCTGGAAGGAAAGCTGCCTGTTCCAAAGGTCCTGCACTTTGAACGGCATGA  18562

Query  1501   TGGCTGGAGCAATCTGCTCATGAGTGAGGCCGATGGCGTCCTTTGCTCGGAAGAGTATGA  1560
              ||||||||||||||||||||||||||||||||||||||||||||||||||||||||||||
Sbjct  18563  TGGCTGGAGCAATCTGCTCATGAGTGAGGCCGATGGCGTCCTTTGCTCGGAAGAGTATGA  18622

Query  1561   AGATGAACAAAGCCCTGAAAAGATTATCGAGCTGTATGCGGAGTGCATCAGGCTCTTTCA  1620
              ||||||||||||||||||||||||||||||||||||||||||||||||||||||||||||
Sbjct  18623  AGATGAACAAAGCCCTGAAAAGATTATCGAGCTGTATGCGGAGTGCATCAGGCTCTTTCA  18682

Query  1621   CTCCATCGACATATCGGATTGTCCCTATACGAATAGCTTAGACAGCCGCTTAGCCGAATT  1680
              ||||||||||||||||||||||||||||||||||||||||||||||||||||||||||||
Sbjct  18683  CTCCATCGACATATCGGATTGTCCCTATACGAATAGCTTAGACAGCCGCTTAGCCGAATT  18742

Query  1681   GGATTACTTACTGAATAACGATCTGGCCGATGTGGATTGCGAAAACTGGGAAGAAGACAC  1740
              ||||||||||||||||||||||||||||||||||||||||||||||||||||||||||||
Sbjct  18743  GGATTACTTACTGAATAACGATCTGGCCGATGTGGATTGCGAAAACTGGGAAGAAGACAC  18802

Query  1741   TCCATTTAAAGATCCGCGCGAGCTGTATGATTTTTTAAAGACGGAAAAGCCCGAAGAGGA  1800
              ||||||||||||||||||||||||||||||||||||||||||||||||||||||||||||
Sbjct  18803  TCCATTTAAAGATCCGCGCGAGCTGTATGATTTTTTAAAGACGGAAAAGCCCGAAGAGGA  18862

Query  1801   ACTTGTCTTTTCCCACGGCGACCTGGGAGACAGCAACATCTTTGTGAAAGATGGCAAAGT  1860
              ||||||||||||||||||||||||||||||||||||||||||||||||||||||||||||
Sbjct  18863  ACTTGTCTTTTCCCACGGCGACCTGGGAGACAGCAACATCTTTGTGAAAGATGGCAAAGT  18922

Query  1861   AAGTGGCTTTATTGATCTTGGGAGAAGCGGCAGGGCGGACAAGTGGTATGACATTGCCTT  1920
              ||||||||||||||||||||||||||||||||||||||||||||||||||||||||||||
Sbjct  18923  AAGTGGCTTTATTGATCTTGGGAGAAGCGGCAGGGCGGACAAGTGGTATGACATTGCCTT  18982

Query  1921   CTGCGTCCGGTCGATCAGGGAGGATATCGGGGAAGAACAGTATGTCGAGCTATTTTTTGA  1980
              ||||||||||||||||||||||||||||||||||||||||||||||||||||||||||||
Sbjct  18983  CTGCGTCCGGTCGATCAGGGAGGATATCGGGGAAGAACAGTATGTCGAGCTATTTTTTGA  19042

Query  1981   CTTACTGGGGATCAAGCCTGATTGGGAGAAAATAAAATATTATATTTTACTGGATGAATT  2040
              ||||||||||||||||||||||||||||||||||||||||||||||||||||||||||||
Sbjct  19043  CTTACTGGGGATCAAGCCTGATTGGGAGAAAATAAAATATTATATTTTACTGGATGAATT  19102

Query  2041   GTTTTAG  2047
              |||||||
Sbjct  19103  GTTTTAG  19109


Range 2: 14960 to 15091

Score:239 bits(129), Expect:1e-57, 
Identities:131/132(99%),  Gaps:0/132(0%), Strand: Plus/Plus

Query  1      ATGAATCAAGGTAGAATTATTGTAATCACAGGTGCGCCGGGGACAGGAAAAACTACAACG  60
              ||||||||||||||||||||| ||||||||||||||||||||||||||||||||||||||
Sbjct  14960  ATGAATCAAGGTAGAATTATTATAATCACAGGTGCGCCGGGGACAGGAAAAACTACAACG  15019

Query  61     GCATCTGCTGTTGCAAAAGAATCAGATTTGGAAAAGTCTGTGCATATGCACACAGATGAC  120
              ||||||||||||||||||||||||||||||||||||||||||||||||||||||||||||
Sbjct  15020  GCATCTGCTGTTGCAAAAGAATCAGATTTGGAAAAGTCTGTGCATATGCACACAGATGAC  15079

Query  121    TTTTATCATTAT  132
              ||||||||||||
Sbjct  15080  TTTTATCATTAT  15091


>Mycoplasma bovirhinis DNA, complete genome, strain: HAZ141_2
Sequence ID: AP018135.1 Length: 948039
Range 1: 875016 to 877062

Score:3759 bits(2035), Expect:0.0, 
Identities:2043/2047(99%),  Gaps:0/2047(0%), Strand: Plus/Minus

Query  1       ATGAATCAAGGTAGAATTATTGTAATCACAGGTGCGCCGGGGACAGGAAAAACTACAACG  60
               ||||||||||||||||||||||||||||||||||||||||||||||||||||||||||||
Sbjct  877062  ATGAATCAAGGTAGAATTATTGTAATCACAGGTGCGCCGGGGACAGGAAAAACTACAACG  877003

Query  61      GCATCTGCTGTTGCAAAAGAATCAGATTTGGAAAAGTCTGTGCATATGCACACAGATGAC  120
               ||||||||||||||||||||||||||||||||||||||||||||||||||||||||||||
Sbjct  877002  GCATCTGCTGTTGCAAAAGAATCAGATTTGGAAAAGTCTGTGCATATGCACACAGATGAC  876943

Query  121     TTTTATCATTATCATGTAAGAAAGCCAAGCGCAAGGGAGTATGATGATTGCTGCAATGAA  180
               ||||||||||||||||||||||||||||||||||||||||||||||||||||||||||||
Sbjct  876942  TTTTATCATTATCATGTAAGAAAGCCAAGCGCAAGGGAGTATGATGATTGCTGCAATGAA  876883

Query  181     TTTTGGAATGTAACACCTTATGTTATTAAAGGATTGTGCCGTAAGGAAATTTTATTTGCT  240
               ||||||||||||||| ||||||||||||||||||||||||||||||||||||||||||||
Sbjct  876882  TTTTGGAATGTAACAGCTTATGTTATTAAAGGATTGTGCCGTAAGGAAATTTTATTTGCT  876823

Query  241     ATTGATCATTTTAATCAGATTGTTCGCCATGAGCTGCTGAGAATGATATCATGGAAGGTC  300
               ||||||||||||||||||||||||||||||||||||||||||||||||||||||||||||
Sbjct  876822  ATTGATCATTTTAATCAGATTGTTCGCCATGAGCTGCTGAGAATGATATCATGGAAGGTC  876763

Query  301     GGCATCGAAACAGGCTTTAAATTAAGTGTAGGCAAGAACTATAAGTTTATTGAAAGGTAT  360
               ||||||||||||||||||||||||||||||||||||||||||||||||||||||||||||
Sbjct  876762  GGCATCGAAACAGGCTTTAAATTAAGTGTAGGCAAGAACTATAAGTTTATTGAAAGGTAT  876703

Query  361     ATATCCGAGGATTTGTGGGAGAAACTTTTGTCCACCTACCGGATGGATTCCTATGAAAAC  420
                |||||||||||||||||||||||||||||||||||||||||||||||||||||||||||
Sbjct  876702  GTATCCGAGGATTTGTGGGAGAAACTTTTGTCCACCTACCGGATGGATTCCTATGAAAAC  876643

Query  421     ATATGGGAAGCATTATTTCTATGCCATCAATTGTTCAGGGCGGTATCCGGTGAGGTGGCG  480
               ||||||||||||||||||||||||||||||||||||||||||||||||||||||||||||
Sbjct  876642  ATATGGGAAGCATTATTTCTATGCCATCAATTGTTCAGGGCGGTATCCGGTGAGGTGGCG  876583

Query  481     GAAAGGCTTCATTATGCCTATCCGGAGTATGATAGGAATATAACAAAATATACCAGGGAC  540
               ||| ||||||||||||||||||||||||||||||||||||||||||||||||||||||||
Sbjct  876582  GAATGGCTTCATTATGCCTATCCGGAGTATGATAGGAATATAACAAAATATACCAGGGAC  876523

Query  541     ATGTATAAAAAATACACTGGTAAAACCGGCTGCCTGGATAGCACATATGCCGCTGATATA  600
               ||||||||||||||||||||||||||||||||||||||||||||||||||||||||||||
Sbjct  876522  ATGTATAAAAAATACACTGGTAAAACCGGCTGCCTGGATAGCACATATGCCGCTGATATA  876463

Query  601     GAAGAGAGGCGGGAACAGTGATTACAGAAATGAAAGCAGGGCACCTGAAAGATATCGATA  660
               ||||||||||||||||||||||||||||||||||||||||||||||||||||||||||||
Sbjct  876462  GAAGAGAGGCGGGAACAGTGATTACAGAAATGAAAGCAGGGCACCTGAAAGATATCGATA  876403

Query  661     AACCCAGCGAACCATTTGAGGTGATAGGTAAGATTATACCGAGGTATGAAAACGAGAATT  720
               ||||||||||||||||||||||||||||||||||||||||||||||||||||||||||||
Sbjct  876402  AACCCAGCGAACCATTTGAGGTGATAGGTAAGATTATACCGAGGTATGAAAACGAGAATT  876343

Query  721     GGACCTTTACAGAATTACTCTATGAAGCGCCATATTTAAAAAGCTACCAAGACAAAGAGG  780
               ||||||||||||||||||||||||||||||||||||||||||||||||||||| ||||||
Sbjct  876342  GGACCTTTACAGAATTACTCTATGAAGCGCCATATTTAAAAAGCTACCAAGACGAAGAGG  876283

Query  781     ATGAAGAGGATGAGGAGGCAGATTGCCTTGAATATATTGACAATACTGATAAGATAATAT  840
               ||||||||||||||||||||||||||||||||||||||||||||||||||||||||||||
Sbjct  876282  ATGAAGAGGATGAGGAGGCAGATTGCCTTGAATATATTGACAATACTGATAAGATAATAT  876223

Query  841     ATCTTTACTACCAAGACGATAAATGCGTCGGAAAAGTTAAACTGCGAAAAAATTGGAACC  900
               ||||||||||||||||||||||||||||||||||||||||||||||||||||||||||||
Sbjct  876222  ATCTTTACTACCAAGACGATAAATGCGTCGGAAAAGTTAAACTGCGAAAAAATTGGAACC  876163

Query  901     GGTACGCTTATATAGAAGATATCGCCGTATGTAAGGATTTCAGGGGGCAAGGCATAGGCA  960
               ||||||||||||||||||||||||||||||||||||||||||||||||||||||||||||
Sbjct  876162  GGTACGCTTATATAGAAGATATCGCCGTATGTAAGGATTTCAGGGGGCAAGGCATAGGCA  876103

Query  961     GCGCGCTTATCAATATATCTATAGAATGGGCAAAGCATAAAAACTTGCATGGACTAATGC  1020
               ||||||||||||||||||||||||||||||||||||||||||||||||||||||||||||
Sbjct  876102  GCGCGCTTATCAATATATCTATAGAATGGGCAAAGCATAAAAACTTGCATGGACTAATGC  876043

Query  1021    TTGAAACCCAGGACAATAACCTTATAGCTTGTAAATTCTATCATAATTGTGGTTTCAAAA  1080
               ||||||||||||||||||||||||||||||||||||||||||||||||||||||||||||
Sbjct  876042  TTGAAACCCAGGACAATAACCTTATAGCTTGTAAATTCTATCATAATTGTGGTTTCAAAA  875983

Query  1081    TCGGCTCCGTCGATACTATGTTATACGCCAACTTTGAAAACAACTTTGAAAAAGCTGTTT  1140
               ||||||||||||||||||||||||||||||||||||||||||||||||||||||||||||
Sbjct  875982  TCGGCTCCGTCGATACTATGTTATACGCCAACTTTGAAAACAACTTTGAAAAAGCTGTTT  875923

Query  1141    TCTGGTATTTAAGGTTTTAGAATGCAAGGAACAGTGAATTGGAGTTCGTCTTGTTATAAT  1200
               ||||||||||||||||||||||||||||||||||||||||||||||||||||||||||||
Sbjct  875922  TCTGGTATTTAAGGTTTTAGAATGCAAGGAACAGTGAATTGGAGTTCGTCTTGTTATAAT  875863

Query  1201    TAGCTTCTTGGGGTATCTTTAAATACTGTAGAAAAGAGGAAGGAAATAATAAATGGCTAA  1260
               ||||||||||||||||||||||||||||||||||||||||||||||||||||||||||||
Sbjct  875862  TAGCTTCTTGGGGTATCTTTAAATACTGTAGAAAAGAGGAAGGAAATAATAAATGGCTAA  875803

Query  1261    AATGAGAATATCACCGGAATTGAAAAAACTGATCGAAAAATACCGCTGCGTAAAAGATAC  1320
               ||||||||||||||||||||||||||||||||||||||||||||||||||||||||||||
Sbjct  875802  AATGAGAATATCACCGGAATTGAAAAAACTGATCGAAAAATACCGCTGCGTAAAAGATAC  875743

Query  1321    GGAAGGAATGTCTCCTGCTAAGGTATATAAGCTGGTGGGAGAAAATGAAAACCTATATTT  1380
               ||||||||||||||||||||||||||||||||||||||||||||||||||||||||||||
Sbjct  875742  GGAAGGAATGTCTCCTGCTAAGGTATATAAGCTGGTGGGAGAAAATGAAAACCTATATTT  875683

Query  1381    AAAAATGACGGACAGCCGGTATAAAGGGACCACCTATGATGTGGAACGGGAAAAGGACAT  1440
               ||||||||||||||||||||||||||||||||||||||||||||||||||||||||||||
Sbjct  875682  AAAAATGACGGACAGCCGGTATAAAGGGACCACCTATGATGTGGAACGGGAAAAGGACAT  875623

Query  1441    GATGCTATGGCTGGAAGGAAAGCTGCCTGTTCCAAAGGTCCTGCACTTTGAACGGCATGA  1500
               ||||||||||||||||||||||||||||||||||||||||||||||||||||||||||||
Sbjct  875622  GATGCTATGGCTGGAAGGAAAGCTGCCTGTTCCAAAGGTCCTGCACTTTGAACGGCATGA  875563

Query  1501    TGGCTGGAGCAATCTGCTCATGAGTGAGGCCGATGGCGTCCTTTGCTCGGAAGAGTATGA  1560
               ||||||||||||||||||||||||||||||||||||||||||||||||||||||||||||
Sbjct  875562  TGGCTGGAGCAATCTGCTCATGAGTGAGGCCGATGGCGTCCTTTGCTCGGAAGAGTATGA  875503

Query  1561    AGATGAACAAAGCCCTGAAAAGATTATCGAGCTGTATGCGGAGTGCATCAGGCTCTTTCA  1620
               ||||||||||||||||||||||||||||||||||||||||||||||||||||||||||||
Sbjct  875502  AGATGAACAAAGCCCTGAAAAGATTATCGAGCTGTATGCGGAGTGCATCAGGCTCTTTCA  875443

Query  1621    CTCCATCGACATATCGGATTGTCCCTATACGAATAGCTTAGACAGCCGCTTAGCCGAATT  1680
               ||||||||||||||||||||||||||||||||||||||||||||||||||||||||||||
Sbjct  875442  CTCCATCGACATATCGGATTGTCCCTATACGAATAGCTTAGACAGCCGCTTAGCCGAATT  875383

Query  1681    GGATTACTTACTGAATAACGATCTGGCCGATGTGGATTGCGAAAACTGGGAAGAAGACAC  1740
               ||||||||||||||||||||||||||||||||||||||||||||||||||||||||||||
Sbjct  875382  GGATTACTTACTGAATAACGATCTGGCCGATGTGGATTGCGAAAACTGGGAAGAAGACAC  875323

Query  1741    TCCATTTAAAGATCCGCGCGAGCTGTATGATTTTTTAAAGACGGAAAAGCCCGAAGAGGA  1800
               ||||||||||||||||||||||||||||||||||||||||||||||||||||||||||||
Sbjct  875322  TCCATTTAAAGATCCGCGCGAGCTGTATGATTTTTTAAAGACGGAAAAGCCCGAAGAGGA  875263

Query  1801    ACTTGTCTTTTCCCACGGCGACCTGGGAGACAGCAACATCTTTGTGAAAGATGGCAAAGT  1860
               ||||||||||||||||||||||||||||||||||||||||||||||||||||||||||||
Sbjct  875262  ACTTGTCTTTTCCCACGGCGACCTGGGAGACAGCAACATCTTTGTGAAAGATGGCAAAGT  875203

Query  1861    AAGTGGCTTTATTGATCTTGGGAGAAGCGGCAGGGCGGACAAGTGGTATGACATTGCCTT  1920
               ||||||||||||||||||||||||||||||||||||||||||||||||||||||||||||
Sbjct  875202  AAGTGGCTTTATTGATCTTGGGAGAAGCGGCAGGGCGGACAAGTGGTATGACATTGCCTT  875143

Query  1921    CTGCGTCCGGTCGATCAGGGAGGATATCGGGGAAGAACAGTATGTCGAGCTATTTTTTGA  1980
               ||||||||||||||||||||||||||||||||||||||||||||||||||||||||||||
Sbjct  875142  CTGCGTCCGGTCGATCAGGGAGGATATCGGGGAAGAACAGTATGTCGAGCTATTTTTTGA  875083

Query  1981    CTTACTGGGGATCAAGCCTGATTGGGAGAAAATAAAATATTATATTTTACTGGATGAATT  2040
               ||||||||||||||||||||||||||||||||||||||||||||||||||||||||||||
Sbjct  875082  CTTACTGGGGATCAAGCCTGATTGGGAGAAAATAAAATATTATATTTTACTGGATGAATT  875023

Query  2041    GTTTTAG  2047
               |||||||
Sbjct  875022  GTTTTAG  875016


Range 2: 871101 to 871229

Score:239 bits(129), Expect:1e-57, 
Identities:129/129(100%),  Gaps:0/129(0%), Strand: Plus/Minus

Query  4       AATCAAGGTAGAATTATTGTAATCACAGGTGCGCCGGGGACAGGAAAAACTACAACGGCA  63
               ||||||||||||||||||||||||||||||||||||||||||||||||||||||||||||
Sbjct  871229  AATCAAGGTAGAATTATTGTAATCACAGGTGCGCCGGGGACAGGAAAAACTACAACGGCA  871170

Query  64      TCTGCTGTTGCAAAAGAATCAGATTTGGAAAAGTCTGTGCATATGCACACAGATGACTTT  123
               ||||||||||||||||||||||||||||||||||||||||||||||||||||||||||||
Sbjct  871169  TCTGCTGTTGCAAAAGAATCAGATTTGGAAAAGTCTGTGCATATGCACACAGATGACTTT  871110

Query  124     TATCATTAT  132
               |||||||||
Sbjct  871109  TATCATTAT  871101


>Streptococcus pyogenes strain NGAS322, complete genome
Sequence ID: CP010449.1 Length: 1950469
Range 1: 1167253 to 1169299

Score:3759 bits(2035), Expect:0.0, 
Identities:2043/2047(99%),  Gaps:0/2047(0%), Strand: Plus/Minus

Query  1        ATGAATCAAGGTAGAATTATTGTAATCACAGGTGCGCCGGGGACAGGAAAAACTACAACG  60
                ||||||||||||||||||||||||||||||||||||||||||||||||||||||||||||
Sbjct  1169299  ATGAATCAAGGTAGAATTATTGTAATCACAGGTGCGCCGGGGACAGGAAAAACTACAACG  1169240

Query  61       GCATCTGCTGTTGCAAAAGAATCAGATTTGGAAAAGTCTGTGCATATGCACACAGATGAC  120
                ||||||||||||||||||||||||||||||||||||||||||||||||||||||||||||
Sbjct  1169239  GCATCTGCTGTTGCAAAAGAATCAGATTTGGAAAAGTCTGTGCATATGCACACAGATGAC  1169180

Query  121      TTTTATCATTATCATGTAAGAAAGCCAAGCGCAAGGGAGTATGATGATTGCTGCAATGAA  180
                ||||||||||||||||||||||||||||||||||||||||||||||||||||||||||||
Sbjct  1169179  TTTTATCATTATCATGTAAGAAAGCCAAGCGCAAGGGAGTATGATGATTGCTGCAATGAA  1169120

Query  181      TTTTGGAATGTAACACCTTATGTTATTAAAGGATTGTGCCGTAAGGAAATTTTATTTGCT  240
                ||||||||||||||||||||||||||||||||||||||||||||||||||||||||||||
Sbjct  1169119  TTTTGGAATGTAACACCTTATGTTATTAAAGGATTGTGCCGTAAGGAAATTTTATTTGCT  1169060

Query  241      ATTGATCATTTTAATCAGATTGTTCGCCATGAGCTGCTGAGAATGATATCATGGAAGGTC  300
                ||||||||||||||||||||||||||||||||||||||||||||||||||||||||||||
Sbjct  1169059  ATTGATCATTTTAATCAGATTGTTCGCCATGAGCTGCTGAGAATGATATCATGGAAGGTC  1169000

Query  301      GGCATCGAAACAGGCTTTAAATTAAGTGTAGGCAAGAACTATAAGTTTATTGAAAGGTAT  360
                ||||||||||||||||||||||||||||||||||||||||||||||||||||||||||||
Sbjct  1168999  GGCATCGAAACAGGCTTTAAATTAAGTGTAGGCAAGAACTATAAGTTTATTGAAAGGTAT  1168940

Query  361      ATATCCGAGGATTTGTGGGAGAAACTTTTGTCCACCTACCGGATGGATTCCTATGAAAAC  420
                ||||||||||||||||||||||||||||||||||||||||||||||||||||||||||||
Sbjct  1168939  ATATCCGAGGATTTGTGGGAGAAACTTTTGTCCACCTACCGGATGGATTCCTATGAAAAC  1168880

Query  421      ATATGGGAAGCATTATTTCTATGCCATCAATTGTTCAGGGCGGTATCCGGTGAGGTGGCG  480
                ||||||||||||||||||||||||||||||||||||||||||||||||||||||||||||
Sbjct  1168879  ATATGGGAAGCATTATTTCTATGCCATCAATTGTTCAGGGCGGTATCCGGTGAGGTGGCG  1168820

Query  481      GAAAGGCTTCATTATGCCTATCCGGAGTATGATAGGAATATAACAAAATATACCAGGGAC  540
                ||||||||||||||||||||||||||||||||||||||||||||||||||||||||||||
Sbjct  1168819  GAAAGGCTTCATTATGCCTATCCGGAGTATGATAGGAATATAACAAAATATACCAGGGAC  1168760

Query  541      ATGTATAAAAAATACACTGGTAAAACCGGCTGCCTGGATAGCACATATGCCGCTGATATA  600
                ||||||||||||||||||||||||||||||||||||||||||||||||||||||||||||
Sbjct  1168759  ATGTATAAAAAATACACTGGTAAAACCGGCTGCCTGGATAGCACATATGCCGCTGATATA  1168700

Query  601      GAAGAGAGGCGGGAACAGTGATTACAGAAATGAAAGCAGGGCACCTGAAAGATATCGATA  660
                ||||||||||||||||||||||||||||||||||||||||||||||||||||||||||||
Sbjct  1168699  GAAGAGAGGCGGGAACAGTGATTACAGAAATGAAAGCAGGGCACCTGAAAGATATCGATA  1168640

Query  661      AACCCAGCGAACCATTTGAGGTGATAGGTAAGATTATACCGAGGTATGAAAACGAGAATT  720
                ||||||||||||||||||||||||||||||||||||||||||||||||||||||||||||
Sbjct  1168639  AACCCAGCGAACCATTTGAGGTGATAGGTAAGATTATACCGAGGTATGAAAACGAGAATT  1168580

Query  721      GGACCTTTACAGAATTACTCTATGAAGCGCCATATTTAAAAAGCTACCAAGACAAAGAGG  780
                ||||||||||||||||||||||||||||||||||||||||||||||||||||| ||||||
Sbjct  1168579  GGACCTTTACAGAATTACTCTATGAAGCGCCATATTTAAAAAGCTACCAAGACGAAGAGG  1168520

Query  781      ATGAAGAGGATGAGGAGGCAGATTGCCTTGAATATATTGACAATACTGATAAGATAATAT  840
                ||||||||||||||||||||||||||||||||||||||||||||||||||||||||||||
Sbjct  1168519  ATGAAGAGGATGAGGAGGCAGATTGCCTTGAATATATTGACAATACTGATAAGATAATAT  1168460

Query  841      ATCTTTACTACCAAGACGATAAATGCGTCGGAAAAGTTAAACTGCGAAAAAATTGGAACC  900
                ||||||||||||||||||||||||||||||||||||||||||||||||||||||||||||
Sbjct  1168459  ATCTTTACTACCAAGACGATAAATGCGTCGGAAAAGTTAAACTGCGAAAAAATTGGAACC  1168400

Query  901      GGTACGCTTATATAGAAGATATCGCCGTATGTAAGGATTTCAGGGGGCAAGGCATAGGCA  960
                ||||||||||||||||||||||||||||||||||||||||||||||||||||||||||||
Sbjct  1168399  GGTACGCTTATATAGAAGATATCGCCGTATGTAAGGATTTCAGGGGGCAAGGCATAGGCA  1168340

Query  961      GCGCGCTTATCAATATATCTATAGAATGGGCAAAGCATAAAAACTTGCATGGACTAATGC  1020
                ||||||||||||||||||||||||||||||||||||||||||||||||||||||||||||
Sbjct  1168339  GCGCGCTTATCAATATATCTATAGAATGGGCAAAGCATAAAAACTTGCATGGACTAATGC  1168280

Query  1021     TTGAAACCCAGGACAATAACCTTATAGCTTGTAAATTCTATCATAATTGTGGTTTCAAAA  1080
                ||||||||||||||||||||||||||||||||||||||||||||||||||||||||||||
Sbjct  1168279  TTGAAACCCAGGACAATAACCTTATAGCTTGTAAATTCTATCATAATTGTGGTTTCAAAA  1168220

Query  1081     TCGGCTCCGTCGATACTATGTTATACGCCAACTTTGAAAACAACTTTGAAAAAGCTGTTT  1140
                ||||||||||||||||||||||||||||||||||||||||||||||||||||||||||||
Sbjct  1168219  TCGGCTCCGTCGATACTATGTTATACGCCAACTTTGAAAACAACTTTGAAAAAGCTGTTT  1168160

Query  1141     TCTGGTATTTAAGGTTTTAGAATGCAAGGAACAGTGAATTGGAGTTCGTCTTGTTATAAT  1200
                ||||||||||||| ||||||||||||||||||||||||||||||||||||||||||||||
Sbjct  1168159  TCTGGTATTTAAGTTTTTAGAATGCAAGGAACAGTGAATTGGAGTTCGTCTTGTTATAAT  1168100

Query  1201     TAGCTTCTTGGGGTATCTTTAAATACTGTAGAAAAGAGGAAGGAAATAATAAATGGCTAA  1260
                ||||||||||||||||||||||||||||||||||||||||||||||||||||||||||||
Sbjct  1168099  TAGCTTCTTGGGGTATCTTTAAATACTGTAGAAAAGAGGAAGGAAATAATAAATGGCTAA  1168040

Query  1261     AATGAGAATATCACCGGAATTGAAAAAACTGATCGAAAAATACCGCTGCGTAAAAGATAC  1320
                ||||||||||||||||||||||||||||||||||||||||||||||||||||||||||||
Sbjct  1168039  AATGAGAATATCACCGGAATTGAAAAAACTGATCGAAAAATACCGCTGCGTAAAAGATAC  1167980

Query  1321     GGAAGGAATGTCTCCTGCTAAGGTATATAAGCTGGTGGGAGAAAATGAAAACCTATATTT  1380
                ||||||||||||||||||||||||||||||||||||||||||||||||||||||||||||
Sbjct  1167979  GGAAGGAATGTCTCCTGCTAAGGTATATAAGCTGGTGGGAGAAAATGAAAACCTATATTT  1167920

Query  1381     AAAAATGACGGACAGCCGGTATAAAGGGACCACCTATGATGTGGAACGGGAAAAGGACAT  1440
                |||||||||||||||||||||||||||||||||||||||||||||||| |||||||||||
Sbjct  1167919  AAAAATGACGGACAGCCGGTATAAAGGGACCACCTATGATGTGGAACGAGAAAAGGACAT  1167860

Query  1441     GATGCTATGGCTGGAAGGAAAGCTGCCTGTTCCAAAGGTCCTGCACTTTGAACGGCATGA  1500
                ||||||||||||||||||||||||||||||||||||||||||||||||||||||||||||
Sbjct  1167859  GATGCTATGGCTGGAAGGAAAGCTGCCTGTTCCAAAGGTCCTGCACTTTGAACGGCATGA  1167800

Query  1501     TGGCTGGAGCAATCTGCTCATGAGTGAGGCCGATGGCGTCCTTTGCTCGGAAGAGTATGA  1560
                ||||||||||||||||||||||||||||||||||||||||||||||||||||||||||||
Sbjct  1167799  TGGCTGGAGCAATCTGCTCATGAGTGAGGCCGATGGCGTCCTTTGCTCGGAAGAGTATGA  1167740

Query  1561     AGATGAACAAAGCCCTGAAAAGATTATCGAGCTGTATGCGGAGTGCATCAGGCTCTTTCA  1620
                ||||||||||||||||||||||||||||||||||||||||||||||||||||||||||||
Sbjct  1167739  AGATGAACAAAGCCCTGAAAAGATTATCGAGCTGTATGCGGAGTGCATCAGGCTCTTTCA  1167680

Query  1621     CTCCATCGACATATCGGATTGTCCCTATACGAATAGCTTAGACAGCCGCTTAGCCGAATT  1680
                ||||||||||||||||||||||||||||||||||||||||||||||||||||||||||||
Sbjct  1167679  CTCCATCGACATATCGGATTGTCCCTATACGAATAGCTTAGACAGCCGCTTAGCCGAATT  1167620

Query  1681     GGATTACTTACTGAATAACGATCTGGCCGATGTGGATTGCGAAAACTGGGAAGAAGACAC  1740
                ||||||||||||||||||||||||||||||||||||||||||||||||||||||||||||
Sbjct  1167619  GGATTACTTACTGAATAACGATCTGGCCGATGTGGATTGCGAAAACTGGGAAGAAGACAC  1167560

Query  1741     TCCATTTAAAGATCCGCGCGAGCTGTATGATTTTTTAAAGACGGAAAAGCCCGAAGAGGA  1800
                ||||||||||||||||||||||||||||||||||||||||||||||||||||||||||||
Sbjct  1167559  TCCATTTAAAGATCCGCGCGAGCTGTATGATTTTTTAAAGACGGAAAAGCCCGAAGAGGA  1167500

Query  1801     ACTTGTCTTTTCCCACGGCGACCTGGGAGACAGCAACATCTTTGTGAAAGATGGCAAAGT  1860
                ||||||||||||||||||||||||||||||||||||||||||||||||||||||||||||
Sbjct  1167499  ACTTGTCTTTTCCCACGGCGACCTGGGAGACAGCAACATCTTTGTGAAAGATGGCAAAGT  1167440

Query  1861     AAGTGGCTTTATTGATCTTGGGAGAAGCGGCAGGGCGGACAAGTGGTATGACATTGCCTT  1920
                ||||||||||||||||||||||||||||||||||||||||||||||||||||||||||||
Sbjct  1167439  AAGTGGCTTTATTGATCTTGGGAGAAGCGGCAGGGCGGACAAGTGGTATGACATTGCCTT  1167380

Query  1921     CTGCGTCCGGTCGATCAGGGAGGATATCGGGGAAGAACAGTATGTCGAGCTATTTTTTGA  1980
                ||||||||| ||||||||||||||||||||||||||||||||||||||||||||||||||
Sbjct  1167379  CTGCGTCCGCTCGATCAGGGAGGATATCGGGGAAGAACAGTATGTCGAGCTATTTTTTGA  1167320

Query  1981     CTTACTGGGGATCAAGCCTGATTGGGAGAAAATAAAATATTATATTTTACTGGATGAATT  2040
                ||||||||||||||||||||||||||||||||||||||||||||||||||||||||||||
Sbjct  1167319  CTTACTGGGGATCAAGCCTGATTGGGAGAAAATAAAATATTATATTTTACTGGATGAATT  1167260

Query  2041     GTTTTAG  2047
                |||||||
Sbjct  1167259  GTTTTAG  1167253


Range 2: 1165384 to 1165512

Score:239 bits(129), Expect:1e-57, 
Identities:129/129(100%),  Gaps:0/129(0%), Strand: Plus/Minus

Query  4        AATCAAGGTAGAATTATTGTAATCACAGGTGCGCCGGGGACAGGAAAAACTACAACGGCA  63
                ||||||||||||||||||||||||||||||||||||||||||||||||||||||||||||
Sbjct  1165512  AATCAAGGTAGAATTATTGTAATCACAGGTGCGCCGGGGACAGGAAAAACTACAACGGCA  1165453

Query  64       TCTGCTGTTGCAAAAGAATCAGATTTGGAAAAGTCTGTGCATATGCACACAGATGACTTT  123
                ||||||||||||||||||||||||||||||||||||||||||||||||||||||||||||
Sbjct  1165452  TCTGCTGTTGCAAAAGAATCAGATTTGGAAAAGTCTGTGCATATGCACACAGATGACTTT  1165393

Query  124      TATCATTAT  132
                |||||||||
Sbjct  1165392  TATCATTAT  1165384


>Campylobacter jejuni strain 100 chromosome
Sequence ID: CP023446.1 Length: 1766193
Range 1: 1716070 to 1718116

Score:3736 bits(2023), Expect:0.0, 
Identities:2039/2047(99%),  Gaps:0/2047(0%), Strand: Plus/Plus

Query  1        ATGAATCAAGGTAGAATTATTGTAATCACAGGTGCGCCGGGGACAGGAAAAACTACAACG  60
                ||||||||||| ||||||||||| || |||||  | ||||||||||||||||| ||||||
Sbjct  1716070  ATGAATCAAGGAAGAATTATTGTGATTACAGGCTCACCGGGGACAGGAAAAACAACAACG  1716129

Query  61       GCATCTGCTGTTGCAAAAGAATCAGATTTGGAAAAGTCTGTGCATATGCACACAGATGAC  120
                ||||||||||||||||||||||||||||||||||||||||||||||||||||||||||||
Sbjct  1716130  GCATCTGCTGTTGCAAAAGAATCAGATTTGGAAAAGTCTGTGCATATGCACACAGATGAC  1716189

Query  121      TTTTATCATTATCATGTAAGAAAGCCAAGCGCAAGGGAGTATGATGATTGCTGCAATGAA  180
                ||||||||||||||||||||||||||||||||||||||||||||||||||||||||||||
Sbjct  1716190  TTTTATCATTATCATGTAAGAAAGCCAAGCGCAAGGGAGTATGATGATTGCTGCAATGAA  1716249

Query  181      TTTTGGAATGTAACACCTTATGTTATTAAAGGATTGTGCCGTAAGGAAATTTTATTTGCT  240
                ||||||||||||||||||||||||||||||||||||||||||||||||||||||||||||
Sbjct  1716250  TTTTGGAATGTAACACCTTATGTTATTAAAGGATTGTGCCGTAAGGAAATTTTATTTGCT  1716309

Query  241      ATTGATCATTTTAATCAGATTGTTCGCCATGAGCTGCTGAGAATGATATCATGGAAGGTC  300
                ||||||||||||||||||||||||||||||||||||||||||||||||||||||||||||
Sbjct  1716310  ATTGATCATTTTAATCAGATTGTTCGCCATGAGCTGCTGAGAATGATATCATGGAAGGTC  1716369

Query  301      GGCATCGAAACAGGCTTTAAATTAAGTGTAGGCAAGAACTATAAGTTTATTGAAAGGTAT  360
                ||||||||||||||||||||||||||||||||||||||||||||||||||||||||||||
Sbjct  1716370  GGCATCGAAACAGGCTTTAAATTAAGTGTAGGCAAGAACTATAAGTTTATTGAAAGGTAT  1716429

Query  361      ATATCCGAGGATTTGTGGGAGAAACTTTTGTCCACCTACCGGATGGATTCCTATGAAAAC  420
                ||||||||||||||||||||||||||||||||||||||||||||||||||||||||||||
Sbjct  1716430  ATATCCGAGGATTTGTGGGAGAAACTTTTGTCCACCTACCGGATGGATTCCTATGAAAAC  1716489

Query  421      ATATGGGAAGCATTATTTCTATGCCATCAATTGTTCAGGGCGGTATCCGGTGAGGTGGCG  480
                ||||||||||||||||||||||||||||||||||||||||||||||||||||||||||||
Sbjct  1716490  ATATGGGAAGCATTATTTCTATGCCATCAATTGTTCAGGGCGGTATCCGGTGAGGTGGCG  1716549

Query  481      GAAAGGCTTCATTATGCCTATCCGGAGTATGATAGGAATATAACAAAATATACCAGGGAC  540
                ||||||||||||||||||||||||||||||||||||||||||||||||||||||||||||
Sbjct  1716550  GAAAGGCTTCATTATGCCTATCCGGAGTATGATAGGAATATAACAAAATATACCAGGGAC  1716609

Query  541      ATGTATAAAAAATACACTGGTAAAACCGGCTGCCTGGATAGCACATATGCCGCTGATATA  600
                ||||||||||||||||||||||||||||||||||||||||||||||||||||||||||||
Sbjct  1716610  ATGTATAAAAAATACACTGGTAAAACCGGCTGCCTGGATAGCACATATGCCGCTGATATA  1716669

Query  601      GAAGAGAGGCGGGAACAGTGATTACAGAAATGAAAGCAGGGCACCTGAAAGATATCGATA  660
                ||||||||||||||||||||||||||||||||||||||||||||||||||||||||||||
Sbjct  1716670  GAAGAGAGGCGGGAACAGTGATTACAGAAATGAAAGCAGGGCACCTGAAAGATATCGATA  1716729

Query  661      AACCCAGCGAACCATTTGAGGTGATAGGTAAGATTATACCGAGGTATGAAAACGAGAATT  720
                ||||||||||||||||||||||||||||||||||||||||||||||||||||||||||||
Sbjct  1716730  AACCCAGCGAACCATTTGAGGTGATAGGTAAGATTATACCGAGGTATGAAAACGAGAATT  1716789

Query  721      GGACCTTTACAGAATTACTCTATGAAGCGCCATATTTAAAAAGCTACCAAGACAAAGAGG  780
                ||||||||||||||||||||||||||||||||||||||||||||||||||||| ||||||
Sbjct  1716790  GGACCTTTACAGAATTACTCTATGAAGCGCCATATTTAAAAAGCTACCAAGACGAAGAGG  1716849

Query  781      ATGAAGAGGATGAGGAGGCAGATTGCCTTGAATATATTGACAATACTGATAAGATAATAT  840
                ||||||||||||||||||||||||||||||||||||||||||||||||||||||||||||
Sbjct  1716850  ATGAAGAGGATGAGGAGGCAGATTGCCTTGAATATATTGACAATACTGATAAGATAATAT  1716909

Query  841      ATCTTTACTACCAAGACGATAAATGCGTCGGAAAAGTTAAACTGCGAAAAAATTGGAACC  900
                ||||||||||||||||||||||||||||||||||||||||||||||||||||||||||||
Sbjct  1716910  ATCTTTACTACCAAGACGATAAATGCGTCGGAAAAGTTAAACTGCGAAAAAATTGGAACC  1716969

Query  901      GGTACGCTTATATAGAAGATATCGCCGTATGTAAGGATTTCAGGGGGCAAGGCATAGGCA  960
                ||||||||||||||||||||||||||||||||||||||||||||||||||||||||||||
Sbjct  1716970  GGTACGCTTATATAGAAGATATCGCCGTATGTAAGGATTTCAGGGGGCAAGGCATAGGCA  1717029

Query  961      GCGCGCTTATCAATATATCTATAGAATGGGCAAAGCATAAAAACTTGCATGGACTAATGC  1020
                ||||||||||||||||||||||||||||||||||||||||||||||||||||||||||||
Sbjct  1717030  GCGCGCTTATCAATATATCTATAGAATGGGCAAAGCATAAAAACTTGCATGGACTAATGC  1717089

Query  1021     TTGAAACCCAGGACAATAACCTTATAGCTTGTAAATTCTATCATAATTGTGGTTTCAAAA  1080
                ||||||||||||||||||||||||||||||||||||||||||||||||||||||||||||
Sbjct  1717090  TTGAAACCCAGGACAATAACCTTATAGCTTGTAAATTCTATCATAATTGTGGTTTCAAAA  1717149

Query  1081     TCGGCTCCGTCGATACTATGTTATACGCCAACTTTGAAAACAACTTTGAAAAAGCTGTTT  1140
                ||||||||||||||||||||||||||||||||||||||||||||||||||||||||||||
Sbjct  1717150  TCGGCTCCGTCGATACTATGTTATACGCCAACTTTGAAAACAACTTTGAAAAAGCTGTTT  1717209

Query  1141     TCTGGTATTTAAGGTTTTAGAATGCAAGGAACAGTGAATTGGAGTTCGTCTTGTTATAAT  1200
                ||||||||||||||||||||||||||||||||||||||||||||||||||||||||||||
Sbjct  1717210  TCTGGTATTTAAGGTTTTAGAATGCAAGGAACAGTGAATTGGAGTTCGTCTTGTTATAAT  1717269

Query  1201     TAGCTTCTTGGGGTATCTTTAAATACTGTAGAAAAGAGGAAGGAAATAATAAATGGCTAA  1260
                ||||||||||||||||||||||||||||||||||||||||||||||||||||||||||||
Sbjct  1717270  TAGCTTCTTGGGGTATCTTTAAATACTGTAGAAAAGAGGAAGGAAATAATAAATGGCTAA  1717329

Query  1261     AATGAGAATATCACCGGAATTGAAAAAACTGATCGAAAAATACCGCTGCGTAAAAGATAC  1320
                ||||||||||||||||||||||||||||||||||||||||||||||||||||||||||||
Sbjct  1717330  AATGAGAATATCACCGGAATTGAAAAAACTGATCGAAAAATACCGCTGCGTAAAAGATAC  1717389

Query  1321     GGAAGGAATGTCTCCTGCTAAGGTATATAAGCTGGTGGGAGAAAATGAAAACCTATATTT  1380
                ||||||||||||||||||||||||||||||||||||||||||||||||||||||||||||
Sbjct  1717390  GGAAGGAATGTCTCCTGCTAAGGTATATAAGCTGGTGGGAGAAAATGAAAACCTATATTT  1717449

Query  1381     AAAAATGACGGACAGCCGGTATAAAGGGACCACCTATGATGTGGAACGGGAAAAGGACAT  1440
                ||||||||||||||||||||||||||||||||||||||||||||||||||||||||||||
Sbjct  1717450  AAAAATGACGGACAGCCGGTATAAAGGGACCACCTATGATGTGGAACGGGAAAAGGACAT  1717509

Query  1441     GATGCTATGGCTGGAAGGAAAGCTGCCTGTTCCAAAGGTCCTGCACTTTGAACGGCATGA  1500
                ||||||||||||||||||||||||||||||||||||||||||||||||||||||||||||
Sbjct  1717510  GATGCTATGGCTGGAAGGAAAGCTGCCTGTTCCAAAGGTCCTGCACTTTGAACGGCATGA  1717569

Query  1501     TGGCTGGAGCAATCTGCTCATGAGTGAGGCCGATGGCGTCCTTTGCTCGGAAGAGTATGA  1560
                ||||||||||||||||||||||||||||||||||||||||||||||||||||||||||||
Sbjct  1717570  TGGCTGGAGCAATCTGCTCATGAGTGAGGCCGATGGCGTCCTTTGCTCGGAAGAGTATGA  1717629

Query  1561     AGATGAACAAAGCCCTGAAAAGATTATCGAGCTGTATGCGGAGTGCATCAGGCTCTTTCA  1620
                ||||||||||||||||||||||||||||||||||||||||||||||||||||||||||||
Sbjct  1717630  AGATGAACAAAGCCCTGAAAAGATTATCGAGCTGTATGCGGAGTGCATCAGGCTCTTTCA  1717689

Query  1621     CTCCATCGACATATCGGATTGTCCCTATACGAATAGCTTAGACAGCCGCTTAGCCGAATT  1680
                ||||||||||||||||||||||||||||||||||||||||||||||||||||||||||||
Sbjct  1717690  CTCCATCGACATATCGGATTGTCCCTATACGAATAGCTTAGACAGCCGCTTAGCCGAATT  1717749

Query  1681     GGATTACTTACTGAATAACGATCTGGCCGATGTGGATTGCGAAAACTGGGAAGAAGACAC  1740
                ||||||||||||||||||||||||||||||||||||||||||||||||||||||||||||
Sbjct  1717750  GGATTACTTACTGAATAACGATCTGGCCGATGTGGATTGCGAAAACTGGGAAGAAGACAC  1717809

Query  1741     TCCATTTAAAGATCCGCGCGAGCTGTATGATTTTTTAAAGACGGAAAAGCCCGAAGAGGA  1800
                ||||||||||||||||||||||||||||||||||||||||||||||||||||||||||||
Sbjct  1717810  TCCATTTAAAGATCCGCGCGAGCTGTATGATTTTTTAAAGACGGAAAAGCCCGAAGAGGA  1717869

Query  1801     ACTTGTCTTTTCCCACGGCGACCTGGGAGACAGCAACATCTTTGTGAAAGATGGCAAAGT  1860
                ||||||||||||||||||||||||||||||||||||||||||||||||||||||||||||
Sbjct  1717870  ACTTGTCTTTTCCCACGGCGACCTGGGAGACAGCAACATCTTTGTGAAAGATGGCAAAGT  1717929

Query  1861     AAGTGGCTTTATTGATCTTGGGAGAAGCGGCAGGGCGGACAAGTGGTATGACATTGCCTT  1920
                ||||||||||||||||||||||||||||||||||||||||||||||||||||||||||||
Sbjct  1717930  AAGTGGCTTTATTGATCTTGGGAGAAGCGGCAGGGCGGACAAGTGGTATGACATTGCCTT  1717989

Query  1921     CTGCGTCCGGTCGATCAGGGAGGATATCGGGGAAGAACAGTATGTCGAGCTATTTTTTGA  1980
                ||||||||||||||||||||||||||||||||||||||||||||||||||||||||||||
Sbjct  1717990  CTGCGTCCGGTCGATCAGGGAGGATATCGGGGAAGAACAGTATGTCGAGCTATTTTTTGA  1718049

Query  1981     CTTACTGGGGATCAAGCCTGATTGGGAGAAAATAAAATATTATATTTTACTGGATGAATT  2040
                ||||||||||||||||||||||||||||||||||||||||||||||||||||||||||||
Sbjct  1718050  CTTACTGGGGATCAAGCCTGATTGGGAGAAAATAAAATATTATATTTTACTGGATGAATT  1718109

Query  2041     GTTTTAG  2047
                |||||||
Sbjct  1718110  GTTTTAG  1718116


>Campylobacter coli strain SX81 aadE-sat4-aphA-3 gene cluster, complete sequence
Sequence ID: JQ655275.1 Length: 15316
Range 1: 3390 to 5331

Score:3581 bits(1939), Expect:0.0, 
Identities:1941/1942(99%),  Gaps:0/1942(0%), Strand: Plus/Plus

Query  106   ATGCACACAGATGACTTTTATCATTATCATGTAAGAAAGCCAAGCGCAAGGGAGTATGAT  165
             ||||||||||||||||||||||||||||||||||||||||||||||||||||||||||||
Sbjct  3390  ATGCACACAGATGACTTTTATCATTATCATGTAAGAAAGCCAAGCGCAAGGGAGTATGAT  3449

Query  166   GATTGCTGCAATGAATTTTGGAATGTAACACCTTATGTTATTAAAGGATTGTGCCGTAAG  225
             ||||||||||||||||||||||||||||||||||||||||||||||||||||||||||||
Sbjct  3450  GATTGCTGCAATGAATTTTGGAATGTAACACCTTATGTTATTAAAGGATTGTGCCGTAAG  3509

Query  226   GAAATTTTATTTGCTATTGATCATTTTAATCAGATTGTTCGCCATGAGCTGCTGAGAATG  285
             ||||||||||||||||||||||||||||||||||||||||||||||||||||||||||||
Sbjct  3510  GAAATTTTATTTGCTATTGATCATTTTAATCAGATTGTTCGCCATGAGCTGCTGAGAATG  3569

Query  286   ATATCATGGAAGGTCGGCATCGAAACAGGCTTTAAATTAAGTGTAGGCAAGAACTATAAG  345
             ||||||||||||||||||||||||||||||||||||||||||||||||||||||||||||
Sbjct  3570  ATATCATGGAAGGTCGGCATCGAAACAGGCTTTAAATTAAGTGTAGGCAAGAACTATAAG  3629

Query  346   TTTATTGAAAGGTATATATCCGAGGATTTGTGGGAGAAACTTTTGTCCACCTACCGGATG  405
             ||||||||||||||||||||||||||||||||||||||||||||||||||||||||||||
Sbjct  3630  TTTATTGAAAGGTATATATCCGAGGATTTGTGGGAGAAACTTTTGTCCACCTACCGGATG  3689

Query  406   GATTCCTATGAAAACATATGGGAAGCATTATTTCTATGCCATCAATTGTTCAGGGCGGTA  465
             ||||||||||||||||||||||||||||||||||||||||||||||||||||||||||||
Sbjct  3690  GATTCCTATGAAAACATATGGGAAGCATTATTTCTATGCCATCAATTGTTCAGGGCGGTA  3749

Query  466   TCCGGTGAGGTGGCGGAAAGGCTTCATTATGCCTATCCGGAGTATGATAGGAATATAACA  525
             ||||||||||||||||||||||||||||||||||||||||||||||||||||||||||||
Sbjct  3750  TCCGGTGAGGTGGCGGAAAGGCTTCATTATGCCTATCCGGAGTATGATAGGAATATAACA  3809

Query  526   AAATATACCAGGGACATGTATAAAAAATACACTGGTAAAACCGGCTGCCTGGATAGCACA  585
             ||||||||||||||||||||||||||||||||||||||||||||||||||||||||||||
Sbjct  3810  AAATATACCAGGGACATGTATAAAAAATACACTGGTAAAACCGGCTGCCTGGATAGCACA  3869

Query  586   TATGCCGCTGATATAGAAGAGAGGCGGGAACAGTGATTACAGAAATGAAAGCAGGGCACC  645
             ||||||||||||||||||||||||||||||||||||||||||||||||||||||||||||
Sbjct  3870  TATGCCGCTGATATAGAAGAGAGGCGGGAACAGTGATTACAGAAATGAAAGCAGGGCACC  3929

Query  646   TGAAAGATATCGATAAACCCAGCGAACCATTTGAGGTGATAGGTAAGATTATACCGAGGT  705
             ||||||||||||||||||||||||||||||||||||||||||||||||||||||||||||
Sbjct  3930  TGAAAGATATCGATAAACCCAGCGAACCATTTGAGGTGATAGGTAAGATTATACCGAGGT  3989

Query  706   ATGAAAACGAGAATTGGACCTTTACAGAATTACTCTATGAAGCGCCATATTTAAAAAGCT  765
             ||||||||||||||||||||||||||||||||||||||||||||||||||||||||||||
Sbjct  3990  ATGAAAACGAGAATTGGACCTTTACAGAATTACTCTATGAAGCGCCATATTTAAAAAGCT  4049

Query  766   ACCAAGACAAAGAGGATGAAGAGGATGAGGAGGCAGATTGCCTTGAATATATTGACAATA  825
             |||||||| |||||||||||||||||||||||||||||||||||||||||||||||||||
Sbjct  4050  ACCAAGACGAAGAGGATGAAGAGGATGAGGAGGCAGATTGCCTTGAATATATTGACAATA  4109

Query  826   CTGATAAGATAATATATCTTTACTACCAAGACGATAAATGCGTCGGAAAAGTTAAACTGC  885
             ||||||||||||||||||||||||||||||||||||||||||||||||||||||||||||
Sbjct  4110  CTGATAAGATAATATATCTTTACTACCAAGACGATAAATGCGTCGGAAAAGTTAAACTGC  4169

Query  886   GAAAAAATTGGAACCGGTACGCTTATATAGAAGATATCGCCGTATGTAAGGATTTCAGGG  945
             ||||||||||||||||||||||||||||||||||||||||||||||||||||||||||||
Sbjct  4170  GAAAAAATTGGAACCGGTACGCTTATATAGAAGATATCGCCGTATGTAAGGATTTCAGGG  4229

Query  946   GGCAAGGCATAGGCAGCGCGCTTATCAATATATCTATAGAATGGGCAAAGCATAAAAACT  1005
             ||||||||||||||||||||||||||||||||||||||||||||||||||||||||||||
Sbjct  4230  GGCAAGGCATAGGCAGCGCGCTTATCAATATATCTATAGAATGGGCAAAGCATAAAAACT  4289

Query  1006  TGCATGGACTAATGCTTGAAACCCAGGACAATAACCTTATAGCTTGTAAATTCTATCATA  1065
             ||||||||||||||||||||||||||||||||||||||||||||||||||||||||||||
Sbjct  4290  TGCATGGACTAATGCTTGAAACCCAGGACAATAACCTTATAGCTTGTAAATTCTATCATA  4349

Query  1066  ATTGTGGTTTCAAAATCGGCTCCGTCGATACTATGTTATACGCCAACTTTGAAAACAACT  1125
             ||||||||||||||||||||||||||||||||||||||||||||||||||||||||||||
Sbjct  4350  ATTGTGGTTTCAAAATCGGCTCCGTCGATACTATGTTATACGCCAACTTTGAAAACAACT  4409

Query  1126  TTGAAAAAGCTGTTTTCTGGTATTTAAGGTTTTAGAATGCAAGGAACAGTGAATTGGAGT  1185
             ||||||||||||||||||||||||||||||||||||||||||||||||||||||||||||
Sbjct  4410  TTGAAAAAGCTGTTTTCTGGTATTTAAGGTTTTAGAATGCAAGGAACAGTGAATTGGAGT  4469

Query  1186  TCGTCTTGTTATAATTAGCTTCTTGGGGTATCTTTAAATACTGTAGAAAAGAGGAAGGAA  1245
             ||||||||||||||||||||||||||||||||||||||||||||||||||||||||||||
Sbjct  4470  TCGTCTTGTTATAATTAGCTTCTTGGGGTATCTTTAAATACTGTAGAAAAGAGGAAGGAA  4529

Query  1246  ATAATAAATGGCTAAAATGAGAATATCACCGGAATTGAAAAAACTGATCGAAAAATACCG  1305
             ||||||||||||||||||||||||||||||||||||||||||||||||||||||||||||
Sbjct  4530  ATAATAAATGGCTAAAATGAGAATATCACCGGAATTGAAAAAACTGATCGAAAAATACCG  4589

Query  1306  CTGCGTAAAAGATACGGAAGGAATGTCTCCTGCTAAGGTATATAAGCTGGTGGGAGAAAA  1365
             ||||||||||||||||||||||||||||||||||||||||||||||||||||||||||||
Sbjct  4590  CTGCGTAAAAGATACGGAAGGAATGTCTCCTGCTAAGGTATATAAGCTGGTGGGAGAAAA  4649

Query  1366  TGAAAACCTATATTTAAAAATGACGGACAGCCGGTATAAAGGGACCACCTATGATGTGGA  1425
             ||||||||||||||||||||||||||||||||||||||||||||||||||||||||||||
Sbjct  4650  TGAAAACCTATATTTAAAAATGACGGACAGCCGGTATAAAGGGACCACCTATGATGTGGA  4709

Query  1426  ACGGGAAAAGGACATGATGCTATGGCTGGAAGGAAAGCTGCCTGTTCCAAAGGTCCTGCA  1485
             ||||||||||||||||||||||||||||||||||||||||||||||||||||||||||||
Sbjct  4710  ACGGGAAAAGGACATGATGCTATGGCTGGAAGGAAAGCTGCCTGTTCCAAAGGTCCTGCA  4769

Query  1486  CTTTGAACGGCATGATGGCTGGAGCAATCTGCTCATGAGTGAGGCCGATGGCGTCCTTTG  1545
             ||||||||||||||||||||||||||||||||||||||||||||||||||||||||||||
Sbjct  4770  CTTTGAACGGCATGATGGCTGGAGCAATCTGCTCATGAGTGAGGCCGATGGCGTCCTTTG  4829

Query  1546  CTCGGAAGAGTATGAAGATGAACAAAGCCCTGAAAAGATTATCGAGCTGTATGCGGAGTG  1605
             ||||||||||||||||||||||||||||||||||||||||||||||||||||||||||||
Sbjct  4830  CTCGGAAGAGTATGAAGATGAACAAAGCCCTGAAAAGATTATCGAGCTGTATGCGGAGTG  4889

Query  1606  CATCAGGCTCTTTCACTCCATCGACATATCGGATTGTCCCTATACGAATAGCTTAGACAG  1665
             ||||||||||||||||||||||||||||||||||||||||||||||||||||||||||||
Sbjct  4890  CATCAGGCTCTTTCACTCCATCGACATATCGGATTGTCCCTATACGAATAGCTTAGACAG  4949

Query  1666  CCGCTTAGCCGAATTGGATTACTTACTGAATAACGATCTGGCCGATGTGGATTGCGAAAA  1725
             ||||||||||||||||||||||||||||||||||||||||||||||||||||||||||||
Sbjct  4950  CCGCTTAGCCGAATTGGATTACTTACTGAATAACGATCTGGCCGATGTGGATTGCGAAAA  5009

Query  1726  CTGGGAAGAAGACACTCCATTTAAAGATCCGCGCGAGCTGTATGATTTTTTAAAGACGGA  1785
             ||||||||||||||||||||||||||||||||||||||||||||||||||||||||||||
Sbjct  5010  CTGGGAAGAAGACACTCCATTTAAAGATCCGCGCGAGCTGTATGATTTTTTAAAGACGGA  5069

Query  1786  AAAGCCCGAAGAGGAACTTGTCTTTTCCCACGGCGACCTGGGAGACAGCAACATCTTTGT  1845
             ||||||||||||||||||||||||||||||||||||||||||||||||||||||||||||
Sbjct  5070  AAAGCCCGAAGAGGAACTTGTCTTTTCCCACGGCGACCTGGGAGACAGCAACATCTTTGT  5129

Query  1846  GAAAGATGGCAAAGTAAGTGGCTTTATTGATCTTGGGAGAAGCGGCAGGGCGGACAAGTG  1905
             ||||||||||||||||||||||||||||||||||||||||||||||||||||||||||||
Sbjct  5130  GAAAGATGGCAAAGTAAGTGGCTTTATTGATCTTGGGAGAAGCGGCAGGGCGGACAAGTG  5189

Query  1906  GTATGACATTGCCTTCTGCGTCCGGTCGATCAGGGAGGATATCGGGGAAGAACAGTATGT  1965
             ||||||||||||||||||||||||||||||||||||||||||||||||||||||||||||
Sbjct  5190  GTATGACATTGCCTTCTGCGTCCGGTCGATCAGGGAGGATATCGGGGAAGAACAGTATGT  5249

Query  1966  CGAGCTATTTTTTGACTTACTGGGGATCAAGCCTGATTGGGAGAAAATAAAATATTATAT  2025
             ||||||||||||||||||||||||||||||||||||||||||||||||||||||||||||
Sbjct  5250  CGAGCTATTTTTTGACTTACTGGGGATCAAGCCTGATTGGGAGAAAATAAAATATTATAT  5309

Query  2026  TTTACTGGATGAATTGTTTTAG  2047
             ||||||||||||||||||||||
Sbjct  5310  TTTACTGGATGAATTGTTTTAG  5331


Range 2: 7527 to 7658

Score:244 bits(132), Expect:2e-59, 
Identities:132/132(100%),  Gaps:0/132(0%), Strand: Plus/Plus

Query  1     ATGAATCAAGGTAGAATTATTGTAATCACAGGTGCGCCGGGGACAGGAAAAACTACAACG  60
             ||||||||||||||||||||||||||||||||||||||||||||||||||||||||||||
Sbjct  7527  ATGAATCAAGGTAGAATTATTGTAATCACAGGTGCGCCGGGGACAGGAAAAACTACAACG  7586

Query  61    GCATCTGCTGTTGCAAAAGAATCAGATTTGGAAAAGTCTGTGCATATGCACACAGATGAC  120
             ||||||||||||||||||||||||||||||||||||||||||||||||||||||||||||
Sbjct  7587  GCATCTGCTGTTGCAAAAGAATCAGATTTGGAAAAGTCTGTGCATATGCACACAGATGAC  7646

Query  121   TTTTATCATTAT  132
             ||||||||||||
Sbjct  7647  TTTTATCATTAT  7658


>Campylobacter coli strain R19.1157 chromosome, complete genome
Sequence ID: CP076513.1 Length: 1811840
Range 1: 1524162 to 1526081

Score:3541 bits(1917), Expect:0.0, 
Identities:1919/1920(99%),  Gaps:0/1920(0%), Strand: Plus/Minus

Query  128      ATTATCATGTAAGAAAGCCAAGCGCAAGGGAGTATGATGATTGCTGCAATGAATTTTGGA  187
                ||||||||||||||||||||||||||||||||||||||||||||||||||||||||||||
Sbjct  1526081  ATTATCATGTAAGAAAGCCAAGCGCAAGGGAGTATGATGATTGCTGCAATGAATTTTGGA  1526022

Query  188      ATGTAACACCTTATGTTATTAAAGGATTGTGCCGTAAGGAAATTTTATTTGCTATTGATC  247
                ||||||||||||||||||||||||||||||||||||||||||||||||||||||||||||
Sbjct  1526021  ATGTAACACCTTATGTTATTAAAGGATTGTGCCGTAAGGAAATTTTATTTGCTATTGATC  1525962

Query  248      ATTTTAATCAGATTGTTCGCCATGAGCTGCTGAGAATGATATCATGGAAGGTCGGCATCG  307
                ||||||||||||||||||||||||||||||||||||||||||||||||||||||||||||
Sbjct  1525961  ATTTTAATCAGATTGTTCGCCATGAGCTGCTGAGAATGATATCATGGAAGGTCGGCATCG  1525902

Query  308      AAACAGGCTTTAAATTAAGTGTAGGCAAGAACTATAAGTTTATTGAAAGGTATATATCCG  367
                ||||||||||||||||||||||||||||||||||||||||||||||||||||||||||||
Sbjct  1525901  AAACAGGCTTTAAATTAAGTGTAGGCAAGAACTATAAGTTTATTGAAAGGTATATATCCG  1525842

Query  368      AGGATTTGTGGGAGAAACTTTTGTCCACCTACCGGATGGATTCCTATGAAAACATATGGG  427
                ||||||||||||||||||||||||||||||||||||||||||||||||||||||||||||
Sbjct  1525841  AGGATTTGTGGGAGAAACTTTTGTCCACCTACCGGATGGATTCCTATGAAAACATATGGG  1525782

Query  428      AAGCATTATTTCTATGCCATCAATTGTTCAGGGCGGTATCCGGTGAGGTGGCGGAAAGGC  487
                ||||||||||||||||||||||||||||||||||||||||||||||||||||||||||||
Sbjct  1525781  AAGCATTATTTCTATGCCATCAATTGTTCAGGGCGGTATCCGGTGAGGTGGCGGAAAGGC  1525722

Query  488      TTCATTATGCCTATCCGGAGTATGATAGGAATATAACAAAATATACCAGGGACATGTATA  547
                ||||||||||||||||||||||||||||||||||||||||||||||||||||||||||||
Sbjct  1525721  TTCATTATGCCTATCCGGAGTATGATAGGAATATAACAAAATATACCAGGGACATGTATA  1525662

Query  548      AAAAATACACTGGTAAAACCGGCTGCCTGGATAGCACATATGCCGCTGATATAGAAGAGA  607
                ||||||||||||||||||||||||||||||||||||||||||||||||||||||||||||
Sbjct  1525661  AAAAATACACTGGTAAAACCGGCTGCCTGGATAGCACATATGCCGCTGATATAGAAGAGA  1525602

Query  608      GGCGGGAACAGTGATTACAGAAATGAAAGCAGGGCACCTGAAAGATATCGATAAACCCAG  667
                ||||||||||||||||||||||||||||||||||||||||||||||||||||||||||||
Sbjct  1525601  GGCGGGAACAGTGATTACAGAAATGAAAGCAGGGCACCTGAAAGATATCGATAAACCCAG  1525542

Query  668      CGAACCATTTGAGGTGATAGGTAAGATTATACCGAGGTATGAAAACGAGAATTGGACCTT  727
                ||||||||||||||||||||||||||||||||||||||||||||||||||||||||||||
Sbjct  1525541  CGAACCATTTGAGGTGATAGGTAAGATTATACCGAGGTATGAAAACGAGAATTGGACCTT  1525482

Query  728      TACAGAATTACTCTATGAAGCGCCATATTTAAAAAGCTACCAAGACAAAGAGGATGAAGA  787
                |||||||||||||||||||||||||||||||||||||||||||||| |||||||||||||
Sbjct  1525481  TACAGAATTACTCTATGAAGCGCCATATTTAAAAAGCTACCAAGACGAAGAGGATGAAGA  1525422

Query  788      GGATGAGGAGGCAGATTGCCTTGAATATATTGACAATACTGATAAGATAATATATCTTTA  847
                ||||||||||||||||||||||||||||||||||||||||||||||||||||||||||||
Sbjct  1525421  GGATGAGGAGGCAGATTGCCTTGAATATATTGACAATACTGATAAGATAATATATCTTTA  1525362

Query  848      CTACCAAGACGATAAATGCGTCGGAAAAGTTAAACTGCGAAAAAATTGGAACCGGTACGC  907
                ||||||||||||||||||||||||||||||||||||||||||||||||||||||||||||
Sbjct  1525361  CTACCAAGACGATAAATGCGTCGGAAAAGTTAAACTGCGAAAAAATTGGAACCGGTACGC  1525302

Query  908      TTATATAGAAGATATCGCCGTATGTAAGGATTTCAGGGGGCAAGGCATAGGCAGCGCGCT  967
                ||||||||||||||||||||||||||||||||||||||||||||||||||||||||||||
Sbjct  1525301  TTATATAGAAGATATCGCCGTATGTAAGGATTTCAGGGGGCAAGGCATAGGCAGCGCGCT  1525242

Query  968      TATCAATATATCTATAGAATGGGCAAAGCATAAAAACTTGCATGGACTAATGCTTGAAAC  1027
                ||||||||||||||||||||||||||||||||||||||||||||||||||||||||||||
Sbjct  1525241  TATCAATATATCTATAGAATGGGCAAAGCATAAAAACTTGCATGGACTAATGCTTGAAAC  1525182

Query  1028     CCAGGACAATAACCTTATAGCTTGTAAATTCTATCATAATTGTGGTTTCAAAATCGGCTC  1087
                ||||||||||||||||||||||||||||||||||||||||||||||||||||||||||||
Sbjct  1525181  CCAGGACAATAACCTTATAGCTTGTAAATTCTATCATAATTGTGGTTTCAAAATCGGCTC  1525122

Query  1088     CGTCGATACTATGTTATACGCCAACTTTGAAAACAACTTTGAAAAAGCTGTTTTCTGGTA  1147
                ||||||||||||||||||||||||||||||||||||||||||||||||||||||||||||
Sbjct  1525121  CGTCGATACTATGTTATACGCCAACTTTGAAAACAACTTTGAAAAAGCTGTTTTCTGGTA  1525062

Query  1148     TTTAAGGTTTTAGAATGCAAGGAACAGTGAATTGGAGTTCGTCTTGTTATAATTAGCTTC  1207
                ||||||||||||||||||||||||||||||||||||||||||||||||||||||||||||
Sbjct  1525061  TTTAAGGTTTTAGAATGCAAGGAACAGTGAATTGGAGTTCGTCTTGTTATAATTAGCTTC  1525002

Query  1208     TTGGGGTATCTTTAAATACTGTAGAAAAGAGGAAGGAAATAATAAATGGCTAAAATGAGA  1267
                ||||||||||||||||||||||||||||||||||||||||||||||||||||||||||||
Sbjct  1525001  TTGGGGTATCTTTAAATACTGTAGAAAAGAGGAAGGAAATAATAAATGGCTAAAATGAGA  1524942

Query  1268     ATATCACCGGAATTGAAAAAACTGATCGAAAAATACCGCTGCGTAAAAGATACGGAAGGA  1327
                ||||||||||||||||||||||||||||||||||||||||||||||||||||||||||||
Sbjct  1524941  ATATCACCGGAATTGAAAAAACTGATCGAAAAATACCGCTGCGTAAAAGATACGGAAGGA  1524882

Query  1328     ATGTCTCCTGCTAAGGTATATAAGCTGGTGGGAGAAAATGAAAACCTATATTTAAAAATG  1387
                ||||||||||||||||||||||||||||||||||||||||||||||||||||||||||||
Sbjct  1524881  ATGTCTCCTGCTAAGGTATATAAGCTGGTGGGAGAAAATGAAAACCTATATTTAAAAATG  1524822

Query  1388     ACGGACAGCCGGTATAAAGGGACCACCTATGATGTGGAACGGGAAAAGGACATGATGCTA  1447
                ||||||||||||||||||||||||||||||||||||||||||||||||||||||||||||
Sbjct  1524821  ACGGACAGCCGGTATAAAGGGACCACCTATGATGTGGAACGGGAAAAGGACATGATGCTA  1524762

Query  1448     TGGCTGGAAGGAAAGCTGCCTGTTCCAAAGGTCCTGCACTTTGAACGGCATGATGGCTGG  1507
                ||||||||||||||||||||||||||||||||||||||||||||||||||||||||||||
Sbjct  1524761  TGGCTGGAAGGAAAGCTGCCTGTTCCAAAGGTCCTGCACTTTGAACGGCATGATGGCTGG  1524702

Query  1508     AGCAATCTGCTCATGAGTGAGGCCGATGGCGTCCTTTGCTCGGAAGAGTATGAAGATGAA  1567
                ||||||||||||||||||||||||||||||||||||||||||||||||||||||||||||
Sbjct  1524701  AGCAATCTGCTCATGAGTGAGGCCGATGGCGTCCTTTGCTCGGAAGAGTATGAAGATGAA  1524642

Query  1568     CAAAGCCCTGAAAAGATTATCGAGCTGTATGCGGAGTGCATCAGGCTCTTTCACTCCATC  1627
                ||||||||||||||||||||||||||||||||||||||||||||||||||||||||||||
Sbjct  1524641  CAAAGCCCTGAAAAGATTATCGAGCTGTATGCGGAGTGCATCAGGCTCTTTCACTCCATC  1524582

Query  1628     GACATATCGGATTGTCCCTATACGAATAGCTTAGACAGCCGCTTAGCCGAATTGGATTAC  1687
                ||||||||||||||||||||||||||||||||||||||||||||||||||||||||||||
Sbjct  1524581  GACATATCGGATTGTCCCTATACGAATAGCTTAGACAGCCGCTTAGCCGAATTGGATTAC  1524522

Query  1688     TTACTGAATAACGATCTGGCCGATGTGGATTGCGAAAACTGGGAAGAAGACACTCCATTT  1747
                ||||||||||||||||||||||||||||||||||||||||||||||||||||||||||||
Sbjct  1524521  TTACTGAATAACGATCTGGCCGATGTGGATTGCGAAAACTGGGAAGAAGACACTCCATTT  1524462

Query  1748     AAAGATCCGCGCGAGCTGTATGATTTTTTAAAGACGGAAAAGCCCGAAGAGGAACTTGTC  1807
                ||||||||||||||||||||||||||||||||||||||||||||||||||||||||||||
Sbjct  1524461  AAAGATCCGCGCGAGCTGTATGATTTTTTAAAGACGGAAAAGCCCGAAGAGGAACTTGTC  1524402

Query  1808     TTTTCCCACGGCGACCTGGGAGACAGCAACATCTTTGTGAAAGATGGCAAAGTAAGTGGC  1867
                ||||||||||||||||||||||||||||||||||||||||||||||||||||||||||||
Sbjct  1524401  TTTTCCCACGGCGACCTGGGAGACAGCAACATCTTTGTGAAAGATGGCAAAGTAAGTGGC  1524342

Query  1868     TTTATTGATCTTGGGAGAAGCGGCAGGGCGGACAAGTGGTATGACATTGCCTTCTGCGTC  1927
                ||||||||||||||||||||||||||||||||||||||||||||||||||||||||||||
Sbjct  1524341  TTTATTGATCTTGGGAGAAGCGGCAGGGCGGACAAGTGGTATGACATTGCCTTCTGCGTC  1524282

Query  1928     CGGTCGATCAGGGAGGATATCGGGGAAGAACAGTATGTCGAGCTATTTTTTGACTTACTG  1987
                ||||||||||||||||||||||||||||||||||||||||||||||||||||||||||||
Sbjct  1524281  CGGTCGATCAGGGAGGATATCGGGGAAGAACAGTATGTCGAGCTATTTTTTGACTTACTG  1524222

Query  1988     GGGATCAAGCCTGATTGGGAGAAAATAAAATATTATATTTTACTGGATGAATTGTTTTAG  2047
                ||||||||||||||||||||||||||||||||||||||||||||||||||||||||||||
Sbjct  1524221  GGGATCAAGCCTGATTGGGAGAAAATAAAATATTATATTTTACTGGATGAATTGTTTTAG  1524162


Range 2: 1521836 to 1521967

Score:244 bits(132), Expect:2e-59, 
Identities:132/132(100%),  Gaps:0/132(0%), Strand: Plus/Minus

Query  1        ATGAATCAAGGTAGAATTATTGTAATCACAGGTGCGCCGGGGACAGGAAAAACTACAACG  60
                ||||||||||||||||||||||||||||||||||||||||||||||||||||||||||||
Sbjct  1521967  ATGAATCAAGGTAGAATTATTGTAATCACAGGTGCGCCGGGGACAGGAAAAACTACAACG  1521908

Query  61       GCATCTGCTGTTGCAAAAGAATCAGATTTGGAAAAGTCTGTGCATATGCACACAGATGAC  120
                ||||||||||||||||||||||||||||||||||||||||||||||||||||||||||||
Sbjct  1521907  GCATCTGCTGTTGCAAAAGAATCAGATTTGGAAAAGTCTGTGCATATGCACACAGATGAC  1521848

Query  121      TTTTATCATTAT  132
                ||||||||||||
Sbjct  1521847  TTTTATCATTAT  1521836


>Campylobacter coli strain R18.1828 chromosome, complete genome
Sequence ID: CP076509.1 Length: 1726629
Range 1: 306292 to 308211

Score:3541 bits(1917), Expect:0.0, 
Identities:1919/1920(99%),  Gaps:0/1920(0%), Strand: Plus/Plus

Query  128     ATTATCATGTAAGAAAGCCAAGCGCAAGGGAGTATGATGATTGCTGCAATGAATTTTGGA  187
               ||||||||||||||||||||||||||||||||||||||||||||||||||||||||||||
Sbjct  306292  ATTATCATGTAAGAAAGCCAAGCGCAAGGGAGTATGATGATTGCTGCAATGAATTTTGGA  306351

Query  188     ATGTAACACCTTATGTTATTAAAGGATTGTGCCGTAAGGAAATTTTATTTGCTATTGATC  247
               ||||||||||||||||||||||||||||||||||||||||||||||||||||||||||||
Sbjct  306352  ATGTAACACCTTATGTTATTAAAGGATTGTGCCGTAAGGAAATTTTATTTGCTATTGATC  306411

Query  248     ATTTTAATCAGATTGTTCGCCATGAGCTGCTGAGAATGATATCATGGAAGGTCGGCATCG  307
               ||||||||||||||||||||||||||||||||||||||||||||||||||||||||||||
Sbjct  306412  ATTTTAATCAGATTGTTCGCCATGAGCTGCTGAGAATGATATCATGGAAGGTCGGCATCG  306471

Query  308     AAACAGGCTTTAAATTAAGTGTAGGCAAGAACTATAAGTTTATTGAAAGGTATATATCCG  367
               ||||||||||||||||||||||||||||||||||||||||||||||||||||||||||||
Sbjct  306472  AAACAGGCTTTAAATTAAGTGTAGGCAAGAACTATAAGTTTATTGAAAGGTATATATCCG  306531

Query  368     AGGATTTGTGGGAGAAACTTTTGTCCACCTACCGGATGGATTCCTATGAAAACATATGGG  427
               ||||||||||||||||||||||||||||||||||||||||||||||||||||||||||||
Sbjct  306532  AGGATTTGTGGGAGAAACTTTTGTCCACCTACCGGATGGATTCCTATGAAAACATATGGG  306591

Query  428     AAGCATTATTTCTATGCCATCAATTGTTCAGGGCGGTATCCGGTGAGGTGGCGGAAAGGC  487
               ||||||||||||||||||||||||||||||||||||||||||||||||||||||||||||
Sbjct  306592  AAGCATTATTTCTATGCCATCAATTGTTCAGGGCGGTATCCGGTGAGGTGGCGGAAAGGC  306651

Query  488     TTCATTATGCCTATCCGGAGTATGATAGGAATATAACAAAATATACCAGGGACATGTATA  547
               ||||||||||||||||||||||||||||||||||||||||||||||||||||||||||||
Sbjct  306652  TTCATTATGCCTATCCGGAGTATGATAGGAATATAACAAAATATACCAGGGACATGTATA  306711

Query  548     AAAAATACACTGGTAAAACCGGCTGCCTGGATAGCACATATGCCGCTGATATAGAAGAGA  607
               ||||||||||||||||||||||||||||||||||||||||||||||||||||||||||||
Sbjct  306712  AAAAATACACTGGTAAAACCGGCTGCCTGGATAGCACATATGCCGCTGATATAGAAGAGA  306771

Query  608     GGCGGGAACAGTGATTACAGAAATGAAAGCAGGGCACCTGAAAGATATCGATAAACCCAG  667
               ||||||||||||||||||||||||||||||||||||||||||||||||||||||||||||
Sbjct  306772  GGCGGGAACAGTGATTACAGAAATGAAAGCAGGGCACCTGAAAGATATCGATAAACCCAG  306831

Query  668     CGAACCATTTGAGGTGATAGGTAAGATTATACCGAGGTATGAAAACGAGAATTGGACCTT  727
               ||||||||||||||||||||||||||||||||||||||||||||||||||||||||||||
Sbjct  306832  CGAACCATTTGAGGTGATAGGTAAGATTATACCGAGGTATGAAAACGAGAATTGGACCTT  306891

Query  728     TACAGAATTACTCTATGAAGCGCCATATTTAAAAAGCTACCAAGACAAAGAGGATGAAGA  787
               |||||||||||||||||||||||||||||||||||||||||||||| |||||||||||||
Sbjct  306892  TACAGAATTACTCTATGAAGCGCCATATTTAAAAAGCTACCAAGACGAAGAGGATGAAGA  306951

Query  788     GGATGAGGAGGCAGATTGCCTTGAATATATTGACAATACTGATAAGATAATATATCTTTA  847
               ||||||||||||||||||||||||||||||||||||||||||||||||||||||||||||
Sbjct  306952  GGATGAGGAGGCAGATTGCCTTGAATATATTGACAATACTGATAAGATAATATATCTTTA  307011

Query  848     CTACCAAGACGATAAATGCGTCGGAAAAGTTAAACTGCGAAAAAATTGGAACCGGTACGC  907
               ||||||||||||||||||||||||||||||||||||||||||||||||||||||||||||
Sbjct  307012  CTACCAAGACGATAAATGCGTCGGAAAAGTTAAACTGCGAAAAAATTGGAACCGGTACGC  307071

Query  908     TTATATAGAAGATATCGCCGTATGTAAGGATTTCAGGGGGCAAGGCATAGGCAGCGCGCT  967
               ||||||||||||||||||||||||||||||||||||||||||||||||||||||||||||
Sbjct  307072  TTATATAGAAGATATCGCCGTATGTAAGGATTTCAGGGGGCAAGGCATAGGCAGCGCGCT  307131

Query  968     TATCAATATATCTATAGAATGGGCAAAGCATAAAAACTTGCATGGACTAATGCTTGAAAC  1027
               ||||||||||||||||||||||||||||||||||||||||||||||||||||||||||||
Sbjct  307132  TATCAATATATCTATAGAATGGGCAAAGCATAAAAACTTGCATGGACTAATGCTTGAAAC  307191

Query  1028    CCAGGACAATAACCTTATAGCTTGTAAATTCTATCATAATTGTGGTTTCAAAATCGGCTC  1087
               ||||||||||||||||||||||||||||||||||||||||||||||||||||||||||||
Sbjct  307192  CCAGGACAATAACCTTATAGCTTGTAAATTCTATCATAATTGTGGTTTCAAAATCGGCTC  307251

Query  1088    CGTCGATACTATGTTATACGCCAACTTTGAAAACAACTTTGAAAAAGCTGTTTTCTGGTA  1147
               ||||||||||||||||||||||||||||||||||||||||||||||||||||||||||||
Sbjct  307252  CGTCGATACTATGTTATACGCCAACTTTGAAAACAACTTTGAAAAAGCTGTTTTCTGGTA  307311

Query  1148    TTTAAGGTTTTAGAATGCAAGGAACAGTGAATTGGAGTTCGTCTTGTTATAATTAGCTTC  1207
               ||||||||||||||||||||||||||||||||||||||||||||||||||||||||||||
Sbjct  307312  TTTAAGGTTTTAGAATGCAAGGAACAGTGAATTGGAGTTCGTCTTGTTATAATTAGCTTC  307371

Query  1208    TTGGGGTATCTTTAAATACTGTAGAAAAGAGGAAGGAAATAATAAATGGCTAAAATGAGA  1267
               ||||||||||||||||||||||||||||||||||||||||||||||||||||||||||||
Sbjct  307372  TTGGGGTATCTTTAAATACTGTAGAAAAGAGGAAGGAAATAATAAATGGCTAAAATGAGA  307431

Query  1268    ATATCACCGGAATTGAAAAAACTGATCGAAAAATACCGCTGCGTAAAAGATACGGAAGGA  1327
               ||||||||||||||||||||||||||||||||||||||||||||||||||||||||||||
Sbjct  307432  ATATCACCGGAATTGAAAAAACTGATCGAAAAATACCGCTGCGTAAAAGATACGGAAGGA  307491

Query  1328    ATGTCTCCTGCTAAGGTATATAAGCTGGTGGGAGAAAATGAAAACCTATATTTAAAAATG  1387
               ||||||||||||||||||||||||||||||||||||||||||||||||||||||||||||
Sbjct  307492  ATGTCTCCTGCTAAGGTATATAAGCTGGTGGGAGAAAATGAAAACCTATATTTAAAAATG  307551

Query  1388    ACGGACAGCCGGTATAAAGGGACCACCTATGATGTGGAACGGGAAAAGGACATGATGCTA  1447
               ||||||||||||||||||||||||||||||||||||||||||||||||||||||||||||
Sbjct  307552  ACGGACAGCCGGTATAAAGGGACCACCTATGATGTGGAACGGGAAAAGGACATGATGCTA  307611

Query  1448    TGGCTGGAAGGAAAGCTGCCTGTTCCAAAGGTCCTGCACTTTGAACGGCATGATGGCTGG  1507
               ||||||||||||||||||||||||||||||||||||||||||||||||||||||||||||
Sbjct  307612  TGGCTGGAAGGAAAGCTGCCTGTTCCAAAGGTCCTGCACTTTGAACGGCATGATGGCTGG  307671

Query  1508    AGCAATCTGCTCATGAGTGAGGCCGATGGCGTCCTTTGCTCGGAAGAGTATGAAGATGAA  1567
               ||||||||||||||||||||||||||||||||||||||||||||||||||||||||||||
Sbjct  307672  AGCAATCTGCTCATGAGTGAGGCCGATGGCGTCCTTTGCTCGGAAGAGTATGAAGATGAA  307731

Query  1568    CAAAGCCCTGAAAAGATTATCGAGCTGTATGCGGAGTGCATCAGGCTCTTTCACTCCATC  1627
               ||||||||||||||||||||||||||||||||||||||||||||||||||||||||||||
Sbjct  307732  CAAAGCCCTGAAAAGATTATCGAGCTGTATGCGGAGTGCATCAGGCTCTTTCACTCCATC  307791

Query  1628    GACATATCGGATTGTCCCTATACGAATAGCTTAGACAGCCGCTTAGCCGAATTGGATTAC  1687
               ||||||||||||||||||||||||||||||||||||||||||||||||||||||||||||
Sbjct  307792  GACATATCGGATTGTCCCTATACGAATAGCTTAGACAGCCGCTTAGCCGAATTGGATTAC  307851

Query  1688    TTACTGAATAACGATCTGGCCGATGTGGATTGCGAAAACTGGGAAGAAGACACTCCATTT  1747
               ||||||||||||||||||||||||||||||||||||||||||||||||||||||||||||
Sbjct  307852  TTACTGAATAACGATCTGGCCGATGTGGATTGCGAAAACTGGGAAGAAGACACTCCATTT  307911

Query  1748    AAAGATCCGCGCGAGCTGTATGATTTTTTAAAGACGGAAAAGCCCGAAGAGGAACTTGTC  1807
               ||||||||||||||||||||||||||||||||||||||||||||||||||||||||||||
Sbjct  307912  AAAGATCCGCGCGAGCTGTATGATTTTTTAAAGACGGAAAAGCCCGAAGAGGAACTTGTC  307971

Query  1808    TTTTCCCACGGCGACCTGGGAGACAGCAACATCTTTGTGAAAGATGGCAAAGTAAGTGGC  1867
               ||||||||||||||||||||||||||||||||||||||||||||||||||||||||||||
Sbjct  307972  TTTTCCCACGGCGACCTGGGAGACAGCAACATCTTTGTGAAAGATGGCAAAGTAAGTGGC  308031

Query  1868    TTTATTGATCTTGGGAGAAGCGGCAGGGCGGACAAGTGGTATGACATTGCCTTCTGCGTC  1927
               ||||||||||||||||||||||||||||||||||||||||||||||||||||||||||||
Sbjct  308032  TTTATTGATCTTGGGAGAAGCGGCAGGGCGGACAAGTGGTATGACATTGCCTTCTGCGTC  308091

Query  1928    CGGTCGATCAGGGAGGATATCGGGGAAGAACAGTATGTCGAGCTATTTTTTGACTTACTG  1987
               ||||||||||||||||||||||||||||||||||||||||||||||||||||||||||||
Sbjct  308092  CGGTCGATCAGGGAGGATATCGGGGAAGAACAGTATGTCGAGCTATTTTTTGACTTACTG  308151

Query  1988    GGGATCAAGCCTGATTGGGAGAAAATAAAATATTATATTTTACTGGATGAATTGTTTTAG  2047
               ||||||||||||||||||||||||||||||||||||||||||||||||||||||||||||
Sbjct  308152  GGGATCAAGCCTGATTGGGAGAAAATAAAATATTATATTTTACTGGATGAATTGTTTTAG  308211


Range 2: 311440 to 311570

Score:154 bits(83), Expect:4e-32, 
Identities:115/131(88%),  Gaps:0/131(0%), Strand: Plus/Plus

Query  1       ATGAATCAAGGTAGAATTATTGTAATCACAGGTGCGCCGGGGACAGGAAAAACTACAACG  60
               ||||||||||| ||||||||||| || |||||  | ||||||||||||||||| ||||| 
Sbjct  311440  ATGAATCAAGGAAGAATTATTGTGATTACAGGCTCACCGGGGACAGGAAAAACAACAACT  311499

Query  61      GCATCTGCTGTTGCAAAAGAATCAGATTTGGAAAAGTCTGTGCATATGCACACAGATGAC  120
               || ||   ||| ||||| ||||||||||||||||||||||||||||||||||| ||||||
Sbjct  311500  GCGTCAATTGTCGCAAAGGAATCAGATTTGGAAAAGTCTGTGCATATGCACACCGATGAC  311559

Query  121     TTTTATCATTA  131
               |||| ||||||
Sbjct  311560  TTTTTTCATTA  311570


Range 3: 309761 to 309891

Score:143 bits(77), Expect:9e-29, 
Identities:113/131(86%),  Gaps:0/131(0%), Strand: Plus/Plus

Query  1       ATGAATCAAGGTAGAATTATTGTAATCACAGGTGCGCCGGGGACAGGAAAAACTACAACG  60
               ||||||||||||||||||||||||||||||||| ||||||| |||||||| || ||||| 
Sbjct  309761  ATGAATCAAGGTAGAATTATTGTAATCACAGGTTCGCCGGGAACAGGAAAGACAACAACT  309820

Query  61      GCATCTGCTGTTGCAAAAGAATCAGATTTGGAAAAGTCTGTGCATATGCACACAGATGAC  120
               || ||   ||| |||||||||||  |  |||| || |||||||||||||||||||| |||
Sbjct  309821  GCGTCGATTGTCGCAAAAGAATCGAACATGGATAAATCTGTGCATATGCACACAGACGAC  309880

Query  121     TTTTATCATTA  131
               |||| ||||||
Sbjct  309881  TTTTTTCATTA  309891


>Campylobacter coli strain CFSAN032805 plasmid p1CFSAN032805, complete sequence
Sequence ID: CP045793.1 Length: 55123
Range 1: 22027 to 24070

Score:3770 bits(2041), Expect:0.0, 
Identities:2043/2044(99%),  Gaps:0/2044(0%), Strand: Plus/Minus

Query  4      AATCAAGGTAGAATTATTGTAATCACAGGTGCGCCGGGGACAGGAAAAACTACAACGGCA  63
              ||||||||||||||||||||||||||||||||||||||||||||||||||||||||||||
Sbjct  24070  AATCAAGGTAGAATTATTGTAATCACAGGTGCGCCGGGGACAGGAAAAACTACAACGGCA  24011

Query  64     TCTGCTGTTGCAAAAGAATCAGATTTGGAAAAGTCTGTGCATATGCACACAGATGACTTT  123
              ||||||||||||||||||||||||||||||||||||||||||||||||||||||||||||
Sbjct  24010  TCTGCTGTTGCAAAAGAATCAGATTTGGAAAAGTCTGTGCATATGCACACAGATGACTTT  23951

Query  124    TATCATTATCATGTAAGAAAGCCAAGCGCAAGGGAGTATGATGATTGCTGCAATGAATTT  183
              ||||||||||||||||||||||||||||||||||||||||||||||||||||||||||||
Sbjct  23950  TATCATTATCATGTAAGAAAGCCAAGCGCAAGGGAGTATGATGATTGCTGCAATGAATTT  23891

Query  184    TGGAATGTAACACCTTATGTTATTAAAGGATTGTGCCGTAAGGAAATTTTATTTGCTATT  243
              ||||||||||||||||||||||||||||||||||||||||||||||||||||||||||||
Sbjct  23890  TGGAATGTAACACCTTATGTTATTAAAGGATTGTGCCGTAAGGAAATTTTATTTGCTATT  23831

Query  244    GATCATTTTAATCAGATTGTTCGCCATGAGCTGCTGAGAATGATATCATGGAAGGTCGGC  303
              ||||||||||||||||||||||||||||||||||||||||||||||||||||||||||||
Sbjct  23830  GATCATTTTAATCAGATTGTTCGCCATGAGCTGCTGAGAATGATATCATGGAAGGTCGGC  23771

Query  304    ATCGAAACAGGCTTTAAATTAAGTGTAGGCAAGAACTATAAGTTTATTGAAAGGTATATA  363
              ||||||||||||||||||||||||||||||||||||||||||||||||||||||||||||
Sbjct  23770  ATCGAAACAGGCTTTAAATTAAGTGTAGGCAAGAACTATAAGTTTATTGAAAGGTATATA  23711

Query  364    TCCGAGGATTTGTGGGAGAAACTTTTGTCCACCTACCGGATGGATTCCTATGAAAACATA  423
              ||||||||||||||||||||||||||||||||||||||||||||||||||||||||||||
Sbjct  23710  TCCGAGGATTTGTGGGAGAAACTTTTGTCCACCTACCGGATGGATTCCTATGAAAACATA  23651

Query  424    TGGGAAGCATTATTTCTATGCCATCAATTGTTCAGGGCGGTATCCGGTGAGGTGGCGGAA  483
              ||||||||||||||||||||||||||||||||||||||||||||||||||||||||||||
Sbjct  23650  TGGGAAGCATTATTTCTATGCCATCAATTGTTCAGGGCGGTATCCGGTGAGGTGGCGGAA  23591

Query  484    AGGCTTCATTATGCCTATCCGGAGTATGATAGGAATATAACAAAATATACCAGGGACATG  543
              ||||||||||||||||||||||||||||||||||||||||||||||||||||||||||||
Sbjct  23590  AGGCTTCATTATGCCTATCCGGAGTATGATAGGAATATAACAAAATATACCAGGGACATG  23531

Query  544    TATAAAAAATACACTGGTAAAACCGGCTGCCTGGATAGCACATATGCCGCTGATATAGAA  603
              ||||||||||||||||||||||||||||||||||||||||||||||||||||||||||||
Sbjct  23530  TATAAAAAATACACTGGTAAAACCGGCTGCCTGGATAGCACATATGCCGCTGATATAGAA  23471

Query  604    GAGAGGCGGGAACAGTGATTACAGAAATGAAAGCAGGGCACCTGAAAGATATCGATAAAC  663
              ||||||||||||||||||||||||||||||||||||||||||||||||||||||||||||
Sbjct  23470  GAGAGGCGGGAACAGTGATTACAGAAATGAAAGCAGGGCACCTGAAAGATATCGATAAAC  23411

Query  664    CCAGCGAACCATTTGAGGTGATAGGTAAGATTATACCGAGGTATGAAAACGAGAATTGGA  723
              ||||||||||||||||||||||||||||||||||||||||||||||||||||||||||||
Sbjct  23410  CCAGCGAACCATTTGAGGTGATAGGTAAGATTATACCGAGGTATGAAAACGAGAATTGGA  23351

Query  724    CCTTTACAGAATTACTCTATGAAGCGCCATATTTAAAAAGCTACCAAGACAAAGAGGATG  783
              |||||||||||||||||||||||||||||||||||||||||||||||||| |||||||||
Sbjct  23350  CCTTTACAGAATTACTCTATGAAGCGCCATATTTAAAAAGCTACCAAGACGAAGAGGATG  23291

Query  784    AAGAGGATGAGGAGGCAGATTGCCTTGAATATATTGACAATACTGATAAGATAATATATC  843
              ||||||||||||||||||||||||||||||||||||||||||||||||||||||||||||
Sbjct  23290  AAGAGGATGAGGAGGCAGATTGCCTTGAATATATTGACAATACTGATAAGATAATATATC  23231

Query  844    TTTACTACCAAGACGATAAATGCGTCGGAAAAGTTAAACTGCGAAAAAATTGGAACCGGT  903
              ||||||||||||||||||||||||||||||||||||||||||||||||||||||||||||
Sbjct  23230  TTTACTACCAAGACGATAAATGCGTCGGAAAAGTTAAACTGCGAAAAAATTGGAACCGGT  23171

Query  904    ACGCTTATATAGAAGATATCGCCGTATGTAAGGATTTCAGGGGGCAAGGCATAGGCAGCG  963
              ||||||||||||||||||||||||||||||||||||||||||||||||||||||||||||
Sbjct  23170  ACGCTTATATAGAAGATATCGCCGTATGTAAGGATTTCAGGGGGCAAGGCATAGGCAGCG  23111

Query  964    CGCTTATCAATATATCTATAGAATGGGCAAAGCATAAAAACTTGCATGGACTAATGCTTG  1023
              ||||||||||||||||||||||||||||||||||||||||||||||||||||||||||||
Sbjct  23110  CGCTTATCAATATATCTATAGAATGGGCAAAGCATAAAAACTTGCATGGACTAATGCTTG  23051

Query  1024   AAACCCAGGACAATAACCTTATAGCTTGTAAATTCTATCATAATTGTGGTTTCAAAATCG  1083
              ||||||||||||||||||||||||||||||||||||||||||||||||||||||||||||
Sbjct  23050  AAACCCAGGACAATAACCTTATAGCTTGTAAATTCTATCATAATTGTGGTTTCAAAATCG  22991

Query  1084   GCTCCGTCGATACTATGTTATACGCCAACTTTGAAAACAACTTTGAAAAAGCTGTTTTCT  1143
              ||||||||||||||||||||||||||||||||||||||||||||||||||||||||||||
Sbjct  22990  GCTCCGTCGATACTATGTTATACGCCAACTTTGAAAACAACTTTGAAAAAGCTGTTTTCT  22931

Query  1144   GGTATTTAAGGTTTTAGAATGCAAGGAACAGTGAATTGGAGTTCGTCTTGTTATAATTAG  1203
              ||||||||||||||||||||||||||||||||||||||||||||||||||||||||||||
Sbjct  22930  GGTATTTAAGGTTTTAGAATGCAAGGAACAGTGAATTGGAGTTCGTCTTGTTATAATTAG  22871

Query  1204   CTTCTTGGGGTATCTTTAAATACTGTAGAAAAGAGGAAGGAAATAATAAATGGCTAAAAT  1263
              ||||||||||||||||||||||||||||||||||||||||||||||||||||||||||||
Sbjct  22870  CTTCTTGGGGTATCTTTAAATACTGTAGAAAAGAGGAAGGAAATAATAAATGGCTAAAAT  22811

Query  1264   GAGAATATCACCGGAATTGAAAAAACTGATCGAAAAATACCGCTGCGTAAAAGATACGGA  1323
              ||||||||||||||||||||||||||||||||||||||||||||||||||||||||||||
Sbjct  22810  GAGAATATCACCGGAATTGAAAAAACTGATCGAAAAATACCGCTGCGTAAAAGATACGGA  22751

Query  1324   AGGAATGTCTCCTGCTAAGGTATATAAGCTGGTGGGAGAAAATGAAAACCTATATTTAAA  1383
              ||||||||||||||||||||||||||||||||||||||||||||||||||||||||||||
Sbjct  22750  AGGAATGTCTCCTGCTAAGGTATATAAGCTGGTGGGAGAAAATGAAAACCTATATTTAAA  22691

Query  1384   AATGACGGACAGCCGGTATAAAGGGACCACCTATGATGTGGAACGGGAAAAGGACATGAT  1443
              ||||||||||||||||||||||||||||||||||||||||||||||||||||||||||||
Sbjct  22690  AATGACGGACAGCCGGTATAAAGGGACCACCTATGATGTGGAACGGGAAAAGGACATGAT  22631

Query  1444   GCTATGGCTGGAAGGAAAGCTGCCTGTTCCAAAGGTCCTGCACTTTGAACGGCATGATGG  1503
              ||||||||||||||||||||||||||||||||||||||||||||||||||||||||||||
Sbjct  22630  GCTATGGCTGGAAGGAAAGCTGCCTGTTCCAAAGGTCCTGCACTTTGAACGGCATGATGG  22571

Query  1504   CTGGAGCAATCTGCTCATGAGTGAGGCCGATGGCGTCCTTTGCTCGGAAGAGTATGAAGA  1563
              ||||||||||||||||||||||||||||||||||||||||||||||||||||||||||||
Sbjct  22570  CTGGAGCAATCTGCTCATGAGTGAGGCCGATGGCGTCCTTTGCTCGGAAGAGTATGAAGA  22511

Query  1564   TGAACAAAGCCCTGAAAAGATTATCGAGCTGTATGCGGAGTGCATCAGGCTCTTTCACTC  1623
              ||||||||||||||||||||||||||||||||||||||||||||||||||||||||||||
Sbjct  22510  TGAACAAAGCCCTGAAAAGATTATCGAGCTGTATGCGGAGTGCATCAGGCTCTTTCACTC  22451

Query  1624   CATCGACATATCGGATTGTCCCTATACGAATAGCTTAGACAGCCGCTTAGCCGAATTGGA  1683
              ||||||||||||||||||||||||||||||||||||||||||||||||||||||||||||
Sbjct  22450  CATCGACATATCGGATTGTCCCTATACGAATAGCTTAGACAGCCGCTTAGCCGAATTGGA  22391

Query  1684   TTACTTACTGAATAACGATCTGGCCGATGTGGATTGCGAAAACTGGGAAGAAGACACTCC  1743
              ||||||||||||||||||||||||||||||||||||||||||||||||||||||||||||
Sbjct  22390  TTACTTACTGAATAACGATCTGGCCGATGTGGATTGCGAAAACTGGGAAGAAGACACTCC  22331

Query  1744   ATTTAAAGATCCGCGCGAGCTGTATGATTTTTTAAAGACGGAAAAGCCCGAAGAGGAACT  1803
              ||||||||||||||||||||||||||||||||||||||||||||||||||||||||||||
Sbjct  22330  ATTTAAAGATCCGCGCGAGCTGTATGATTTTTTAAAGACGGAAAAGCCCGAAGAGGAACT  22271

Query  1804   TGTCTTTTCCCACGGCGACCTGGGAGACAGCAACATCTTTGTGAAAGATGGCAAAGTAAG  1863
              ||||||||||||||||||||||||||||||||||||||||||||||||||||||||||||
Sbjct  22270  TGTCTTTTCCCACGGCGACCTGGGAGACAGCAACATCTTTGTGAAAGATGGCAAAGTAAG  22211

Query  1864   TGGCTTTATTGATCTTGGGAGAAGCGGCAGGGCGGACAAGTGGTATGACATTGCCTTCTG  1923
              ||||||||||||||||||||||||||||||||||||||||||||||||||||||||||||
Sbjct  22210  TGGCTTTATTGATCTTGGGAGAAGCGGCAGGGCGGACAAGTGGTATGACATTGCCTTCTG  22151

Query  1924   CGTCCGGTCGATCAGGGAGGATATCGGGGAAGAACAGTATGTCGAGCTATTTTTTGACTT  1983
              ||||||||||||||||||||||||||||||||||||||||||||||||||||||||||||
Sbjct  22150  CGTCCGGTCGATCAGGGAGGATATCGGGGAAGAACAGTATGTCGAGCTATTTTTTGACTT  22091

Query  1984   ACTGGGGATCAAGCCTGATTGGGAGAAAATAAAATATTATATTTTACTGGATGAATTGTT  2043
              ||||||||||||||||||||||||||||||||||||||||||||||||||||||||||||
Sbjct  22090  ACTGGGGATCAAGCCTGATTGGGAGAAAATAAAATATTATATTTTACTGGATGAATTGTT  22031

Query  2044   TTAG  2047
              ||||
Sbjct  22030  TTAG  22027


>Campylobacter coli strain CFSAN032805 plasmid pCFSAN032805_1, complete sequence
Sequence ID: CP023546.1 Length: 55122
Range 1: 22598 to 24641

Score:3770 bits(2041), Expect:0.0, 
Identities:2043/2044(99%),  Gaps:0/2044(0%), Strand: Plus/Minus

Query  4      AATCAAGGTAGAATTATTGTAATCACAGGTGCGCCGGGGACAGGAAAAACTACAACGGCA  63
              ||||||||||||||||||||||||||||||||||||||||||||||||||||||||||||
Sbjct  24641  AATCAAGGTAGAATTATTGTAATCACAGGTGCGCCGGGGACAGGAAAAACTACAACGGCA  24582

Query  64     TCTGCTGTTGCAAAAGAATCAGATTTGGAAAAGTCTGTGCATATGCACACAGATGACTTT  123
              ||||||||||||||||||||||||||||||||||||||||||||||||||||||||||||
Sbjct  24581  TCTGCTGTTGCAAAAGAATCAGATTTGGAAAAGTCTGTGCATATGCACACAGATGACTTT  24522

Query  124    TATCATTATCATGTAAGAAAGCCAAGCGCAAGGGAGTATGATGATTGCTGCAATGAATTT  183
              ||||||||||||||||||||||||||||||||||||||||||||||||||||||||||||
Sbjct  24521  TATCATTATCATGTAAGAAAGCCAAGCGCAAGGGAGTATGATGATTGCTGCAATGAATTT  24462

Query  184    TGGAATGTAACACCTTATGTTATTAAAGGATTGTGCCGTAAGGAAATTTTATTTGCTATT  243
              ||||||||||||||||||||||||||||||||||||||||||||||||||||||||||||
Sbjct  24461  TGGAATGTAACACCTTATGTTATTAAAGGATTGTGCCGTAAGGAAATTTTATTTGCTATT  24402

Query  244    GATCATTTTAATCAGATTGTTCGCCATGAGCTGCTGAGAATGATATCATGGAAGGTCGGC  303
              ||||||||||||||||||||||||||||||||||||||||||||||||||||||||||||
Sbjct  24401  GATCATTTTAATCAGATTGTTCGCCATGAGCTGCTGAGAATGATATCATGGAAGGTCGGC  24342

Query  304    ATCGAAACAGGCTTTAAATTAAGTGTAGGCAAGAACTATAAGTTTATTGAAAGGTATATA  363
              ||||||||||||||||||||||||||||||||||||||||||||||||||||||||||||
Sbjct  24341  ATCGAAACAGGCTTTAAATTAAGTGTAGGCAAGAACTATAAGTTTATTGAAAGGTATATA  24282

Query  364    TCCGAGGATTTGTGGGAGAAACTTTTGTCCACCTACCGGATGGATTCCTATGAAAACATA  423
              ||||||||||||||||||||||||||||||||||||||||||||||||||||||||||||
Sbjct  24281  TCCGAGGATTTGTGGGAGAAACTTTTGTCCACCTACCGGATGGATTCCTATGAAAACATA  24222

Query  424    TGGGAAGCATTATTTCTATGCCATCAATTGTTCAGGGCGGTATCCGGTGAGGTGGCGGAA  483
              ||||||||||||||||||||||||||||||||||||||||||||||||||||||||||||
Sbjct  24221  TGGGAAGCATTATTTCTATGCCATCAATTGTTCAGGGCGGTATCCGGTGAGGTGGCGGAA  24162

Query  484    AGGCTTCATTATGCCTATCCGGAGTATGATAGGAATATAACAAAATATACCAGGGACATG  543
              ||||||||||||||||||||||||||||||||||||||||||||||||||||||||||||
Sbjct  24161  AGGCTTCATTATGCCTATCCGGAGTATGATAGGAATATAACAAAATATACCAGGGACATG  24102

Query  544    TATAAAAAATACACTGGTAAAACCGGCTGCCTGGATAGCACATATGCCGCTGATATAGAA  603
              ||||||||||||||||||||||||||||||||||||||||||||||||||||||||||||
Sbjct  24101  TATAAAAAATACACTGGTAAAACCGGCTGCCTGGATAGCACATATGCCGCTGATATAGAA  24042

Query  604    GAGAGGCGGGAACAGTGATTACAGAAATGAAAGCAGGGCACCTGAAAGATATCGATAAAC  663
              ||||||||||||||||||||||||||||||||||||||||||||||||||||||||||||
Sbjct  24041  GAGAGGCGGGAACAGTGATTACAGAAATGAAAGCAGGGCACCTGAAAGATATCGATAAAC  23982

Query  664    CCAGCGAACCATTTGAGGTGATAGGTAAGATTATACCGAGGTATGAAAACGAGAATTGGA  723
              ||||||||||||||||||||||||||||||||||||||||||||||||||||||||||||
Sbjct  23981  CCAGCGAACCATTTGAGGTGATAGGTAAGATTATACCGAGGTATGAAAACGAGAATTGGA  23922

Query  724    CCTTTACAGAATTACTCTATGAAGCGCCATATTTAAAAAGCTACCAAGACAAAGAGGATG  783
              |||||||||||||||||||||||||||||||||||||||||||||||||| |||||||||
Sbjct  23921  CCTTTACAGAATTACTCTATGAAGCGCCATATTTAAAAAGCTACCAAGACGAAGAGGATG  23862

Query  784    AAGAGGATGAGGAGGCAGATTGCCTTGAATATATTGACAATACTGATAAGATAATATATC  843
              ||||||||||||||||||||||||||||||||||||||||||||||||||||||||||||
Sbjct  23861  AAGAGGATGAGGAGGCAGATTGCCTTGAATATATTGACAATACTGATAAGATAATATATC  23802

Query  844    TTTACTACCAAGACGATAAATGCGTCGGAAAAGTTAAACTGCGAAAAAATTGGAACCGGT  903
              ||||||||||||||||||||||||||||||||||||||||||||||||||||||||||||
Sbjct  23801  TTTACTACCAAGACGATAAATGCGTCGGAAAAGTTAAACTGCGAAAAAATTGGAACCGGT  23742

Query  904    ACGCTTATATAGAAGATATCGCCGTATGTAAGGATTTCAGGGGGCAAGGCATAGGCAGCG  963
              ||||||||||||||||||||||||||||||||||||||||||||||||||||||||||||
Sbjct  23741  ACGCTTATATAGAAGATATCGCCGTATGTAAGGATTTCAGGGGGCAAGGCATAGGCAGCG  23682

Query  964    CGCTTATCAATATATCTATAGAATGGGCAAAGCATAAAAACTTGCATGGACTAATGCTTG  1023
              ||||||||||||||||||||||||||||||||||||||||||||||||||||||||||||
Sbjct  23681  CGCTTATCAATATATCTATAGAATGGGCAAAGCATAAAAACTTGCATGGACTAATGCTTG  23622

Query  1024   AAACCCAGGACAATAACCTTATAGCTTGTAAATTCTATCATAATTGTGGTTTCAAAATCG  1083
              ||||||||||||||||||||||||||||||||||||||||||||||||||||||||||||
Sbjct  23621  AAACCCAGGACAATAACCTTATAGCTTGTAAATTCTATCATAATTGTGGTTTCAAAATCG  23562

Query  1084   GCTCCGTCGATACTATGTTATACGCCAACTTTGAAAACAACTTTGAAAAAGCTGTTTTCT  1143
              ||||||||||||||||||||||||||||||||||||||||||||||||||||||||||||
Sbjct  23561  GCTCCGTCGATACTATGTTATACGCCAACTTTGAAAACAACTTTGAAAAAGCTGTTTTCT  23502

Query  1144   GGTATTTAAGGTTTTAGAATGCAAGGAACAGTGAATTGGAGTTCGTCTTGTTATAATTAG  1203
              ||||||||||||||||||||||||||||||||||||||||||||||||||||||||||||
Sbjct  23501  GGTATTTAAGGTTTTAGAATGCAAGGAACAGTGAATTGGAGTTCGTCTTGTTATAATTAG  23442

Query  1204   CTTCTTGGGGTATCTTTAAATACTGTAGAAAAGAGGAAGGAAATAATAAATGGCTAAAAT  1263
              ||||||||||||||||||||||||||||||||||||||||||||||||||||||||||||
Sbjct  23441  CTTCTTGGGGTATCTTTAAATACTGTAGAAAAGAGGAAGGAAATAATAAATGGCTAAAAT  23382

Query  1264   GAGAATATCACCGGAATTGAAAAAACTGATCGAAAAATACCGCTGCGTAAAAGATACGGA  1323
              ||||||||||||||||||||||||||||||||||||||||||||||||||||||||||||
Sbjct  23381  GAGAATATCACCGGAATTGAAAAAACTGATCGAAAAATACCGCTGCGTAAAAGATACGGA  23322

Query  1324   AGGAATGTCTCCTGCTAAGGTATATAAGCTGGTGGGAGAAAATGAAAACCTATATTTAAA  1383
              ||||||||||||||||||||||||||||||||||||||||||||||||||||||||||||
Sbjct  23321  AGGAATGTCTCCTGCTAAGGTATATAAGCTGGTGGGAGAAAATGAAAACCTATATTTAAA  23262

Query  1384   AATGACGGACAGCCGGTATAAAGGGACCACCTATGATGTGGAACGGGAAAAGGACATGAT  1443
              ||||||||||||||||||||||||||||||||||||||||||||||||||||||||||||
Sbjct  23261  AATGACGGACAGCCGGTATAAAGGGACCACCTATGATGTGGAACGGGAAAAGGACATGAT  23202

Query  1444   GCTATGGCTGGAAGGAAAGCTGCCTGTTCCAAAGGTCCTGCACTTTGAACGGCATGATGG  1503
              ||||||||||||||||||||||||||||||||||||||||||||||||||||||||||||
Sbjct  23201  GCTATGGCTGGAAGGAAAGCTGCCTGTTCCAAAGGTCCTGCACTTTGAACGGCATGATGG  23142

Query  1504   CTGGAGCAATCTGCTCATGAGTGAGGCCGATGGCGTCCTTTGCTCGGAAGAGTATGAAGA  1563
              ||||||||||||||||||||||||||||||||||||||||||||||||||||||||||||
Sbjct  23141  CTGGAGCAATCTGCTCATGAGTGAGGCCGATGGCGTCCTTTGCTCGGAAGAGTATGAAGA  23082

Query  1564   TGAACAAAGCCCTGAAAAGATTATCGAGCTGTATGCGGAGTGCATCAGGCTCTTTCACTC  1623
              ||||||||||||||||||||||||||||||||||||||||||||||||||||||||||||
Sbjct  23081  TGAACAAAGCCCTGAAAAGATTATCGAGCTGTATGCGGAGTGCATCAGGCTCTTTCACTC  23022

Query  1624   CATCGACATATCGGATTGTCCCTATACGAATAGCTTAGACAGCCGCTTAGCCGAATTGGA  1683
              ||||||||||||||||||||||||||||||||||||||||||||||||||||||||||||
Sbjct  23021  CATCGACATATCGGATTGTCCCTATACGAATAGCTTAGACAGCCGCTTAGCCGAATTGGA  22962

Query  1684   TTACTTACTGAATAACGATCTGGCCGATGTGGATTGCGAAAACTGGGAAGAAGACACTCC  1743
              ||||||||||||||||||||||||||||||||||||||||||||||||||||||||||||
Sbjct  22961  TTACTTACTGAATAACGATCTGGCCGATGTGGATTGCGAAAACTGGGAAGAAGACACTCC  22902

Query  1744   ATTTAAAGATCCGCGCGAGCTGTATGATTTTTTAAAGACGGAAAAGCCCGAAGAGGAACT  1803
              ||||||||||||||||||||||||||||||||||||||||||||||||||||||||||||
Sbjct  22901  ATTTAAAGATCCGCGCGAGCTGTATGATTTTTTAAAGACGGAAAAGCCCGAAGAGGAACT  22842

Query  1804   TGTCTTTTCCCACGGCGACCTGGGAGACAGCAACATCTTTGTGAAAGATGGCAAAGTAAG  1863
              ||||||||||||||||||||||||||||||||||||||||||||||||||||||||||||
Sbjct  22841  TGTCTTTTCCCACGGCGACCTGGGAGACAGCAACATCTTTGTGAAAGATGGCAAAGTAAG  22782

Query  1864   TGGCTTTATTGATCTTGGGAGAAGCGGCAGGGCGGACAAGTGGTATGACATTGCCTTCTG  1923
              ||||||||||||||||||||||||||||||||||||||||||||||||||||||||||||
Sbjct  22781  TGGCTTTATTGATCTTGGGAGAAGCGGCAGGGCGGACAAGTGGTATGACATTGCCTTCTG  22722

Query  1924   CGTCCGGTCGATCAGGGAGGATATCGGGGAAGAACAGTATGTCGAGCTATTTTTTGACTT  1983
              ||||||||||||||||||||||||||||||||||||||||||||||||||||||||||||
Sbjct  22721  CGTCCGGTCGATCAGGGAGGATATCGGGGAAGAACAGTATGTCGAGCTATTTTTTGACTT  22662

Query  1984   ACTGGGGATCAAGCCTGATTGGGAGAAAATAAAATATTATATTTTACTGGATGAATTGTT  2043
              ||||||||||||||||||||||||||||||||||||||||||||||||||||||||||||
Sbjct  22661  ACTGGGGATCAAGCCTGATTGGGAGAAAATAAAATATTATATTTTACTGGATGAATTGTT  22602

Query  2044   TTAG  2047
              ||||
Sbjct  22601  TTAG  22598


>Campylobacter coli strain R19.0802 plasmid pR19.0802_49k, complete sequence
Sequence ID: CP076511.1 Length: 49588
Range 1: 2713 to 4756

Score:3764 bits(2038), Expect:0.0, 
Identities:2042/2044(99%),  Gaps:0/2044(0%), Strand: Plus/Minus

Query  4     AATCAAGGTAGAATTATTGTAATCACAGGTGCGCCGGGGACAGGAAAAACTACAACGGCA  63
             ||||||||||||||||||||||||||||||||||||||||||||||||||||||||||||
Sbjct  4756  AATCAAGGTAGAATTATTGTAATCACAGGTGCGCCGGGGACAGGAAAAACTACAACGGCA  4697

Query  64    TCTGCTGTTGCAAAAGAATCAGATTTGGAAAAGTCTGTGCATATGCACACAGATGACTTT  123
             ||||||||||||||||||||||||||||||||||||||||||||||||||||||||||||
Sbjct  4696  TCTGCTGTTGCAAAAGAATCAGATTTGGAAAAGTCTGTGCATATGCACACAGATGACTTT  4637

Query  124   TATCATTATCATGTAAGAAAGCCAAGCGCAAGGGAGTATGATGATTGCTGCAATGAATTT  183
             ||||||||||||||||||||||||||||||||||||||||||||||||||||||||||||
Sbjct  4636  TATCATTATCATGTAAGAAAGCCAAGCGCAAGGGAGTATGATGATTGCTGCAATGAATTT  4577

Query  184   TGGAATGTAACACCTTATGTTATTAAAGGATTGTGCCGTAAGGAAATTTTATTTGCTATT  243
             ||||||||||||||||||||||||||||||||||||||||||||||||||||||||||||
Sbjct  4576  TGGAATGTAACACCTTATGTTATTAAAGGATTGTGCCGTAAGGAAATTTTATTTGCTATT  4517

Query  244   GATCATTTTAATCAGATTGTTCGCCATGAGCTGCTGAGAATGATATCATGGAAGGTCGGC  303
             ||||||||||||||||||||||||||||||||||||||||||||||||||||||||||||
Sbjct  4516  GATCATTTTAATCAGATTGTTCGCCATGAGCTGCTGAGAATGATATCATGGAAGGTCGGC  4457

Query  304   ATCGAAACAGGCTTTAAATTAAGTGTAGGCAAGAACTATAAGTTTATTGAAAGGTATATA  363
             ||||||||||||||||||||||||||||||||||||||||||||||||||||||||||||
Sbjct  4456  ATCGAAACAGGCTTTAAATTAAGTGTAGGCAAGAACTATAAGTTTATTGAAAGGTATATA  4397

Query  364   TCCGAGGATTTGTGGGAGAAACTTTTGTCCACCTACCGGATGGATTCCTATGAAAACATA  423
             ||||||||||||||||||||||||||||||||||||||||||||||||||||||||||||
Sbjct  4396  TCCGAGGATTTGTGGGAGAAACTTTTGTCCACCTACCGGATGGATTCCTATGAAAACATA  4337

Query  424   TGGGAAGCATTATTTCTATGCCATCAATTGTTCAGGGCGGTATCCGGTGAGGTGGCGGAA  483
             ||||||||||||||||||||||||||||||||||||||||||||||||||||||||||||
Sbjct  4336  TGGGAAGCATTATTTCTATGCCATCAATTGTTCAGGGCGGTATCCGGTGAGGTGGCGGAA  4277

Query  484   AGGCTTCATTATGCCTATCCGGAGTATGATAGGAATATAACAAAATATACCAGGGACATG  543
             ||||||||||||||||||||||||||||||||||||||||||||||||||||||||||||
Sbjct  4276  AGGCTTCATTATGCCTATCCGGAGTATGATAGGAATATAACAAAATATACCAGGGACATG  4217

Query  544   TATAAAAAATACACTGGTAAAACCGGCTGCCTGGATAGCACATATGCCGCTGATATAGAA  603
             ||||||||||||||||||||||||||||||||||||||||||||||||||||||||||||
Sbjct  4216  TATAAAAAATACACTGGTAAAACCGGCTGCCTGGATAGCACATATGCCGCTGATATAGAA  4157

Query  604   GAGAGGCGGGAACAGTGATTACAGAAATGAAAGCAGGGCACCTGAAAGATATCGATAAAC  663
             ||||||||||||||||||||||||||||||||||||||||||||||||||||||||||||
Sbjct  4156  GAGAGGCGGGAACAGTGATTACAGAAATGAAAGCAGGGCACCTGAAAGATATCGATAAAC  4097

Query  664   CCAGCGAACCATTTGAGGTGATAGGTAAGATTATACCGAGGTATGAAAACGAGAATTGGA  723
             ||||||||||||||||||||||||||||||||||||||||||||||||||||||||||||
Sbjct  4096  CCAGCGAACCATTTGAGGTGATAGGTAAGATTATACCGAGGTATGAAAACGAGAATTGGA  4037

Query  724   CCTTTACAGAATTACTCTATGAAGCGCCATATTTAAAAAGCTACCAAGACAAAGAGGATG  783
             |||||||||||||||||||||||||||||||||||||||||||||||||| |||||||||
Sbjct  4036  CCTTTACAGAATTACTCTATGAAGCGCCATATTTAAAAAGCTACCAAGACGAAGAGGATG  3977

Query  784   AAGAGGATGAGGAGGCAGATTGCCTTGAATATATTGACAATACTGATAAGATAATATATC  843
             | ||||||||||||||||||||||||||||||||||||||||||||||||||||||||||
Sbjct  3976  AGGAGGATGAGGAGGCAGATTGCCTTGAATATATTGACAATACTGATAAGATAATATATC  3917

Query  844   TTTACTACCAAGACGATAAATGCGTCGGAAAAGTTAAACTGCGAAAAAATTGGAACCGGT  903
             ||||||||||||||||||||||||||||||||||||||||||||||||||||||||||||
Sbjct  3916  TTTACTACCAAGACGATAAATGCGTCGGAAAAGTTAAACTGCGAAAAAATTGGAACCGGT  3857

Query  904   ACGCTTATATAGAAGATATCGCCGTATGTAAGGATTTCAGGGGGCAAGGCATAGGCAGCG  963
             ||||||||||||||||||||||||||||||||||||||||||||||||||||||||||||
Sbjct  3856  ACGCTTATATAGAAGATATCGCCGTATGTAAGGATTTCAGGGGGCAAGGCATAGGCAGCG  3797

Query  964   CGCTTATCAATATATCTATAGAATGGGCAAAGCATAAAAACTTGCATGGACTAATGCTTG  1023
             ||||||||||||||||||||||||||||||||||||||||||||||||||||||||||||
Sbjct  3796  CGCTTATCAATATATCTATAGAATGGGCAAAGCATAAAAACTTGCATGGACTAATGCTTG  3737

Query  1024  AAACCCAGGACAATAACCTTATAGCTTGTAAATTCTATCATAATTGTGGTTTCAAAATCG  1083
             ||||||||||||||||||||||||||||||||||||||||||||||||||||||||||||
Sbjct  3736  AAACCCAGGACAATAACCTTATAGCTTGTAAATTCTATCATAATTGTGGTTTCAAAATCG  3677

Query  1084  GCTCCGTCGATACTATGTTATACGCCAACTTTGAAAACAACTTTGAAAAAGCTGTTTTCT  1143
             ||||||||||||||||||||||||||||||||||||||||||||||||||||||||||||
Sbjct  3676  GCTCCGTCGATACTATGTTATACGCCAACTTTGAAAACAACTTTGAAAAAGCTGTTTTCT  3617

Query  1144  GGTATTTAAGGTTTTAGAATGCAAGGAACAGTGAATTGGAGTTCGTCTTGTTATAATTAG  1203
             ||||||||||||||||||||||||||||||||||||||||||||||||||||||||||||
Sbjct  3616  GGTATTTAAGGTTTTAGAATGCAAGGAACAGTGAATTGGAGTTCGTCTTGTTATAATTAG  3557

Query  1204  CTTCTTGGGGTATCTTTAAATACTGTAGAAAAGAGGAAGGAAATAATAAATGGCTAAAAT  1263
             ||||||||||||||||||||||||||||||||||||||||||||||||||||||||||||
Sbjct  3556  CTTCTTGGGGTATCTTTAAATACTGTAGAAAAGAGGAAGGAAATAATAAATGGCTAAAAT  3497

Query  1264  GAGAATATCACCGGAATTGAAAAAACTGATCGAAAAATACCGCTGCGTAAAAGATACGGA  1323
             ||||||||||||||||||||||||||||||||||||||||||||||||||||||||||||
Sbjct  3496  GAGAATATCACCGGAATTGAAAAAACTGATCGAAAAATACCGCTGCGTAAAAGATACGGA  3437

Query  1324  AGGAATGTCTCCTGCTAAGGTATATAAGCTGGTGGGAGAAAATGAAAACCTATATTTAAA  1383
             ||||||||||||||||||||||||||||||||||||||||||||||||||||||||||||
Sbjct  3436  AGGAATGTCTCCTGCTAAGGTATATAAGCTGGTGGGAGAAAATGAAAACCTATATTTAAA  3377

Query  1384  AATGACGGACAGCCGGTATAAAGGGACCACCTATGATGTGGAACGGGAAAAGGACATGAT  1443
             ||||||||||||||||||||||||||||||||||||||||||||||||||||||||||||
Sbjct  3376  AATGACGGACAGCCGGTATAAAGGGACCACCTATGATGTGGAACGGGAAAAGGACATGAT  3317

Query  1444  GCTATGGCTGGAAGGAAAGCTGCCTGTTCCAAAGGTCCTGCACTTTGAACGGCATGATGG  1503
             ||||||||||||||||||||||||||||||||||||||||||||||||||||||||||||
Sbjct  3316  GCTATGGCTGGAAGGAAAGCTGCCTGTTCCAAAGGTCCTGCACTTTGAACGGCATGATGG  3257

Query  1504  CTGGAGCAATCTGCTCATGAGTGAGGCCGATGGCGTCCTTTGCTCGGAAGAGTATGAAGA  1563
             ||||||||||||||||||||||||||||||||||||||||||||||||||||||||||||
Sbjct  3256  CTGGAGCAATCTGCTCATGAGTGAGGCCGATGGCGTCCTTTGCTCGGAAGAGTATGAAGA  3197

Query  1564  TGAACAAAGCCCTGAAAAGATTATCGAGCTGTATGCGGAGTGCATCAGGCTCTTTCACTC  1623
             ||||||||||||||||||||||||||||||||||||||||||||||||||||||||||||
Sbjct  3196  TGAACAAAGCCCTGAAAAGATTATCGAGCTGTATGCGGAGTGCATCAGGCTCTTTCACTC  3137

Query  1624  CATCGACATATCGGATTGTCCCTATACGAATAGCTTAGACAGCCGCTTAGCCGAATTGGA  1683
             ||||||||||||||||||||||||||||||||||||||||||||||||||||||||||||
Sbjct  3136  CATCGACATATCGGATTGTCCCTATACGAATAGCTTAGACAGCCGCTTAGCCGAATTGGA  3077

Query  1684  TTACTTACTGAATAACGATCTGGCCGATGTGGATTGCGAAAACTGGGAAGAAGACACTCC  1743
             ||||||||||||||||||||||||||||||||||||||||||||||||||||||||||||
Sbjct  3076  TTACTTACTGAATAACGATCTGGCCGATGTGGATTGCGAAAACTGGGAAGAAGACACTCC  3017

Query  1744  ATTTAAAGATCCGCGCGAGCTGTATGATTTTTTAAAGACGGAAAAGCCCGAAGAGGAACT  1803
             ||||||||||||||||||||||||||||||||||||||||||||||||||||||||||||
Sbjct  3016  ATTTAAAGATCCGCGCGAGCTGTATGATTTTTTAAAGACGGAAAAGCCCGAAGAGGAACT  2957

Query  1804  TGTCTTTTCCCACGGCGACCTGGGAGACAGCAACATCTTTGTGAAAGATGGCAAAGTAAG  1863
             ||||||||||||||||||||||||||||||||||||||||||||||||||||||||||||
Sbjct  2956  TGTCTTTTCCCACGGCGACCTGGGAGACAGCAACATCTTTGTGAAAGATGGCAAAGTAAG  2897

Query  1864  TGGCTTTATTGATCTTGGGAGAAGCGGCAGGGCGGACAAGTGGTATGACATTGCCTTCTG  1923
             ||||||||||||||||||||||||||||||||||||||||||||||||||||||||||||
Sbjct  2896  TGGCTTTATTGATCTTGGGAGAAGCGGCAGGGCGGACAAGTGGTATGACATTGCCTTCTG  2837

Query  1924  CGTCCGGTCGATCAGGGAGGATATCGGGGAAGAACAGTATGTCGAGCTATTTTTTGACTT  1983
             ||||||||||||||||||||||||||||||||||||||||||||||||||||||||||||
Sbjct  2836  CGTCCGGTCGATCAGGGAGGATATCGGGGAAGAACAGTATGTCGAGCTATTTTTTGACTT  2777

Query  1984  ACTGGGGATCAAGCCTGATTGGGAGAAAATAAAATATTATATTTTACTGGATGAATTGTT  2043
             ||||||||||||||||||||||||||||||||||||||||||||||||||||||||||||
Sbjct  2776  ACTGGGGATCAAGCCTGATTGGGAGAAAATAAAATATTATATTTTACTGGATGAATTGTT  2717

Query  2044  TTAG  2047
             ||||
Sbjct  2716  TTAG  2713


>Campylobacter coli strain MH57 adenyltransferase (aadE), acetyltransferase (sat4), and phosphotransferase (aphA) genes, complete cds
Sequence ID: HQ248169.1 Length: 1942
Range 1: 1 to 1942

Score:3576 bits(1936), Expect:0.0, 
Identities:1940/1942(99%),  Gaps:0/1942(0%), Strand: Plus/Plus

Query  106   ATGCACACAGATGACTTTTATCATTATCATGTAAGAAAGCCAAGCGCAAGGGAGTATGAT  165
             ||||||||||||||||||||||||||||||||||||||||||||||||||||||||||||
Sbjct  1     ATGCACACAGATGACTTTTATCATTATCATGTAAGAAAGCCAAGCGCAAGGGAGTATGAT  60

Query  166   GATTGCTGCAATGAATTTTGGAATGTAACACCTTATGTTATTAAAGGATTGTGCCGTAAG  225
             ||||||||||||||||||||||||||||||||||||||||||||||||||||||||||||
Sbjct  61    GATTGCTGCAATGAATTTTGGAATGTAACACCTTATGTTATTAAAGGATTGTGCCGTAAG  120

Query  226   GAAATTTTATTTGCTATTGATCATTTTAATCAGATTGTTCGCCATGAGCTGCTGAGAATG  285
             ||||||||||||||||||||||||||||||||||||||||||||||||||||||||||||
Sbjct  121   GAAATTTTATTTGCTATTGATCATTTTAATCAGATTGTTCGCCATGAGCTGCTGAGAATG  180

Query  286   ATATCATGGAAGGTCGGCATCGAAACAGGCTTTAAATTAAGTGTAGGCAAGAACTATAAG  345
             ||||||||||||||||||||||||||||||||||||||||||||||||||||||||||||
Sbjct  181   ATATCATGGAAGGTCGGCATCGAAACAGGCTTTAAATTAAGTGTAGGCAAGAACTATAAG  240

Query  346   TTTATTGAAAGGTATATATCCGAGGATTTGTGGGAGAAACTTTTGTCCACCTACCGGATG  405
             ||||||||||||||||||||||||||||||||||||||||||||||||||||||||||||
Sbjct  241   TTTATTGAAAGGTATATATCCGAGGATTTGTGGGAGAAACTTTTGTCCACCTACCGGATG  300

Query  406   GATTCCTATGAAAACATATGGGAAGCATTATTTCTATGCCATCAATTGTTCAGGGCGGTA  465
             ||||||||||||||||||||||||||||||||||||||||||||||||||||||||||||
Sbjct  301   GATTCCTATGAAAACATATGGGAAGCATTATTTCTATGCCATCAATTGTTCAGGGCGGTA  360

Query  466   TCCGGTGAGGTGGCGGAAAGGCTTCATTATGCCTATCCGGAGTATGATAGGAATATAACA  525
             ||||||||||||||||||||||||||||||||||||||||||||||||||||||||||||
Sbjct  361   TCCGGTGAGGTGGCGGAAAGGCTTCATTATGCCTATCCGGAGTATGATAGGAATATAACA  420

Query  526   AAATATACCAGGGACATGTATAAAAAATACACTGGTAAAACCGGCTGCCTGGATAGCACA  585
             ||||||||||||||||||||||||||||||||||||||||||||||||||||||||||||
Sbjct  421   AAATATACCAGGGACATGTATAAAAAATACACTGGTAAAACCGGCTGCCTGGATAGCACA  480

Query  586   TATGCCGCTGATATAGAAGAGAGGCGGGAACAGTGATTACAGAAATGAAAGCAGGGCACC  645
             ||||||||||||||||||||||||||||||||||||||||||||||||||||||||||||
Sbjct  481   TATGCCGCTGATATAGAAGAGAGGCGGGAACAGTGATTACAGAAATGAAAGCAGGGCACC  540

Query  646   TGAAAGATATCGATAAACCCAGCGAACCATTTGAGGTGATAGGTAAGATTATACCGAGGT  705
             ||||||||||||||||||||||||||||||||||||||||||||||||||||||||||||
Sbjct  541   TGAAAGATATCGATAAACCCAGCGAACCATTTGAGGTGATAGGTAAGATTATACCGAGGT  600

Query  706   ATGAAAACGAGAATTGGACCTTTACAGAATTACTCTATGAAGCGCCATATTTAAAAAGCT  765
             ||||||||||||||||||||||||||||||||||||||||||||||||||||||||||||
Sbjct  601   ATGAAAACGAGAATTGGACCTTTACAGAATTACTCTATGAAGCGCCATATTTAAAAAGCT  660

Query  766   ACCAAGACAAAGAGGATGAAGAGGATGAGGAGGCAGATTGCCTTGAATATATTGACAATA  825
             |||||||| |||||||||||||||||||||||||||||||||||||||||||||||||||
Sbjct  661   ACCAAGACGAAGAGGATGAAGAGGATGAGGAGGCAGATTGCCTTGAATATATTGACAATA  720

Query  826   CTGATAAGATAATATATCTTTACTACCAAGACGATAAATGCGTCGGAAAAGTTAAACTGC  885
             ||||||||||||||||||||||||||||| ||||||||||||||||||||||||||||||
Sbjct  721   CTGATAAGATAATATATCTTTACTACCAAAACGATAAATGCGTCGGAAAAGTTAAACTGC  780

Query  886   GAAAAAATTGGAACCGGTACGCTTATATAGAAGATATCGCCGTATGTAAGGATTTCAGGG  945
             ||||||||||||||||||||||||||||||||||||||||||||||||||||||||||||
Sbjct  781   GAAAAAATTGGAACCGGTACGCTTATATAGAAGATATCGCCGTATGTAAGGATTTCAGGG  840

Query  946   GGCAAGGCATAGGCAGCGCGCTTATCAATATATCTATAGAATGGGCAAAGCATAAAAACT  1005
             ||||||||||||||||||||||||||||||||||||||||||||||||||||||||||||
Sbjct  841   GGCAAGGCATAGGCAGCGCGCTTATCAATATATCTATAGAATGGGCAAAGCATAAAAACT  900

Query  1006  TGCATGGACTAATGCTTGAAACCCAGGACAATAACCTTATAGCTTGTAAATTCTATCATA  1065
             ||||||||||||||||||||||||||||||||||||||||||||||||||||||||||||
Sbjct  901   TGCATGGACTAATGCTTGAAACCCAGGACAATAACCTTATAGCTTGTAAATTCTATCATA  960

Query  1066  ATTGTGGTTTCAAAATCGGCTCCGTCGATACTATGTTATACGCCAACTTTGAAAACAACT  1125
             ||||||||||||||||||||||||||||||||||||||||||||||||||||||||||||
Sbjct  961   ATTGTGGTTTCAAAATCGGCTCCGTCGATACTATGTTATACGCCAACTTTGAAAACAACT  1020

Query  1126  TTGAAAAAGCTGTTTTCTGGTATTTAAGGTTTTAGAATGCAAGGAACAGTGAATTGGAGT  1185
             ||||||||||||||||||||||||||||||||||||||||||||||||||||||||||||
Sbjct  1021  TTGAAAAAGCTGTTTTCTGGTATTTAAGGTTTTAGAATGCAAGGAACAGTGAATTGGAGT  1080

Query  1186  TCGTCTTGTTATAATTAGCTTCTTGGGGTATCTTTAAATACTGTAGAAAAGAGGAAGGAA  1245
             ||||||||||||||||||||||||||||||||||||||||||||||||||||||||||||
Sbjct  1081  TCGTCTTGTTATAATTAGCTTCTTGGGGTATCTTTAAATACTGTAGAAAAGAGGAAGGAA  1140

Query  1246  ATAATAAATGGCTAAAATGAGAATATCACCGGAATTGAAAAAACTGATCGAAAAATACCG  1305
             ||||||||||||||||||||||||||||||||||||||||||||||||||||||||||||
Sbjct  1141  ATAATAAATGGCTAAAATGAGAATATCACCGGAATTGAAAAAACTGATCGAAAAATACCG  1200

Query  1306  CTGCGTAAAAGATACGGAAGGAATGTCTCCTGCTAAGGTATATAAGCTGGTGGGAGAAAA  1365
             ||||||||||||||||||||||||||||||||||||||||||||||||||||||||||||
Sbjct  1201  CTGCGTAAAAGATACGGAAGGAATGTCTCCTGCTAAGGTATATAAGCTGGTGGGAGAAAA  1260

Query  1366  TGAAAACCTATATTTAAAAATGACGGACAGCCGGTATAAAGGGACCACCTATGATGTGGA  1425
             ||||||||||||||||||||||||||||||||||||||||||||||||||||||||||||
Sbjct  1261  TGAAAACCTATATTTAAAAATGACGGACAGCCGGTATAAAGGGACCACCTATGATGTGGA  1320

Query  1426  ACGGGAAAAGGACATGATGCTATGGCTGGAAGGAAAGCTGCCTGTTCCAAAGGTCCTGCA  1485
             ||||||||||||||||||||||||||||||||||||||||||||||||||||||||||||
Sbjct  1321  ACGGGAAAAGGACATGATGCTATGGCTGGAAGGAAAGCTGCCTGTTCCAAAGGTCCTGCA  1380

Query  1486  CTTTGAACGGCATGATGGCTGGAGCAATCTGCTCATGAGTGAGGCCGATGGCGTCCTTTG  1545
             ||||||||||||||||||||||||||||||||||||||||||||||||||||||||||||
Sbjct  1381  CTTTGAACGGCATGATGGCTGGAGCAATCTGCTCATGAGTGAGGCCGATGGCGTCCTTTG  1440

Query  1546  CTCGGAAGAGTATGAAGATGAACAAAGCCCTGAAAAGATTATCGAGCTGTATGCGGAGTG  1605
             ||||||||||||||||||||||||||||||||||||||||||||||||||||||||||||
Sbjct  1441  CTCGGAAGAGTATGAAGATGAACAAAGCCCTGAAAAGATTATCGAGCTGTATGCGGAGTG  1500

Query  1606  CATCAGGCTCTTTCACTCCATCGACATATCGGATTGTCCCTATACGAATAGCTTAGACAG  1665
             ||||||||||||||||||||||||||||||||||||||||||||||||||||||||||||
Sbjct  1501  CATCAGGCTCTTTCACTCCATCGACATATCGGATTGTCCCTATACGAATAGCTTAGACAG  1560

Query  1666  CCGCTTAGCCGAATTGGATTACTTACTGAATAACGATCTGGCCGATGTGGATTGCGAAAA  1725
             ||||||||||||||||||||||||||||||||||||||||||||||||||||||||||||
Sbjct  1561  CCGCTTAGCCGAATTGGATTACTTACTGAATAACGATCTGGCCGATGTGGATTGCGAAAA  1620

Query  1726  CTGGGAAGAAGACACTCCATTTAAAGATCCGCGCGAGCTGTATGATTTTTTAAAGACGGA  1785
             ||||||||||||||||||||||||||||||||||||||||||||||||||||||||||||
Sbjct  1621  CTGGGAAGAAGACACTCCATTTAAAGATCCGCGCGAGCTGTATGATTTTTTAAAGACGGA  1680

Query  1786  AAAGCCCGAAGAGGAACTTGTCTTTTCCCACGGCGACCTGGGAGACAGCAACATCTTTGT  1845
             ||||||||||||||||||||||||||||||||||||||||||||||||||||||||||||
Sbjct  1681  AAAGCCCGAAGAGGAACTTGTCTTTTCCCACGGCGACCTGGGAGACAGCAACATCTTTGT  1740

Query  1846  GAAAGATGGCAAAGTAAGTGGCTTTATTGATCTTGGGAGAAGCGGCAGGGCGGACAAGTG  1905
             ||||||||||||||||||||||||||||||||||||||||||||||||||||||||||||
Sbjct  1741  GAAAGATGGCAAAGTAAGTGGCTTTATTGATCTTGGGAGAAGCGGCAGGGCGGACAAGTG  1800

Query  1906  GTATGACATTGCCTTCTGCGTCCGGTCGATCAGGGAGGATATCGGGGAAGAACAGTATGT  1965
             ||||||||||||||||||||||||||||||||||||||||||||||||||||||||||||
Sbjct  1801  GTATGACATTGCCTTCTGCGTCCGGTCGATCAGGGAGGATATCGGGGAAGAACAGTATGT  1860

Query  1966  CGAGCTATTTTTTGACTTACTGGGGATCAAGCCTGATTGGGAGAAAATAAAATATTATAT  2025
             ||||||||||||||||||||||||||||||||||||||||||||||||||||||||||||
Sbjct  1861  CGAGCTATTTTTTGACTTACTGGGGATCAAGCCTGATTGGGAGAAAATAAAATATTATAT  1920

Query  2026  TTTACTGGATGAATTGTTTTAG  2047
             ||||||||||||||||||||||
Sbjct  1921  TTTACTGGATGAATTGTTTTAG  1942


>Enterococcus faecalis strain E211 plasmid pE211-2, complete sequence
Sequence ID: MK784777.1 Length: 87785
Range 1: 64962 to 66881

Score:3541 bits(1917), Expect:0.0, 
Identities:1919/1920(99%),  Gaps:0/1920(0%), Strand: Plus/Minus

Query  128    ATTATCATGTAAGAAAGCCAAGCGCAAGGGAGTATGATGATTGCTGCAATGAATTTTGGA  187
              ||||||||||||||||||||||||||||||||||||||||||||||||||||||||||||
Sbjct  66881  ATTATCATGTAAGAAAGCCAAGCGCAAGGGAGTATGATGATTGCTGCAATGAATTTTGGA  66822

Query  188    ATGTAACACCTTATGTTATTAAAGGATTGTGCCGTAAGGAAATTTTATTTGCTATTGATC  247
              ||||||||||||||||||||||||||||||||||||||||||||||||||||||||||||
Sbjct  66821  ATGTAACACCTTATGTTATTAAAGGATTGTGCCGTAAGGAAATTTTATTTGCTATTGATC  66762

Query  248    ATTTTAATCAGATTGTTCGCCATGAGCTGCTGAGAATGATATCATGGAAGGTCGGCATCG  307
              ||||||||||||||||||||||||||||||||||||||||||||||||||||||||||||
Sbjct  66761  ATTTTAATCAGATTGTTCGCCATGAGCTGCTGAGAATGATATCATGGAAGGTCGGCATCG  66702

Query  308    AAACAGGCTTTAAATTAAGTGTAGGCAAGAACTATAAGTTTATTGAAAGGTATATATCCG  367
              ||||||||||||||||||||||||||||||||||||||||||||||||||||||||||||
Sbjct  66701  AAACAGGCTTTAAATTAAGTGTAGGCAAGAACTATAAGTTTATTGAAAGGTATATATCCG  66642

Query  368    AGGATTTGTGGGAGAAACTTTTGTCCACCTACCGGATGGATTCCTATGAAAACATATGGG  427
              ||||||||||||||||||||||||||||||||||||||||||||||||||||||||||||
Sbjct  66641  AGGATTTGTGGGAGAAACTTTTGTCCACCTACCGGATGGATTCCTATGAAAACATATGGG  66582

Query  428    AAGCATTATTTCTATGCCATCAATTGTTCAGGGCGGTATCCGGTGAGGTGGCGGAAAGGC  487
              ||||||||||||||||||||||||||||||||||||||||||||||||||||||||||||
Sbjct  66581  AAGCATTATTTCTATGCCATCAATTGTTCAGGGCGGTATCCGGTGAGGTGGCGGAAAGGC  66522

Query  488    TTCATTATGCCTATCCGGAGTATGATAGGAATATAACAAAATATACCAGGGACATGTATA  547
              ||||||||||||||||||||||||||||||||||||||||||||||||||||||||||||
Sbjct  66521  TTCATTATGCCTATCCGGAGTATGATAGGAATATAACAAAATATACCAGGGACATGTATA  66462

Query  548    AAAAATACACTGGTAAAACCGGCTGCCTGGATAGCACATATGCCGCTGATATAGAAGAGA  607
              ||||||||||||||||||||||||||||||||||||||||||||||||||||||||||||
Sbjct  66461  AAAAATACACTGGTAAAACCGGCTGCCTGGATAGCACATATGCCGCTGATATAGAAGAGA  66402

Query  608    GGCGGGAACAGTGATTACAGAAATGAAAGCAGGGCACCTGAAAGATATCGATAAACCCAG  667
              ||||||||||||||||||||||||||||||||||||||||||||||||||||||||||||
Sbjct  66401  GGCGGGAACAGTGATTACAGAAATGAAAGCAGGGCACCTGAAAGATATCGATAAACCCAG  66342

Query  668    CGAACCATTTGAGGTGATAGGTAAGATTATACCGAGGTATGAAAACGAGAATTGGACCTT  727
              ||||||||||||||||||||||||||||||||||||||||||||||||||||||||||||
Sbjct  66341  CGAACCATTTGAGGTGATAGGTAAGATTATACCGAGGTATGAAAACGAGAATTGGACCTT  66282

Query  728    TACAGAATTACTCTATGAAGCGCCATATTTAAAAAGCTACCAAGACAAAGAGGATGAAGA  787
              |||||||||||||||||||||||||||||||||||||||||||||| |||||||||||||
Sbjct  66281  TACAGAATTACTCTATGAAGCGCCATATTTAAAAAGCTACCAAGACGAAGAGGATGAAGA  66222

Query  788    GGATGAGGAGGCAGATTGCCTTGAATATATTGACAATACTGATAAGATAATATATCTTTA  847
              ||||||||||||||||||||||||||||||||||||||||||||||||||||||||||||
Sbjct  66221  GGATGAGGAGGCAGATTGCCTTGAATATATTGACAATACTGATAAGATAATATATCTTTA  66162

Query  848    CTACCAAGACGATAAATGCGTCGGAAAAGTTAAACTGCGAAAAAATTGGAACCGGTACGC  907
              ||||||||||||||||||||||||||||||||||||||||||||||||||||||||||||
Sbjct  66161  CTACCAAGACGATAAATGCGTCGGAAAAGTTAAACTGCGAAAAAATTGGAACCGGTACGC  66102

Query  908    TTATATAGAAGATATCGCCGTATGTAAGGATTTCAGGGGGCAAGGCATAGGCAGCGCGCT  967
              ||||||||||||||||||||||||||||||||||||||||||||||||||||||||||||
Sbjct  66101  TTATATAGAAGATATCGCCGTATGTAAGGATTTCAGGGGGCAAGGCATAGGCAGCGCGCT  66042

Query  968    TATCAATATATCTATAGAATGGGCAAAGCATAAAAACTTGCATGGACTAATGCTTGAAAC  1027
              ||||||||||||||||||||||||||||||||||||||||||||||||||||||||||||
Sbjct  66041  TATCAATATATCTATAGAATGGGCAAAGCATAAAAACTTGCATGGACTAATGCTTGAAAC  65982

Query  1028   CCAGGACAATAACCTTATAGCTTGTAAATTCTATCATAATTGTGGTTTCAAAATCGGCTC  1087
              ||||||||||||||||||||||||||||||||||||||||||||||||||||||||||||
Sbjct  65981  CCAGGACAATAACCTTATAGCTTGTAAATTCTATCATAATTGTGGTTTCAAAATCGGCTC  65922

Query  1088   CGTCGATACTATGTTATACGCCAACTTTGAAAACAACTTTGAAAAAGCTGTTTTCTGGTA  1147
              ||||||||||||||||||||||||||||||||||||||||||||||||||||||||||||
Sbjct  65921  CGTCGATACTATGTTATACGCCAACTTTGAAAACAACTTTGAAAAAGCTGTTTTCTGGTA  65862

Query  1148   TTTAAGGTTTTAGAATGCAAGGAACAGTGAATTGGAGTTCGTCTTGTTATAATTAGCTTC  1207
              ||||||||||||||||||||||||||||||||||||||||||||||||||||||||||||
Sbjct  65861  TTTAAGGTTTTAGAATGCAAGGAACAGTGAATTGGAGTTCGTCTTGTTATAATTAGCTTC  65802

Query  1208   TTGGGGTATCTTTAAATACTGTAGAAAAGAGGAAGGAAATAATAAATGGCTAAAATGAGA  1267
              ||||||||||||||||||||||||||||||||||||||||||||||||||||||||||||
Sbjct  65801  TTGGGGTATCTTTAAATACTGTAGAAAAGAGGAAGGAAATAATAAATGGCTAAAATGAGA  65742

Query  1268   ATATCACCGGAATTGAAAAAACTGATCGAAAAATACCGCTGCGTAAAAGATACGGAAGGA  1327
              ||||||||||||||||||||||||||||||||||||||||||||||||||||||||||||
Sbjct  65741  ATATCACCGGAATTGAAAAAACTGATCGAAAAATACCGCTGCGTAAAAGATACGGAAGGA  65682

Query  1328   ATGTCTCCTGCTAAGGTATATAAGCTGGTGGGAGAAAATGAAAACCTATATTTAAAAATG  1387
              ||||||||||||||||||||||||||||||||||||||||||||||||||||||||||||
Sbjct  65681  ATGTCTCCTGCTAAGGTATATAAGCTGGTGGGAGAAAATGAAAACCTATATTTAAAAATG  65622

Query  1388   ACGGACAGCCGGTATAAAGGGACCACCTATGATGTGGAACGGGAAAAGGACATGATGCTA  1447
              ||||||||||||||||||||||||||||||||||||||||||||||||||||||||||||
Sbjct  65621  ACGGACAGCCGGTATAAAGGGACCACCTATGATGTGGAACGGGAAAAGGACATGATGCTA  65562

Query  1448   TGGCTGGAAGGAAAGCTGCCTGTTCCAAAGGTCCTGCACTTTGAACGGCATGATGGCTGG  1507
              ||||||||||||||||||||||||||||||||||||||||||||||||||||||||||||
Sbjct  65561  TGGCTGGAAGGAAAGCTGCCTGTTCCAAAGGTCCTGCACTTTGAACGGCATGATGGCTGG  65502

Query  1508   AGCAATCTGCTCATGAGTGAGGCCGATGGCGTCCTTTGCTCGGAAGAGTATGAAGATGAA  1567
              ||||||||||||||||||||||||||||||||||||||||||||||||||||||||||||
Sbjct  65501  AGCAATCTGCTCATGAGTGAGGCCGATGGCGTCCTTTGCTCGGAAGAGTATGAAGATGAA  65442

Query  1568   CAAAGCCCTGAAAAGATTATCGAGCTGTATGCGGAGTGCATCAGGCTCTTTCACTCCATC  1627
              ||||||||||||||||||||||||||||||||||||||||||||||||||||||||||||
Sbjct  65441  CAAAGCCCTGAAAAGATTATCGAGCTGTATGCGGAGTGCATCAGGCTCTTTCACTCCATC  65382

Query  1628   GACATATCGGATTGTCCCTATACGAATAGCTTAGACAGCCGCTTAGCCGAATTGGATTAC  1687
              ||||||||||||||||||||||||||||||||||||||||||||||||||||||||||||
Sbjct  65381  GACATATCGGATTGTCCCTATACGAATAGCTTAGACAGCCGCTTAGCCGAATTGGATTAC  65322

Query  1688   TTACTGAATAACGATCTGGCCGATGTGGATTGCGAAAACTGGGAAGAAGACACTCCATTT  1747
              ||||||||||||||||||||||||||||||||||||||||||||||||||||||||||||
Sbjct  65321  TTACTGAATAACGATCTGGCCGATGTGGATTGCGAAAACTGGGAAGAAGACACTCCATTT  65262

Query  1748   AAAGATCCGCGCGAGCTGTATGATTTTTTAAAGACGGAAAAGCCCGAAGAGGAACTTGTC  1807
              ||||||||||||||||||||||||||||||||||||||||||||||||||||||||||||
Sbjct  65261  AAAGATCCGCGCGAGCTGTATGATTTTTTAAAGACGGAAAAGCCCGAAGAGGAACTTGTC  65202

Query  1808   TTTTCCCACGGCGACCTGGGAGACAGCAACATCTTTGTGAAAGATGGCAAAGTAAGTGGC  1867
              ||||||||||||||||||||||||||||||||||||||||||||||||||||||||||||
Sbjct  65201  TTTTCCCACGGCGACCTGGGAGACAGCAACATCTTTGTGAAAGATGGCAAAGTAAGTGGC  65142

Query  1868   TTTATTGATCTTGGGAGAAGCGGCAGGGCGGACAAGTGGTATGACATTGCCTTCTGCGTC  1927
              ||||||||||||||||||||||||||||||||||||||||||||||||||||||||||||
Sbjct  65141  TTTATTGATCTTGGGAGAAGCGGCAGGGCGGACAAGTGGTATGACATTGCCTTCTGCGTC  65082

Query  1928   CGGTCGATCAGGGAGGATATCGGGGAAGAACAGTATGTCGAGCTATTTTTTGACTTACTG  1987
              ||||||||||||||||||||||||||||||||||||||||||||||||||||||||||||
Sbjct  65081  CGGTCGATCAGGGAGGATATCGGGGAAGAACAGTATGTCGAGCTATTTTTTGACTTACTG  65022

Query  1988   GGGATCAAGCCTGATTGGGAGAAAATAAAATATTATATTTTACTGGATGAATTGTTTTAG  2047
              ||||||||||||||||||||||||||||||||||||||||||||||||||||||||||||
Sbjct  65021  GGGATCAAGCCTGATTGGGAGAAAATAAAATATTATATTTTACTGGATGAATTGTTTTAG  64962


Range 2: 79142 to 79568

Score:296 bits(160), Expect:7e-75, 
Identities:339/428(79%),  Gaps:2/428(0%), Strand: Plus/Minus

Query  128    ATTATCATGTAAGAAAGCCAAGCGCAAGGGAGTATGATGATTGCTGCAATGAATTTTGGA  187
              ||||||||||||||||||||||||||||||||||||||||||||||||||||||||||||
Sbjct  79568  ATTATCATGTAAGAAAGCCAAGCGCAAGGGAGTATGATGATTGCTGCAATGAATTTTGGA  79509

Query  188    ATGTAACACCTTATGTTATTAAAGGATTGTGCCGTAAGGAAATTTTATTTGCTATTGATC  247
              |||||||||||||||||||||||||||||||||| || || ||  | ||||| || ||||
Sbjct  79508  ATGTAACACCTTATGTTATTAAAGGATTGTGCCGCAAAGAGATACTGTTTGCAATCGATC  79449

Query  248    ATTTTAATCAGATTGTTCGCCATGAGCTGCTGAGAATGATATCATGGAAGGTCGGCATCG  307
              || | || |||||| | ||   ||| || || || ||||| || |||||||| || ||  
Sbjct  79448  ATCTGAACCAGATTCTACGGTTTGAACTACTTAGGATGATGTCGTGGAAGGTTGGGATAA  79389

Query  308    AAACAGGCTTTAAATTAAGTGTAGGCAAGAACTATAAGTTTATTGAAAGGTATATATCCG  367
              | ||||  |||  ||||||||| || || || ||||||| |||| | |  || ||    |
Sbjct  79388  AGACAGAATTTTCATTAAGTGTTGGGAAAAATTATAAGTATATTAACAAATACATTGATG  79329

Query  368    AGGATTTGTGGGAGAAACTTTTGTCCACCTACCGGATGGATTCCTATGAAAACATATGGG  427
              | ||| | ||| | | | | || || || || || ||||||||||||||||| || ||| 
Sbjct  79328  AAGATCTATGGAATAGATTATTATCTACATATCGCATGGATTCCTATGAAAATATTTGG-  79270

Query  428    AAG-CATTATTTCTATGCCATCAATTGTTCAGGGCGGTATCCGGTGAGGTGGCGGAAAGG  486
              ||| |||||||| ||||||| |||||||||||||  || |||   ||||| || |||   
Sbjct  79269  AAGTCATTATTTATATGCCACCAATTGTTCAGGGAAGTGTCCAAAGAGGTAGCAGAACTA  79210

Query  487    CTTCATTATGCCTATCCGGAGTATGATAGGAATATAACAAAATATACCAGGGACATGTAT  546
              ||    | ||  ||||| ||||||| || ||| ||||||| |||||||  ||||||||||
Sbjct  79209  CTGGGGTTTGATTATCCAGAGTATGGTAAGAACATAACAAGATATACCGAGGACATGTAT  79150

Query  547    AAAAAATA  554
              ||||||||
Sbjct  79149  AAAAAATA  79142


>Enterococcus faecium strain E1077 plasmid pE1077-217, complete sequence
Sequence ID: MT074686.1 Length: 217661
Range 1: 117653 to 119572

Score:3541 bits(1917), Expect:0.0, 
Identities:1919/1920(99%),  Gaps:0/1920(0%), Strand: Plus/Minus

Query  128     ATTATCATGTAAGAAAGCCAAGCGCAAGGGAGTATGATGATTGCTGCAATGAATTTTGGA  187
               ||||||||||||||||||||||||||||||||||||||||||||||||||||||||||||
Sbjct  119572  ATTATCATGTAAGAAAGCCAAGCGCAAGGGAGTATGATGATTGCTGCAATGAATTTTGGA  119513

Query  188     ATGTAACACCTTATGTTATTAAAGGATTGTGCCGTAAGGAAATTTTATTTGCTATTGATC  247
               ||||||||||||||||||||||||||||||||||||||||||||||||||||||||||||
Sbjct  119512  ATGTAACACCTTATGTTATTAAAGGATTGTGCCGTAAGGAAATTTTATTTGCTATTGATC  119453

Query  248     ATTTTAATCAGATTGTTCGCCATGAGCTGCTGAGAATGATATCATGGAAGGTCGGCATCG  307
               ||||||||||||||||||||||||||||||||||||||||||||||||||||||||||||
Sbjct  119452  ATTTTAATCAGATTGTTCGCCATGAGCTGCTGAGAATGATATCATGGAAGGTCGGCATCG  119393

Query  308     AAACAGGCTTTAAATTAAGTGTAGGCAAGAACTATAAGTTTATTGAAAGGTATATATCCG  367
               ||||||||||||||||||||||||||||||||||||||||||||||||||||||||||||
Sbjct  119392  AAACAGGCTTTAAATTAAGTGTAGGCAAGAACTATAAGTTTATTGAAAGGTATATATCCG  119333

Query  368     AGGATTTGTGGGAGAAACTTTTGTCCACCTACCGGATGGATTCCTATGAAAACATATGGG  427
               ||||||||||||||||||||||||||||||||||||||||||||||||||||||||||||
Sbjct  119332  AGGATTTGTGGGAGAAACTTTTGTCCACCTACCGGATGGATTCCTATGAAAACATATGGG  119273

Query  428     AAGCATTATTTCTATGCCATCAATTGTTCAGGGCGGTATCCGGTGAGGTGGCGGAAAGGC  487
               ||||||||||||||||||||||||||||||||||||||||||||||||||||||||||||
Sbjct  119272  AAGCATTATTTCTATGCCATCAATTGTTCAGGGCGGTATCCGGTGAGGTGGCGGAAAGGC  119213

Query  488     TTCATTATGCCTATCCGGAGTATGATAGGAATATAACAAAATATACCAGGGACATGTATA  547
               ||||||||||||||||||||||||||||||||||||||||||||||||||||||||||||
Sbjct  119212  TTCATTATGCCTATCCGGAGTATGATAGGAATATAACAAAATATACCAGGGACATGTATA  119153

Query  548     AAAAATACACTGGTAAAACCGGCTGCCTGGATAGCACATATGCCGCTGATATAGAAGAGA  607
               ||||||||||||||||||||||||||||||||||||||||||||||||||||||||||||
Sbjct  119152  AAAAATACACTGGTAAAACCGGCTGCCTGGATAGCACATATGCCGCTGATATAGAAGAGA  119093

Query  608     GGCGGGAACAGTGATTACAGAAATGAAAGCAGGGCACCTGAAAGATATCGATAAACCCAG  667
               ||||||||||||||||||||||||||||||||||||||||||||||||||||||||||||
Sbjct  119092  GGCGGGAACAGTGATTACAGAAATGAAAGCAGGGCACCTGAAAGATATCGATAAACCCAG  119033

Query  668     CGAACCATTTGAGGTGATAGGTAAGATTATACCGAGGTATGAAAACGAGAATTGGACCTT  727
               ||||||||||||||||||||||||||||||||||||||||||||||||||||||||||||
Sbjct  119032  CGAACCATTTGAGGTGATAGGTAAGATTATACCGAGGTATGAAAACGAGAATTGGACCTT  118973

Query  728     TACAGAATTACTCTATGAAGCGCCATATTTAAAAAGCTACCAAGACAAAGAGGATGAAGA  787
               |||||||||||||||||||||||||||||||||||||||||||||| |||||||||||||
Sbjct  118972  TACAGAATTACTCTATGAAGCGCCATATTTAAAAAGCTACCAAGACGAAGAGGATGAAGA  118913

Query  788     GGATGAGGAGGCAGATTGCCTTGAATATATTGACAATACTGATAAGATAATATATCTTTA  847
               ||||||||||||||||||||||||||||||||||||||||||||||||||||||||||||
Sbjct  118912  GGATGAGGAGGCAGATTGCCTTGAATATATTGACAATACTGATAAGATAATATATCTTTA  118853

Query  848     CTACCAAGACGATAAATGCGTCGGAAAAGTTAAACTGCGAAAAAATTGGAACCGGTACGC  907
               ||||||||||||||||||||||||||||||||||||||||||||||||||||||||||||
Sbjct  118852  CTACCAAGACGATAAATGCGTCGGAAAAGTTAAACTGCGAAAAAATTGGAACCGGTACGC  118793

Query  908     TTATATAGAAGATATCGCCGTATGTAAGGATTTCAGGGGGCAAGGCATAGGCAGCGCGCT  967
               ||||||||||||||||||||||||||||||||||||||||||||||||||||||||||||
Sbjct  118792  TTATATAGAAGATATCGCCGTATGTAAGGATTTCAGGGGGCAAGGCATAGGCAGCGCGCT  118733

Query  968     TATCAATATATCTATAGAATGGGCAAAGCATAAAAACTTGCATGGACTAATGCTTGAAAC  1027
               ||||||||||||||||||||||||||||||||||||||||||||||||||||||||||||
Sbjct  118732  TATCAATATATCTATAGAATGGGCAAAGCATAAAAACTTGCATGGACTAATGCTTGAAAC  118673

Query  1028    CCAGGACAATAACCTTATAGCTTGTAAATTCTATCATAATTGTGGTTTCAAAATCGGCTC  1087
               ||||||||||||||||||||||||||||||||||||||||||||||||||||||||||||
Sbjct  118672  CCAGGACAATAACCTTATAGCTTGTAAATTCTATCATAATTGTGGTTTCAAAATCGGCTC  118613

Query  1088    CGTCGATACTATGTTATACGCCAACTTTGAAAACAACTTTGAAAAAGCTGTTTTCTGGTA  1147
               ||||||||||||||||||||||||||||||||||||||||||||||||||||||||||||
Sbjct  118612  CGTCGATACTATGTTATACGCCAACTTTGAAAACAACTTTGAAAAAGCTGTTTTCTGGTA  118553

Query  1148    TTTAAGGTTTTAGAATGCAAGGAACAGTGAATTGGAGTTCGTCTTGTTATAATTAGCTTC  1207
               ||||||||||||||||||||||||||||||||||||||||||||||||||||||||||||
Sbjct  118552  TTTAAGGTTTTAGAATGCAAGGAACAGTGAATTGGAGTTCGTCTTGTTATAATTAGCTTC  118493

Query  1208    TTGGGGTATCTTTAAATACTGTAGAAAAGAGGAAGGAAATAATAAATGGCTAAAATGAGA  1267
               ||||||||||||||||||||||||||||||||||||||||||||||||||||||||||||
Sbjct  118492  TTGGGGTATCTTTAAATACTGTAGAAAAGAGGAAGGAAATAATAAATGGCTAAAATGAGA  118433

Query  1268    ATATCACCGGAATTGAAAAAACTGATCGAAAAATACCGCTGCGTAAAAGATACGGAAGGA  1327
               ||||||||||||||||||||||||||||||||||||||||||||||||||||||||||||
Sbjct  118432  ATATCACCGGAATTGAAAAAACTGATCGAAAAATACCGCTGCGTAAAAGATACGGAAGGA  118373

Query  1328    ATGTCTCCTGCTAAGGTATATAAGCTGGTGGGAGAAAATGAAAACCTATATTTAAAAATG  1387
               ||||||||||||||||||||||||||||||||||||||||||||||||||||||||||||
Sbjct  118372  ATGTCTCCTGCTAAGGTATATAAGCTGGTGGGAGAAAATGAAAACCTATATTTAAAAATG  118313

Query  1388    ACGGACAGCCGGTATAAAGGGACCACCTATGATGTGGAACGGGAAAAGGACATGATGCTA  1447
               ||||||||||||||||||||||||||||||||||||||||||||||||||||||||||||
Sbjct  118312  ACGGACAGCCGGTATAAAGGGACCACCTATGATGTGGAACGGGAAAAGGACATGATGCTA  118253

Query  1448    TGGCTGGAAGGAAAGCTGCCTGTTCCAAAGGTCCTGCACTTTGAACGGCATGATGGCTGG  1507
               ||||||||||||||||||||||||||||||||||||||||||||||||||||||||||||
Sbjct  118252  TGGCTGGAAGGAAAGCTGCCTGTTCCAAAGGTCCTGCACTTTGAACGGCATGATGGCTGG  118193

Query  1508    AGCAATCTGCTCATGAGTGAGGCCGATGGCGTCCTTTGCTCGGAAGAGTATGAAGATGAA  1567
               ||||||||||||||||||||||||||||||||||||||||||||||||||||||||||||
Sbjct  118192  AGCAATCTGCTCATGAGTGAGGCCGATGGCGTCCTTTGCTCGGAAGAGTATGAAGATGAA  118133

Query  1568    CAAAGCCCTGAAAAGATTATCGAGCTGTATGCGGAGTGCATCAGGCTCTTTCACTCCATC  1627
               ||||||||||||||||||||||||||||||||||||||||||||||||||||||||||||
Sbjct  118132  CAAAGCCCTGAAAAGATTATCGAGCTGTATGCGGAGTGCATCAGGCTCTTTCACTCCATC  118073

Query  1628    GACATATCGGATTGTCCCTATACGAATAGCTTAGACAGCCGCTTAGCCGAATTGGATTAC  1687
               ||||||||||||||||||||||||||||||||||||||||||||||||||||||||||||
Sbjct  118072  GACATATCGGATTGTCCCTATACGAATAGCTTAGACAGCCGCTTAGCCGAATTGGATTAC  118013

Query  1688    TTACTGAATAACGATCTGGCCGATGTGGATTGCGAAAACTGGGAAGAAGACACTCCATTT  1747
               ||||||||||||||||||||||||||||||||||||||||||||||||||||||||||||
Sbjct  118012  TTACTGAATAACGATCTGGCCGATGTGGATTGCGAAAACTGGGAAGAAGACACTCCATTT  117953

Query  1748    AAAGATCCGCGCGAGCTGTATGATTTTTTAAAGACGGAAAAGCCCGAAGAGGAACTTGTC  1807
               ||||||||||||||||||||||||||||||||||||||||||||||||||||||||||||
Sbjct  117952  AAAGATCCGCGCGAGCTGTATGATTTTTTAAAGACGGAAAAGCCCGAAGAGGAACTTGTC  117893

Query  1808    TTTTCCCACGGCGACCTGGGAGACAGCAACATCTTTGTGAAAGATGGCAAAGTAAGTGGC  1867
               ||||||||||||||||||||||||||||||||||||||||||||||||||||||||||||
Sbjct  117892  TTTTCCCACGGCGACCTGGGAGACAGCAACATCTTTGTGAAAGATGGCAAAGTAAGTGGC  117833

Query  1868    TTTATTGATCTTGGGAGAAGCGGCAGGGCGGACAAGTGGTATGACATTGCCTTCTGCGTC  1927
               ||||||||||||||||||||||||||||||||||||||||||||||||||||||||||||
Sbjct  117832  TTTATTGATCTTGGGAGAAGCGGCAGGGCGGACAAGTGGTATGACATTGCCTTCTGCGTC  117773

Query  1928    CGGTCGATCAGGGAGGATATCGGGGAAGAACAGTATGTCGAGCTATTTTTTGACTTACTG  1987
               ||||||||||||||||||||||||||||||||||||||||||||||||||||||||||||
Sbjct  117772  CGGTCGATCAGGGAGGATATCGGGGAAGAACAGTATGTCGAGCTATTTTTTGACTTACTG  117713

Query  1988    GGGATCAAGCCTGATTGGGAGAAAATAAAATATTATATTTTACTGGATGAATTGTTTTAG  2047
               ||||||||||||||||||||||||||||||||||||||||||||||||||||||||||||
Sbjct  117712  GGGATCAAGCCTGATTGGGAGAAAATAAAATATTATATTTTACTGGATGAATTGTTTTAG  117653


Range 2: 131183 to 131609

Score:296 bits(160), Expect:7e-75, 
Identities:339/428(79%),  Gaps:2/428(0%), Strand: Plus/Minus

Query  128     ATTATCATGTAAGAAAGCCAAGCGCAAGGGAGTATGATGATTGCTGCAATGAATTTTGGA  187
               ||||||||||||||||||||||||||||||||||||||||||||||||||||||||||||
Sbjct  131609  ATTATCATGTAAGAAAGCCAAGCGCAAGGGAGTATGATGATTGCTGCAATGAATTTTGGA  131550

Query  188     ATGTAACACCTTATGTTATTAAAGGATTGTGCCGTAAGGAAATTTTATTTGCTATTGATC  247
               |||||||||||||||||||||||||||||||||| || || ||  | ||||| || ||||
Sbjct  131549  ATGTAACACCTTATGTTATTAAAGGATTGTGCCGCAAAGAGATACTGTTTGCAATCGATC  131490

Query  248     ATTTTAATCAGATTGTTCGCCATGAGCTGCTGAGAATGATATCATGGAAGGTCGGCATCG  307
               || | || |||||| | ||   ||| || || || ||||| || |||||||| || ||  
Sbjct  131489  ATCTGAACCAGATTCTACGGTTTGAACTACTTAGGATGATGTCGTGGAAGGTTGGGATAA  131430

Query  308     AAACAGGCTTTAAATTAAGTGTAGGCAAGAACTATAAGTTTATTGAAAGGTATATATCCG  367
               | ||||  |||  ||||||||| || || || ||||||| |||| | |  || ||    |
Sbjct  131429  AGACAGAATTTTCATTAAGTGTTGGGAAAAATTATAAGTATATTAACAAATACATTGATG  131370

Query  368     AGGATTTGTGGGAGAAACTTTTGTCCACCTACCGGATGGATTCCTATGAAAACATATGGG  427
               | ||| | ||| | | | | || || || || || ||||||||||||||||| || ||| 
Sbjct  131369  AAGATCTATGGAATAGATTATTATCTACATATCGCATGGATTCCTATGAAAATATTTGG-  131311

Query  428     AAG-CATTATTTCTATGCCATCAATTGTTCAGGGCGGTATCCGGTGAGGTGGCGGAAAGG  486
               ||| |||||||| ||||||| |||||||||||||  || |||   ||||| || |||   
Sbjct  131310  AAGTCATTATTTATATGCCACCAATTGTTCAGGGAAGTGTCCAAAGAGGTAGCAGAACTA  131251

Query  487     CTTCATTATGCCTATCCGGAGTATGATAGGAATATAACAAAATATACCAGGGACATGTAT  546
               ||    | ||  ||||| ||||||| || ||| ||||||| |||||||  ||||||||||
Sbjct  131250  CTGGGGTTTGATTATCCAGAGTATGGTAAGAACATAACAAGATATACCGAGGACATGTAT  131191

Query  547     AAAAAATA  554
               ||||||||
Sbjct  131190  AAAAAATA  131183


>Enterococcus faecalis strain E508 plasmid pE508-2, complete sequence
Sequence ID: MK784778.1 Length: 74612
Range 1: 52734 to 54653

Score:3541 bits(1917), Expect:0.0, 
Identities:1919/1920(99%),  Gaps:0/1920(0%), Strand: Plus/Plus

Query  128    ATTATCATGTAAGAAAGCCAAGCGCAAGGGAGTATGATGATTGCTGCAATGAATTTTGGA  187
              ||||||||||||||||||||||||||||||||||||||||||||||||||||||||||||
Sbjct  52734  ATTATCATGTAAGAAAGCCAAGCGCAAGGGAGTATGATGATTGCTGCAATGAATTTTGGA  52793

Query  188    ATGTAACACCTTATGTTATTAAAGGATTGTGCCGTAAGGAAATTTTATTTGCTATTGATC  247
              ||||||||||||||||||||||||||||||||||||||||||||||||||||||||||||
Sbjct  52794  ATGTAACACCTTATGTTATTAAAGGATTGTGCCGTAAGGAAATTTTATTTGCTATTGATC  52853

Query  248    ATTTTAATCAGATTGTTCGCCATGAGCTGCTGAGAATGATATCATGGAAGGTCGGCATCG  307
              ||||||||||||||||||||||||||||||||||||||||||||||||||||||||||||
Sbjct  52854  ATTTTAATCAGATTGTTCGCCATGAGCTGCTGAGAATGATATCATGGAAGGTCGGCATCG  52913

Query  308    AAACAGGCTTTAAATTAAGTGTAGGCAAGAACTATAAGTTTATTGAAAGGTATATATCCG  367
              ||||||||||||||||||||||||||||||||||||||||||||||||||||||||||||
Sbjct  52914  AAACAGGCTTTAAATTAAGTGTAGGCAAGAACTATAAGTTTATTGAAAGGTATATATCCG  52973

Query  368    AGGATTTGTGGGAGAAACTTTTGTCCACCTACCGGATGGATTCCTATGAAAACATATGGG  427
              ||||||||||||||||||||||||||||||||||||||||||||||||||||||||||||
Sbjct  52974  AGGATTTGTGGGAGAAACTTTTGTCCACCTACCGGATGGATTCCTATGAAAACATATGGG  53033

Query  428    AAGCATTATTTCTATGCCATCAATTGTTCAGGGCGGTATCCGGTGAGGTGGCGGAAAGGC  487
              ||||||||||||||||||||||||||||||||||||||||||||||||||||||||||||
Sbjct  53034  AAGCATTATTTCTATGCCATCAATTGTTCAGGGCGGTATCCGGTGAGGTGGCGGAAAGGC  53093

Query  488    TTCATTATGCCTATCCGGAGTATGATAGGAATATAACAAAATATACCAGGGACATGTATA  547
              ||||||||||||||||||||||||||||||||||||||||||||||||||||||||||||
Sbjct  53094  TTCATTATGCCTATCCGGAGTATGATAGGAATATAACAAAATATACCAGGGACATGTATA  53153

Query  548    AAAAATACACTGGTAAAACCGGCTGCCTGGATAGCACATATGCCGCTGATATAGAAGAGA  607
              ||||||||||||||||||||||||||||||||||||||||||||||||||||||||||||
Sbjct  53154  AAAAATACACTGGTAAAACCGGCTGCCTGGATAGCACATATGCCGCTGATATAGAAGAGA  53213

Query  608    GGCGGGAACAGTGATTACAGAAATGAAAGCAGGGCACCTGAAAGATATCGATAAACCCAG  667
              ||||||||||||||||||||||||||||||||||||||||||||||||||||||||||||
Sbjct  53214  GGCGGGAACAGTGATTACAGAAATGAAAGCAGGGCACCTGAAAGATATCGATAAACCCAG  53273

Query  668    CGAACCATTTGAGGTGATAGGTAAGATTATACCGAGGTATGAAAACGAGAATTGGACCTT  727
              ||||||||||||||||||||||||||||||||||||||||||||||||||||||||||||
Sbjct  53274  CGAACCATTTGAGGTGATAGGTAAGATTATACCGAGGTATGAAAACGAGAATTGGACCTT  53333

Query  728    TACAGAATTACTCTATGAAGCGCCATATTTAAAAAGCTACCAAGACAAAGAGGATGAAGA  787
              |||||||||||||||||||||||||||||||||||||||||||||| |||||||||||||
Sbjct  53334  TACAGAATTACTCTATGAAGCGCCATATTTAAAAAGCTACCAAGACGAAGAGGATGAAGA  53393

Query  788    GGATGAGGAGGCAGATTGCCTTGAATATATTGACAATACTGATAAGATAATATATCTTTA  847
              ||||||||||||||||||||||||||||||||||||||||||||||||||||||||||||
Sbjct  53394  GGATGAGGAGGCAGATTGCCTTGAATATATTGACAATACTGATAAGATAATATATCTTTA  53453

Query  848    CTACCAAGACGATAAATGCGTCGGAAAAGTTAAACTGCGAAAAAATTGGAACCGGTACGC  907
              ||||||||||||||||||||||||||||||||||||||||||||||||||||||||||||
Sbjct  53454  CTACCAAGACGATAAATGCGTCGGAAAAGTTAAACTGCGAAAAAATTGGAACCGGTACGC  53513

Query  908    TTATATAGAAGATATCGCCGTATGTAAGGATTTCAGGGGGCAAGGCATAGGCAGCGCGCT  967
              ||||||||||||||||||||||||||||||||||||||||||||||||||||||||||||
Sbjct  53514  TTATATAGAAGATATCGCCGTATGTAAGGATTTCAGGGGGCAAGGCATAGGCAGCGCGCT  53573

Query  968    TATCAATATATCTATAGAATGGGCAAAGCATAAAAACTTGCATGGACTAATGCTTGAAAC  1027
              ||||||||||||||||||||||||||||||||||||||||||||||||||||||||||||
Sbjct  53574  TATCAATATATCTATAGAATGGGCAAAGCATAAAAACTTGCATGGACTAATGCTTGAAAC  53633

Query  1028   CCAGGACAATAACCTTATAGCTTGTAAATTCTATCATAATTGTGGTTTCAAAATCGGCTC  1087
              ||||||||||||||||||||||||||||||||||||||||||||||||||||||||||||
Sbjct  53634  CCAGGACAATAACCTTATAGCTTGTAAATTCTATCATAATTGTGGTTTCAAAATCGGCTC  53693

Query  1088   CGTCGATACTATGTTATACGCCAACTTTGAAAACAACTTTGAAAAAGCTGTTTTCTGGTA  1147
              ||||||||||||||||||||||||||||||||||||||||||||||||||||||||||||
Sbjct  53694  CGTCGATACTATGTTATACGCCAACTTTGAAAACAACTTTGAAAAAGCTGTTTTCTGGTA  53753

Query  1148   TTTAAGGTTTTAGAATGCAAGGAACAGTGAATTGGAGTTCGTCTTGTTATAATTAGCTTC  1207
              ||||||||||||||||||||||||||||||||||||||||||||||||||||||||||||
Sbjct  53754  TTTAAGGTTTTAGAATGCAAGGAACAGTGAATTGGAGTTCGTCTTGTTATAATTAGCTTC  53813

Query  1208   TTGGGGTATCTTTAAATACTGTAGAAAAGAGGAAGGAAATAATAAATGGCTAAAATGAGA  1267
              ||||||||||||||||||||||||||||||||||||||||||||||||||||||||||||
Sbjct  53814  TTGGGGTATCTTTAAATACTGTAGAAAAGAGGAAGGAAATAATAAATGGCTAAAATGAGA  53873

Query  1268   ATATCACCGGAATTGAAAAAACTGATCGAAAAATACCGCTGCGTAAAAGATACGGAAGGA  1327
              ||||||||||||||||||||||||||||||||||||||||||||||||||||||||||||
Sbjct  53874  ATATCACCGGAATTGAAAAAACTGATCGAAAAATACCGCTGCGTAAAAGATACGGAAGGA  53933

Query  1328   ATGTCTCCTGCTAAGGTATATAAGCTGGTGGGAGAAAATGAAAACCTATATTTAAAAATG  1387
              ||||||||||||||||||||||||||||||||||||||||||||||||||||||||||||
Sbjct  53934  ATGTCTCCTGCTAAGGTATATAAGCTGGTGGGAGAAAATGAAAACCTATATTTAAAAATG  53993

Query  1388   ACGGACAGCCGGTATAAAGGGACCACCTATGATGTGGAACGGGAAAAGGACATGATGCTA  1447
              ||||||||||||||||||||||||||||||||||||||||||||||||||||||||||||
Sbjct  53994  ACGGACAGCCGGTATAAAGGGACCACCTATGATGTGGAACGGGAAAAGGACATGATGCTA  54053

Query  1448   TGGCTGGAAGGAAAGCTGCCTGTTCCAAAGGTCCTGCACTTTGAACGGCATGATGGCTGG  1507
              ||||||||||||||||||||||||||||||||||||||||||||||||||||||||||||
Sbjct  54054  TGGCTGGAAGGAAAGCTGCCTGTTCCAAAGGTCCTGCACTTTGAACGGCATGATGGCTGG  54113

Query  1508   AGCAATCTGCTCATGAGTGAGGCCGATGGCGTCCTTTGCTCGGAAGAGTATGAAGATGAA  1567
              ||||||||||||||||||||||||||||||||||||||||||||||||||||||||||||
Sbjct  54114  AGCAATCTGCTCATGAGTGAGGCCGATGGCGTCCTTTGCTCGGAAGAGTATGAAGATGAA  54173

Query  1568   CAAAGCCCTGAAAAGATTATCGAGCTGTATGCGGAGTGCATCAGGCTCTTTCACTCCATC  1627
              ||||||||||||||||||||||||||||||||||||||||||||||||||||||||||||
Sbjct  54174  CAAAGCCCTGAAAAGATTATCGAGCTGTATGCGGAGTGCATCAGGCTCTTTCACTCCATC  54233

Query  1628   GACATATCGGATTGTCCCTATACGAATAGCTTAGACAGCCGCTTAGCCGAATTGGATTAC  1687
              ||||||||||||||||||||||||||||||||||||||||||||||||||||||||||||
Sbjct  54234  GACATATCGGATTGTCCCTATACGAATAGCTTAGACAGCCGCTTAGCCGAATTGGATTAC  54293

Query  1688   TTACTGAATAACGATCTGGCCGATGTGGATTGCGAAAACTGGGAAGAAGACACTCCATTT  1747
              ||||||||||||||||||||||||||||||||||||||||||||||||||||||||||||
Sbjct  54294  TTACTGAATAACGATCTGGCCGATGTGGATTGCGAAAACTGGGAAGAAGACACTCCATTT  54353

Query  1748   AAAGATCCGCGCGAGCTGTATGATTTTTTAAAGACGGAAAAGCCCGAAGAGGAACTTGTC  1807
              ||||||||||||||||||||||||||||||||||||||||||||||||||||||||||||
Sbjct  54354  AAAGATCCGCGCGAGCTGTATGATTTTTTAAAGACGGAAAAGCCCGAAGAGGAACTTGTC  54413

Query  1808   TTTTCCCACGGCGACCTGGGAGACAGCAACATCTTTGTGAAAGATGGCAAAGTAAGTGGC  1867
              ||||||||||||||||||||||||||||||||||||||||||||||||||||||||||||
Sbjct  54414  TTTTCCCACGGCGACCTGGGAGACAGCAACATCTTTGTGAAAGATGGCAAAGTAAGTGGC  54473

Query  1868   TTTATTGATCTTGGGAGAAGCGGCAGGGCGGACAAGTGGTATGACATTGCCTTCTGCGTC  1927
              ||||||||||||||||||||||||||||||||||||||||||||||||||||||||||||
Sbjct  54474  TTTATTGATCTTGGGAGAAGCGGCAGGGCGGACAAGTGGTATGACATTGCCTTCTGCGTC  54533

Query  1928   CGGTCGATCAGGGAGGATATCGGGGAAGAACAGTATGTCGAGCTATTTTTTGACTTACTG  1987
              ||||||||||||||||||||||||||||||||||||||||||||||||||||||||||||
Sbjct  54534  CGGTCGATCAGGGAGGATATCGGGGAAGAACAGTATGTCGAGCTATTTTTTGACTTACTG  54593

Query  1988   GGGATCAAGCCTGATTGGGAGAAAATAAAATATTATATTTTACTGGATGAATTGTTTTAG  2047
              ||||||||||||||||||||||||||||||||||||||||||||||||||||||||||||
Sbjct  54594  GGGATCAAGCCTGATTGGGAGAAAATAAAATATTATATTTTACTGGATGAATTGTTTTAG  54653


Range 2: 42443 to 42869

Score:296 bits(160), Expect:7e-75, 
Identities:339/428(79%),  Gaps:2/428(0%), Strand: Plus/Plus

Query  128    ATTATCATGTAAGAAAGCCAAGCGCAAGGGAGTATGATGATTGCTGCAATGAATTTTGGA  187
              ||||||||||||||||||||||||||||||||||||||||||||||||||||||||||||
Sbjct  42443  ATTATCATGTAAGAAAGCCAAGCGCAAGGGAGTATGATGATTGCTGCAATGAATTTTGGA  42502

Query  188    ATGTAACACCTTATGTTATTAAAGGATTGTGCCGTAAGGAAATTTTATTTGCTATTGATC  247
              |||||||||||||||||||||||||||||||||| || || ||  | ||||| || ||||
Sbjct  42503  ATGTAACACCTTATGTTATTAAAGGATTGTGCCGCAAAGAGATACTGTTTGCAATCGATC  42562

Query  248    ATTTTAATCAGATTGTTCGCCATGAGCTGCTGAGAATGATATCATGGAAGGTCGGCATCG  307
              || | || |||||| | ||   ||| || || || ||||| || |||||||| || ||  
Sbjct  42563  ATCTGAACCAGATTCTACGGTTTGAACTACTTAGGATGATGTCGTGGAAGGTTGGGATAA  42622

Query  308    AAACAGGCTTTAAATTAAGTGTAGGCAAGAACTATAAGTTTATTGAAAGGTATATATCCG  367
              | ||||  |||  ||||||||| || || || ||||||| |||| | |  || ||    |
Sbjct  42623  AGACAGAATTTTCATTAAGTGTTGGGAAAAATTATAAGTATATTAACAAATACATTGATG  42682

Query  368    AGGATTTGTGGGAGAAACTTTTGTCCACCTACCGGATGGATTCCTATGAAAACATATGGG  427
              | ||| | ||| | | | | || || || || || ||||||||||||||||| || ||| 
Sbjct  42683  AAGATCTATGGAATAGATTATTATCTACATATCGCATGGATTCCTATGAAAATATTTGG-  42741

Query  428    AAG-CATTATTTCTATGCCATCAATTGTTCAGGGCGGTATCCGGTGAGGTGGCGGAAAGG  486
              ||| |||||||| ||||||| |||||||||||||  || |||   ||||| || |||   
Sbjct  42742  AAGTCATTATTTATATGCCACCAATTGTTCAGGGAAGTGTCCAAAGAGGTAGCAGAACTA  42801

Query  487    CTTCATTATGCCTATCCGGAGTATGATAGGAATATAACAAAATATACCAGGGACATGTAT  546
              ||    | ||  ||||| ||||||| || ||| ||||||| |||||||  ||||||||||
Sbjct  42802  CTGGGGTTTGATTATCCAGAGTATGGTAAGAACATAACAAGATATACCGAGGACATGTAT  42861

Query  547    AAAAAATA  554
              ||||||||
Sbjct  42862  AAAAAATA  42869


>Enterococcus faecium strain E211 plasmid pE211-2, complete sequence
Sequence ID: MK465704.1 Length: 87785
Range 1: 80606 to 82525

Score:3541 bits(1917), Expect:0.0, 
Identities:1919/1920(99%),  Gaps:0/1920(0%), Strand: Plus/Minus

Query  128    ATTATCATGTAAGAAAGCCAAGCGCAAGGGAGTATGATGATTGCTGCAATGAATTTTGGA  187
              ||||||||||||||||||||||||||||||||||||||||||||||||||||||||||||
Sbjct  82525  ATTATCATGTAAGAAAGCCAAGCGCAAGGGAGTATGATGATTGCTGCAATGAATTTTGGA  82466

Query  188    ATGTAACACCTTATGTTATTAAAGGATTGTGCCGTAAGGAAATTTTATTTGCTATTGATC  247
              ||||||||||||||||||||||||||||||||||||||||||||||||||||||||||||
Sbjct  82465  ATGTAACACCTTATGTTATTAAAGGATTGTGCCGTAAGGAAATTTTATTTGCTATTGATC  82406

Query  248    ATTTTAATCAGATTGTTCGCCATGAGCTGCTGAGAATGATATCATGGAAGGTCGGCATCG  307
              ||||||||||||||||||||||||||||||||||||||||||||||||||||||||||||
Sbjct  82405  ATTTTAATCAGATTGTTCGCCATGAGCTGCTGAGAATGATATCATGGAAGGTCGGCATCG  82346

Query  308    AAACAGGCTTTAAATTAAGTGTAGGCAAGAACTATAAGTTTATTGAAAGGTATATATCCG  367
              ||||||||||||||||||||||||||||||||||||||||||||||||||||||||||||
Sbjct  82345  AAACAGGCTTTAAATTAAGTGTAGGCAAGAACTATAAGTTTATTGAAAGGTATATATCCG  82286

Query  368    AGGATTTGTGGGAGAAACTTTTGTCCACCTACCGGATGGATTCCTATGAAAACATATGGG  427
              ||||||||||||||||||||||||||||||||||||||||||||||||||||||||||||
Sbjct  82285  AGGATTTGTGGGAGAAACTTTTGTCCACCTACCGGATGGATTCCTATGAAAACATATGGG  82226

Query  428    AAGCATTATTTCTATGCCATCAATTGTTCAGGGCGGTATCCGGTGAGGTGGCGGAAAGGC  487
              ||||||||||||||||||||||||||||||||||||||||||||||||||||||||||||
Sbjct  82225  AAGCATTATTTCTATGCCATCAATTGTTCAGGGCGGTATCCGGTGAGGTGGCGGAAAGGC  82166

Query  488    TTCATTATGCCTATCCGGAGTATGATAGGAATATAACAAAATATACCAGGGACATGTATA  547
              ||||||||||||||||||||||||||||||||||||||||||||||||||||||||||||
Sbjct  82165  TTCATTATGCCTATCCGGAGTATGATAGGAATATAACAAAATATACCAGGGACATGTATA  82106

Query  548    AAAAATACACTGGTAAAACCGGCTGCCTGGATAGCACATATGCCGCTGATATAGAAGAGA  607
              ||||||||||||||||||||||||||||||||||||||||||||||||||||||||||||
Sbjct  82105  AAAAATACACTGGTAAAACCGGCTGCCTGGATAGCACATATGCCGCTGATATAGAAGAGA  82046

Query  608    GGCGGGAACAGTGATTACAGAAATGAAAGCAGGGCACCTGAAAGATATCGATAAACCCAG  667
              ||||||||||||||||||||||||||||||||||||||||||||||||||||||||||||
Sbjct  82045  GGCGGGAACAGTGATTACAGAAATGAAAGCAGGGCACCTGAAAGATATCGATAAACCCAG  81986

Query  668    CGAACCATTTGAGGTGATAGGTAAGATTATACCGAGGTATGAAAACGAGAATTGGACCTT  727
              ||||||||||||||||||||||||||||||||||||||||||||||||||||||||||||
Sbjct  81985  CGAACCATTTGAGGTGATAGGTAAGATTATACCGAGGTATGAAAACGAGAATTGGACCTT  81926

Query  728    TACAGAATTACTCTATGAAGCGCCATATTTAAAAAGCTACCAAGACAAAGAGGATGAAGA  787
              |||||||||||||||||||||||||||||||||||||||||||||| |||||||||||||
Sbjct  81925  TACAGAATTACTCTATGAAGCGCCATATTTAAAAAGCTACCAAGACGAAGAGGATGAAGA  81866

Query  788    GGATGAGGAGGCAGATTGCCTTGAATATATTGACAATACTGATAAGATAATATATCTTTA  847
              ||||||||||||||||||||||||||||||||||||||||||||||||||||||||||||
Sbjct  81865  GGATGAGGAGGCAGATTGCCTTGAATATATTGACAATACTGATAAGATAATATATCTTTA  81806

Query  848    CTACCAAGACGATAAATGCGTCGGAAAAGTTAAACTGCGAAAAAATTGGAACCGGTACGC  907
              ||||||||||||||||||||||||||||||||||||||||||||||||||||||||||||
Sbjct  81805  CTACCAAGACGATAAATGCGTCGGAAAAGTTAAACTGCGAAAAAATTGGAACCGGTACGC  81746

Query  908    TTATATAGAAGATATCGCCGTATGTAAGGATTTCAGGGGGCAAGGCATAGGCAGCGCGCT  967
              ||||||||||||||||||||||||||||||||||||||||||||||||||||||||||||
Sbjct  81745  TTATATAGAAGATATCGCCGTATGTAAGGATTTCAGGGGGCAAGGCATAGGCAGCGCGCT  81686

Query  968    TATCAATATATCTATAGAATGGGCAAAGCATAAAAACTTGCATGGACTAATGCTTGAAAC  1027
              ||||||||||||||||||||||||||||||||||||||||||||||||||||||||||||
Sbjct  81685  TATCAATATATCTATAGAATGGGCAAAGCATAAAAACTTGCATGGACTAATGCTTGAAAC  81626

Query  1028   CCAGGACAATAACCTTATAGCTTGTAAATTCTATCATAATTGTGGTTTCAAAATCGGCTC  1087
              ||||||||||||||||||||||||||||||||||||||||||||||||||||||||||||
Sbjct  81625  CCAGGACAATAACCTTATAGCTTGTAAATTCTATCATAATTGTGGTTTCAAAATCGGCTC  81566

Query  1088   CGTCGATACTATGTTATACGCCAACTTTGAAAACAACTTTGAAAAAGCTGTTTTCTGGTA  1147
              ||||||||||||||||||||||||||||||||||||||||||||||||||||||||||||
Sbjct  81565  CGTCGATACTATGTTATACGCCAACTTTGAAAACAACTTTGAAAAAGCTGTTTTCTGGTA  81506

Query  1148   TTTAAGGTTTTAGAATGCAAGGAACAGTGAATTGGAGTTCGTCTTGTTATAATTAGCTTC  1207
              ||||||||||||||||||||||||||||||||||||||||||||||||||||||||||||
Sbjct  81505  TTTAAGGTTTTAGAATGCAAGGAACAGTGAATTGGAGTTCGTCTTGTTATAATTAGCTTC  81446

Query  1208   TTGGGGTATCTTTAAATACTGTAGAAAAGAGGAAGGAAATAATAAATGGCTAAAATGAGA  1267
              ||||||||||||||||||||||||||||||||||||||||||||||||||||||||||||
Sbjct  81445  TTGGGGTATCTTTAAATACTGTAGAAAAGAGGAAGGAAATAATAAATGGCTAAAATGAGA  81386

Query  1268   ATATCACCGGAATTGAAAAAACTGATCGAAAAATACCGCTGCGTAAAAGATACGGAAGGA  1327
              ||||||||||||||||||||||||||||||||||||||||||||||||||||||||||||
Sbjct  81385  ATATCACCGGAATTGAAAAAACTGATCGAAAAATACCGCTGCGTAAAAGATACGGAAGGA  81326

Query  1328   ATGTCTCCTGCTAAGGTATATAAGCTGGTGGGAGAAAATGAAAACCTATATTTAAAAATG  1387
              ||||||||||||||||||||||||||||||||||||||||||||||||||||||||||||
Sbjct  81325  ATGTCTCCTGCTAAGGTATATAAGCTGGTGGGAGAAAATGAAAACCTATATTTAAAAATG  81266

Query  1388   ACGGACAGCCGGTATAAAGGGACCACCTATGATGTGGAACGGGAAAAGGACATGATGCTA  1447
              ||||||||||||||||||||||||||||||||||||||||||||||||||||||||||||
Sbjct  81265  ACGGACAGCCGGTATAAAGGGACCACCTATGATGTGGAACGGGAAAAGGACATGATGCTA  81206

Query  1448   TGGCTGGAAGGAAAGCTGCCTGTTCCAAAGGTCCTGCACTTTGAACGGCATGATGGCTGG  1507
              ||||||||||||||||||||||||||||||||||||||||||||||||||||||||||||
Sbjct  81205  TGGCTGGAAGGAAAGCTGCCTGTTCCAAAGGTCCTGCACTTTGAACGGCATGATGGCTGG  81146

Query  1508   AGCAATCTGCTCATGAGTGAGGCCGATGGCGTCCTTTGCTCGGAAGAGTATGAAGATGAA  1567
              ||||||||||||||||||||||||||||||||||||||||||||||||||||||||||||
Sbjct  81145  AGCAATCTGCTCATGAGTGAGGCCGATGGCGTCCTTTGCTCGGAAGAGTATGAAGATGAA  81086

Query  1568   CAAAGCCCTGAAAAGATTATCGAGCTGTATGCGGAGTGCATCAGGCTCTTTCACTCCATC  1627
              ||||||||||||||||||||||||||||||||||||||||||||||||||||||||||||
Sbjct  81085  CAAAGCCCTGAAAAGATTATCGAGCTGTATGCGGAGTGCATCAGGCTCTTTCACTCCATC  81026

Query  1628   GACATATCGGATTGTCCCTATACGAATAGCTTAGACAGCCGCTTAGCCGAATTGGATTAC  1687
              ||||||||||||||||||||||||||||||||||||||||||||||||||||||||||||
Sbjct  81025  GACATATCGGATTGTCCCTATACGAATAGCTTAGACAGCCGCTTAGCCGAATTGGATTAC  80966

Query  1688   TTACTGAATAACGATCTGGCCGATGTGGATTGCGAAAACTGGGAAGAAGACACTCCATTT  1747
              ||||||||||||||||||||||||||||||||||||||||||||||||||||||||||||
Sbjct  80965  TTACTGAATAACGATCTGGCCGATGTGGATTGCGAAAACTGGGAAGAAGACACTCCATTT  80906

Query  1748   AAAGATCCGCGCGAGCTGTATGATTTTTTAAAGACGGAAAAGCCCGAAGAGGAACTTGTC  1807
              ||||||||||||||||||||||||||||||||||||||||||||||||||||||||||||
Sbjct  80905  AAAGATCCGCGCGAGCTGTATGATTTTTTAAAGACGGAAAAGCCCGAAGAGGAACTTGTC  80846

Query  1808   TTTTCCCACGGCGACCTGGGAGACAGCAACATCTTTGTGAAAGATGGCAAAGTAAGTGGC  1867
              ||||||||||||||||||||||||||||||||||||||||||||||||||||||||||||
Sbjct  80845  TTTTCCCACGGCGACCTGGGAGACAGCAACATCTTTGTGAAAGATGGCAAAGTAAGTGGC  80786

Query  1868   TTTATTGATCTTGGGAGAAGCGGCAGGGCGGACAAGTGGTATGACATTGCCTTCTGCGTC  1927
              ||||||||||||||||||||||||||||||||||||||||||||||||||||||||||||
Sbjct  80785  TTTATTGATCTTGGGAGAAGCGGCAGGGCGGACAAGTGGTATGACATTGCCTTCTGCGTC  80726

Query  1928   CGGTCGATCAGGGAGGATATCGGGGAAGAACAGTATGTCGAGCTATTTTTTGACTTACTG  1987
              ||||||||||||||||||||||||||||||||||||||||||||||||||||||||||||
Sbjct  80725  CGGTCGATCAGGGAGGATATCGGGGAAGAACAGTATGTCGAGCTATTTTTTGACTTACTG  80666

Query  1988   GGGATCAAGCCTGATTGGGAGAAAATAAAATATTATATTTTACTGGATGAATTGTTTTAG  2047
              ||||||||||||||||||||||||||||||||||||||||||||||||||||||||||||
Sbjct  80665  GGGATCAAGCCTGATTGGGAGAAAATAAAATATTATATTTTACTGGATGAATTGTTTTAG  80606


Range 2: 7002 to 7428

Score:296 bits(160), Expect:7e-75, 
Identities:339/428(79%),  Gaps:2/428(0%), Strand: Plus/Minus

Query  128   ATTATCATGTAAGAAAGCCAAGCGCAAGGGAGTATGATGATTGCTGCAATGAATTTTGGA  187
             ||||||||||||||||||||||||||||||||||||||||||||||||||||||||||||
Sbjct  7428  ATTATCATGTAAGAAAGCCAAGCGCAAGGGAGTATGATGATTGCTGCAATGAATTTTGGA  7369

Query  188   ATGTAACACCTTATGTTATTAAAGGATTGTGCCGTAAGGAAATTTTATTTGCTATTGATC  247
             |||||||||||||||||||||||||||||||||| || || ||  | ||||| || ||||
Sbjct  7368  ATGTAACACCTTATGTTATTAAAGGATTGTGCCGCAAAGAGATACTGTTTGCAATCGATC  7309

Query  248   ATTTTAATCAGATTGTTCGCCATGAGCTGCTGAGAATGATATCATGGAAGGTCGGCATCG  307
             || | || |||||| | ||   ||| || || || ||||| || |||||||| || ||  
Sbjct  7308  ATCTGAACCAGATTCTACGGTTTGAACTACTTAGGATGATGTCGTGGAAGGTTGGGATAA  7249

Query  308   AAACAGGCTTTAAATTAAGTGTAGGCAAGAACTATAAGTTTATTGAAAGGTATATATCCG  367
             | ||||  |||  ||||||||| || || || ||||||| |||| | |  || ||    |
Sbjct  7248  AGACAGAATTTTCATTAAGTGTTGGGAAAAATTATAAGTATATTAACAAATACATTGATG  7189

Query  368   AGGATTTGTGGGAGAAACTTTTGTCCACCTACCGGATGGATTCCTATGAAAACATATGGG  427
             | ||| | ||| | | | | || || || || || ||||||||||||||||| || ||| 
Sbjct  7188  AAGATCTATGGAATAGATTATTATCTACATATCGCATGGATTCCTATGAAAATATTTGG-  7130

Query  428   AAG-CATTATTTCTATGCCATCAATTGTTCAGGGCGGTATCCGGTGAGGTGGCGGAAAGG  486
             ||| |||||||| ||||||| |||||||||||||  || |||   ||||| || |||   
Sbjct  7129  AAGTCATTATTTATATGCCACCAATTGTTCAGGGAAGTGTCCAAAGAGGTAGCAGAACTA  7070

Query  487   CTTCATTATGCCTATCCGGAGTATGATAGGAATATAACAAAATATACCAGGGACATGTAT  546
             ||    | ||  ||||| ||||||| || ||| ||||||| |||||||  ||||||||||
Sbjct  7069  CTGGGGTTTGATTATCCAGAGTATGGTAAGAACATAACAAGATATACCGAGGACATGTAT  7010

Query  547   AAAAAATA  554
             ||||||||
Sbjct  7009  AAAAAATA  7002


>Enterococcus faecium strain E505 plasmid pE505-1, complete sequence
Sequence ID: MK465703.1 Length: 94572
Range 1: 20189 to 22108

Score:3541 bits(1917), Expect:0.0, 
Identities:1919/1920(99%),  Gaps:0/1920(0%), Strand: Plus/Minus

Query  128    ATTATCATGTAAGAAAGCCAAGCGCAAGGGAGTATGATGATTGCTGCAATGAATTTTGGA  187
              ||||||||||||||||||||||||||||||||||||||||||||||||||||||||||||
Sbjct  22108  ATTATCATGTAAGAAAGCCAAGCGCAAGGGAGTATGATGATTGCTGCAATGAATTTTGGA  22049

Query  188    ATGTAACACCTTATGTTATTAAAGGATTGTGCCGTAAGGAAATTTTATTTGCTATTGATC  247
              ||||||||||||||||||||||||||||||||||||||||||||||||||||||||||||
Sbjct  22048  ATGTAACACCTTATGTTATTAAAGGATTGTGCCGTAAGGAAATTTTATTTGCTATTGATC  21989

Query  248    ATTTTAATCAGATTGTTCGCCATGAGCTGCTGAGAATGATATCATGGAAGGTCGGCATCG  307
              ||||||||||||||||||||||||||||||||||||||||||||||||||||||||||||
Sbjct  21988  ATTTTAATCAGATTGTTCGCCATGAGCTGCTGAGAATGATATCATGGAAGGTCGGCATCG  21929

Query  308    AAACAGGCTTTAAATTAAGTGTAGGCAAGAACTATAAGTTTATTGAAAGGTATATATCCG  367
              ||||||||||||||||||||||||||||||||||||||||||||||||||||||||||||
Sbjct  21928  AAACAGGCTTTAAATTAAGTGTAGGCAAGAACTATAAGTTTATTGAAAGGTATATATCCG  21869

Query  368    AGGATTTGTGGGAGAAACTTTTGTCCACCTACCGGATGGATTCCTATGAAAACATATGGG  427
              ||||||||||||||||||||||||||||||||||||||||||||||||||||||||||||
Sbjct  21868  AGGATTTGTGGGAGAAACTTTTGTCCACCTACCGGATGGATTCCTATGAAAACATATGGG  21809

Query  428    AAGCATTATTTCTATGCCATCAATTGTTCAGGGCGGTATCCGGTGAGGTGGCGGAAAGGC  487
              ||||||||||||||||||||||||||||||||||||||||||||||||||||||||||||
Sbjct  21808  AAGCATTATTTCTATGCCATCAATTGTTCAGGGCGGTATCCGGTGAGGTGGCGGAAAGGC  21749

Query  488    TTCATTATGCCTATCCGGAGTATGATAGGAATATAACAAAATATACCAGGGACATGTATA  547
              ||||||||||||||||||||||||||||||||||||||||||||||||||||||||||||
Sbjct  21748  TTCATTATGCCTATCCGGAGTATGATAGGAATATAACAAAATATACCAGGGACATGTATA  21689

Query  548    AAAAATACACTGGTAAAACCGGCTGCCTGGATAGCACATATGCCGCTGATATAGAAGAGA  607
              ||||||||||||||||||||||||||||||||||||||||||||||||||||||||||||
Sbjct  21688  AAAAATACACTGGTAAAACCGGCTGCCTGGATAGCACATATGCCGCTGATATAGAAGAGA  21629

Query  608    GGCGGGAACAGTGATTACAGAAATGAAAGCAGGGCACCTGAAAGATATCGATAAACCCAG  667
              ||||||||||||||||||||||||||||||||||||||||||||||||||||||||||||
Sbjct  21628  GGCGGGAACAGTGATTACAGAAATGAAAGCAGGGCACCTGAAAGATATCGATAAACCCAG  21569

Query  668    CGAACCATTTGAGGTGATAGGTAAGATTATACCGAGGTATGAAAACGAGAATTGGACCTT  727
              ||||||||||||||||||||||||||||||||||||||||||||||||||||||||||||
Sbjct  21568  CGAACCATTTGAGGTGATAGGTAAGATTATACCGAGGTATGAAAACGAGAATTGGACCTT  21509

Query  728    TACAGAATTACTCTATGAAGCGCCATATTTAAAAAGCTACCAAGACAAAGAGGATGAAGA  787
              |||||||||||||||||||||||||||||||||||||||||||||| |||||||||||||
Sbjct  21508  TACAGAATTACTCTATGAAGCGCCATATTTAAAAAGCTACCAAGACGAAGAGGATGAAGA  21449

Query  788    GGATGAGGAGGCAGATTGCCTTGAATATATTGACAATACTGATAAGATAATATATCTTTA  847
              ||||||||||||||||||||||||||||||||||||||||||||||||||||||||||||
Sbjct  21448  GGATGAGGAGGCAGATTGCCTTGAATATATTGACAATACTGATAAGATAATATATCTTTA  21389

Query  848    CTACCAAGACGATAAATGCGTCGGAAAAGTTAAACTGCGAAAAAATTGGAACCGGTACGC  907
              ||||||||||||||||||||||||||||||||||||||||||||||||||||||||||||
Sbjct  21388  CTACCAAGACGATAAATGCGTCGGAAAAGTTAAACTGCGAAAAAATTGGAACCGGTACGC  21329

Query  908    TTATATAGAAGATATCGCCGTATGTAAGGATTTCAGGGGGCAAGGCATAGGCAGCGCGCT  967
              ||||||||||||||||||||||||||||||||||||||||||||||||||||||||||||
Sbjct  21328  TTATATAGAAGATATCGCCGTATGTAAGGATTTCAGGGGGCAAGGCATAGGCAGCGCGCT  21269

Query  968    TATCAATATATCTATAGAATGGGCAAAGCATAAAAACTTGCATGGACTAATGCTTGAAAC  1027
              ||||||||||||||||||||||||||||||||||||||||||||||||||||||||||||
Sbjct  21268  TATCAATATATCTATAGAATGGGCAAAGCATAAAAACTTGCATGGACTAATGCTTGAAAC  21209

Query  1028   CCAGGACAATAACCTTATAGCTTGTAAATTCTATCATAATTGTGGTTTCAAAATCGGCTC  1087
              ||||||||||||||||||||||||||||||||||||||||||||||||||||||||||||
Sbjct  21208  CCAGGACAATAACCTTATAGCTTGTAAATTCTATCATAATTGTGGTTTCAAAATCGGCTC  21149

Query  1088   CGTCGATACTATGTTATACGCCAACTTTGAAAACAACTTTGAAAAAGCTGTTTTCTGGTA  1147
              ||||||||||||||||||||||||||||||||||||||||||||||||||||||||||||
Sbjct  21148  CGTCGATACTATGTTATACGCCAACTTTGAAAACAACTTTGAAAAAGCTGTTTTCTGGTA  21089

Query  1148   TTTAAGGTTTTAGAATGCAAGGAACAGTGAATTGGAGTTCGTCTTGTTATAATTAGCTTC  1207
              ||||||||||||||||||||||||||||||||||||||||||||||||||||||||||||
Sbjct  21088  TTTAAGGTTTTAGAATGCAAGGAACAGTGAATTGGAGTTCGTCTTGTTATAATTAGCTTC  21029

Query  1208   TTGGGGTATCTTTAAATACTGTAGAAAAGAGGAAGGAAATAATAAATGGCTAAAATGAGA  1267
              ||||||||||||||||||||||||||||||||||||||||||||||||||||||||||||
Sbjct  21028  TTGGGGTATCTTTAAATACTGTAGAAAAGAGGAAGGAAATAATAAATGGCTAAAATGAGA  20969

Query  1268   ATATCACCGGAATTGAAAAAACTGATCGAAAAATACCGCTGCGTAAAAGATACGGAAGGA  1327
              ||||||||||||||||||||||||||||||||||||||||||||||||||||||||||||
Sbjct  20968  ATATCACCGGAATTGAAAAAACTGATCGAAAAATACCGCTGCGTAAAAGATACGGAAGGA  20909

Query  1328   ATGTCTCCTGCTAAGGTATATAAGCTGGTGGGAGAAAATGAAAACCTATATTTAAAAATG  1387
              ||||||||||||||||||||||||||||||||||||||||||||||||||||||||||||
Sbjct  20908  ATGTCTCCTGCTAAGGTATATAAGCTGGTGGGAGAAAATGAAAACCTATATTTAAAAATG  20849

Query  1388   ACGGACAGCCGGTATAAAGGGACCACCTATGATGTGGAACGGGAAAAGGACATGATGCTA  1447
              ||||||||||||||||||||||||||||||||||||||||||||||||||||||||||||
Sbjct  20848  ACGGACAGCCGGTATAAAGGGACCACCTATGATGTGGAACGGGAAAAGGACATGATGCTA  20789

Query  1448   TGGCTGGAAGGAAAGCTGCCTGTTCCAAAGGTCCTGCACTTTGAACGGCATGATGGCTGG  1507
              ||||||||||||||||||||||||||||||||||||||||||||||||||||||||||||
Sbjct  20788  TGGCTGGAAGGAAAGCTGCCTGTTCCAAAGGTCCTGCACTTTGAACGGCATGATGGCTGG  20729

Query  1508   AGCAATCTGCTCATGAGTGAGGCCGATGGCGTCCTTTGCTCGGAAGAGTATGAAGATGAA  1567
              ||||||||||||||||||||||||||||||||||||||||||||||||||||||||||||
Sbjct  20728  AGCAATCTGCTCATGAGTGAGGCCGATGGCGTCCTTTGCTCGGAAGAGTATGAAGATGAA  20669

Query  1568   CAAAGCCCTGAAAAGATTATCGAGCTGTATGCGGAGTGCATCAGGCTCTTTCACTCCATC  1627
              ||||||||||||||||||||||||||||||||||||||||||||||||||||||||||||
Sbjct  20668  CAAAGCCCTGAAAAGATTATCGAGCTGTATGCGGAGTGCATCAGGCTCTTTCACTCCATC  20609

Query  1628   GACATATCGGATTGTCCCTATACGAATAGCTTAGACAGCCGCTTAGCCGAATTGGATTAC  1687
              ||||||||||||||||||||||||||||||||||||||||||||||||||||||||||||
Sbjct  20608  GACATATCGGATTGTCCCTATACGAATAGCTTAGACAGCCGCTTAGCCGAATTGGATTAC  20549

Query  1688   TTACTGAATAACGATCTGGCCGATGTGGATTGCGAAAACTGGGAAGAAGACACTCCATTT  1747
              ||||||||||||||||||||||||||||||||||||||||||||||||||||||||||||
Sbjct  20548  TTACTGAATAACGATCTGGCCGATGTGGATTGCGAAAACTGGGAAGAAGACACTCCATTT  20489

Query  1748   AAAGATCCGCGCGAGCTGTATGATTTTTTAAAGACGGAAAAGCCCGAAGAGGAACTTGTC  1807
              ||||||||||||||||||||||||||||||||||||||||||||||||||||||||||||
Sbjct  20488  AAAGATCCGCGCGAGCTGTATGATTTTTTAAAGACGGAAAAGCCCGAAGAGGAACTTGTC  20429

Query  1808   TTTTCCCACGGCGACCTGGGAGACAGCAACATCTTTGTGAAAGATGGCAAAGTAAGTGGC  1867
              ||||||||||||||||||||||||||||||||||||||||||||||||||||||||||||
Sbjct  20428  TTTTCCCACGGCGACCTGGGAGACAGCAACATCTTTGTGAAAGATGGCAAAGTAAGTGGC  20369

Query  1868   TTTATTGATCTTGGGAGAAGCGGCAGGGCGGACAAGTGGTATGACATTGCCTTCTGCGTC  1927
              ||||||||||||||||||||||||||||||||||||||||||||||||||||||||||||
Sbjct  20368  TTTATTGATCTTGGGAGAAGCGGCAGGGCGGACAAGTGGTATGACATTGCCTTCTGCGTC  20309

Query  1928   CGGTCGATCAGGGAGGATATCGGGGAAGAACAGTATGTCGAGCTATTTTTTGACTTACTG  1987
              ||||||||||||||||||||||||||||||||||||||||||||||||||||||||||||
Sbjct  20308  CGGTCGATCAGGGAGGATATCGGGGAAGAACAGTATGTCGAGCTATTTTTTGACTTACTG  20249

Query  1988   GGGATCAAGCCTGATTGGGAGAAAATAAAATATTATATTTTACTGGATGAATTGTTTTAG  2047
              ||||||||||||||||||||||||||||||||||||||||||||||||||||||||||||
Sbjct  20248  GGGATCAAGCCTGATTGGGAGAAAATAAAATATTATATTTTACTGGATGAATTGTTTTAG  20189


Range 2: 31973 to 32399

Score:296 bits(160), Expect:7e-75, 
Identities:339/428(79%),  Gaps:2/428(0%), Strand: Plus/Minus

Query  128    ATTATCATGTAAGAAAGCCAAGCGCAAGGGAGTATGATGATTGCTGCAATGAATTTTGGA  187
              ||||||||||||||||||||||||||||||||||||||||||||||||||||||||||||
Sbjct  32399  ATTATCATGTAAGAAAGCCAAGCGCAAGGGAGTATGATGATTGCTGCAATGAATTTTGGA  32340

Query  188    ATGTAACACCTTATGTTATTAAAGGATTGTGCCGTAAGGAAATTTTATTTGCTATTGATC  247
              |||||||||||||||||||||||||||||||||| || || ||  | ||||| || ||||
Sbjct  32339  ATGTAACACCTTATGTTATTAAAGGATTGTGCCGCAAAGAGATACTGTTTGCAATCGATC  32280

Query  248    ATTTTAATCAGATTGTTCGCCATGAGCTGCTGAGAATGATATCATGGAAGGTCGGCATCG  307
              || | || |||||| | ||   ||| || || || ||||| || |||||||| || ||  
Sbjct  32279  ATCTGAACCAGATTCTACGGTTTGAACTACTTAGGATGATGTCGTGGAAGGTTGGGATAA  32220

Query  308    AAACAGGCTTTAAATTAAGTGTAGGCAAGAACTATAAGTTTATTGAAAGGTATATATCCG  367
              | ||||  |||  ||||||||| || || || ||||||| |||| | |  || ||    |
Sbjct  32219  AGACAGAATTTTCATTAAGTGTTGGGAAAAATTATAAGTATATTAACAAATACATTGATG  32160

Query  368    AGGATTTGTGGGAGAAACTTTTGTCCACCTACCGGATGGATTCCTATGAAAACATATGGG  427
              | ||| | ||| | | | | || || || || || ||||||||||||||||| || ||| 
Sbjct  32159  AAGATCTATGGAATAGATTATTATCTACATATCGCATGGATTCCTATGAAAATATTTGG-  32101

Query  428    AAG-CATTATTTCTATGCCATCAATTGTTCAGGGCGGTATCCGGTGAGGTGGCGGAAAGG  486
              ||| |||||||| ||||||| |||||||||||||  || |||   ||||| || |||   
Sbjct  32100  AAGTCATTATTTATATGCCACCAATTGTTCAGGGAAGTGTCCAAAGAGGTAGCAGAACTA  32041

Query  487    CTTCATTATGCCTATCCGGAGTATGATAGGAATATAACAAAATATACCAGGGACATGTAT  546
              ||    | ||  ||||| ||||||| || ||| ||||||| |||||||  ||||||||||
Sbjct  32040  CTGGGGTTTGATTATCCAGAGTATGGTAAGAACATAACAAGATATACCGAGGACATGTAT  31981

Query  547    AAAAAATA  554
              ||||||||
Sbjct  31980  AAAAAATA  31973


>Enterococcus faecalis strain E508 plasmid pE508-2, complete sequence
Sequence ID: MK465702.1 Length: 74612
Range 1: 24336 to 26255

Score:3541 bits(1917), Expect:0.0, 
Identities:1919/1920(99%),  Gaps:0/1920(0%), Strand: Plus/Plus

Query  128    ATTATCATGTAAGAAAGCCAAGCGCAAGGGAGTATGATGATTGCTGCAATGAATTTTGGA  187
              ||||||||||||||||||||||||||||||||||||||||||||||||||||||||||||
Sbjct  24336  ATTATCATGTAAGAAAGCCAAGCGCAAGGGAGTATGATGATTGCTGCAATGAATTTTGGA  24395

Query  188    ATGTAACACCTTATGTTATTAAAGGATTGTGCCGTAAGGAAATTTTATTTGCTATTGATC  247
              ||||||||||||||||||||||||||||||||||||||||||||||||||||||||||||
Sbjct  24396  ATGTAACACCTTATGTTATTAAAGGATTGTGCCGTAAGGAAATTTTATTTGCTATTGATC  24455

Query  248    ATTTTAATCAGATTGTTCGCCATGAGCTGCTGAGAATGATATCATGGAAGGTCGGCATCG  307
              ||||||||||||||||||||||||||||||||||||||||||||||||||||||||||||
Sbjct  24456  ATTTTAATCAGATTGTTCGCCATGAGCTGCTGAGAATGATATCATGGAAGGTCGGCATCG  24515

Query  308    AAACAGGCTTTAAATTAAGTGTAGGCAAGAACTATAAGTTTATTGAAAGGTATATATCCG  367
              ||||||||||||||||||||||||||||||||||||||||||||||||||||||||||||
Sbjct  24516  AAACAGGCTTTAAATTAAGTGTAGGCAAGAACTATAAGTTTATTGAAAGGTATATATCCG  24575

Query  368    AGGATTTGTGGGAGAAACTTTTGTCCACCTACCGGATGGATTCCTATGAAAACATATGGG  427
              ||||||||||||||||||||||||||||||||||||||||||||||||||||||||||||
Sbjct  24576  AGGATTTGTGGGAGAAACTTTTGTCCACCTACCGGATGGATTCCTATGAAAACATATGGG  24635

Query  428    AAGCATTATTTCTATGCCATCAATTGTTCAGGGCGGTATCCGGTGAGGTGGCGGAAAGGC  487
              ||||||||||||||||||||||||||||||||||||||||||||||||||||||||||||
Sbjct  24636  AAGCATTATTTCTATGCCATCAATTGTTCAGGGCGGTATCCGGTGAGGTGGCGGAAAGGC  24695

Query  488    TTCATTATGCCTATCCGGAGTATGATAGGAATATAACAAAATATACCAGGGACATGTATA  547
              ||||||||||||||||||||||||||||||||||||||||||||||||||||||||||||
Sbjct  24696  TTCATTATGCCTATCCGGAGTATGATAGGAATATAACAAAATATACCAGGGACATGTATA  24755

Query  548    AAAAATACACTGGTAAAACCGGCTGCCTGGATAGCACATATGCCGCTGATATAGAAGAGA  607
              ||||||||||||||||||||||||||||||||||||||||||||||||||||||||||||
Sbjct  24756  AAAAATACACTGGTAAAACCGGCTGCCTGGATAGCACATATGCCGCTGATATAGAAGAGA  24815

Query  608    GGCGGGAACAGTGATTACAGAAATGAAAGCAGGGCACCTGAAAGATATCGATAAACCCAG  667
              ||||||||||||||||||||||||||||||||||||||||||||||||||||||||||||
Sbjct  24816  GGCGGGAACAGTGATTACAGAAATGAAAGCAGGGCACCTGAAAGATATCGATAAACCCAG  24875

Query  668    CGAACCATTTGAGGTGATAGGTAAGATTATACCGAGGTATGAAAACGAGAATTGGACCTT  727
              ||||||||||||||||||||||||||||||||||||||||||||||||||||||||||||
Sbjct  24876  CGAACCATTTGAGGTGATAGGTAAGATTATACCGAGGTATGAAAACGAGAATTGGACCTT  24935

Query  728    TACAGAATTACTCTATGAAGCGCCATATTTAAAAAGCTACCAAGACAAAGAGGATGAAGA  787
              |||||||||||||||||||||||||||||||||||||||||||||| |||||||||||||
Sbjct  24936  TACAGAATTACTCTATGAAGCGCCATATTTAAAAAGCTACCAAGACGAAGAGGATGAAGA  24995

Query  788    GGATGAGGAGGCAGATTGCCTTGAATATATTGACAATACTGATAAGATAATATATCTTTA  847
              ||||||||||||||||||||||||||||||||||||||||||||||||||||||||||||
Sbjct  24996  GGATGAGGAGGCAGATTGCCTTGAATATATTGACAATACTGATAAGATAATATATCTTTA  25055

Query  848    CTACCAAGACGATAAATGCGTCGGAAAAGTTAAACTGCGAAAAAATTGGAACCGGTACGC  907
              ||||||||||||||||||||||||||||||||||||||||||||||||||||||||||||
Sbjct  25056  CTACCAAGACGATAAATGCGTCGGAAAAGTTAAACTGCGAAAAAATTGGAACCGGTACGC  25115

Query  908    TTATATAGAAGATATCGCCGTATGTAAGGATTTCAGGGGGCAAGGCATAGGCAGCGCGCT  967
              ||||||||||||||||||||||||||||||||||||||||||||||||||||||||||||
Sbjct  25116  TTATATAGAAGATATCGCCGTATGTAAGGATTTCAGGGGGCAAGGCATAGGCAGCGCGCT  25175

Query  968    TATCAATATATCTATAGAATGGGCAAAGCATAAAAACTTGCATGGACTAATGCTTGAAAC  1027
              ||||||||||||||||||||||||||||||||||||||||||||||||||||||||||||
Sbjct  25176  TATCAATATATCTATAGAATGGGCAAAGCATAAAAACTTGCATGGACTAATGCTTGAAAC  25235

Query  1028   CCAGGACAATAACCTTATAGCTTGTAAATTCTATCATAATTGTGGTTTCAAAATCGGCTC  1087
              ||||||||||||||||||||||||||||||||||||||||||||||||||||||||||||
Sbjct  25236  CCAGGACAATAACCTTATAGCTTGTAAATTCTATCATAATTGTGGTTTCAAAATCGGCTC  25295

Query  1088   CGTCGATACTATGTTATACGCCAACTTTGAAAACAACTTTGAAAAAGCTGTTTTCTGGTA  1147
              ||||||||||||||||||||||||||||||||||||||||||||||||||||||||||||
Sbjct  25296  CGTCGATACTATGTTATACGCCAACTTTGAAAACAACTTTGAAAAAGCTGTTTTCTGGTA  25355

Query  1148   TTTAAGGTTTTAGAATGCAAGGAACAGTGAATTGGAGTTCGTCTTGTTATAATTAGCTTC  1207
              ||||||||||||||||||||||||||||||||||||||||||||||||||||||||||||
Sbjct  25356  TTTAAGGTTTTAGAATGCAAGGAACAGTGAATTGGAGTTCGTCTTGTTATAATTAGCTTC  25415

Query  1208   TTGGGGTATCTTTAAATACTGTAGAAAAGAGGAAGGAAATAATAAATGGCTAAAATGAGA  1267
              ||||||||||||||||||||||||||||||||||||||||||||||||||||||||||||
Sbjct  25416  TTGGGGTATCTTTAAATACTGTAGAAAAGAGGAAGGAAATAATAAATGGCTAAAATGAGA  25475

Query  1268   ATATCACCGGAATTGAAAAAACTGATCGAAAAATACCGCTGCGTAAAAGATACGGAAGGA  1327
              ||||||||||||||||||||||||||||||||||||||||||||||||||||||||||||
Sbjct  25476  ATATCACCGGAATTGAAAAAACTGATCGAAAAATACCGCTGCGTAAAAGATACGGAAGGA  25535

Query  1328   ATGTCTCCTGCTAAGGTATATAAGCTGGTGGGAGAAAATGAAAACCTATATTTAAAAATG  1387
              ||||||||||||||||||||||||||||||||||||||||||||||||||||||||||||
Sbjct  25536  ATGTCTCCTGCTAAGGTATATAAGCTGGTGGGAGAAAATGAAAACCTATATTTAAAAATG  25595

Query  1388   ACGGACAGCCGGTATAAAGGGACCACCTATGATGTGGAACGGGAAAAGGACATGATGCTA  1447
              ||||||||||||||||||||||||||||||||||||||||||||||||||||||||||||
Sbjct  25596  ACGGACAGCCGGTATAAAGGGACCACCTATGATGTGGAACGGGAAAAGGACATGATGCTA  25655

Query  1448   TGGCTGGAAGGAAAGCTGCCTGTTCCAAAGGTCCTGCACTTTGAACGGCATGATGGCTGG  1507
              ||||||||||||||||||||||||||||||||||||||||||||||||||||||||||||
Sbjct  25656  TGGCTGGAAGGAAAGCTGCCTGTTCCAAAGGTCCTGCACTTTGAACGGCATGATGGCTGG  25715

Query  1508   AGCAATCTGCTCATGAGTGAGGCCGATGGCGTCCTTTGCTCGGAAGAGTATGAAGATGAA  1567
              ||||||||||||||||||||||||||||||||||||||||||||||||||||||||||||
Sbjct  25716  AGCAATCTGCTCATGAGTGAGGCCGATGGCGTCCTTTGCTCGGAAGAGTATGAAGATGAA  25775

Query  1568   CAAAGCCCTGAAAAGATTATCGAGCTGTATGCGGAGTGCATCAGGCTCTTTCACTCCATC  1627
              ||||||||||||||||||||||||||||||||||||||||||||||||||||||||||||
Sbjct  25776  CAAAGCCCTGAAAAGATTATCGAGCTGTATGCGGAGTGCATCAGGCTCTTTCACTCCATC  25835

Query  1628   GACATATCGGATTGTCCCTATACGAATAGCTTAGACAGCCGCTTAGCCGAATTGGATTAC  1687
              ||||||||||||||||||||||||||||||||||||||||||||||||||||||||||||
Sbjct  25836  GACATATCGGATTGTCCCTATACGAATAGCTTAGACAGCCGCTTAGCCGAATTGGATTAC  25895

Query  1688   TTACTGAATAACGATCTGGCCGATGTGGATTGCGAAAACTGGGAAGAAGACACTCCATTT  1747
              ||||||||||||||||||||||||||||||||||||||||||||||||||||||||||||
Sbjct  25896  TTACTGAATAACGATCTGGCCGATGTGGATTGCGAAAACTGGGAAGAAGACACTCCATTT  25955

Query  1748   AAAGATCCGCGCGAGCTGTATGATTTTTTAAAGACGGAAAAGCCCGAAGAGGAACTTGTC  1807
              ||||||||||||||||||||||||||||||||||||||||||||||||||||||||||||
Sbjct  25956  AAAGATCCGCGCGAGCTGTATGATTTTTTAAAGACGGAAAAGCCCGAAGAGGAACTTGTC  26015

Query  1808   TTTTCCCACGGCGACCTGGGAGACAGCAACATCTTTGTGAAAGATGGCAAAGTAAGTGGC  1867
              ||||||||||||||||||||||||||||||||||||||||||||||||||||||||||||
Sbjct  26016  TTTTCCCACGGCGACCTGGGAGACAGCAACATCTTTGTGAAAGATGGCAAAGTAAGTGGC  26075

Query  1868   TTTATTGATCTTGGGAGAAGCGGCAGGGCGGACAAGTGGTATGACATTGCCTTCTGCGTC  1927
              ||||||||||||||||||||||||||||||||||||||||||||||||||||||||||||
Sbjct  26076  TTTATTGATCTTGGGAGAAGCGGCAGGGCGGACAAGTGGTATGACATTGCCTTCTGCGTC  26135

Query  1928   CGGTCGATCAGGGAGGATATCGGGGAAGAACAGTATGTCGAGCTATTTTTTGACTTACTG  1987
              ||||||||||||||||||||||||||||||||||||||||||||||||||||||||||||
Sbjct  26136  CGGTCGATCAGGGAGGATATCGGGGAAGAACAGTATGTCGAGCTATTTTTTGACTTACTG  26195

Query  1988   GGGATCAAGCCTGATTGGGAGAAAATAAAATATTATATTTTACTGGATGAATTGTTTTAG  2047
              ||||||||||||||||||||||||||||||||||||||||||||||||||||||||||||
Sbjct  26196  GGGATCAAGCCTGATTGGGAGAAAATAAAATATTATATTTTACTGGATGAATTGTTTTAG  26255


Range 2: 14045 to 14471

Score:296 bits(160), Expect:7e-75, 
Identities:339/428(79%),  Gaps:2/428(0%), Strand: Plus/Plus

Query  128    ATTATCATGTAAGAAAGCCAAGCGCAAGGGAGTATGATGATTGCTGCAATGAATTTTGGA  187
              ||||||||||||||||||||||||||||||||||||||||||||||||||||||||||||
Sbjct  14045  ATTATCATGTAAGAAAGCCAAGCGCAAGGGAGTATGATGATTGCTGCAATGAATTTTGGA  14104

Query  188    ATGTAACACCTTATGTTATTAAAGGATTGTGCCGTAAGGAAATTTTATTTGCTATTGATC  247
              |||||||||||||||||||||||||||||||||| || || ||  | ||||| || ||||
Sbjct  14105  ATGTAACACCTTATGTTATTAAAGGATTGTGCCGCAAAGAGATACTGTTTGCAATCGATC  14164

Query  248    ATTTTAATCAGATTGTTCGCCATGAGCTGCTGAGAATGATATCATGGAAGGTCGGCATCG  307
              || | || |||||| | ||   ||| || || || ||||| || |||||||| || ||  
Sbjct  14165  ATCTGAACCAGATTCTACGGTTTGAACTACTTAGGATGATGTCGTGGAAGGTTGGGATAA  14224

Query  308    AAACAGGCTTTAAATTAAGTGTAGGCAAGAACTATAAGTTTATTGAAAGGTATATATCCG  367
              | ||||  |||  ||||||||| || || || ||||||| |||| | |  || ||    |
Sbjct  14225  AGACAGAATTTTCATTAAGTGTTGGGAAAAATTATAAGTATATTAACAAATACATTGATG  14284

Query  368    AGGATTTGTGGGAGAAACTTTTGTCCACCTACCGGATGGATTCCTATGAAAACATATGGG  427
              | ||| | ||| | | | | || || || || || ||||||||||||||||| || ||| 
Sbjct  14285  AAGATCTATGGAATAGATTATTATCTACATATCGCATGGATTCCTATGAAAATATTTGG-  14343

Query  428    AAG-CATTATTTCTATGCCATCAATTGTTCAGGGCGGTATCCGGTGAGGTGGCGGAAAGG  486
              ||| |||||||| ||||||| |||||||||||||  || |||   ||||| || |||   
Sbjct  14344  AAGTCATTATTTATATGCCACCAATTGTTCAGGGAAGTGTCCAAAGAGGTAGCAGAACTA  14403

Query  487    CTTCATTATGCCTATCCGGAGTATGATAGGAATATAACAAAATATACCAGGGACATGTAT  546
              ||    | ||  ||||| ||||||| || ||| ||||||| |||||||  ||||||||||
Sbjct  14404  CTGGGGTTTGATTATCCAGAGTATGGTAAGAACATAACAAGATATACCGAGGACATGTAT  14463

Query  547    AAAAAATA  554
              ||||||||
Sbjct  14464  AAAAAATA  14471


>Staphylococcus pseudintermedius strain MAD627 chromosome
Sequence ID: CP039743.1 Length: 2669688
Range 1: 1512856 to 1514775

Score:3541 bits(1917), Expect:0.0, 
Identities:1919/1920(99%),  Gaps:0/1920(0%), Strand: Plus/Minus

Query  128      ATTATCATGTAAGAAAGCCAAGCGCAAGGGAGTATGATGATTGCTGCAATGAATTTTGGA  187
                ||||||||||||||||||||||||||||||||||||||||||||||||||||||||||||
Sbjct  1514775  ATTATCATGTAAGAAAGCCAAGCGCAAGGGAGTATGATGATTGCTGCAATGAATTTTGGA  1514716

Query  188      ATGTAACACCTTATGTTATTAAAGGATTGTGCCGTAAGGAAATTTTATTTGCTATTGATC  247
                ||||||||||||||||||||||||||||||||||||||||||||||||||||||||||||
Sbjct  1514715  ATGTAACACCTTATGTTATTAAAGGATTGTGCCGTAAGGAAATTTTATTTGCTATTGATC  1514656

Query  248      ATTTTAATCAGATTGTTCGCCATGAGCTGCTGAGAATGATATCATGGAAGGTCGGCATCG  307
                ||||||||||||||||||||||||||||||||||||||||||||||||||||||||||||
Sbjct  1514655  ATTTTAATCAGATTGTTCGCCATGAGCTGCTGAGAATGATATCATGGAAGGTCGGCATCG  1514596

Query  308      AAACAGGCTTTAAATTAAGTGTAGGCAAGAACTATAAGTTTATTGAAAGGTATATATCCG  367
                ||||||||||||||||||||||||||||||||||||||||||||||||||||||||||||
Sbjct  1514595  AAACAGGCTTTAAATTAAGTGTAGGCAAGAACTATAAGTTTATTGAAAGGTATATATCCG  1514536

Query  368      AGGATTTGTGGGAGAAACTTTTGTCCACCTACCGGATGGATTCCTATGAAAACATATGGG  427
                ||||||||||||||||||||||||||||||||||||||||||||||||||||||||||||
Sbjct  1514535  AGGATTTGTGGGAGAAACTTTTGTCCACCTACCGGATGGATTCCTATGAAAACATATGGG  1514476

Query  428      AAGCATTATTTCTATGCCATCAATTGTTCAGGGCGGTATCCGGTGAGGTGGCGGAAAGGC  487
                ||||||||||||||||||||||||||||||||||||||||||||||||||||||||||||
Sbjct  1514475  AAGCATTATTTCTATGCCATCAATTGTTCAGGGCGGTATCCGGTGAGGTGGCGGAAAGGC  1514416

Query  488      TTCATTATGCCTATCCGGAGTATGATAGGAATATAACAAAATATACCAGGGACATGTATA  547
                ||||||||||||||||||||||||||||||||||||||||||||||||||||||||||||
Sbjct  1514415  TTCATTATGCCTATCCGGAGTATGATAGGAATATAACAAAATATACCAGGGACATGTATA  1514356

Query  548      AAAAATACACTGGTAAAACCGGCTGCCTGGATAGCACATATGCCGCTGATATAGAAGAGA  607
                ||||||||||||||||||||||||||||||||||||||||||||||||||||||||||||
Sbjct  1514355  AAAAATACACTGGTAAAACCGGCTGCCTGGATAGCACATATGCCGCTGATATAGAAGAGA  1514296

Query  608      GGCGGGAACAGTGATTACAGAAATGAAAGCAGGGCACCTGAAAGATATCGATAAACCCAG  667
                ||||||||||||||||||||||||||||||||||||||||||||||||||||||||||||
Sbjct  1514295  GGCGGGAACAGTGATTACAGAAATGAAAGCAGGGCACCTGAAAGATATCGATAAACCCAG  1514236

Query  668      CGAACCATTTGAGGTGATAGGTAAGATTATACCGAGGTATGAAAACGAGAATTGGACCTT  727
                ||||||||||||||||||||||||||||||||||||||||||||||||||||||||||||
Sbjct  1514235  CGAACCATTTGAGGTGATAGGTAAGATTATACCGAGGTATGAAAACGAGAATTGGACCTT  1514176

Query  728      TACAGAATTACTCTATGAAGCGCCATATTTAAAAAGCTACCAAGACAAAGAGGATGAAGA  787
                |||||||||||||||||||||||||||||||||||||||||||||| |||||||||||||
Sbjct  1514175  TACAGAATTACTCTATGAAGCGCCATATTTAAAAAGCTACCAAGACGAAGAGGATGAAGA  1514116

Query  788      GGATGAGGAGGCAGATTGCCTTGAATATATTGACAATACTGATAAGATAATATATCTTTA  847
                ||||||||||||||||||||||||||||||||||||||||||||||||||||||||||||
Sbjct  1514115  GGATGAGGAGGCAGATTGCCTTGAATATATTGACAATACTGATAAGATAATATATCTTTA  1514056

Query  848      CTACCAAGACGATAAATGCGTCGGAAAAGTTAAACTGCGAAAAAATTGGAACCGGTACGC  907
                ||||||||||||||||||||||||||||||||||||||||||||||||||||||||||||
Sbjct  1514055  CTACCAAGACGATAAATGCGTCGGAAAAGTTAAACTGCGAAAAAATTGGAACCGGTACGC  1513996

Query  908      TTATATAGAAGATATCGCCGTATGTAAGGATTTCAGGGGGCAAGGCATAGGCAGCGCGCT  967
                ||||||||||||||||||||||||||||||||||||||||||||||||||||||||||||
Sbjct  1513995  TTATATAGAAGATATCGCCGTATGTAAGGATTTCAGGGGGCAAGGCATAGGCAGCGCGCT  1513936

Query  968      TATCAATATATCTATAGAATGGGCAAAGCATAAAAACTTGCATGGACTAATGCTTGAAAC  1027
                ||||||||||||||||||||||||||||||||||||||||||||||||||||||||||||
Sbjct  1513935  TATCAATATATCTATAGAATGGGCAAAGCATAAAAACTTGCATGGACTAATGCTTGAAAC  1513876

Query  1028     CCAGGACAATAACCTTATAGCTTGTAAATTCTATCATAATTGTGGTTTCAAAATCGGCTC  1087
                ||||||||||||||||||||||||||||||||||||||||||||||||||||||||||||
Sbjct  1513875  CCAGGACAATAACCTTATAGCTTGTAAATTCTATCATAATTGTGGTTTCAAAATCGGCTC  1513816

Query  1088     CGTCGATACTATGTTATACGCCAACTTTGAAAACAACTTTGAAAAAGCTGTTTTCTGGTA  1147
                ||||||||||||||||||||||||||||||||||||||||||||||||||||||||||||
Sbjct  1513815  CGTCGATACTATGTTATACGCCAACTTTGAAAACAACTTTGAAAAAGCTGTTTTCTGGTA  1513756

Query  1148     TTTAAGGTTTTAGAATGCAAGGAACAGTGAATTGGAGTTCGTCTTGTTATAATTAGCTTC  1207
                ||||||||||||||||||||||||||||||||||||||||||||||||||||||||||||
Sbjct  1513755  TTTAAGGTTTTAGAATGCAAGGAACAGTGAATTGGAGTTCGTCTTGTTATAATTAGCTTC  1513696

Query  1208     TTGGGGTATCTTTAAATACTGTAGAAAAGAGGAAGGAAATAATAAATGGCTAAAATGAGA  1267
                ||||||||||||||||||||||||||||||||||||||||||||||||||||||||||||
Sbjct  1513695  TTGGGGTATCTTTAAATACTGTAGAAAAGAGGAAGGAAATAATAAATGGCTAAAATGAGA  1513636

Query  1268     ATATCACCGGAATTGAAAAAACTGATCGAAAAATACCGCTGCGTAAAAGATACGGAAGGA  1327
                ||||||||||||||||||||||||||||||||||||||||||||||||||||||||||||
Sbjct  1513635  ATATCACCGGAATTGAAAAAACTGATCGAAAAATACCGCTGCGTAAAAGATACGGAAGGA  1513576

Query  1328     ATGTCTCCTGCTAAGGTATATAAGCTGGTGGGAGAAAATGAAAACCTATATTTAAAAATG  1387
                ||||||||||||||||||||||||||||||||||||||||||||||||||||||||||||
Sbjct  1513575  ATGTCTCCTGCTAAGGTATATAAGCTGGTGGGAGAAAATGAAAACCTATATTTAAAAATG  1513516

Query  1388     ACGGACAGCCGGTATAAAGGGACCACCTATGATGTGGAACGGGAAAAGGACATGATGCTA  1447
                ||||||||||||||||||||||||||||||||||||||||||||||||||||||||||||
Sbjct  1513515  ACGGACAGCCGGTATAAAGGGACCACCTATGATGTGGAACGGGAAAAGGACATGATGCTA  1513456

Query  1448     TGGCTGGAAGGAAAGCTGCCTGTTCCAAAGGTCCTGCACTTTGAACGGCATGATGGCTGG  1507
                ||||||||||||||||||||||||||||||||||||||||||||||||||||||||||||
Sbjct  1513455  TGGCTGGAAGGAAAGCTGCCTGTTCCAAAGGTCCTGCACTTTGAACGGCATGATGGCTGG  1513396

Query  1508     AGCAATCTGCTCATGAGTGAGGCCGATGGCGTCCTTTGCTCGGAAGAGTATGAAGATGAA  1567
                ||||||||||||||||||||||||||||||||||||||||||||||||||||||||||||
Sbjct  1513395  AGCAATCTGCTCATGAGTGAGGCCGATGGCGTCCTTTGCTCGGAAGAGTATGAAGATGAA  1513336

Query  1568     CAAAGCCCTGAAAAGATTATCGAGCTGTATGCGGAGTGCATCAGGCTCTTTCACTCCATC  1627
                ||||||||||||||||||||||||||||||||||||||||||||||||||||||||||||
Sbjct  1513335  CAAAGCCCTGAAAAGATTATCGAGCTGTATGCGGAGTGCATCAGGCTCTTTCACTCCATC  1513276

Query  1628     GACATATCGGATTGTCCCTATACGAATAGCTTAGACAGCCGCTTAGCCGAATTGGATTAC  1687
                ||||||||||||||||||||||||||||||||||||||||||||||||||||||||||||
Sbjct  1513275  GACATATCGGATTGTCCCTATACGAATAGCTTAGACAGCCGCTTAGCCGAATTGGATTAC  1513216

Query  1688     TTACTGAATAACGATCTGGCCGATGTGGATTGCGAAAACTGGGAAGAAGACACTCCATTT  1747
                ||||||||||||||||||||||||||||||||||||||||||||||||||||||||||||
Sbjct  1513215  TTACTGAATAACGATCTGGCCGATGTGGATTGCGAAAACTGGGAAGAAGACACTCCATTT  1513156

Query  1748     AAAGATCCGCGCGAGCTGTATGATTTTTTAAAGACGGAAAAGCCCGAAGAGGAACTTGTC  1807
                ||||||||||||||||||||||||||||||||||||||||||||||||||||||||||||
Sbjct  1513155  AAAGATCCGCGCGAGCTGTATGATTTTTTAAAGACGGAAAAGCCCGAAGAGGAACTTGTC  1513096

Query  1808     TTTTCCCACGGCGACCTGGGAGACAGCAACATCTTTGTGAAAGATGGCAAAGTAAGTGGC  1867
                ||||||||||||||||||||||||||||||||||||||||||||||||||||||||||||
Sbjct  1513095  TTTTCCCACGGCGACCTGGGAGACAGCAACATCTTTGTGAAAGATGGCAAAGTAAGTGGC  1513036

Query  1868     TTTATTGATCTTGGGAGAAGCGGCAGGGCGGACAAGTGGTATGACATTGCCTTCTGCGTC  1927
                ||||||||||||||||||||||||||||||||||||||||||||||||||||||||||||
Sbjct  1513035  TTTATTGATCTTGGGAGAAGCGGCAGGGCGGACAAGTGGTATGACATTGCCTTCTGCGTC  1512976

Query  1928     CGGTCGATCAGGGAGGATATCGGGGAAGAACAGTATGTCGAGCTATTTTTTGACTTACTG  1987
                ||||||||||||||||||||||||||||||||||||||||||||||||||||||||||||
Sbjct  1512975  CGGTCGATCAGGGAGGATATCGGGGAAGAACAGTATGTCGAGCTATTTTTTGACTTACTG  1512916

Query  1988     GGGATCAAGCCTGATTGGGAGAAAATAAAATATTATATTTTACTGGATGAATTGTTTTAG  2047
                ||||||||||||||||||||||||||||||||||||||||||||||||||||||||||||
Sbjct  1512915  GGGATCAAGCCTGATTGGGAGAAAATAAAATATTATATTTTACTGGATGAATTGTTTTAG  1512856


>Staphylococcus pseudintermedius strain MAD401 chromosome
Sequence ID: CP039742.1 Length: 2883513
Range 1: 2301810 to 2303729

Score:3541 bits(1917), Expect:0.0, 
Identities:1919/1920(99%),  Gaps:0/1920(0%), Strand: Plus/Minus

Query  128      ATTATCATGTAAGAAAGCCAAGCGCAAGGGAGTATGATGATTGCTGCAATGAATTTTGGA  187
                ||||||||||||||||||||||||||||||||||||||||||||||||||||||||||||
Sbjct  2303729  ATTATCATGTAAGAAAGCCAAGCGCAAGGGAGTATGATGATTGCTGCAATGAATTTTGGA  2303670

Query  188      ATGTAACACCTTATGTTATTAAAGGATTGTGCCGTAAGGAAATTTTATTTGCTATTGATC  247
                ||||||||||||||||||||||||||||||||||||||||||||||||||||||||||||
Sbjct  2303669  ATGTAACACCTTATGTTATTAAAGGATTGTGCCGTAAGGAAATTTTATTTGCTATTGATC  2303610

Query  248      ATTTTAATCAGATTGTTCGCCATGAGCTGCTGAGAATGATATCATGGAAGGTCGGCATCG  307
                ||||||||||||||||||||||||||||||||||||||||||||||||||||||||||||
Sbjct  2303609  ATTTTAATCAGATTGTTCGCCATGAGCTGCTGAGAATGATATCATGGAAGGTCGGCATCG  2303550

Query  308      AAACAGGCTTTAAATTAAGTGTAGGCAAGAACTATAAGTTTATTGAAAGGTATATATCCG  367
                ||||||||||||||||||||||||||||||||||||||||||||||||||||||||||||
Sbjct  2303549  AAACAGGCTTTAAATTAAGTGTAGGCAAGAACTATAAGTTTATTGAAAGGTATATATCCG  2303490

Query  368      AGGATTTGTGGGAGAAACTTTTGTCCACCTACCGGATGGATTCCTATGAAAACATATGGG  427
                ||||||||||||||||||||||||||||||||||||||||||||||||||||||||||||
Sbjct  2303489  AGGATTTGTGGGAGAAACTTTTGTCCACCTACCGGATGGATTCCTATGAAAACATATGGG  2303430

Query  428      AAGCATTATTTCTATGCCATCAATTGTTCAGGGCGGTATCCGGTGAGGTGGCGGAAAGGC  487
                ||||||||||||||||||||||||||||||||||||||||||||||||||||||||||||
Sbjct  2303429  AAGCATTATTTCTATGCCATCAATTGTTCAGGGCGGTATCCGGTGAGGTGGCGGAAAGGC  2303370

Query  488      TTCATTATGCCTATCCGGAGTATGATAGGAATATAACAAAATATACCAGGGACATGTATA  547
                ||||||||||||||||||||||||||||||||||||||||||||||||||||||||||||
Sbjct  2303369  TTCATTATGCCTATCCGGAGTATGATAGGAATATAACAAAATATACCAGGGACATGTATA  2303310

Query  548      AAAAATACACTGGTAAAACCGGCTGCCTGGATAGCACATATGCCGCTGATATAGAAGAGA  607
                ||||||||||||||||||||||||||||||||||||||||||||||||||||||||||||
Sbjct  2303309  AAAAATACACTGGTAAAACCGGCTGCCTGGATAGCACATATGCCGCTGATATAGAAGAGA  2303250

Query  608      GGCGGGAACAGTGATTACAGAAATGAAAGCAGGGCACCTGAAAGATATCGATAAACCCAG  667
                ||||||||||||||||||||||||||||||||||||||||||||||||||||||||||||
Sbjct  2303249  GGCGGGAACAGTGATTACAGAAATGAAAGCAGGGCACCTGAAAGATATCGATAAACCCAG  2303190

Query  668      CGAACCATTTGAGGTGATAGGTAAGATTATACCGAGGTATGAAAACGAGAATTGGACCTT  727
                ||||||||||||||||||||||||||||||||||||||||||||||||||||||||||||
Sbjct  2303189  CGAACCATTTGAGGTGATAGGTAAGATTATACCGAGGTATGAAAACGAGAATTGGACCTT  2303130

Query  728      TACAGAATTACTCTATGAAGCGCCATATTTAAAAAGCTACCAAGACAAAGAGGATGAAGA  787
                |||||||||||||||||||||||||||||||||||||||||||||| |||||||||||||
Sbjct  2303129  TACAGAATTACTCTATGAAGCGCCATATTTAAAAAGCTACCAAGACGAAGAGGATGAAGA  2303070

Query  788      GGATGAGGAGGCAGATTGCCTTGAATATATTGACAATACTGATAAGATAATATATCTTTA  847
                ||||||||||||||||||||||||||||||||||||||||||||||||||||||||||||
Sbjct  2303069  GGATGAGGAGGCAGATTGCCTTGAATATATTGACAATACTGATAAGATAATATATCTTTA  2303010

Query  848      CTACCAAGACGATAAATGCGTCGGAAAAGTTAAACTGCGAAAAAATTGGAACCGGTACGC  907
                ||||||||||||||||||||||||||||||||||||||||||||||||||||||||||||
Sbjct  2303009  CTACCAAGACGATAAATGCGTCGGAAAAGTTAAACTGCGAAAAAATTGGAACCGGTACGC  2302950

Query  908      TTATATAGAAGATATCGCCGTATGTAAGGATTTCAGGGGGCAAGGCATAGGCAGCGCGCT  967
                ||||||||||||||||||||||||||||||||||||||||||||||||||||||||||||
Sbjct  2302949  TTATATAGAAGATATCGCCGTATGTAAGGATTTCAGGGGGCAAGGCATAGGCAGCGCGCT  2302890

Query  968      TATCAATATATCTATAGAATGGGCAAAGCATAAAAACTTGCATGGACTAATGCTTGAAAC  1027
                ||||||||||||||||||||||||||||||||||||||||||||||||||||||||||||
Sbjct  2302889  TATCAATATATCTATAGAATGGGCAAAGCATAAAAACTTGCATGGACTAATGCTTGAAAC  2302830

Query  1028     CCAGGACAATAACCTTATAGCTTGTAAATTCTATCATAATTGTGGTTTCAAAATCGGCTC  1087
                ||||||||||||||||||||||||||||||||||||||||||||||||||||||||||||
Sbjct  2302829  CCAGGACAATAACCTTATAGCTTGTAAATTCTATCATAATTGTGGTTTCAAAATCGGCTC  2302770

Query  1088     CGTCGATACTATGTTATACGCCAACTTTGAAAACAACTTTGAAAAAGCTGTTTTCTGGTA  1147
                ||||||||||||||||||||||||||||||||||||||||||||||||||||||||||||
Sbjct  2302769  CGTCGATACTATGTTATACGCCAACTTTGAAAACAACTTTGAAAAAGCTGTTTTCTGGTA  2302710

Query  1148     TTTAAGGTTTTAGAATGCAAGGAACAGTGAATTGGAGTTCGTCTTGTTATAATTAGCTTC  1207
                ||||||||||||||||||||||||||||||||||||||||||||||||||||||||||||
Sbjct  2302709  TTTAAGGTTTTAGAATGCAAGGAACAGTGAATTGGAGTTCGTCTTGTTATAATTAGCTTC  2302650

Query  1208     TTGGGGTATCTTTAAATACTGTAGAAAAGAGGAAGGAAATAATAAATGGCTAAAATGAGA  1267
                ||||||||||||||||||||||||||||||||||||||||||||||||||||||||||||
Sbjct  2302649  TTGGGGTATCTTTAAATACTGTAGAAAAGAGGAAGGAAATAATAAATGGCTAAAATGAGA  2302590

Query  1268     ATATCACCGGAATTGAAAAAACTGATCGAAAAATACCGCTGCGTAAAAGATACGGAAGGA  1327
                ||||||||||||||||||||||||||||||||||||||||||||||||||||||||||||
Sbjct  2302589  ATATCACCGGAATTGAAAAAACTGATCGAAAAATACCGCTGCGTAAAAGATACGGAAGGA  2302530

Query  1328     ATGTCTCCTGCTAAGGTATATAAGCTGGTGGGAGAAAATGAAAACCTATATTTAAAAATG  1387
                ||||||||||||||||||||||||||||||||||||||||||||||||||||||||||||
Sbjct  2302529  ATGTCTCCTGCTAAGGTATATAAGCTGGTGGGAGAAAATGAAAACCTATATTTAAAAATG  2302470

Query  1388     ACGGACAGCCGGTATAAAGGGACCACCTATGATGTGGAACGGGAAAAGGACATGATGCTA  1447
                ||||||||||||||||||||||||||||||||||||||||||||||||||||||||||||
Sbjct  2302469  ACGGACAGCCGGTATAAAGGGACCACCTATGATGTGGAACGGGAAAAGGACATGATGCTA  2302410

Query  1448     TGGCTGGAAGGAAAGCTGCCTGTTCCAAAGGTCCTGCACTTTGAACGGCATGATGGCTGG  1507
                ||||||||||||||||||||||||||||||||||||||||||||||||||||||||||||
Sbjct  2302409  TGGCTGGAAGGAAAGCTGCCTGTTCCAAAGGTCCTGCACTTTGAACGGCATGATGGCTGG  2302350

Query  1508     AGCAATCTGCTCATGAGTGAGGCCGATGGCGTCCTTTGCTCGGAAGAGTATGAAGATGAA  1567
                ||||||||||||||||||||||||||||||||||||||||||||||||||||||||||||
Sbjct  2302349  AGCAATCTGCTCATGAGTGAGGCCGATGGCGTCCTTTGCTCGGAAGAGTATGAAGATGAA  2302290

Query  1568     CAAAGCCCTGAAAAGATTATCGAGCTGTATGCGGAGTGCATCAGGCTCTTTCACTCCATC  1627
                ||||||||||||||||||||||||||||||||||||||||||||||||||||||||||||
Sbjct  2302289  CAAAGCCCTGAAAAGATTATCGAGCTGTATGCGGAGTGCATCAGGCTCTTTCACTCCATC  2302230

Query  1628     GACATATCGGATTGTCCCTATACGAATAGCTTAGACAGCCGCTTAGCCGAATTGGATTAC  1687
                ||||||||||||||||||||||||||||||||||||||||||||||||||||||||||||
Sbjct  2302229  GACATATCGGATTGTCCCTATACGAATAGCTTAGACAGCCGCTTAGCCGAATTGGATTAC  2302170

Query  1688     TTACTGAATAACGATCTGGCCGATGTGGATTGCGAAAACTGGGAAGAAGACACTCCATTT  1747
                ||||||||||||||||||||||||||||||||||||||||||||||||||||||||||||
Sbjct  2302169  TTACTGAATAACGATCTGGCCGATGTGGATTGCGAAAACTGGGAAGAAGACACTCCATTT  2302110

Query  1748     AAAGATCCGCGCGAGCTGTATGATTTTTTAAAGACGGAAAAGCCCGAAGAGGAACTTGTC  1807
                ||||||||||||||||||||||||||||||||||||||||||||||||||||||||||||
Sbjct  2302109  AAAGATCCGCGCGAGCTGTATGATTTTTTAAAGACGGAAAAGCCCGAAGAGGAACTTGTC  2302050

Query  1808     TTTTCCCACGGCGACCTGGGAGACAGCAACATCTTTGTGAAAGATGGCAAAGTAAGTGGC  1867
                ||||||||||||||||||||||||||||||||||||||||||||||||||||||||||||
Sbjct  2302049  TTTTCCCACGGCGACCTGGGAGACAGCAACATCTTTGTGAAAGATGGCAAAGTAAGTGGC  2301990

Query  1868     TTTATTGATCTTGGGAGAAGCGGCAGGGCGGACAAGTGGTATGACATTGCCTTCTGCGTC  1927
                ||||||||||||||||||||||||||||||||||||||||||||||||||||||||||||
Sbjct  2301989  TTTATTGATCTTGGGAGAAGCGGCAGGGCGGACAAGTGGTATGACATTGCCTTCTGCGTC  2301930

Query  1928     CGGTCGATCAGGGAGGATATCGGGGAAGAACAGTATGTCGAGCTATTTTTTGACTTACTG  1987
                ||||||||||||||||||||||||||||||||||||||||||||||||||||||||||||
Sbjct  2301929  CGGTCGATCAGGGAGGATATCGGGGAAGAACAGTATGTCGAGCTATTTTTTGACTTACTG  2301870

Query  1988     GGGATCAAGCCTGATTGGGAGAAAATAAAATATTATATTTTACTGGATGAATTGTTTTAG  2047
                ||||||||||||||||||||||||||||||||||||||||||||||||||||||||||||
Sbjct  2301869  GGGATCAAGCCTGATTGGGAGAAAATAAAATATTATATTTTACTGGATGAATTGTTTTAG  2301810


>Enterococcus faecalis strain TH4125 chromosome, complete genome
Sequence ID: CP051005.1 Length: 2993403
Range 1: 1492461 to 1494380

Score:3541 bits(1917), Expect:0.0, 
Identities:1919/1920(99%),  Gaps:0/1920(0%), Strand: Plus/Plus

Query  128      ATTATCATGTAAGAAAGCCAAGCGCAAGGGAGTATGATGATTGCTGCAATGAATTTTGGA  187
                ||||||||||||||||||||||||||||||||||||||||||||||||||||||||||||
Sbjct  1492461  ATTATCATGTAAGAAAGCCAAGCGCAAGGGAGTATGATGATTGCTGCAATGAATTTTGGA  1492520

Query  188      ATGTAACACCTTATGTTATTAAAGGATTGTGCCGTAAGGAAATTTTATTTGCTATTGATC  247
                ||||||||||||||||||||||||||||||||||||||||||||||||||||||||||||
Sbjct  1492521  ATGTAACACCTTATGTTATTAAAGGATTGTGCCGTAAGGAAATTTTATTTGCTATTGATC  1492580

Query  248      ATTTTAATCAGATTGTTCGCCATGAGCTGCTGAGAATGATATCATGGAAGGTCGGCATCG  307
                ||||||||||||||||||||||||||||||||||||||||||||||||||||||||||||
Sbjct  1492581  ATTTTAATCAGATTGTTCGCCATGAGCTGCTGAGAATGATATCATGGAAGGTCGGCATCG  1492640

Query  308      AAACAGGCTTTAAATTAAGTGTAGGCAAGAACTATAAGTTTATTGAAAGGTATATATCCG  367
                ||||||||||||||||||||||||||||||||||||||||||||||||||||||||||||
Sbjct  1492641  AAACAGGCTTTAAATTAAGTGTAGGCAAGAACTATAAGTTTATTGAAAGGTATATATCCG  1492700

Query  368      AGGATTTGTGGGAGAAACTTTTGTCCACCTACCGGATGGATTCCTATGAAAACATATGGG  427
                ||||||||||||||||||||||||||||||||||||||||||||||||||||||||||||
Sbjct  1492701  AGGATTTGTGGGAGAAACTTTTGTCCACCTACCGGATGGATTCCTATGAAAACATATGGG  1492760

Query  428      AAGCATTATTTCTATGCCATCAATTGTTCAGGGCGGTATCCGGTGAGGTGGCGGAAAGGC  487
                ||||||||||||||||||||||||||||||||||||||||||||||||||||||||||||
Sbjct  1492761  AAGCATTATTTCTATGCCATCAATTGTTCAGGGCGGTATCCGGTGAGGTGGCGGAAAGGC  1492820

Query  488      TTCATTATGCCTATCCGGAGTATGATAGGAATATAACAAAATATACCAGGGACATGTATA  547
                ||||||||||||||||||||||||||||||||||||||||||||||||||||||||||||
Sbjct  1492821  TTCATTATGCCTATCCGGAGTATGATAGGAATATAACAAAATATACCAGGGACATGTATA  1492880

Query  548      AAAAATACACTGGTAAAACCGGCTGCCTGGATAGCACATATGCCGCTGATATAGAAGAGA  607
                ||||||||||||||||||||||||||||||||||||||||||||||||||||||||||||
Sbjct  1492881  AAAAATACACTGGTAAAACCGGCTGCCTGGATAGCACATATGCCGCTGATATAGAAGAGA  1492940

Query  608      GGCGGGAACAGTGATTACAGAAATGAAAGCAGGGCACCTGAAAGATATCGATAAACCCAG  667
                ||||||||||||||||||||||||||||||||||||||||||||||||||||||||||||
Sbjct  1492941  GGCGGGAACAGTGATTACAGAAATGAAAGCAGGGCACCTGAAAGATATCGATAAACCCAG  1493000

Query  668      CGAACCATTTGAGGTGATAGGTAAGATTATACCGAGGTATGAAAACGAGAATTGGACCTT  727
                ||||||||||||||||||||||||||||||||||||||||||||||||||||||||||||
Sbjct  1493001  CGAACCATTTGAGGTGATAGGTAAGATTATACCGAGGTATGAAAACGAGAATTGGACCTT  1493060

Query  728      TACAGAATTACTCTATGAAGCGCCATATTTAAAAAGCTACCAAGACAAAGAGGATGAAGA  787
                |||||||||||||||||||||||||||||||||||||||||||||| |||||||||||||
Sbjct  1493061  TACAGAATTACTCTATGAAGCGCCATATTTAAAAAGCTACCAAGACGAAGAGGATGAAGA  1493120

Query  788      GGATGAGGAGGCAGATTGCCTTGAATATATTGACAATACTGATAAGATAATATATCTTTA  847
                ||||||||||||||||||||||||||||||||||||||||||||||||||||||||||||
Sbjct  1493121  GGATGAGGAGGCAGATTGCCTTGAATATATTGACAATACTGATAAGATAATATATCTTTA  1493180

Query  848      CTACCAAGACGATAAATGCGTCGGAAAAGTTAAACTGCGAAAAAATTGGAACCGGTACGC  907
                ||||||||||||||||||||||||||||||||||||||||||||||||||||||||||||
Sbjct  1493181  CTACCAAGACGATAAATGCGTCGGAAAAGTTAAACTGCGAAAAAATTGGAACCGGTACGC  1493240

Query  908      TTATATAGAAGATATCGCCGTATGTAAGGATTTCAGGGGGCAAGGCATAGGCAGCGCGCT  967
                ||||||||||||||||||||||||||||||||||||||||||||||||||||||||||||
Sbjct  1493241  TTATATAGAAGATATCGCCGTATGTAAGGATTTCAGGGGGCAAGGCATAGGCAGCGCGCT  1493300

Query  968      TATCAATATATCTATAGAATGGGCAAAGCATAAAAACTTGCATGGACTAATGCTTGAAAC  1027
                ||||||||||||||||||||||||||||||||||||||||||||||||||||||||||||
Sbjct  1493301  TATCAATATATCTATAGAATGGGCAAAGCATAAAAACTTGCATGGACTAATGCTTGAAAC  1493360

Query  1028     CCAGGACAATAACCTTATAGCTTGTAAATTCTATCATAATTGTGGTTTCAAAATCGGCTC  1087
                ||||||||||||||||||||||||||||||||||||||||||||||||||||||||||||
Sbjct  1493361  CCAGGACAATAACCTTATAGCTTGTAAATTCTATCATAATTGTGGTTTCAAAATCGGCTC  1493420

Query  1088     CGTCGATACTATGTTATACGCCAACTTTGAAAACAACTTTGAAAAAGCTGTTTTCTGGTA  1147
                ||||||||||||||||||||||||||||||||||||||||||||||||||||||||||||
Sbjct  1493421  CGTCGATACTATGTTATACGCCAACTTTGAAAACAACTTTGAAAAAGCTGTTTTCTGGTA  1493480

Query  1148     TTTAAGGTTTTAGAATGCAAGGAACAGTGAATTGGAGTTCGTCTTGTTATAATTAGCTTC  1207
                ||||||||||||||||||||||||||||||||||||||||||||||||||||||||||||
Sbjct  1493481  TTTAAGGTTTTAGAATGCAAGGAACAGTGAATTGGAGTTCGTCTTGTTATAATTAGCTTC  1493540

Query  1208     TTGGGGTATCTTTAAATACTGTAGAAAAGAGGAAGGAAATAATAAATGGCTAAAATGAGA  1267
                ||||||||||||||||||||||||||||||||||||||||||||||||||||||||||||
Sbjct  1493541  TTGGGGTATCTTTAAATACTGTAGAAAAGAGGAAGGAAATAATAAATGGCTAAAATGAGA  1493600

Query  1268     ATATCACCGGAATTGAAAAAACTGATCGAAAAATACCGCTGCGTAAAAGATACGGAAGGA  1327
                ||||||||||||||||||||||||||||||||||||||||||||||||||||||||||||
Sbjct  1493601  ATATCACCGGAATTGAAAAAACTGATCGAAAAATACCGCTGCGTAAAAGATACGGAAGGA  1493660

Query  1328     ATGTCTCCTGCTAAGGTATATAAGCTGGTGGGAGAAAATGAAAACCTATATTTAAAAATG  1387
                ||||||||||||||||||||||||||||||||||||||||||||||||||||||||||||
Sbjct  1493661  ATGTCTCCTGCTAAGGTATATAAGCTGGTGGGAGAAAATGAAAACCTATATTTAAAAATG  1493720

Query  1388     ACGGACAGCCGGTATAAAGGGACCACCTATGATGTGGAACGGGAAAAGGACATGATGCTA  1447
                ||||||||||||||||||||||||||||||||||||||||||||||||||||||||||||
Sbjct  1493721  ACGGACAGCCGGTATAAAGGGACCACCTATGATGTGGAACGGGAAAAGGACATGATGCTA  1493780

Query  1448     TGGCTGGAAGGAAAGCTGCCTGTTCCAAAGGTCCTGCACTTTGAACGGCATGATGGCTGG  1507
                ||||||||||||||||||||||||||||||||||||||||||||||||||||||||||||
Sbjct  1493781  TGGCTGGAAGGAAAGCTGCCTGTTCCAAAGGTCCTGCACTTTGAACGGCATGATGGCTGG  1493840

Query  1508     AGCAATCTGCTCATGAGTGAGGCCGATGGCGTCCTTTGCTCGGAAGAGTATGAAGATGAA  1567
                ||||||||||||||||||||||||||||||||||||||||||||||||||||||||||||
Sbjct  1493841  AGCAATCTGCTCATGAGTGAGGCCGATGGCGTCCTTTGCTCGGAAGAGTATGAAGATGAA  1493900

Query  1568     CAAAGCCCTGAAAAGATTATCGAGCTGTATGCGGAGTGCATCAGGCTCTTTCACTCCATC  1627
                ||||||||||||||||||||||||||||||||||||||||||||||||||||||||||||
Sbjct  1493901  CAAAGCCCTGAAAAGATTATCGAGCTGTATGCGGAGTGCATCAGGCTCTTTCACTCCATC  1493960

Query  1628     GACATATCGGATTGTCCCTATACGAATAGCTTAGACAGCCGCTTAGCCGAATTGGATTAC  1687
                ||||||||||||||||||||||||||||||||||||||||||||||||||||||||||||
Sbjct  1493961  GACATATCGGATTGTCCCTATACGAATAGCTTAGACAGCCGCTTAGCCGAATTGGATTAC  1494020

Query  1688     TTACTGAATAACGATCTGGCCGATGTGGATTGCGAAAACTGGGAAGAAGACACTCCATTT  1747
                ||||||||||||||||||||||||||||||||||||||||||||||||||||||||||||
Sbjct  1494021  TTACTGAATAACGATCTGGCCGATGTGGATTGCGAAAACTGGGAAGAAGACACTCCATTT  1494080

Query  1748     AAAGATCCGCGCGAGCTGTATGATTTTTTAAAGACGGAAAAGCCCGAAGAGGAACTTGTC  1807
                ||||||||||||||||||||||||||||||||||||||||||||||||||||||||||||
Sbjct  1494081  AAAGATCCGCGCGAGCTGTATGATTTTTTAAAGACGGAAAAGCCCGAAGAGGAACTTGTC  1494140

Query  1808     TTTTCCCACGGCGACCTGGGAGACAGCAACATCTTTGTGAAAGATGGCAAAGTAAGTGGC  1867
                ||||||||||||||||||||||||||||||||||||||||||||||||||||||||||||
Sbjct  1494141  TTTTCCCACGGCGACCTGGGAGACAGCAACATCTTTGTGAAAGATGGCAAAGTAAGTGGC  1494200

Query  1868     TTTATTGATCTTGGGAGAAGCGGCAGGGCGGACAAGTGGTATGACATTGCCTTCTGCGTC  1927
                ||||||||||||||||||||||||||||||||||||||||||||||||||||||||||||
Sbjct  1494201  TTTATTGATCTTGGGAGAAGCGGCAGGGCGGACAAGTGGTATGACATTGCCTTCTGCGTC  1494260

Query  1928     CGGTCGATCAGGGAGGATATCGGGGAAGAACAGTATGTCGAGCTATTTTTTGACTTACTG  1987
                ||||||||||||||||||||||||||||||||||||||||||||||||||||||||||||
Sbjct  1494261  CGGTCGATCAGGGAGGATATCGGGGAAGAACAGTATGTCGAGCTATTTTTTGACTTACTG  1494320

Query  1988     GGGATCAAGCCTGATTGGGAGAAAATAAAATATTATATTTTACTGGATGAATTGTTTTAG  2047
                ||||||||||||||||||||||||||||||||||||||||||||||||||||||||||||
Sbjct  1494321  GGGATCAAGCCTGATTGGGAGAAAATAAAATATTATATTTTACTGGATGAATTGTTTTAG  1494380


Range 2: 1494921 to 1495347

Score:296 bits(160), Expect:7e-75, 
Identities:339/428(79%),  Gaps:2/428(0%), Strand: Plus/Plus

Query  128      ATTATCATGTAAGAAAGCCAAGCGCAAGGGAGTATGATGATTGCTGCAATGAATTTTGGA  187
                ||||||||||||||||||||||||||||||||||||||||||||||||||||||||||||
Sbjct  1494921  ATTATCATGTAAGAAAGCCAAGCGCAAGGGAGTATGATGATTGCTGCAATGAATTTTGGA  1494980

Query  188      ATGTAACACCTTATGTTATTAAAGGATTGTGCCGTAAGGAAATTTTATTTGCTATTGATC  247
                |||||||||||||||||||||||||||||||||| || || ||  | ||||| || ||||
Sbjct  1494981  ATGTAACACCTTATGTTATTAAAGGATTGTGCCGCAAAGAGATACTGTTTGCAATCGATC  1495040

Query  248      ATTTTAATCAGATTGTTCGCCATGAGCTGCTGAGAATGATATCATGGAAGGTCGGCATCG  307
                || | || |||||| | ||   ||| || || || ||||| || |||||||| || ||  
Sbjct  1495041  ATCTGAACCAGATTCTACGGTTTGAACTACTTAGGATGATGTCGTGGAAGGTTGGGATAA  1495100

Query  308      AAACAGGCTTTAAATTAAGTGTAGGCAAGAACTATAAGTTTATTGAAAGGTATATATCCG  367
                | ||||  |||  ||||||||| || || || ||||||| |||| | |  || ||    |
Sbjct  1495101  AGACAGAATTTTCATTAAGTGTTGGGAAAAATTATAAGTATATTAACAAATACATTGATG  1495160

Query  368      AGGATTTGTGGGAGAAACTTTTGTCCACCTACCGGATGGATTCCTATGAAAACATATGGG  427
                | ||| | ||| | | | | || || || || || ||||||||||||||||| || ||| 
Sbjct  1495161  AAGATCTATGGAATAGATTATTATCTACATATCGCATGGATTCCTATGAAAATATTTGG-  1495219

Query  428      AAG-CATTATTTCTATGCCATCAATTGTTCAGGGCGGTATCCGGTGAGGTGGCGGAAAGG  486
                ||| |||||||| ||||||| |||||||||||||  || |||   ||||| || |||   
Sbjct  1495220  AAGTCATTATTTATATGCCACCAATTGTTCAGGGAAGTGTCCAAAGAGGTAGCAGAACTA  1495279

Query  487      CTTCATTATGCCTATCCGGAGTATGATAGGAATATAACAAAATATACCAGGGACATGTAT  546
                ||    | ||  ||||| ||||||| || ||| ||||||| |||||||  ||||||||||
Sbjct  1495280  CTGGGGTTTGATTATCCAGAGTATGGTAAGAACATAACAAGATATACCGAGGACATGTAT  1495339

Query  547      AAAAAATA  554
                ||||||||
Sbjct  1495340  AAAAAATA  1495347


>Streptococcus suis ICE element ICESsuYS17, complete sequence
Sequence ID: MK211810.1 Length: 74837
Range 1: 33841 to 35760

Score:3541 bits(1917), Expect:0.0, 
Identities:1919/1920(99%),  Gaps:0/1920(0%), Strand: Plus/Minus

Query  128    ATTATCATGTAAGAAAGCCAAGCGCAAGGGAGTATGATGATTGCTGCAATGAATTTTGGA  187
              ||||||||||||||||||||||||||||||||||||||||||||||||||||||||||||
Sbjct  35760  ATTATCATGTAAGAAAGCCAAGCGCAAGGGAGTATGATGATTGCTGCAATGAATTTTGGA  35701

Query  188    ATGTAACACCTTATGTTATTAAAGGATTGTGCCGTAAGGAAATTTTATTTGCTATTGATC  247
              ||||||||||||||||||||||||||||||||||||||||||||||||||||||||||||
Sbjct  35700  ATGTAACACCTTATGTTATTAAAGGATTGTGCCGTAAGGAAATTTTATTTGCTATTGATC  35641

Query  248    ATTTTAATCAGATTGTTCGCCATGAGCTGCTGAGAATGATATCATGGAAGGTCGGCATCG  307
              ||||||||||||||||||||||||||||||||||||||||||||||||||||||||||||
Sbjct  35640  ATTTTAATCAGATTGTTCGCCATGAGCTGCTGAGAATGATATCATGGAAGGTCGGCATCG  35581

Query  308    AAACAGGCTTTAAATTAAGTGTAGGCAAGAACTATAAGTTTATTGAAAGGTATATATCCG  367
              ||||||||||||||||||||||||||||||||||||||||||||||||||||||||||||
Sbjct  35580  AAACAGGCTTTAAATTAAGTGTAGGCAAGAACTATAAGTTTATTGAAAGGTATATATCCG  35521

Query  368    AGGATTTGTGGGAGAAACTTTTGTCCACCTACCGGATGGATTCCTATGAAAACATATGGG  427
              ||||||||||||||||||||||||||||||||||||||||||||||||||||||||||||
Sbjct  35520  AGGATTTGTGGGAGAAACTTTTGTCCACCTACCGGATGGATTCCTATGAAAACATATGGG  35461

Query  428    AAGCATTATTTCTATGCCATCAATTGTTCAGGGCGGTATCCGGTGAGGTGGCGGAAAGGC  487
              ||||||||||||||||||||||||||||||||||||||||||||||||||||||||||||
Sbjct  35460  AAGCATTATTTCTATGCCATCAATTGTTCAGGGCGGTATCCGGTGAGGTGGCGGAAAGGC  35401

Query  488    TTCATTATGCCTATCCGGAGTATGATAGGAATATAACAAAATATACCAGGGACATGTATA  547
              ||||||||||||||||||||||||||||||||||||||||||||||||||||||||||||
Sbjct  35400  TTCATTATGCCTATCCGGAGTATGATAGGAATATAACAAAATATACCAGGGACATGTATA  35341

Query  548    AAAAATACACTGGTAAAACCGGCTGCCTGGATAGCACATATGCCGCTGATATAGAAGAGA  607
              ||||||||||||||||||||||||||||||||||||||||||||||||||||||||||||
Sbjct  35340  AAAAATACACTGGTAAAACCGGCTGCCTGGATAGCACATATGCCGCTGATATAGAAGAGA  35281

Query  608    GGCGGGAACAGTGATTACAGAAATGAAAGCAGGGCACCTGAAAGATATCGATAAACCCAG  667
              ||||||||||||||||||||||||||||||||||||||||||||||||||||||||||||
Sbjct  35280  GGCGGGAACAGTGATTACAGAAATGAAAGCAGGGCACCTGAAAGATATCGATAAACCCAG  35221

Query  668    CGAACCATTTGAGGTGATAGGTAAGATTATACCGAGGTATGAAAACGAGAATTGGACCTT  727
              ||||||||||||||||||||||||||||||||||||||||||||||||||||||||||||
Sbjct  35220  CGAACCATTTGAGGTGATAGGTAAGATTATACCGAGGTATGAAAACGAGAATTGGACCTT  35161

Query  728    TACAGAATTACTCTATGAAGCGCCATATTTAAAAAGCTACCAAGACAAAGAGGATGAAGA  787
              |||||||||||||||||||||||||||||||||||||||||||||| |||||||||||||
Sbjct  35160  TACAGAATTACTCTATGAAGCGCCATATTTAAAAAGCTACCAAGACGAAGAGGATGAAGA  35101

Query  788    GGATGAGGAGGCAGATTGCCTTGAATATATTGACAATACTGATAAGATAATATATCTTTA  847
              ||||||||||||||||||||||||||||||||||||||||||||||||||||||||||||
Sbjct  35100  GGATGAGGAGGCAGATTGCCTTGAATATATTGACAATACTGATAAGATAATATATCTTTA  35041

Query  848    CTACCAAGACGATAAATGCGTCGGAAAAGTTAAACTGCGAAAAAATTGGAACCGGTACGC  907
              ||||||||||||||||||||||||||||||||||||||||||||||||||||||||||||
Sbjct  35040  CTACCAAGACGATAAATGCGTCGGAAAAGTTAAACTGCGAAAAAATTGGAACCGGTACGC  34981

Query  908    TTATATAGAAGATATCGCCGTATGTAAGGATTTCAGGGGGCAAGGCATAGGCAGCGCGCT  967
              ||||||||||||||||||||||||||||||||||||||||||||||||||||||||||||
Sbjct  34980  TTATATAGAAGATATCGCCGTATGTAAGGATTTCAGGGGGCAAGGCATAGGCAGCGCGCT  34921

Query  968    TATCAATATATCTATAGAATGGGCAAAGCATAAAAACTTGCATGGACTAATGCTTGAAAC  1027
              ||||||||||||||||||||||||||||||||||||||||||||||||||||||||||||
Sbjct  34920  TATCAATATATCTATAGAATGGGCAAAGCATAAAAACTTGCATGGACTAATGCTTGAAAC  34861

Query  1028   CCAGGACAATAACCTTATAGCTTGTAAATTCTATCATAATTGTGGTTTCAAAATCGGCTC  1087
              ||||||||||||||||||||||||||||||||||||||||||||||||||||||||||||
Sbjct  34860  CCAGGACAATAACCTTATAGCTTGTAAATTCTATCATAATTGTGGTTTCAAAATCGGCTC  34801

Query  1088   CGTCGATACTATGTTATACGCCAACTTTGAAAACAACTTTGAAAAAGCTGTTTTCTGGTA  1147
              ||||||||||||||||||||||||||||||||||||||||||||||||||||||||||||
Sbjct  34800  CGTCGATACTATGTTATACGCCAACTTTGAAAACAACTTTGAAAAAGCTGTTTTCTGGTA  34741

Query  1148   TTTAAGGTTTTAGAATGCAAGGAACAGTGAATTGGAGTTCGTCTTGTTATAATTAGCTTC  1207
              ||||||||||||||||||||||||||||||||||||||||||||||||||||||||||||
Sbjct  34740  TTTAAGGTTTTAGAATGCAAGGAACAGTGAATTGGAGTTCGTCTTGTTATAATTAGCTTC  34681

Query  1208   TTGGGGTATCTTTAAATACTGTAGAAAAGAGGAAGGAAATAATAAATGGCTAAAATGAGA  1267
              ||||||||||||||||||||||||||||||||||||||||||||||||||||||||||||
Sbjct  34680  TTGGGGTATCTTTAAATACTGTAGAAAAGAGGAAGGAAATAATAAATGGCTAAAATGAGA  34621

Query  1268   ATATCACCGGAATTGAAAAAACTGATCGAAAAATACCGCTGCGTAAAAGATACGGAAGGA  1327
              ||||||||||||||||||||||||||||||||||||||||||||||||||||||||||||
Sbjct  34620  ATATCACCGGAATTGAAAAAACTGATCGAAAAATACCGCTGCGTAAAAGATACGGAAGGA  34561

Query  1328   ATGTCTCCTGCTAAGGTATATAAGCTGGTGGGAGAAAATGAAAACCTATATTTAAAAATG  1387
              ||||||||||||||||||||||||||||||||||||||||||||||||||||||||||||
Sbjct  34560  ATGTCTCCTGCTAAGGTATATAAGCTGGTGGGAGAAAATGAAAACCTATATTTAAAAATG  34501

Query  1388   ACGGACAGCCGGTATAAAGGGACCACCTATGATGTGGAACGGGAAAAGGACATGATGCTA  1447
              ||||||||||||||||||||||||||||||||||||||||||||||||||||||||||||
Sbjct  34500  ACGGACAGCCGGTATAAAGGGACCACCTATGATGTGGAACGGGAAAAGGACATGATGCTA  34441

Query  1448   TGGCTGGAAGGAAAGCTGCCTGTTCCAAAGGTCCTGCACTTTGAACGGCATGATGGCTGG  1507
              ||||||||||||||||||||||||||||||||||||||||||||||||||||||||||||
Sbjct  34440  TGGCTGGAAGGAAAGCTGCCTGTTCCAAAGGTCCTGCACTTTGAACGGCATGATGGCTGG  34381

Query  1508   AGCAATCTGCTCATGAGTGAGGCCGATGGCGTCCTTTGCTCGGAAGAGTATGAAGATGAA  1567
              ||||||||||||||||||||||||||||||||||||||||||||||||||||||||||||
Sbjct  34380  AGCAATCTGCTCATGAGTGAGGCCGATGGCGTCCTTTGCTCGGAAGAGTATGAAGATGAA  34321

Query  1568   CAAAGCCCTGAAAAGATTATCGAGCTGTATGCGGAGTGCATCAGGCTCTTTCACTCCATC  1627
              ||||||||||||||||||||||||||||||||||||||||||||||||||||||||||||
Sbjct  34320  CAAAGCCCTGAAAAGATTATCGAGCTGTATGCGGAGTGCATCAGGCTCTTTCACTCCATC  34261

Query  1628   GACATATCGGATTGTCCCTATACGAATAGCTTAGACAGCCGCTTAGCCGAATTGGATTAC  1687
              ||||||||||||||||||||||||||||||||||||||||||||||||||||||||||||
Sbjct  34260  GACATATCGGATTGTCCCTATACGAATAGCTTAGACAGCCGCTTAGCCGAATTGGATTAC  34201

Query  1688   TTACTGAATAACGATCTGGCCGATGTGGATTGCGAAAACTGGGAAGAAGACACTCCATTT  1747
              ||||||||||||||||||||||||||||||||||||||||||||||||||||||||||||
Sbjct  34200  TTACTGAATAACGATCTGGCCGATGTGGATTGCGAAAACTGGGAAGAAGACACTCCATTT  34141

Query  1748   AAAGATCCGCGCGAGCTGTATGATTTTTTAAAGACGGAAAAGCCCGAAGAGGAACTTGTC  1807
              ||||||||||||||||||||||||||||||||||||||||||||||||||||||||||||
Sbjct  34140  AAAGATCCGCGCGAGCTGTATGATTTTTTAAAGACGGAAAAGCCCGAAGAGGAACTTGTC  34081

Query  1808   TTTTCCCACGGCGACCTGGGAGACAGCAACATCTTTGTGAAAGATGGCAAAGTAAGTGGC  1867
              ||||||||||||||||||||||||||||||||||||||||||||||||||||||||||||
Sbjct  34080  TTTTCCCACGGCGACCTGGGAGACAGCAACATCTTTGTGAAAGATGGCAAAGTAAGTGGC  34021

Query  1868   TTTATTGATCTTGGGAGAAGCGGCAGGGCGGACAAGTGGTATGACATTGCCTTCTGCGTC  1927
              ||||||||||||||||||||||||||||||||||||||||||||||||||||||||||||
Sbjct  34020  TTTATTGATCTTGGGAGAAGCGGCAGGGCGGACAAGTGGTATGACATTGCCTTCTGCGTC  33961

Query  1928   CGGTCGATCAGGGAGGATATCGGGGAAGAACAGTATGTCGAGCTATTTTTTGACTTACTG  1987
              ||||||||||||||||||||||||||||||||||||||||||||||||||||||||||||
Sbjct  33960  CGGTCGATCAGGGAGGATATCGGGGAAGAACAGTATGTCGAGCTATTTTTTGACTTACTG  33901

Query  1988   GGGATCAAGCCTGATTGGGAGAAAATAAAATATTATATTTTACTGGATGAATTGTTTTAG  2047
              ||||||||||||||||||||||||||||||||||||||||||||||||||||||||||||
Sbjct  33900  GGGATCAAGCCTGATTGGGAGAAAATAAAATATTATATTTTACTGGATGAATTGTTTTAG  33841


>Streptococcus suis DILCSsuND2 integron, complete sequence
Sequence ID: MK211781.1 Length: 20284
Range 1: 7465 to 9384

Score:3541 bits(1917), Expect:0.0, 
Identities:1919/1920(99%),  Gaps:0/1920(0%), Strand: Plus/Minus

Query  128   ATTATCATGTAAGAAAGCCAAGCGCAAGGGAGTATGATGATTGCTGCAATGAATTTTGGA  187
             ||||||||||||||||||||||||||||||||||||||||||||||||||||||||||||
Sbjct  9384  ATTATCATGTAAGAAAGCCAAGCGCAAGGGAGTATGATGATTGCTGCAATGAATTTTGGA  9325

Query  188   ATGTAACACCTTATGTTATTAAAGGATTGTGCCGTAAGGAAATTTTATTTGCTATTGATC  247
             ||||||||||||||||||||||||||||||||||||||||||||||||||||||||||||
Sbjct  9324  ATGTAACACCTTATGTTATTAAAGGATTGTGCCGTAAGGAAATTTTATTTGCTATTGATC  9265

Query  248   ATTTTAATCAGATTGTTCGCCATGAGCTGCTGAGAATGATATCATGGAAGGTCGGCATCG  307
             ||||||||||||||||||||||||||||||||||||||||||||||||||||||||||||
Sbjct  9264  ATTTTAATCAGATTGTTCGCCATGAGCTGCTGAGAATGATATCATGGAAGGTCGGCATCG  9205

Query  308   AAACAGGCTTTAAATTAAGTGTAGGCAAGAACTATAAGTTTATTGAAAGGTATATATCCG  367
             ||||||||||||||||||||||||||||||||||||||||||||||||||||||||||||
Sbjct  9204  AAACAGGCTTTAAATTAAGTGTAGGCAAGAACTATAAGTTTATTGAAAGGTATATATCCG  9145

Query  368   AGGATTTGTGGGAGAAACTTTTGTCCACCTACCGGATGGATTCCTATGAAAACATATGGG  427
             ||||||||||||||||||||||||||||||||||||||||||||||||||||||||||||
Sbjct  9144  AGGATTTGTGGGAGAAACTTTTGTCCACCTACCGGATGGATTCCTATGAAAACATATGGG  9085

Query  428   AAGCATTATTTCTATGCCATCAATTGTTCAGGGCGGTATCCGGTGAGGTGGCGGAAAGGC  487
             ||||||||||||||||||||||||||||||||||||||||||||||||||||||||||||
Sbjct  9084  AAGCATTATTTCTATGCCATCAATTGTTCAGGGCGGTATCCGGTGAGGTGGCGGAAAGGC  9025

Query  488   TTCATTATGCCTATCCGGAGTATGATAGGAATATAACAAAATATACCAGGGACATGTATA  547
             ||||||||||||||||||||||||||||||||||||||||||||||||||||||||||||
Sbjct  9024  TTCATTATGCCTATCCGGAGTATGATAGGAATATAACAAAATATACCAGGGACATGTATA  8965

Query  548   AAAAATACACTGGTAAAACCGGCTGCCTGGATAGCACATATGCCGCTGATATAGAAGAGA  607
             ||||||||||||||||||||||||||||||||||||||||||||||||||||||||||||
Sbjct  8964  AAAAATACACTGGTAAAACCGGCTGCCTGGATAGCACATATGCCGCTGATATAGAAGAGA  8905

Query  608   GGCGGGAACAGTGATTACAGAAATGAAAGCAGGGCACCTGAAAGATATCGATAAACCCAG  667
             ||||||||||||||||||||||||||||||||||||||||||||||||||||||||||||
Sbjct  8904  GGCGGGAACAGTGATTACAGAAATGAAAGCAGGGCACCTGAAAGATATCGATAAACCCAG  8845

Query  668   CGAACCATTTGAGGTGATAGGTAAGATTATACCGAGGTATGAAAACGAGAATTGGACCTT  727
             ||||||||||||||||||||||||||||||||||||||||||||||||||||||||||||
Sbjct  8844  CGAACCATTTGAGGTGATAGGTAAGATTATACCGAGGTATGAAAACGAGAATTGGACCTT  8785

Query  728   TACAGAATTACTCTATGAAGCGCCATATTTAAAAAGCTACCAAGACAAAGAGGATGAAGA  787
             |||||||||||||||||||||||||||||||||||||||||||||| |||||||||||||
Sbjct  8784  TACAGAATTACTCTATGAAGCGCCATATTTAAAAAGCTACCAAGACGAAGAGGATGAAGA  8725

Query  788   GGATGAGGAGGCAGATTGCCTTGAATATATTGACAATACTGATAAGATAATATATCTTTA  847
             ||||||||||||||||||||||||||||||||||||||||||||||||||||||||||||
Sbjct  8724  GGATGAGGAGGCAGATTGCCTTGAATATATTGACAATACTGATAAGATAATATATCTTTA  8665

Query  848   CTACCAAGACGATAAATGCGTCGGAAAAGTTAAACTGCGAAAAAATTGGAACCGGTACGC  907
             ||||||||||||||||||||||||||||||||||||||||||||||||||||||||||||
Sbjct  8664  CTACCAAGACGATAAATGCGTCGGAAAAGTTAAACTGCGAAAAAATTGGAACCGGTACGC  8605

Query  908   TTATATAGAAGATATCGCCGTATGTAAGGATTTCAGGGGGCAAGGCATAGGCAGCGCGCT  967
             ||||||||||||||||||||||||||||||||||||||||||||||||||||||||||||
Sbjct  8604  TTATATAGAAGATATCGCCGTATGTAAGGATTTCAGGGGGCAAGGCATAGGCAGCGCGCT  8545

Query  968   TATCAATATATCTATAGAATGGGCAAAGCATAAAAACTTGCATGGACTAATGCTTGAAAC  1027
             ||||||||||||||||||||||||||||||||||||||||||||||||||||||||||||
Sbjct  8544  TATCAATATATCTATAGAATGGGCAAAGCATAAAAACTTGCATGGACTAATGCTTGAAAC  8485

Query  1028  CCAGGACAATAACCTTATAGCTTGTAAATTCTATCATAATTGTGGTTTCAAAATCGGCTC  1087
             ||||||||||||||||||||||||||||||||||||||||||||||||||||||||||||
Sbjct  8484  CCAGGACAATAACCTTATAGCTTGTAAATTCTATCATAATTGTGGTTTCAAAATCGGCTC  8425

Query  1088  CGTCGATACTATGTTATACGCCAACTTTGAAAACAACTTTGAAAAAGCTGTTTTCTGGTA  1147
             ||||||||||||||||||||||||||||||||||||||||||||||||||||||||||||
Sbjct  8424  CGTCGATACTATGTTATACGCCAACTTTGAAAACAACTTTGAAAAAGCTGTTTTCTGGTA  8365

Query  1148  TTTAAGGTTTTAGAATGCAAGGAACAGTGAATTGGAGTTCGTCTTGTTATAATTAGCTTC  1207
             ||||||||||||||||||||||||||||||||||||||||||||||||||||||||||||
Sbjct  8364  TTTAAGGTTTTAGAATGCAAGGAACAGTGAATTGGAGTTCGTCTTGTTATAATTAGCTTC  8305

Query  1208  TTGGGGTATCTTTAAATACTGTAGAAAAGAGGAAGGAAATAATAAATGGCTAAAATGAGA  1267
             ||||||||||||||||||||||||||||||||||||||||||||||||||||||||||||
Sbjct  8304  TTGGGGTATCTTTAAATACTGTAGAAAAGAGGAAGGAAATAATAAATGGCTAAAATGAGA  8245

Query  1268  ATATCACCGGAATTGAAAAAACTGATCGAAAAATACCGCTGCGTAAAAGATACGGAAGGA  1327
             ||||||||||||||||||||||||||||||||||||||||||||||||||||||||||||
Sbjct  8244  ATATCACCGGAATTGAAAAAACTGATCGAAAAATACCGCTGCGTAAAAGATACGGAAGGA  8185

Query  1328  ATGTCTCCTGCTAAGGTATATAAGCTGGTGGGAGAAAATGAAAACCTATATTTAAAAATG  1387
             ||||||||||||||||||||||||||||||||||||||||||||||||||||||||||||
Sbjct  8184  ATGTCTCCTGCTAAGGTATATAAGCTGGTGGGAGAAAATGAAAACCTATATTTAAAAATG  8125

Query  1388  ACGGACAGCCGGTATAAAGGGACCACCTATGATGTGGAACGGGAAAAGGACATGATGCTA  1447
             ||||||||||||||||||||||||||||||||||||||||||||||||||||||||||||
Sbjct  8124  ACGGACAGCCGGTATAAAGGGACCACCTATGATGTGGAACGGGAAAAGGACATGATGCTA  8065

Query  1448  TGGCTGGAAGGAAAGCTGCCTGTTCCAAAGGTCCTGCACTTTGAACGGCATGATGGCTGG  1507
             ||||||||||||||||||||||||||||||||||||||||||||||||||||||||||||
Sbjct  8064  TGGCTGGAAGGAAAGCTGCCTGTTCCAAAGGTCCTGCACTTTGAACGGCATGATGGCTGG  8005

Query  1508  AGCAATCTGCTCATGAGTGAGGCCGATGGCGTCCTTTGCTCGGAAGAGTATGAAGATGAA  1567
             ||||||||||||||||||||||||||||||||||||||||||||||||||||||||||||
Sbjct  8004  AGCAATCTGCTCATGAGTGAGGCCGATGGCGTCCTTTGCTCGGAAGAGTATGAAGATGAA  7945

Query  1568  CAAAGCCCTGAAAAGATTATCGAGCTGTATGCGGAGTGCATCAGGCTCTTTCACTCCATC  1627
             ||||||||||||||||||||||||||||||||||||||||||||||||||||||||||||
Sbjct  7944  CAAAGCCCTGAAAAGATTATCGAGCTGTATGCGGAGTGCATCAGGCTCTTTCACTCCATC  7885

Query  1628  GACATATCGGATTGTCCCTATACGAATAGCTTAGACAGCCGCTTAGCCGAATTGGATTAC  1687
             ||||||||||||||||||||||||||||||||||||||||||||||||||||||||||||
Sbjct  7884  GACATATCGGATTGTCCCTATACGAATAGCTTAGACAGCCGCTTAGCCGAATTGGATTAC  7825

Query  1688  TTACTGAATAACGATCTGGCCGATGTGGATTGCGAAAACTGGGAAGAAGACACTCCATTT  1747
             ||||||||||||||||||||||||||||||||||||||||||||||||||||||||||||
Sbjct  7824  TTACTGAATAACGATCTGGCCGATGTGGATTGCGAAAACTGGGAAGAAGACACTCCATTT  7765

Query  1748  AAAGATCCGCGCGAGCTGTATGATTTTTTAAAGACGGAAAAGCCCGAAGAGGAACTTGTC  1807
             ||||||||||||||||||||||||||||||||||||||||||||||||||||||||||||
Sbjct  7764  AAAGATCCGCGCGAGCTGTATGATTTTTTAAAGACGGAAAAGCCCGAAGAGGAACTTGTC  7705

Query  1808  TTTTCCCACGGCGACCTGGGAGACAGCAACATCTTTGTGAAAGATGGCAAAGTAAGTGGC  1867
             ||||||||||||||||||||||||||||||||||||||||||||||||||||||||||||
Sbjct  7704  TTTTCCCACGGCGACCTGGGAGACAGCAACATCTTTGTGAAAGATGGCAAAGTAAGTGGC  7645

Query  1868  TTTATTGATCTTGGGAGAAGCGGCAGGGCGGACAAGTGGTATGACATTGCCTTCTGCGTC  1927
             ||||||||||||||||||||||||||||||||||||||||||||||||||||||||||||
Sbjct  7644  TTTATTGATCTTGGGAGAAGCGGCAGGGCGGACAAGTGGTATGACATTGCCTTCTGCGTC  7585

Query  1928  CGGTCGATCAGGGAGGATATCGGGGAAGAACAGTATGTCGAGCTATTTTTTGACTTACTG  1987
             ||||||||||||||||||||||||||||||||||||||||||||||||||||||||||||
Sbjct  7584  CGGTCGATCAGGGAGGATATCGGGGAAGAACAGTATGTCGAGCTATTTTTTGACTTACTG  7525

Query  1988  GGGATCAAGCCTGATTGGGAGAAAATAAAATATTATATTTTACTGGATGAATTGTTTTAG  2047
             ||||||||||||||||||||||||||||||||||||||||||||||||||||||||||||
Sbjct  7524  GGGATCAAGCCTGATTGGGAGAAAATAAAATATTATATTTTACTGGATGAATTGTTTTAG  7465


>Streptococcus suis DILCSsu14ND96 integron, complete sequence
Sequence ID: MK211780.1 Length: 20284
Range 1: 7465 to 9384

Score:3541 bits(1917), Expect:0.0, 
Identities:1919/1920(99%),  Gaps:0/1920(0%), Strand: Plus/Minus

Query  128   ATTATCATGTAAGAAAGCCAAGCGCAAGGGAGTATGATGATTGCTGCAATGAATTTTGGA  187
             ||||||||||||||||||||||||||||||||||||||||||||||||||||||||||||
Sbjct  9384  ATTATCATGTAAGAAAGCCAAGCGCAAGGGAGTATGATGATTGCTGCAATGAATTTTGGA  9325

Query  188   ATGTAACACCTTATGTTATTAAAGGATTGTGCCGTAAGGAAATTTTATTTGCTATTGATC  247
             ||||||||||||||||||||||||||||||||||||||||||||||||||||||||||||
Sbjct  9324  ATGTAACACCTTATGTTATTAAAGGATTGTGCCGTAAGGAAATTTTATTTGCTATTGATC  9265

Query  248   ATTTTAATCAGATTGTTCGCCATGAGCTGCTGAGAATGATATCATGGAAGGTCGGCATCG  307
             ||||||||||||||||||||||||||||||||||||||||||||||||||||||||||||
Sbjct  9264  ATTTTAATCAGATTGTTCGCCATGAGCTGCTGAGAATGATATCATGGAAGGTCGGCATCG  9205

Query  308   AAACAGGCTTTAAATTAAGTGTAGGCAAGAACTATAAGTTTATTGAAAGGTATATATCCG  367
             ||||||||||||||||||||||||||||||||||||||||||||||||||||||||||||
Sbjct  9204  AAACAGGCTTTAAATTAAGTGTAGGCAAGAACTATAAGTTTATTGAAAGGTATATATCCG  9145

Query  368   AGGATTTGTGGGAGAAACTTTTGTCCACCTACCGGATGGATTCCTATGAAAACATATGGG  427
             ||||||||||||||||||||||||||||||||||||||||||||||||||||||||||||
Sbjct  9144  AGGATTTGTGGGAGAAACTTTTGTCCACCTACCGGATGGATTCCTATGAAAACATATGGG  9085

Query  428   AAGCATTATTTCTATGCCATCAATTGTTCAGGGCGGTATCCGGTGAGGTGGCGGAAAGGC  487
             ||||||||||||||||||||||||||||||||||||||||||||||||||||||||||||
Sbjct  9084  AAGCATTATTTCTATGCCATCAATTGTTCAGGGCGGTATCCGGTGAGGTGGCGGAAAGGC  9025

Query  488   TTCATTATGCCTATCCGGAGTATGATAGGAATATAACAAAATATACCAGGGACATGTATA  547
             ||||||||||||||||||||||||||||||||||||||||||||||||||||||||||||
Sbjct  9024  TTCATTATGCCTATCCGGAGTATGATAGGAATATAACAAAATATACCAGGGACATGTATA  8965

Query  548   AAAAATACACTGGTAAAACCGGCTGCCTGGATAGCACATATGCCGCTGATATAGAAGAGA  607
             ||||||||||||||||||||||||||||||||||||||||||||||||||||||||||||
Sbjct  8964  AAAAATACACTGGTAAAACCGGCTGCCTGGATAGCACATATGCCGCTGATATAGAAGAGA  8905

Query  608   GGCGGGAACAGTGATTACAGAAATGAAAGCAGGGCACCTGAAAGATATCGATAAACCCAG  667
             ||||||||||||||||||||||||||||||||||||||||||||||||||||||||||||
Sbjct  8904  GGCGGGAACAGTGATTACAGAAATGAAAGCAGGGCACCTGAAAGATATCGATAAACCCAG  8845

Query  668   CGAACCATTTGAGGTGATAGGTAAGATTATACCGAGGTATGAAAACGAGAATTGGACCTT  727
             ||||||||||||||||||||||||||||||||||||||||||||||||||||||||||||
Sbjct  8844  CGAACCATTTGAGGTGATAGGTAAGATTATACCGAGGTATGAAAACGAGAATTGGACCTT  8785

Query  728   TACAGAATTACTCTATGAAGCGCCATATTTAAAAAGCTACCAAGACAAAGAGGATGAAGA  787
             |||||||||||||||||||||||||||||||||||||||||||||| |||||||||||||
Sbjct  8784  TACAGAATTACTCTATGAAGCGCCATATTTAAAAAGCTACCAAGACGAAGAGGATGAAGA  8725

Query  788   GGATGAGGAGGCAGATTGCCTTGAATATATTGACAATACTGATAAGATAATATATCTTTA  847
             ||||||||||||||||||||||||||||||||||||||||||||||||||||||||||||
Sbjct  8724  GGATGAGGAGGCAGATTGCCTTGAATATATTGACAATACTGATAAGATAATATATCTTTA  8665

Query  848   CTACCAAGACGATAAATGCGTCGGAAAAGTTAAACTGCGAAAAAATTGGAACCGGTACGC  907
             ||||||||||||||||||||||||||||||||||||||||||||||||||||||||||||
Sbjct  8664  CTACCAAGACGATAAATGCGTCGGAAAAGTTAAACTGCGAAAAAATTGGAACCGGTACGC  8605

Query  908   TTATATAGAAGATATCGCCGTATGTAAGGATTTCAGGGGGCAAGGCATAGGCAGCGCGCT  967
             ||||||||||||||||||||||||||||||||||||||||||||||||||||||||||||
Sbjct  8604  TTATATAGAAGATATCGCCGTATGTAAGGATTTCAGGGGGCAAGGCATAGGCAGCGCGCT  8545

Query  968   TATCAATATATCTATAGAATGGGCAAAGCATAAAAACTTGCATGGACTAATGCTTGAAAC  1027
             ||||||||||||||||||||||||||||||||||||||||||||||||||||||||||||
Sbjct  8544  TATCAATATATCTATAGAATGGGCAAAGCATAAAAACTTGCATGGACTAATGCTTGAAAC  8485

Query  1028  CCAGGACAATAACCTTATAGCTTGTAAATTCTATCATAATTGTGGTTTCAAAATCGGCTC  1087
             ||||||||||||||||||||||||||||||||||||||||||||||||||||||||||||
Sbjct  8484  CCAGGACAATAACCTTATAGCTTGTAAATTCTATCATAATTGTGGTTTCAAAATCGGCTC  8425

Query  1088  CGTCGATACTATGTTATACGCCAACTTTGAAAACAACTTTGAAAAAGCTGTTTTCTGGTA  1147
             ||||||||||||||||||||||||||||||||||||||||||||||||||||||||||||
Sbjct  8424  CGTCGATACTATGTTATACGCCAACTTTGAAAACAACTTTGAAAAAGCTGTTTTCTGGTA  8365

Query  1148  TTTAAGGTTTTAGAATGCAAGGAACAGTGAATTGGAGTTCGTCTTGTTATAATTAGCTTC  1207
             ||||||||||||||||||||||||||||||||||||||||||||||||||||||||||||
Sbjct  8364  TTTAAGGTTTTAGAATGCAAGGAACAGTGAATTGGAGTTCGTCTTGTTATAATTAGCTTC  8305

Query  1208  TTGGGGTATCTTTAAATACTGTAGAAAAGAGGAAGGAAATAATAAATGGCTAAAATGAGA  1267
             ||||||||||||||||||||||||||||||||||||||||||||||||||||||||||||
Sbjct  8304  TTGGGGTATCTTTAAATACTGTAGAAAAGAGGAAGGAAATAATAAATGGCTAAAATGAGA  8245

Query  1268  ATATCACCGGAATTGAAAAAACTGATCGAAAAATACCGCTGCGTAAAAGATACGGAAGGA  1327
             ||||||||||||||||||||||||||||||||||||||||||||||||||||||||||||
Sbjct  8244  ATATCACCGGAATTGAAAAAACTGATCGAAAAATACCGCTGCGTAAAAGATACGGAAGGA  8185

Query  1328  ATGTCTCCTGCTAAGGTATATAAGCTGGTGGGAGAAAATGAAAACCTATATTTAAAAATG  1387
             ||||||||||||||||||||||||||||||||||||||||||||||||||||||||||||
Sbjct  8184  ATGTCTCCTGCTAAGGTATATAAGCTGGTGGGAGAAAATGAAAACCTATATTTAAAAATG  8125

Query  1388  ACGGACAGCCGGTATAAAGGGACCACCTATGATGTGGAACGGGAAAAGGACATGATGCTA  1447
             ||||||||||||||||||||||||||||||||||||||||||||||||||||||||||||
Sbjct  8124  ACGGACAGCCGGTATAAAGGGACCACCTATGATGTGGAACGGGAAAAGGACATGATGCTA  8065

Query  1448  TGGCTGGAAGGAAAGCTGCCTGTTCCAAAGGTCCTGCACTTTGAACGGCATGATGGCTGG  1507
             ||||||||||||||||||||||||||||||||||||||||||||||||||||||||||||
Sbjct  8064  TGGCTGGAAGGAAAGCTGCCTGTTCCAAAGGTCCTGCACTTTGAACGGCATGATGGCTGG  8005

Query  1508  AGCAATCTGCTCATGAGTGAGGCCGATGGCGTCCTTTGCTCGGAAGAGTATGAAGATGAA  1567
             ||||||||||||||||||||||||||||||||||||||||||||||||||||||||||||
Sbjct  8004  AGCAATCTGCTCATGAGTGAGGCCGATGGCGTCCTTTGCTCGGAAGAGTATGAAGATGAA  7945

Query  1568  CAAAGCCCTGAAAAGATTATCGAGCTGTATGCGGAGTGCATCAGGCTCTTTCACTCCATC  1627
             ||||||||||||||||||||||||||||||||||||||||||||||||||||||||||||
Sbjct  7944  CAAAGCCCTGAAAAGATTATCGAGCTGTATGCGGAGTGCATCAGGCTCTTTCACTCCATC  7885

Query  1628  GACATATCGGATTGTCCCTATACGAATAGCTTAGACAGCCGCTTAGCCGAATTGGATTAC  1687
             ||||||||||||||||||||||||||||||||||||||||||||||||||||||||||||
Sbjct  7884  GACATATCGGATTGTCCCTATACGAATAGCTTAGACAGCCGCTTAGCCGAATTGGATTAC  7825

Query  1688  TTACTGAATAACGATCTGGCCGATGTGGATTGCGAAAACTGGGAAGAAGACACTCCATTT  1747
             ||||||||||||||||||||||||||||||||||||||||||||||||||||||||||||
Sbjct  7824  TTACTGAATAACGATCTGGCCGATGTGGATTGCGAAAACTGGGAAGAAGACACTCCATTT  7765

Query  1748  AAAGATCCGCGCGAGCTGTATGATTTTTTAAAGACGGAAAAGCCCGAAGAGGAACTTGTC  1807
             ||||||||||||||||||||||||||||||||||||||||||||||||||||||||||||
Sbjct  7764  AAAGATCCGCGCGAGCTGTATGATTTTTTAAAGACGGAAAAGCCCGAAGAGGAACTTGTC  7705

Query  1808  TTTTCCCACGGCGACCTGGGAGACAGCAACATCTTTGTGAAAGATGGCAAAGTAAGTGGC  1867
             ||||||||||||||||||||||||||||||||||||||||||||||||||||||||||||
Sbjct  7704  TTTTCCCACGGCGACCTGGGAGACAGCAACATCTTTGTGAAAGATGGCAAAGTAAGTGGC  7645

Query  1868  TTTATTGATCTTGGGAGAAGCGGCAGGGCGGACAAGTGGTATGACATTGCCTTCTGCGTC  1927
             ||||||||||||||||||||||||||||||||||||||||||||||||||||||||||||
Sbjct  7644  TTTATTGATCTTGGGAGAAGCGGCAGGGCGGACAAGTGGTATGACATTGCCTTCTGCGTC  7585

Query  1928  CGGTCGATCAGGGAGGATATCGGGGAAGAACAGTATGTCGAGCTATTTTTTGACTTACTG  1987
             ||||||||||||||||||||||||||||||||||||||||||||||||||||||||||||
Sbjct  7584  CGGTCGATCAGGGAGGATATCGGGGAAGAACAGTATGTCGAGCTATTTTTTGACTTACTG  7525

Query  1988  GGGATCAAGCCTGATTGGGAGAAAATAAAATATTATATTTTACTGGATGAATTGTTTTAG  2047
             ||||||||||||||||||||||||||||||||||||||||||||||||||||||||||||
Sbjct  7524  GGGATCAAGCCTGATTGGGAGAAAATAAAATATTATATTTTACTGGATGAATTGTTTTAG  7465


>Streptococcus suis DILCSsu14ND71 integron, complete sequence
Sequence ID: MK211779.1 Length: 20284
Range 1: 7465 to 9384

Score:3541 bits(1917), Expect:0.0, 
Identities:1919/1920(99%),  Gaps:0/1920(0%), Strand: Plus/Minus

Query  128   ATTATCATGTAAGAAAGCCAAGCGCAAGGGAGTATGATGATTGCTGCAATGAATTTTGGA  187
             ||||||||||||||||||||||||||||||||||||||||||||||||||||||||||||
Sbjct  9384  ATTATCATGTAAGAAAGCCAAGCGCAAGGGAGTATGATGATTGCTGCAATGAATTTTGGA  9325

Query  188   ATGTAACACCTTATGTTATTAAAGGATTGTGCCGTAAGGAAATTTTATTTGCTATTGATC  247
             ||||||||||||||||||||||||||||||||||||||||||||||||||||||||||||
Sbjct  9324  ATGTAACACCTTATGTTATTAAAGGATTGTGCCGTAAGGAAATTTTATTTGCTATTGATC  9265

Query  248   ATTTTAATCAGATTGTTCGCCATGAGCTGCTGAGAATGATATCATGGAAGGTCGGCATCG  307
             ||||||||||||||||||||||||||||||||||||||||||||||||||||||||||||
Sbjct  9264  ATTTTAATCAGATTGTTCGCCATGAGCTGCTGAGAATGATATCATGGAAGGTCGGCATCG  9205

Query  308   AAACAGGCTTTAAATTAAGTGTAGGCAAGAACTATAAGTTTATTGAAAGGTATATATCCG  367
             ||||||||||||||||||||||||||||||||||||||||||||||||||||||||||||
Sbjct  9204  AAACAGGCTTTAAATTAAGTGTAGGCAAGAACTATAAGTTTATTGAAAGGTATATATCCG  9145

Query  368   AGGATTTGTGGGAGAAACTTTTGTCCACCTACCGGATGGATTCCTATGAAAACATATGGG  427
             ||||||||||||||||||||||||||||||||||||||||||||||||||||||||||||
Sbjct  9144  AGGATTTGTGGGAGAAACTTTTGTCCACCTACCGGATGGATTCCTATGAAAACATATGGG  9085

Query  428   AAGCATTATTTCTATGCCATCAATTGTTCAGGGCGGTATCCGGTGAGGTGGCGGAAAGGC  487
             ||||||||||||||||||||||||||||||||||||||||||||||||||||||||||||
Sbjct  9084  AAGCATTATTTCTATGCCATCAATTGTTCAGGGCGGTATCCGGTGAGGTGGCGGAAAGGC  9025

Query  488   TTCATTATGCCTATCCGGAGTATGATAGGAATATAACAAAATATACCAGGGACATGTATA  547
             ||||||||||||||||||||||||||||||||||||||||||||||||||||||||||||
Sbjct  9024  TTCATTATGCCTATCCGGAGTATGATAGGAATATAACAAAATATACCAGGGACATGTATA  8965

Query  548   AAAAATACACTGGTAAAACCGGCTGCCTGGATAGCACATATGCCGCTGATATAGAAGAGA  607
             ||||||||||||||||||||||||||||||||||||||||||||||||||||||||||||
Sbjct  8964  AAAAATACACTGGTAAAACCGGCTGCCTGGATAGCACATATGCCGCTGATATAGAAGAGA  8905

Query  608   GGCGGGAACAGTGATTACAGAAATGAAAGCAGGGCACCTGAAAGATATCGATAAACCCAG  667
             ||||||||||||||||||||||||||||||||||||||||||||||||||||||||||||
Sbjct  8904  GGCGGGAACAGTGATTACAGAAATGAAAGCAGGGCACCTGAAAGATATCGATAAACCCAG  8845

Query  668   CGAACCATTTGAGGTGATAGGTAAGATTATACCGAGGTATGAAAACGAGAATTGGACCTT  727
             ||||||||||||||||||||||||||||||||||||||||||||||||||||||||||||
Sbjct  8844  CGAACCATTTGAGGTGATAGGTAAGATTATACCGAGGTATGAAAACGAGAATTGGACCTT  8785

Query  728   TACAGAATTACTCTATGAAGCGCCATATTTAAAAAGCTACCAAGACAAAGAGGATGAAGA  787
             |||||||||||||||||||||||||||||||||||||||||||||| |||||||||||||
Sbjct  8784  TACAGAATTACTCTATGAAGCGCCATATTTAAAAAGCTACCAAGACGAAGAGGATGAAGA  8725

Query  788   GGATGAGGAGGCAGATTGCCTTGAATATATTGACAATACTGATAAGATAATATATCTTTA  847
             ||||||||||||||||||||||||||||||||||||||||||||||||||||||||||||
Sbjct  8724  GGATGAGGAGGCAGATTGCCTTGAATATATTGACAATACTGATAAGATAATATATCTTTA  8665

Query  848   CTACCAAGACGATAAATGCGTCGGAAAAGTTAAACTGCGAAAAAATTGGAACCGGTACGC  907
             ||||||||||||||||||||||||||||||||||||||||||||||||||||||||||||
Sbjct  8664  CTACCAAGACGATAAATGCGTCGGAAAAGTTAAACTGCGAAAAAATTGGAACCGGTACGC  8605

Query  908   TTATATAGAAGATATCGCCGTATGTAAGGATTTCAGGGGGCAAGGCATAGGCAGCGCGCT  967
             ||||||||||||||||||||||||||||||||||||||||||||||||||||||||||||
Sbjct  8604  TTATATAGAAGATATCGCCGTATGTAAGGATTTCAGGGGGCAAGGCATAGGCAGCGCGCT  8545

Query  968   TATCAATATATCTATAGAATGGGCAAAGCATAAAAACTTGCATGGACTAATGCTTGAAAC  1027
             ||||||||||||||||||||||||||||||||||||||||||||||||||||||||||||
Sbjct  8544  TATCAATATATCTATAGAATGGGCAAAGCATAAAAACTTGCATGGACTAATGCTTGAAAC  8485

Query  1028  CCAGGACAATAACCTTATAGCTTGTAAATTCTATCATAATTGTGGTTTCAAAATCGGCTC  1087
             ||||||||||||||||||||||||||||||||||||||||||||||||||||||||||||
Sbjct  8484  CCAGGACAATAACCTTATAGCTTGTAAATTCTATCATAATTGTGGTTTCAAAATCGGCTC  8425

Query  1088  CGTCGATACTATGTTATACGCCAACTTTGAAAACAACTTTGAAAAAGCTGTTTTCTGGTA  1147
             ||||||||||||||||||||||||||||||||||||||||||||||||||||||||||||
Sbjct  8424  CGTCGATACTATGTTATACGCCAACTTTGAAAACAACTTTGAAAAAGCTGTTTTCTGGTA  8365

Query  1148  TTTAAGGTTTTAGAATGCAAGGAACAGTGAATTGGAGTTCGTCTTGTTATAATTAGCTTC  1207
             ||||||||||||||||||||||||||||||||||||||||||||||||||||||||||||
Sbjct  8364  TTTAAGGTTTTAGAATGCAAGGAACAGTGAATTGGAGTTCGTCTTGTTATAATTAGCTTC  8305

Query  1208  TTGGGGTATCTTTAAATACTGTAGAAAAGAGGAAGGAAATAATAAATGGCTAAAATGAGA  1267
             ||||||||||||||||||||||||||||||||||||||||||||||||||||||||||||
Sbjct  8304  TTGGGGTATCTTTAAATACTGTAGAAAAGAGGAAGGAAATAATAAATGGCTAAAATGAGA  8245

Query  1268  ATATCACCGGAATTGAAAAAACTGATCGAAAAATACCGCTGCGTAAAAGATACGGAAGGA  1327
             ||||||||||||||||||||||||||||||||||||||||||||||||||||||||||||
Sbjct  8244  ATATCACCGGAATTGAAAAAACTGATCGAAAAATACCGCTGCGTAAAAGATACGGAAGGA  8185

Query  1328  ATGTCTCCTGCTAAGGTATATAAGCTGGTGGGAGAAAATGAAAACCTATATTTAAAAATG  1387
             ||||||||||||||||||||||||||||||||||||||||||||||||||||||||||||
Sbjct  8184  ATGTCTCCTGCTAAGGTATATAAGCTGGTGGGAGAAAATGAAAACCTATATTTAAAAATG  8125

Query  1388  ACGGACAGCCGGTATAAAGGGACCACCTATGATGTGGAACGGGAAAAGGACATGATGCTA  1447
             ||||||||||||||||||||||||||||||||||||||||||||||||||||||||||||
Sbjct  8124  ACGGACAGCCGGTATAAAGGGACCACCTATGATGTGGAACGGGAAAAGGACATGATGCTA  8065

Query  1448  TGGCTGGAAGGAAAGCTGCCTGTTCCAAAGGTCCTGCACTTTGAACGGCATGATGGCTGG  1507
             ||||||||||||||||||||||||||||||||||||||||||||||||||||||||||||
Sbjct  8064  TGGCTGGAAGGAAAGCTGCCTGTTCCAAAGGTCCTGCACTTTGAACGGCATGATGGCTGG  8005

Query  1508  AGCAATCTGCTCATGAGTGAGGCCGATGGCGTCCTTTGCTCGGAAGAGTATGAAGATGAA  1567
             ||||||||||||||||||||||||||||||||||||||||||||||||||||||||||||
Sbjct  8004  AGCAATCTGCTCATGAGTGAGGCCGATGGCGTCCTTTGCTCGGAAGAGTATGAAGATGAA  7945

Query  1568  CAAAGCCCTGAAAAGATTATCGAGCTGTATGCGGAGTGCATCAGGCTCTTTCACTCCATC  1627
             ||||||||||||||||||||||||||||||||||||||||||||||||||||||||||||
Sbjct  7944  CAAAGCCCTGAAAAGATTATCGAGCTGTATGCGGAGTGCATCAGGCTCTTTCACTCCATC  7885

Query  1628  GACATATCGGATTGTCCCTATACGAATAGCTTAGACAGCCGCTTAGCCGAATTGGATTAC  1687
             ||||||||||||||||||||||||||||||||||||||||||||||||||||||||||||
Sbjct  7884  GACATATCGGATTGTCCCTATACGAATAGCTTAGACAGCCGCTTAGCCGAATTGGATTAC  7825

Query  1688  TTACTGAATAACGATCTGGCCGATGTGGATTGCGAAAACTGGGAAGAAGACACTCCATTT  1747
             ||||||||||||||||||||||||||||||||||||||||||||||||||||||||||||
Sbjct  7824  TTACTGAATAACGATCTGGCCGATGTGGATTGCGAAAACTGGGAAGAAGACACTCCATTT  7765

Query  1748  AAAGATCCGCGCGAGCTGTATGATTTTTTAAAGACGGAAAAGCCCGAAGAGGAACTTGTC  1807
             ||||||||||||||||||||||||||||||||||||||||||||||||||||||||||||
Sbjct  7764  AAAGATCCGCGCGAGCTGTATGATTTTTTAAAGACGGAAAAGCCCGAAGAGGAACTTGTC  7705

Query  1808  TTTTCCCACGGCGACCTGGGAGACAGCAACATCTTTGTGAAAGATGGCAAAGTAAGTGGC  1867
             ||||||||||||||||||||||||||||||||||||||||||||||||||||||||||||
Sbjct  7704  TTTTCCCACGGCGACCTGGGAGACAGCAACATCTTTGTGAAAGATGGCAAAGTAAGTGGC  7645

Query  1868  TTTATTGATCTTGGGAGAAGCGGCAGGGCGGACAAGTGGTATGACATTGCCTTCTGCGTC  1927
             ||||||||||||||||||||||||||||||||||||||||||||||||||||||||||||
Sbjct  7644  TTTATTGATCTTGGGAGAAGCGGCAGGGCGGACAAGTGGTATGACATTGCCTTCTGCGTC  7585

Query  1928  CGGTCGATCAGGGAGGATATCGGGGAAGAACAGTATGTCGAGCTATTTTTTGACTTACTG  1987
             ||||||||||||||||||||||||||||||||||||||||||||||||||||||||||||
Sbjct  7584  CGGTCGATCAGGGAGGATATCGGGGAAGAACAGTATGTCGAGCTATTTTTTGACTTACTG  7525

Query  1988  GGGATCAAGCCTGATTGGGAGAAAATAAAATATTATATTTTACTGGATGAATTGTTTTAG  2047
             ||||||||||||||||||||||||||||||||||||||||||||||||||||||||||||
Sbjct  7524  GGGATCAAGCCTGATTGGGAGAAAATAAAATATTATATTTTACTGGATGAATTGTTTTAG  7465


>Staphylococcus hominis strain FDAARGOS_746 plasmid unnamed2, complete sequence
Sequence ID: CP046305.1 Length: 25213
Range 1: 21200 to 23119

Score:3541 bits(1917), Expect:0.0, 
Identities:1919/1920(99%),  Gaps:0/1920(0%), Strand: Plus/Plus

Query  128    ATTATCATGTAAGAAAGCCAAGCGCAAGGGAGTATGATGATTGCTGCAATGAATTTTGGA  187
              ||||||||||||||||||||||||||||||||||||||||||||||||||||||||||||
Sbjct  21200  ATTATCATGTAAGAAAGCCAAGCGCAAGGGAGTATGATGATTGCTGCAATGAATTTTGGA  21259

Query  188    ATGTAACACCTTATGTTATTAAAGGATTGTGCCGTAAGGAAATTTTATTTGCTATTGATC  247
              ||||||||||||||||||||||||||||||||||||||||||||||||||||||||||||
Sbjct  21260  ATGTAACACCTTATGTTATTAAAGGATTGTGCCGTAAGGAAATTTTATTTGCTATTGATC  21319

Query  248    ATTTTAATCAGATTGTTCGCCATGAGCTGCTGAGAATGATATCATGGAAGGTCGGCATCG  307
              ||||||||||||||||||||||||||||||||||||||||||||||||||||||||||||
Sbjct  21320  ATTTTAATCAGATTGTTCGCCATGAGCTGCTGAGAATGATATCATGGAAGGTCGGCATCG  21379

Query  308    AAACAGGCTTTAAATTAAGTGTAGGCAAGAACTATAAGTTTATTGAAAGGTATATATCCG  367
              ||||||||||||||||||||||||||||||||||||||||||||||||||||||||||||
Sbjct  21380  AAACAGGCTTTAAATTAAGTGTAGGCAAGAACTATAAGTTTATTGAAAGGTATATATCCG  21439

Query  368    AGGATTTGTGGGAGAAACTTTTGTCCACCTACCGGATGGATTCCTATGAAAACATATGGG  427
              ||||||||||||||||||||||||||||||||||||||||||||||||||||||||||||
Sbjct  21440  AGGATTTGTGGGAGAAACTTTTGTCCACCTACCGGATGGATTCCTATGAAAACATATGGG  21499

Query  428    AAGCATTATTTCTATGCCATCAATTGTTCAGGGCGGTATCCGGTGAGGTGGCGGAAAGGC  487
              ||||||||||||||||||||||||||||||||||||||||||||||||||||||||||||
Sbjct  21500  AAGCATTATTTCTATGCCATCAATTGTTCAGGGCGGTATCCGGTGAGGTGGCGGAAAGGC  21559

Query  488    TTCATTATGCCTATCCGGAGTATGATAGGAATATAACAAAATATACCAGGGACATGTATA  547
              ||||||||||||||||||||||||||||||||||||||||||||||||||||||||||||
Sbjct  21560  TTCATTATGCCTATCCGGAGTATGATAGGAATATAACAAAATATACCAGGGACATGTATA  21619

Query  548    AAAAATACACTGGTAAAACCGGCTGCCTGGATAGCACATATGCCGCTGATATAGAAGAGA  607
              ||||||||||||||||||||||||||||||||||||||||||||||||||||||||||||
Sbjct  21620  AAAAATACACTGGTAAAACCGGCTGCCTGGATAGCACATATGCCGCTGATATAGAAGAGA  21679

Query  608    GGCGGGAACAGTGATTACAGAAATGAAAGCAGGGCACCTGAAAGATATCGATAAACCCAG  667
              ||||||||||||||||||||||||||||||||||||||||||||||||||||||||||||
Sbjct  21680  GGCGGGAACAGTGATTACAGAAATGAAAGCAGGGCACCTGAAAGATATCGATAAACCCAG  21739

Query  668    CGAACCATTTGAGGTGATAGGTAAGATTATACCGAGGTATGAAAACGAGAATTGGACCTT  727
              ||||||||||||||||||||||||||||||||||||||||||||||||||||||||||||
Sbjct  21740  CGAACCATTTGAGGTGATAGGTAAGATTATACCGAGGTATGAAAACGAGAATTGGACCTT  21799

Query  728    TACAGAATTACTCTATGAAGCGCCATATTTAAAAAGCTACCAAGACAAAGAGGATGAAGA  787
              |||||||||||||||||||||||||||||||||||||||||||||| |||||||||||||
Sbjct  21800  TACAGAATTACTCTATGAAGCGCCATATTTAAAAAGCTACCAAGACGAAGAGGATGAAGA  21859

Query  788    GGATGAGGAGGCAGATTGCCTTGAATATATTGACAATACTGATAAGATAATATATCTTTA  847
              ||||||||||||||||||||||||||||||||||||||||||||||||||||||||||||
Sbjct  21860  GGATGAGGAGGCAGATTGCCTTGAATATATTGACAATACTGATAAGATAATATATCTTTA  21919

Query  848    CTACCAAGACGATAAATGCGTCGGAAAAGTTAAACTGCGAAAAAATTGGAACCGGTACGC  907
              ||||||||||||||||||||||||||||||||||||||||||||||||||||||||||||
Sbjct  21920  CTACCAAGACGATAAATGCGTCGGAAAAGTTAAACTGCGAAAAAATTGGAACCGGTACGC  21979

Query  908    TTATATAGAAGATATCGCCGTATGTAAGGATTTCAGGGGGCAAGGCATAGGCAGCGCGCT  967
              ||||||||||||||||||||||||||||||||||||||||||||||||||||||||||||
Sbjct  21980  TTATATAGAAGATATCGCCGTATGTAAGGATTTCAGGGGGCAAGGCATAGGCAGCGCGCT  22039

Query  968    TATCAATATATCTATAGAATGGGCAAAGCATAAAAACTTGCATGGACTAATGCTTGAAAC  1027
              ||||||||||||||||||||||||||||||||||||||||||||||||||||||||||||
Sbjct  22040  TATCAATATATCTATAGAATGGGCAAAGCATAAAAACTTGCATGGACTAATGCTTGAAAC  22099

Query  1028   CCAGGACAATAACCTTATAGCTTGTAAATTCTATCATAATTGTGGTTTCAAAATCGGCTC  1087
              ||||||||||||||||||||||||||||||||||||||||||||||||||||||||||||
Sbjct  22100  CCAGGACAATAACCTTATAGCTTGTAAATTCTATCATAATTGTGGTTTCAAAATCGGCTC  22159

Query  1088   CGTCGATACTATGTTATACGCCAACTTTGAAAACAACTTTGAAAAAGCTGTTTTCTGGTA  1147
              ||||||||||||||||||||||||||||||||||||||||||||||||||||||||||||
Sbjct  22160  CGTCGATACTATGTTATACGCCAACTTTGAAAACAACTTTGAAAAAGCTGTTTTCTGGTA  22219

Query  1148   TTTAAGGTTTTAGAATGCAAGGAACAGTGAATTGGAGTTCGTCTTGTTATAATTAGCTTC  1207
              ||||||||||||||||||||||||||||||||||||||||||||||||||||||||||||
Sbjct  22220  TTTAAGGTTTTAGAATGCAAGGAACAGTGAATTGGAGTTCGTCTTGTTATAATTAGCTTC  22279

Query  1208   TTGGGGTATCTTTAAATACTGTAGAAAAGAGGAAGGAAATAATAAATGGCTAAAATGAGA  1267
              ||||||||||||||||||||||||||||||||||||||||||||||||||||||||||||
Sbjct  22280  TTGGGGTATCTTTAAATACTGTAGAAAAGAGGAAGGAAATAATAAATGGCTAAAATGAGA  22339

Query  1268   ATATCACCGGAATTGAAAAAACTGATCGAAAAATACCGCTGCGTAAAAGATACGGAAGGA  1327
              ||||||||||||||||||||||||||||||||||||||||||||||||||||||||||||
Sbjct  22340  ATATCACCGGAATTGAAAAAACTGATCGAAAAATACCGCTGCGTAAAAGATACGGAAGGA  22399

Query  1328   ATGTCTCCTGCTAAGGTATATAAGCTGGTGGGAGAAAATGAAAACCTATATTTAAAAATG  1387
              ||||||||||||||||||||||||||||||||||||||||||||||||||||||||||||
Sbjct  22400  ATGTCTCCTGCTAAGGTATATAAGCTGGTGGGAGAAAATGAAAACCTATATTTAAAAATG  22459

Query  1388   ACGGACAGCCGGTATAAAGGGACCACCTATGATGTGGAACGGGAAAAGGACATGATGCTA  1447
              ||||||||||||||||||||||||||||||||||||||||||||||||||||||||||||
Sbjct  22460  ACGGACAGCCGGTATAAAGGGACCACCTATGATGTGGAACGGGAAAAGGACATGATGCTA  22519

Query  1448   TGGCTGGAAGGAAAGCTGCCTGTTCCAAAGGTCCTGCACTTTGAACGGCATGATGGCTGG  1507
              ||||||||||||||||||||||||||||||||||||||||||||||||||||||||||||
Sbjct  22520  TGGCTGGAAGGAAAGCTGCCTGTTCCAAAGGTCCTGCACTTTGAACGGCATGATGGCTGG  22579

Query  1508   AGCAATCTGCTCATGAGTGAGGCCGATGGCGTCCTTTGCTCGGAAGAGTATGAAGATGAA  1567
              ||||||||||||||||||||||||||||||||||||||||||||||||||||||||||||
Sbjct  22580  AGCAATCTGCTCATGAGTGAGGCCGATGGCGTCCTTTGCTCGGAAGAGTATGAAGATGAA  22639

Query  1568   CAAAGCCCTGAAAAGATTATCGAGCTGTATGCGGAGTGCATCAGGCTCTTTCACTCCATC  1627
              ||||||||||||||||||||||||||||||||||||||||||||||||||||||||||||
Sbjct  22640  CAAAGCCCTGAAAAGATTATCGAGCTGTATGCGGAGTGCATCAGGCTCTTTCACTCCATC  22699

Query  1628   GACATATCGGATTGTCCCTATACGAATAGCTTAGACAGCCGCTTAGCCGAATTGGATTAC  1687
              ||||||||||||||||||||||||||||||||||||||||||||||||||||||||||||
Sbjct  22700  GACATATCGGATTGTCCCTATACGAATAGCTTAGACAGCCGCTTAGCCGAATTGGATTAC  22759

Query  1688   TTACTGAATAACGATCTGGCCGATGTGGATTGCGAAAACTGGGAAGAAGACACTCCATTT  1747
              ||||||||||||||||||||||||||||||||||||||||||||||||||||||||||||
Sbjct  22760  TTACTGAATAACGATCTGGCCGATGTGGATTGCGAAAACTGGGAAGAAGACACTCCATTT  22819

Query  1748   AAAGATCCGCGCGAGCTGTATGATTTTTTAAAGACGGAAAAGCCCGAAGAGGAACTTGTC  1807
              ||||||||||||||||||||||||||||||||||||||||||||||||||||||||||||
Sbjct  22820  AAAGATCCGCGCGAGCTGTATGATTTTTTAAAGACGGAAAAGCCCGAAGAGGAACTTGTC  22879

Query  1808   TTTTCCCACGGCGACCTGGGAGACAGCAACATCTTTGTGAAAGATGGCAAAGTAAGTGGC  1867
              ||||||||||||||||||||||||||||||||||||||||||||||||||||||||||||
Sbjct  22880  TTTTCCCACGGCGACCTGGGAGACAGCAACATCTTTGTGAAAGATGGCAAAGTAAGTGGC  22939

Query  1868   TTTATTGATCTTGGGAGAAGCGGCAGGGCGGACAAGTGGTATGACATTGCCTTCTGCGTC  1927
              ||||||||||||||||||||||||||||||||||||||||||||||||||||||||||||
Sbjct  22940  TTTATTGATCTTGGGAGAAGCGGCAGGGCGGACAAGTGGTATGACATTGCCTTCTGCGTC  22999

Query  1928   CGGTCGATCAGGGAGGATATCGGGGAAGAACAGTATGTCGAGCTATTTTTTGACTTACTG  1987
              ||||||||||||||||||||||||||||||||||||||||||||||||||||||||||||
Sbjct  23000  CGGTCGATCAGGGAGGATATCGGGGAAGAACAGTATGTCGAGCTATTTTTTGACTTACTG  23059

Query  1988   GGGATCAAGCCTGATTGGGAGAAAATAAAATATTATATTTTACTGGATGAATTGTTTTAG  2047
              ||||||||||||||||||||||||||||||||||||||||||||||||||||||||||||
Sbjct  23060  GGGATCAAGCCTGATTGGGAGAAAATAAAATATTATATTTTACTGGATGAATTGTTTTAG  23119


>Staphylococcus epidermidis strain none genome assembly, plasmid: 2
Sequence ID: LR735433.1 Length: 27310
Range 1: 17396 to 19315

Score:3541 bits(1917), Expect:0.0, 
Identities:1919/1920(99%),  Gaps:0/1920(0%), Strand: Plus/Plus

Query  128    ATTATCATGTAAGAAAGCCAAGCGCAAGGGAGTATGATGATTGCTGCAATGAATTTTGGA  187
              ||||||||||||||||||||||||||||||||||||||||||||||||||||||||||||
Sbjct  17396  ATTATCATGTAAGAAAGCCAAGCGCAAGGGAGTATGATGATTGCTGCAATGAATTTTGGA  17455

Query  188    ATGTAACACCTTATGTTATTAAAGGATTGTGCCGTAAGGAAATTTTATTTGCTATTGATC  247
              ||||||||||||||||||||||||||||||||||||||||||||||||||||||||||||
Sbjct  17456  ATGTAACACCTTATGTTATTAAAGGATTGTGCCGTAAGGAAATTTTATTTGCTATTGATC  17515

Query  248    ATTTTAATCAGATTGTTCGCCATGAGCTGCTGAGAATGATATCATGGAAGGTCGGCATCG  307
              ||||||||||||||||||||||||||||||||||||||||||||||||||||||||||||
Sbjct  17516  ATTTTAATCAGATTGTTCGCCATGAGCTGCTGAGAATGATATCATGGAAGGTCGGCATCG  17575

Query  308    AAACAGGCTTTAAATTAAGTGTAGGCAAGAACTATAAGTTTATTGAAAGGTATATATCCG  367
              ||||||||||||||||||||||||||||||||||||||||||||||||||||||||||||
Sbjct  17576  AAACAGGCTTTAAATTAAGTGTAGGCAAGAACTATAAGTTTATTGAAAGGTATATATCCG  17635

Query  368    AGGATTTGTGGGAGAAACTTTTGTCCACCTACCGGATGGATTCCTATGAAAACATATGGG  427
              ||||||||||||||||||||||||||||||||||||||||||||||||||||||||||||
Sbjct  17636  AGGATTTGTGGGAGAAACTTTTGTCCACCTACCGGATGGATTCCTATGAAAACATATGGG  17695

Query  428    AAGCATTATTTCTATGCCATCAATTGTTCAGGGCGGTATCCGGTGAGGTGGCGGAAAGGC  487
              ||||||||||||||||||||||||||||||||||||||||||||||||||||||||||||
Sbjct  17696  AAGCATTATTTCTATGCCATCAATTGTTCAGGGCGGTATCCGGTGAGGTGGCGGAAAGGC  17755

Query  488    TTCATTATGCCTATCCGGAGTATGATAGGAATATAACAAAATATACCAGGGACATGTATA  547
              ||||||||||||||||||||||||||||||||||||||||||||||||||||||||||||
Sbjct  17756  TTCATTATGCCTATCCGGAGTATGATAGGAATATAACAAAATATACCAGGGACATGTATA  17815

Query  548    AAAAATACACTGGTAAAACCGGCTGCCTGGATAGCACATATGCCGCTGATATAGAAGAGA  607
              ||||||||||||||||||||||||||||||||||||||||||||||||||||||||||||
Sbjct  17816  AAAAATACACTGGTAAAACCGGCTGCCTGGATAGCACATATGCCGCTGATATAGAAGAGA  17875

Query  608    GGCGGGAACAGTGATTACAGAAATGAAAGCAGGGCACCTGAAAGATATCGATAAACCCAG  667
              ||||||||||||||||||||||||||||||||||||||||||||||||||||||||||||
Sbjct  17876  GGCGGGAACAGTGATTACAGAAATGAAAGCAGGGCACCTGAAAGATATCGATAAACCCAG  17935

Query  668    CGAACCATTTGAGGTGATAGGTAAGATTATACCGAGGTATGAAAACGAGAATTGGACCTT  727
              ||||||||||||||||||||||||||||||||||||||||||||||||||||||||||||
Sbjct  17936  CGAACCATTTGAGGTGATAGGTAAGATTATACCGAGGTATGAAAACGAGAATTGGACCTT  17995

Query  728    TACAGAATTACTCTATGAAGCGCCATATTTAAAAAGCTACCAAGACAAAGAGGATGAAGA  787
              |||||||||||||||||||||||||||||||||||||||||||||| |||||||||||||
Sbjct  17996  TACAGAATTACTCTATGAAGCGCCATATTTAAAAAGCTACCAAGACGAAGAGGATGAAGA  18055

Query  788    GGATGAGGAGGCAGATTGCCTTGAATATATTGACAATACTGATAAGATAATATATCTTTA  847
              ||||||||||||||||||||||||||||||||||||||||||||||||||||||||||||
Sbjct  18056  GGATGAGGAGGCAGATTGCCTTGAATATATTGACAATACTGATAAGATAATATATCTTTA  18115

Query  848    CTACCAAGACGATAAATGCGTCGGAAAAGTTAAACTGCGAAAAAATTGGAACCGGTACGC  907
              ||||||||||||||||||||||||||||||||||||||||||||||||||||||||||||
Sbjct  18116  CTACCAAGACGATAAATGCGTCGGAAAAGTTAAACTGCGAAAAAATTGGAACCGGTACGC  18175

Query  908    TTATATAGAAGATATCGCCGTATGTAAGGATTTCAGGGGGCAAGGCATAGGCAGCGCGCT  967
              ||||||||||||||||||||||||||||||||||||||||||||||||||||||||||||
Sbjct  18176  TTATATAGAAGATATCGCCGTATGTAAGGATTTCAGGGGGCAAGGCATAGGCAGCGCGCT  18235

Query  968    TATCAATATATCTATAGAATGGGCAAAGCATAAAAACTTGCATGGACTAATGCTTGAAAC  1027
              ||||||||||||||||||||||||||||||||||||||||||||||||||||||||||||
Sbjct  18236  TATCAATATATCTATAGAATGGGCAAAGCATAAAAACTTGCATGGACTAATGCTTGAAAC  18295

Query  1028   CCAGGACAATAACCTTATAGCTTGTAAATTCTATCATAATTGTGGTTTCAAAATCGGCTC  1087
              ||||||||||||||||||||||||||||||||||||||||||||||||||||||||||||
Sbjct  18296  CCAGGACAATAACCTTATAGCTTGTAAATTCTATCATAATTGTGGTTTCAAAATCGGCTC  18355

Query  1088   CGTCGATACTATGTTATACGCCAACTTTGAAAACAACTTTGAAAAAGCTGTTTTCTGGTA  1147
              ||||||||||||||||||||||||||||||||||||||||||||||||||||||||||||
Sbjct  18356  CGTCGATACTATGTTATACGCCAACTTTGAAAACAACTTTGAAAAAGCTGTTTTCTGGTA  18415

Query  1148   TTTAAGGTTTTAGAATGCAAGGAACAGTGAATTGGAGTTCGTCTTGTTATAATTAGCTTC  1207
              ||||||||||||||||||||||||||||||||||||||||||||||||||||||||||||
Sbjct  18416  TTTAAGGTTTTAGAATGCAAGGAACAGTGAATTGGAGTTCGTCTTGTTATAATTAGCTTC  18475

Query  1208   TTGGGGTATCTTTAAATACTGTAGAAAAGAGGAAGGAAATAATAAATGGCTAAAATGAGA  1267
              ||||||||||||||||||||||||||||||||||||||||||||||||||||||||||||
Sbjct  18476  TTGGGGTATCTTTAAATACTGTAGAAAAGAGGAAGGAAATAATAAATGGCTAAAATGAGA  18535

Query  1268   ATATCACCGGAATTGAAAAAACTGATCGAAAAATACCGCTGCGTAAAAGATACGGAAGGA  1327
              ||||||||||||||||||||||||||||||||||||||||||||||||||||||||||||
Sbjct  18536  ATATCACCGGAATTGAAAAAACTGATCGAAAAATACCGCTGCGTAAAAGATACGGAAGGA  18595

Query  1328   ATGTCTCCTGCTAAGGTATATAAGCTGGTGGGAGAAAATGAAAACCTATATTTAAAAATG  1387
              ||||||||||||||||||||||||||||||||||||||||||||||||||||||||||||
Sbjct  18596  ATGTCTCCTGCTAAGGTATATAAGCTGGTGGGAGAAAATGAAAACCTATATTTAAAAATG  18655

Query  1388   ACGGACAGCCGGTATAAAGGGACCACCTATGATGTGGAACGGGAAAAGGACATGATGCTA  1447
              ||||||||||||||||||||||||||||||||||||||||||||||||||||||||||||
Sbjct  18656  ACGGACAGCCGGTATAAAGGGACCACCTATGATGTGGAACGGGAAAAGGACATGATGCTA  18715

Query  1448   TGGCTGGAAGGAAAGCTGCCTGTTCCAAAGGTCCTGCACTTTGAACGGCATGATGGCTGG  1507
              ||||||||||||||||||||||||||||||||||||||||||||||||||||||||||||
Sbjct  18716  TGGCTGGAAGGAAAGCTGCCTGTTCCAAAGGTCCTGCACTTTGAACGGCATGATGGCTGG  18775

Query  1508   AGCAATCTGCTCATGAGTGAGGCCGATGGCGTCCTTTGCTCGGAAGAGTATGAAGATGAA  1567
              ||||||||||||||||||||||||||||||||||||||||||||||||||||||||||||
Sbjct  18776  AGCAATCTGCTCATGAGTGAGGCCGATGGCGTCCTTTGCTCGGAAGAGTATGAAGATGAA  18835

Query  1568   CAAAGCCCTGAAAAGATTATCGAGCTGTATGCGGAGTGCATCAGGCTCTTTCACTCCATC  1627
              ||||||||||||||||||||||||||||||||||||||||||||||||||||||||||||
Sbjct  18836  CAAAGCCCTGAAAAGATTATCGAGCTGTATGCGGAGTGCATCAGGCTCTTTCACTCCATC  18895

Query  1628   GACATATCGGATTGTCCCTATACGAATAGCTTAGACAGCCGCTTAGCCGAATTGGATTAC  1687
              ||||||||||||||||||||||||||||||||||||||||||||||||||||||||||||
Sbjct  18896  GACATATCGGATTGTCCCTATACGAATAGCTTAGACAGCCGCTTAGCCGAATTGGATTAC  18955

Query  1688   TTACTGAATAACGATCTGGCCGATGTGGATTGCGAAAACTGGGAAGAAGACACTCCATTT  1747
              ||||||||||||||||||||||||||||||||||||||||||||||||||||||||||||
Sbjct  18956  TTACTGAATAACGATCTGGCCGATGTGGATTGCGAAAACTGGGAAGAAGACACTCCATTT  19015

Query  1748   AAAGATCCGCGCGAGCTGTATGATTTTTTAAAGACGGAAAAGCCCGAAGAGGAACTTGTC  1807
              ||||||||||||||||||||||||||||||||||||||||||||||||||||||||||||
Sbjct  19016  AAAGATCCGCGCGAGCTGTATGATTTTTTAAAGACGGAAAAGCCCGAAGAGGAACTTGTC  19075

Query  1808   TTTTCCCACGGCGACCTGGGAGACAGCAACATCTTTGTGAAAGATGGCAAAGTAAGTGGC  1867
              ||||||||||||||||||||||||||||||||||||||||||||||||||||||||||||
Sbjct  19076  TTTTCCCACGGCGACCTGGGAGACAGCAACATCTTTGTGAAAGATGGCAAAGTAAGTGGC  19135

Query  1868   TTTATTGATCTTGGGAGAAGCGGCAGGGCGGACAAGTGGTATGACATTGCCTTCTGCGTC  1927
              ||||||||||||||||||||||||||||||||||||||||||||||||||||||||||||
Sbjct  19136  TTTATTGATCTTGGGAGAAGCGGCAGGGCGGACAAGTGGTATGACATTGCCTTCTGCGTC  19195

Query  1928   CGGTCGATCAGGGAGGATATCGGGGAAGAACAGTATGTCGAGCTATTTTTTGACTTACTG  1987
              ||||||||||||||||||||||||||||||||||||||||||||||||||||||||||||
Sbjct  19196  CGGTCGATCAGGGAGGATATCGGGGAAGAACAGTATGTCGAGCTATTTTTTGACTTACTG  19255

Query  1988   GGGATCAAGCCTGATTGGGAGAAAATAAAATATTATATTTTACTGGATGAATTGTTTTAG  2047
              ||||||||||||||||||||||||||||||||||||||||||||||||||||||||||||
Sbjct  19256  GGGATCAAGCCTGATTGGGAGAAAATAAAATATTATATTTTACTGGATGAATTGTTTTAG  19315


>[Clostridium] scindens strain BL389WT3D chromosome, complete genome
Sequence ID: CP045695.1 Length: 3785527
Range 1: 640763 to 642682

Score:3541 bits(1917), Expect:0.0, 
Identities:1919/1920(99%),  Gaps:0/1920(0%), Strand: Plus/Minus

Query  128     ATTATCATGTAAGAAAGCCAAGCGCAAGGGAGTATGATGATTGCTGCAATGAATTTTGGA  187
               ||||||||||||||||||||||||||||||||||||||||||||||||||||||||||||
Sbjct  642682  ATTATCATGTAAGAAAGCCAAGCGCAAGGGAGTATGATGATTGCTGCAATGAATTTTGGA  642623

Query  188     ATGTAACACCTTATGTTATTAAAGGATTGTGCCGTAAGGAAATTTTATTTGCTATTGATC  247
               ||||||||||||||||||||||||||||||||||||||||||||||||||||||||||||
Sbjct  642622  ATGTAACACCTTATGTTATTAAAGGATTGTGCCGTAAGGAAATTTTATTTGCTATTGATC  642563

Query  248     ATTTTAATCAGATTGTTCGCCATGAGCTGCTGAGAATGATATCATGGAAGGTCGGCATCG  307
               ||||||||||||||||||||||||||||||||||||||||||||||||||||||||||||
Sbjct  642562  ATTTTAATCAGATTGTTCGCCATGAGCTGCTGAGAATGATATCATGGAAGGTCGGCATCG  642503

Query  308     AAACAGGCTTTAAATTAAGTGTAGGCAAGAACTATAAGTTTATTGAAAGGTATATATCCG  367
               ||||||||||||||||||||||||||||||||||||||||||||||||||||||||||||
Sbjct  642502  AAACAGGCTTTAAATTAAGTGTAGGCAAGAACTATAAGTTTATTGAAAGGTATATATCCG  642443

Query  368     AGGATTTGTGGGAGAAACTTTTGTCCACCTACCGGATGGATTCCTATGAAAACATATGGG  427
               ||||||||||||||||||||||||||||||||||||||||||||||||||||||||||||
Sbjct  642442  AGGATTTGTGGGAGAAACTTTTGTCCACCTACCGGATGGATTCCTATGAAAACATATGGG  642383

Query  428     AAGCATTATTTCTATGCCATCAATTGTTCAGGGCGGTATCCGGTGAGGTGGCGGAAAGGC  487
               ||||||||||||||||||||||||||||||||||||||||||||||||||||||||||||
Sbjct  642382  AAGCATTATTTCTATGCCATCAATTGTTCAGGGCGGTATCCGGTGAGGTGGCGGAAAGGC  642323

Query  488     TTCATTATGCCTATCCGGAGTATGATAGGAATATAACAAAATATACCAGGGACATGTATA  547
               ||||||||||||||||||||||||||||||||||||||||||||||||||||||||||||
Sbjct  642322  TTCATTATGCCTATCCGGAGTATGATAGGAATATAACAAAATATACCAGGGACATGTATA  642263

Query  548     AAAAATACACTGGTAAAACCGGCTGCCTGGATAGCACATATGCCGCTGATATAGAAGAGA  607
               ||||||||||||||||||||||||||||||||||||||||||||||||||||||||||||
Sbjct  642262  AAAAATACACTGGTAAAACCGGCTGCCTGGATAGCACATATGCCGCTGATATAGAAGAGA  642203

Query  608     GGCGGGAACAGTGATTACAGAAATGAAAGCAGGGCACCTGAAAGATATCGATAAACCCAG  667
               ||||||||||||||||||||||||||||||||||||||||||||||||||||||||||||
Sbjct  642202  GGCGGGAACAGTGATTACAGAAATGAAAGCAGGGCACCTGAAAGATATCGATAAACCCAG  642143

Query  668     CGAACCATTTGAGGTGATAGGTAAGATTATACCGAGGTATGAAAACGAGAATTGGACCTT  727
               ||||||||||||||||||||||||||||||||||||||||||||||||||||||||||||
Sbjct  642142  CGAACCATTTGAGGTGATAGGTAAGATTATACCGAGGTATGAAAACGAGAATTGGACCTT  642083

Query  728     TACAGAATTACTCTATGAAGCGCCATATTTAAAAAGCTACCAAGACAAAGAGGATGAAGA  787
               |||||||||||||||||||||||||||||||||||||||||||||| |||||||||||||
Sbjct  642082  TACAGAATTACTCTATGAAGCGCCATATTTAAAAAGCTACCAAGACGAAGAGGATGAAGA  642023

Query  788     GGATGAGGAGGCAGATTGCCTTGAATATATTGACAATACTGATAAGATAATATATCTTTA  847
               ||||||||||||||||||||||||||||||||||||||||||||||||||||||||||||
Sbjct  642022  GGATGAGGAGGCAGATTGCCTTGAATATATTGACAATACTGATAAGATAATATATCTTTA  641963

Query  848     CTACCAAGACGATAAATGCGTCGGAAAAGTTAAACTGCGAAAAAATTGGAACCGGTACGC  907
               ||||||||||||||||||||||||||||||||||||||||||||||||||||||||||||
Sbjct  641962  CTACCAAGACGATAAATGCGTCGGAAAAGTTAAACTGCGAAAAAATTGGAACCGGTACGC  641903

Query  908     TTATATAGAAGATATCGCCGTATGTAAGGATTTCAGGGGGCAAGGCATAGGCAGCGCGCT  967
               ||||||||||||||||||||||||||||||||||||||||||||||||||||||||||||
Sbjct  641902  TTATATAGAAGATATCGCCGTATGTAAGGATTTCAGGGGGCAAGGCATAGGCAGCGCGCT  641843

Query  968     TATCAATATATCTATAGAATGGGCAAAGCATAAAAACTTGCATGGACTAATGCTTGAAAC  1027
               ||||||||||||||||||||||||||||||||||||||||||||||||||||||||||||
Sbjct  641842  TATCAATATATCTATAGAATGGGCAAAGCATAAAAACTTGCATGGACTAATGCTTGAAAC  641783

Query  1028    CCAGGACAATAACCTTATAGCTTGTAAATTCTATCATAATTGTGGTTTCAAAATCGGCTC  1087
               ||||||||||||||||||||||||||||||||||||||||||||||||||||||||||||
Sbjct  641782  CCAGGACAATAACCTTATAGCTTGTAAATTCTATCATAATTGTGGTTTCAAAATCGGCTC  641723

Query  1088    CGTCGATACTATGTTATACGCCAACTTTGAAAACAACTTTGAAAAAGCTGTTTTCTGGTA  1147
               ||||||||||||||||||||||||||||||||||||||||||||||||||||||||||||
Sbjct  641722  CGTCGATACTATGTTATACGCCAACTTTGAAAACAACTTTGAAAAAGCTGTTTTCTGGTA  641663

Query  1148    TTTAAGGTTTTAGAATGCAAGGAACAGTGAATTGGAGTTCGTCTTGTTATAATTAGCTTC  1207
               ||||||||||||||||||||||||||||||||||||||||||||||||||||||||||||
Sbjct  641662  TTTAAGGTTTTAGAATGCAAGGAACAGTGAATTGGAGTTCGTCTTGTTATAATTAGCTTC  641603

Query  1208    TTGGGGTATCTTTAAATACTGTAGAAAAGAGGAAGGAAATAATAAATGGCTAAAATGAGA  1267
               ||||||||||||||||||||||||||||||||||||||||||||||||||||||||||||
Sbjct  641602  TTGGGGTATCTTTAAATACTGTAGAAAAGAGGAAGGAAATAATAAATGGCTAAAATGAGA  641543

Query  1268    ATATCACCGGAATTGAAAAAACTGATCGAAAAATACCGCTGCGTAAAAGATACGGAAGGA  1327
               ||||||||||||||||||||||||||||||||||||||||||||||||||||||||||||
Sbjct  641542  ATATCACCGGAATTGAAAAAACTGATCGAAAAATACCGCTGCGTAAAAGATACGGAAGGA  641483

Query  1328    ATGTCTCCTGCTAAGGTATATAAGCTGGTGGGAGAAAATGAAAACCTATATTTAAAAATG  1387
               ||||||||||||||||||||||||||||||||||||||||||||||||||||||||||||
Sbjct  641482  ATGTCTCCTGCTAAGGTATATAAGCTGGTGGGAGAAAATGAAAACCTATATTTAAAAATG  641423

Query  1388    ACGGACAGCCGGTATAAAGGGACCACCTATGATGTGGAACGGGAAAAGGACATGATGCTA  1447
               ||||||||||||||||||||||||||||||||||||||||||||||||||||||||||||
Sbjct  641422  ACGGACAGCCGGTATAAAGGGACCACCTATGATGTGGAACGGGAAAAGGACATGATGCTA  641363

Query  1448    TGGCTGGAAGGAAAGCTGCCTGTTCCAAAGGTCCTGCACTTTGAACGGCATGATGGCTGG  1507
               ||||||||||||||||||||||||||||||||||||||||||||||||||||||||||||
Sbjct  641362  TGGCTGGAAGGAAAGCTGCCTGTTCCAAAGGTCCTGCACTTTGAACGGCATGATGGCTGG  641303

Query  1508    AGCAATCTGCTCATGAGTGAGGCCGATGGCGTCCTTTGCTCGGAAGAGTATGAAGATGAA  1567
               ||||||||||||||||||||||||||||||||||||||||||||||||||||||||||||
Sbjct  641302  AGCAATCTGCTCATGAGTGAGGCCGATGGCGTCCTTTGCTCGGAAGAGTATGAAGATGAA  641243

Query  1568    CAAAGCCCTGAAAAGATTATCGAGCTGTATGCGGAGTGCATCAGGCTCTTTCACTCCATC  1627
               ||||||||||||||||||||||||||||||||||||||||||||||||||||||||||||
Sbjct  641242  CAAAGCCCTGAAAAGATTATCGAGCTGTATGCGGAGTGCATCAGGCTCTTTCACTCCATC  641183

Query  1628    GACATATCGGATTGTCCCTATACGAATAGCTTAGACAGCCGCTTAGCCGAATTGGATTAC  1687
               ||||||||||||||||||||||||||||||||||||||||||||||||||||||||||||
Sbjct  641182  GACATATCGGATTGTCCCTATACGAATAGCTTAGACAGCCGCTTAGCCGAATTGGATTAC  641123

Query  1688    TTACTGAATAACGATCTGGCCGATGTGGATTGCGAAAACTGGGAAGAAGACACTCCATTT  1747
               ||||||||||||||||||||||||||||||||||||||||||||||||||||||||||||
Sbjct  641122  TTACTGAATAACGATCTGGCCGATGTGGATTGCGAAAACTGGGAAGAAGACACTCCATTT  641063

Query  1748    AAAGATCCGCGCGAGCTGTATGATTTTTTAAAGACGGAAAAGCCCGAAGAGGAACTTGTC  1807
               ||||||||||||||||||||||||||||||||||||||||||||||||||||||||||||
Sbjct  641062  AAAGATCCGCGCGAGCTGTATGATTTTTTAAAGACGGAAAAGCCCGAAGAGGAACTTGTC  641003

Query  1808    TTTTCCCACGGCGACCTGGGAGACAGCAACATCTTTGTGAAAGATGGCAAAGTAAGTGGC  1867
               ||||||||||||||||||||||||||||||||||||||||||||||||||||||||||||
Sbjct  641002  TTTTCCCACGGCGACCTGGGAGACAGCAACATCTTTGTGAAAGATGGCAAAGTAAGTGGC  640943

Query  1868    TTTATTGATCTTGGGAGAAGCGGCAGGGCGGACAAGTGGTATGACATTGCCTTCTGCGTC  1927
               ||||||||||||||||||||||||||||||||||||||||||||||||||||||||||||
Sbjct  640942  TTTATTGATCTTGGGAGAAGCGGCAGGGCGGACAAGTGGTATGACATTGCCTTCTGCGTC  640883

Query  1928    CGGTCGATCAGGGAGGATATCGGGGAAGAACAGTATGTCGAGCTATTTTTTGACTTACTG  1987
               ||||||||||||||||||||||||||||||||||||||||||||||||||||||||||||
Sbjct  640882  CGGTCGATCAGGGAGGATATCGGGGAAGAACAGTATGTCGAGCTATTTTTTGACTTACTG  640823

Query  1988    GGGATCAAGCCTGATTGGGAGAAAATAAAATATTATATTTTACTGGATGAATTGTTTTAG  2047
               ||||||||||||||||||||||||||||||||||||||||||||||||||||||||||||
[truncated: 468,121 more chars]
