# Supplementary material for: A New Variant of the aadE-sat4-aphA-3 Gene Cluster Found in a Conjugative Plasmid from a MDR Campylobacter jejuni Isolate
Source: Antibiotics (Basel). 2022 Mar 30;11(4):466. doi: 10.3390/antibiotics11040466 (PMC9032879; doi:10.3390/antibiotics11040466)
Supplement: Supplementary file 1 [file antibiotics-11-00466-s001.zip › Table S5.txt]

Table S5. Result from a blatn homology search using the predicted amino acid sequence of g1778 from pCjH01 (4313-4942) as a query sequence.   

RID: Z4RV7TS1016	
Job Title:Protein Sequence				
Program: BLASTP 
Query: None ID: lcl|Query_22451(amino acid) Length: 209
Database: nr All non-redundant GenBank CDS translations+PDB+SwissProt+PIR+PRF excluding environmental samples from WGS projects
	
Sequences producing significant alignments:
                                                                  Scientific      Common                     Max    Total Query   E    Per.   Acc.                        
Description                                                       Name            Name            Taxid      Score  Score cover Value  Ident  Len        Accession        
hypothetical protein DW923_06450 [Butyricicoccus sp. AM42-5AC]    Butyricicocc... NA              2292297    406    406   100%  1e-142 95.22  216        RHS84043.1       
phosphotransferase [Butyricicoccus sp. AM42-5AC]                  Butyricicocc... NA              2292297    405    405   100%  2e-142 95.22  209        WP_158576982.1   
TPA: phosphotransferase [Candidatus Fimenecus...                  Candidatus F... NA              2840816    330    330   98%   1e-112 77.18  209        HIU36272.1       
TPA: phosphotransferase [Candidatus Eubacterium faecavium]        Candidatus E... NA              2838569    327    327   98%   3e-111 78.16  211        HIZ11995.1       
TPA: phosphotransferase [Candidatus Eubacterium faecipullorum]    Candidatus E... NA              2838571    292    292   98%   1e-97  69.42  215        HIW85196.1       
aph(2'')-Ie [Clostridium sp. CAG:678]                             Clostridium ... NA              1262831    290    290   98%   7e-97  68.93  215        CCY66637.1       
phosphotransferase [Staphylococcus sp.]                           Staphylococc... NA              29387      234    234   98%   5e-75  57.28  205        MBS5853142.1     
bifunctional aminoglycoside modifying enzyme [Firmicutes...       Firmicutes b... NA              1262989    217    217   98%   8e-68  55.07  215        CDD27460.1       
phosphotransferase [Oscillospiraceae bacterium]                   Oscillospira... NA              2485925    315    315   98%   1e-106 73.66  213        MBQ2446334.1     
APH [uncultured bacterium]                                        uncultured b... NA              77133      251    251   98%   3e-81  60.98  221        AMP47819.1       
APH [uncultured bacterium]                                        uncultured b... NA              77133      249    249   98%   2e-80  60.49  221        AMP47803.1       
phosphotransferase [Acholeplasma equirhinis]                      Acholeplasma... NA              555393     190    190   97%   2e-57  46.12  207        WP_205734485.1   
TPA: APH(2'')-Ie/IVa family aminoglycoside O-phosphotransferas... Enterococcus... NA              1352       89.7   89.7  96%   1e-17  29.92  296        HAP8545253.1     
APH(2'')-Ie/IVa family aminoglycoside O-phosphotransferase...     Enterococcus... NA              1352       90.1   90.1  96%   1e-17  29.92  303        WP_126145219.1   
aminoglycoside O-phosphotransferase APH(2'')-Ie [Bacilli]         Bacilli         NA              91061      89.7   89.7  96%   1e-17  29.92  301        WP_032491359.1   
Crystal Structure of Apo Aminoglycoside-2''-Phosphotransferase... Enterococcus... NA              37734      86.3   86.3  96%   3e-16  29.64  302        3SGC_A           
Phosphotransferase enzyme family [uncultured bacterium]           uncultured b... NA              77133      91.7   91.7  91%   7e-18  32.07  364        APO30834.1       
Phosphotransferase enzyme family [uncultured bacterium]           uncultured b... NA              77133      91.7   91.7  91%   8e-18  32.07  405        APO28595.1       
TPA: AAC(6')-Ie family aminoglycoside N-acetyltransferase...      Candidatus O... NA              2840877    91.7   91.7  91%   1e-17  32.07  482        HIS12003.1       
bifunctional AAC(6')-Ie family aminoglycoside...                  Clostridioid... NA              1496       91.7   91.7  91%   1e-17  32.07  483        WP_122630840.1   
AAC(6')-Ie family aminoglycoside N-acetyltransferase...           Eubacteriales   NA              186802     91.3   91.3  91%   2e-17  32.07  483        WP_131792939.1   
TPA: aminoglycoside phosphotransferase family protein...          Candidatus F... NA              2840827    101    101   90%   6e-22  30.13  302        HIT53282.1       
APH(2'')-If/Ih family aminoglycoside O-phosphotransferase...      Campylobacte... NA              195        83.2   83.2  90%   3e-15  30.93  297        WP_224027315.1   
APH(2'')-If/Ih family aminoglycoside O-phosphotransferase...      Campylobacte... NA              197        83.2   83.2  90%   4e-15  30.51  297        EDP3314771.1     
APH(2'')-If/Ih family aminoglycoside O-phosphotransferase...      Clostridia b... NA              2044939    82.0   82.0  90%   8e-15  30.51  297        MBQ3414442.1     
APH(2'')-If/Ih family aminoglycoside O-phosphotransferase...      Campylobacte... NA              195        82.0   82.0  90%   1e-14  30.51  297        EAL9094925.1     
APH(2'')-If/Ih family aminoglycoside O-phosphotransferase...      Campylobacte... NA              195        81.3   81.3  90%   2e-14  30.51  297        EBF5923809.1     
APH(2'')-If/Ih family aminoglycoside O-phosphotransferase...      Campylobacte... NA              197        80.9   80.9  90%   2e-14  30.51  277        EBD1690162.1     
APH(2'')-If/Ih family aminoglycoside O-phosphotransferase...      Campylobacte... NA              197        81.3   81.3  90%   2e-14  30.51  297        WP_167843450.1   
aminoglycoside O-phosphotransferase APH(2'')-If [Bacteria]        Bacteria        eubacteria      2          81.3   81.3  90%   2e-14  30.51  297        WP_021424053.1   
APH(2'')-If/Ih family aminoglycoside O-phosphotransferase...      Campylobacte... NA              197        81.3   81.3  90%   2e-14  30.51  297        EAI2853198.1     
APH(2'')-If/Ih family aminoglycoside O-phosphotransferase...      Clostridia b... NA              2044939    81.3   81.3  90%   2e-14  30.51  297        MBP3630664.1     
TPA: APH(2'')-If/Ih family aminoglycoside O-phosphotransferase... Clostridioid... NA              1496       80.9   80.9  90%   2e-14  30.51  297        HBG7890425.1     
APH(2'')-If/Ih family aminoglycoside O-phosphotransferase...      Collinsella ... NA              2292211    80.9   80.9  90%   2e-14  30.51  295        WP_118654373.1   
APH(2'')-If/Ih family aminoglycoside O-phosphotransferase...      Campylobacter   NA              194        80.9   80.9  90%   2e-14  30.51  297        WP_079744541.1   
TPA: APH(2'')-If/Ih family aminoglycoside O-phosphotransferase... Clostridioid... NA              1496       80.1   80.1  90%   5e-14  30.08  297        HBG9184962.1     
APH(2'')-If/Ih family aminoglycoside O-phosphotransferase...      Campylobacte... NA              195        79.7   79.7  90%   6e-14  30.08  297        EAL1380677.1     
APH(2'')-Ia/If/Ih family aminoglycoside O-phosphotransferase...   Campylobacte... NA              195        79.7   79.7  90%   8e-14  28.99  297        WP_052776520.1   
APH(2'')-If/Ih family aminoglycoside O-phosphotransferase...      Campylobacte... NA              195        79.0   79.0  90%   1e-13  30.51  297        WP_233478381.1   
APH(2'')-If/Ih family aminoglycoside O-phosphotransferase...      Campylobacte... NA              195        77.8   77.8  90%   4e-13  30.08  297        EAL7759834.1     
APH(2'')-Ia/If/Ih family aminoglycoside O-phosphotransferase...   Campylobacte... NA              197        76.3   76.3  90%   7e-13  30.25  246        EDO8205656.1     
APH(2'')-Ia/If/Ih family aminoglycoside O-phosphotransferase...   Campylobacte... NA              197        76.3   76.3  90%   7e-13  30.25  262        EAI7048771.1     
APH(2'')-Ia/If/Ih family aminoglycoside O-phosphotransferase...   Campylobacte... NA              197        76.6   76.6  90%   7e-13  30.25  269        ECH3503618.1     
APH(2'')-If/Ih family aminoglycoside O-phosphotransferase...      Campylobacte... NA              197        76.6   76.6  90%   8e-13  30.25  278        EEP3695344.1     
APH(2'')-If/Ih family aminoglycoside O-phosphotransferase...      Campylobacte... NA              197        76.6   76.6  90%   9e-13  30.25  297        EAI1289899.1     
APH(2'')-If/Ih family aminoglycoside O-phosphotransferase...      Campylobacte... NA              197        76.6   76.6  90%   1e-12  30.25  297        EAL5477448.1     
aminoglycoside O-phosphotransferase APH(2'')-Ih [Campylobacter... Campylobacte... NA              197        76.3   76.3  90%   1e-12  30.25  297        WP_057098416.1   
APH(2'')-If/Ih family aminoglycoside O-phosphotransferase...      Campylobacte... NA              195        76.3   76.3  90%   1e-12  30.25  299        EAJ3381458.1     
APH(2'')-If/Ih family aminoglycoside O-phosphotransferase...      Campylobacte... NA              197        75.5   75.5  90%   2e-12  30.25  297        EDJ6199757.1     
APH(2'')-If/Ih family aminoglycoside O-phosphotransferase...      Campylobacte... NA              197        74.7   74.7  90%   4e-12  29.83  297        EAJ3641118.1     
aminoglycoside O-phosphotransferase APH(2'')-Ii2 [Campylobacte... Campylobacte... NA              195        73.2   73.2  90%   1e-11  28.15  297        ARV78740.1       
aminoglycoside phosphotransferase family protein [Enterococcus... Enterococcus... NA              2787714    95.1   95.1  89%   1e-19  31.62  304        WP_202057919.1   
APH(2'')-If/Ih family aminoglycoside O-phosphotransferase...      Clostridioid... NA              1496       78.2   78.2  89%   3e-13  30.38  297        WP_113649356.1   
aminoglycoside O-phosphotransferase APH(2'')-If [Campylobacter... Campylobacte... NA              195        70.9   70.9  89%   1e-10  29.79  296        WP_063840675.1   
Crystal Structure of F95M Aminoglycoside-2''-Phosphotransferas... Enterococcus... NA              37734      86.7   86.7  89%   2e-16  30.64  309        4DTA_A           
Crystal Structure of F95Y Aminoglycoside-2''-Phosphotransferas... Enterococcus... NA              37734      86.7   86.7  89%   2e-16  30.64  309        4DTB_A           
Crystal Structure of Aminoglycoside-2''-Phosphotransferase Typ... Enterococcus... NA              37734      86.3   86.3  89%   3e-16  30.64  303        3SG9_A           
Crystal Structure of Aminoglycoside-2''-Phosphotransferase Typ... Enterococcus... NA              37734      86.3   86.3  89%   3e-16  30.64  304        3SG8_A           
aminoglycoside O-phosphotransferase APH(2'')-IVa [Firmicutes]     Firmicutes      NA              1239       85.9   85.9  89%   4e-16  30.64  301        WP_021401024.1   
apo APH(2')-IVa form III [Enterococcus casseliflavus]             Enterococcus... NA              37734      85.9   85.9  89%   4e-16  29.36  301        3N4V_A           
Crystal Structure of Aminoglycoside-2''-Phosphotransferase Typ... Enterococcus... NA              37734      85.9   85.9  89%   4e-16  30.64  309        4DT8_A           
Crystal structure of APH(2')-IVa in complex with plazomicin...    Enterococcus... NA              37734      85.9   85.9  89%   4e-16  30.64  302        6CD7_A           
Crystal structure of aminoglycoside phosphotransferase...         Enterococcus... NA              37734      85.1   85.1  89%   9e-16  30.21  321        4N57_A           
APH(2'')-If/Ih family aminoglycoside O-phosphotransferase...      Campylobacte... NA              197        77.4   77.4  89%   5e-13  29.91  296        WP_231328315.1   
APH(2'')-Ia/If/Ih family aminoglycoside O-phosphotransferase...   Firmicutes      NA              1239       76.6   76.6  89%   9e-13  29.91  296        WP_231299036.1   
APH(2'')-If/Ih family aminoglycoside O-phosphotransferase...      Peptoclostri... NA              2292243    77.0   77.0  89%   1e-12  29.91  484        WP_118549249.1   
APH(2'')-If/Ih family aminoglycoside O-phosphotransferase...      Campylobacte... NA              197        77.0   77.0  89%   1e-12  29.91  484        WP_185762393.1   
GNAT family N-acetyltransferase [Campylobacter coli]              Campylobacte... NA              195        76.3   76.3  89%   2e-12  30.34  407        EAM0355781.1     
APH(2'')-Ia/If/Ih family aminoglycoside O-phosphotransferase...   Eubacteriales   NA              186802     76.3   76.3  89%   2e-12  29.91  484        WP_118149097.1   
bifunctional aminoglycoside N-acetyltransferase...                Campylobacte... NA              197        76.3   76.3  89%   3e-12  30.34  484        WP_057097547.1   
TPA: APH(2'')-Ia/If/Ih family aminoglycoside...                   Clostridioid... NA              1496       76.3   76.3  89%   3e-12  29.91  484        HBG8770588.1     
TPA: APH(2'')-Ia/If/Ih family aminoglycoside...                   Clostridioid... NA              1496       76.3   76.3  89%   3e-12  29.91  475        HBF0291392.1     
TPA: APH(2'')-Ia/If/Ih family aminoglycoside...                   Clostridioid... NA              1496       76.3   76.3  89%   3e-12  29.91  482        HBG8778029.1     
APH(2'')-Ia/If/Ih family aminoglycoside O-phosphotransferase...   Eubacteriales   NA              186802     76.3   76.3  89%   3e-12  29.91  484        WP_004452859.1   
APH(2'')-Ia/If/Ih family aminoglycoside O-phosphotransferase...   Clostridioid... NA              1496       76.3   76.3  89%   3e-12  29.91  484        WP_161419953.1   
Crystal structure of aminoglycoside phosphotransferase...         Enterococcus... NA              37734      71.2   71.2  89%   1e-10  31.36  322        4DBX_A           
APH(2'')-If/Ih family aminoglycoside O-phosphotransferase...      Campylobacte... NA              197        74.7   74.7  88%   4e-12  30.47  281        EAI8141148.1     
APH [uncultured bacterium]                                        uncultured b... NA              77133      219    219   83%   4e-69  62.86  191        AMP48889.1       
TPA: aminoglycoside phosphotransferase family protein...          Enterococcus... NA              1352       73.9   73.9  77%   5e-12  30.95  269        HAQ0331514.1     
TPA: aminoglycoside phosphotransferase family protein...          Enterococcus... NA              1352       70.5   70.5  76%   9e-11  30.62  248        HAQ0331438.1     
aminoglycoside phosphotransferase family protein [Acutalibacte... Acutalibacte... NA              2320852    148    148   47%   3e-42  70.00  104        WP_166543096.1   
hypothetical protein [Acutalibacter sp. 1XD8-36]                  Acutalibacte... NA              2320852    147    147   43%   6e-42  75.56  94         WP_166543095.1   
aminoglycoside phosphotransferase family protein [Campylobacte... Campylobacte... NA              197        67.0   67.0  29%   2e-10  54.84  135        EAI2863474.1     
aminoglycoside phosphotransferase family protein [Campylobacte... Campylobacte... NA              197        67.0   67.0  29%   2e-10  54.84  137        EAI3209439.1     
aminoglycoside phosphotransferase family protein [[Eubacterium... [Eubacterium... NA              39491      67.4   67.4  29%   3e-10  55.74  168        RGZ73225.1       
aminoglycoside phosphotransferase family protein [Campylobacte... Campylobacte... NA              197        67.4   67.4  29%   3e-10  55.74  156        EAM0968480.1     
aminoglycoside phosphotransferase family protein [Campylobacte... Campylobacte... NA              197        67.4   67.4  29%   3e-10  55.74  166        EAM0968544.1     
aminoglycoside phosphotransferase family protein [Campylobacte... Campylobacte... NA              195        67.4   67.4  29%   4e-10  55.74  177        EAK3695697.1     
aminoglycoside phosphotransferase family protein [Campylobacte... Campylobacte... NA              197        67.4   67.4  29%   6e-10  55.74  210        EAL1848762.1     
aminoglycoside phosphotransferase family protein [Campylobacte... Campylobacte... NA              195        67.8   67.8  29%   6e-10  55.74  222        EFB6881352.1     
APH(2'')-Ia/If/Ih family aminoglycoside O-phosphotransferase...   Oscillospira... NA              2485925    67.8   67.8  29%   7e-10  55.74  233        MBQ8728549.1     
aminoglycoside phosphotransferase family protein [Campylobacte... Campylobacte... NA              195        67.4   67.4  29%   7e-10  55.74  216        EAH8960329.1     
APH(2'')-Ia/If/Ih family aminoglycoside O-phosphotransferase...   Campylobacte... NA              197        67.8   67.8  29%   7e-10  55.74  230        EAK6767607.1     
APH(2'')-If/Ih family aminoglycoside O-phosphotransferase...      Campylobacte... NA              195        67.8   67.8  29%   7e-10  55.74  235        EAL6310892.1     
aminoglycoside phosphotransferase family protein [Campylobacte... Campylobacte... NA              195        67.4   67.4  29%   7e-10  55.74  214        EFB6879905.1     
APH(2'')-Ia/If/Ih family aminoglycoside O-phosphotransferase...   Campylobacte... NA              195        67.4   67.4  29%   7e-10  55.74  225        EAJ6467371.1     
aminoglycoside phosphotransferase family protein [Campylobacte... Campylobacte... NA              195        67.4   67.4  29%   7e-10  55.74  221        EAH8961607.1     
APH(2'')-Ia/If/Ih family aminoglycoside O-phosphotransferase...   Campylobacte... NA              195        67.4   67.4  29%   7e-10  55.74  227        EFN2171157.1     
aminoglycoside phosphotransferase family protein [Campylobacte... Campylobacte... NA              195        67.4   67.4  29%   8e-10  55.74  217        EII0219103.1     
APH(2'')-Ia/If/Ih family aminoglycoside O-phosphotransferase...   Campylobacte... NA              195        67.4   67.4  29%   8e-10  55.74  224        EDO9809863.1     

Alignments:

>hypothetical protein DW923_06450 [Butyricicoccus sp. AM42-5AC]
Sequence ID: RHS84043.1 Length: 216
Range 1: 8 to 216

Score:406 bits(1043), Expect:1e-142, 
Method:Compositional matrix adjust., 
Identities:199/209(95%), Positives:204/209(97%), Gaps:0/209(0%)

Query  1    MKYSLAQANDIISKSIQVNSLEFIGCGNHSEAFCVNHEVVIKLPKHRKASDCLKVEMQVL  60
            MKYSL QA DIISKSIQVNSLEFIGCGNHSEAFCVNHE+VIKLPKHRKASDCLKVEMQVL
Sbjct  8    MKYSLEQAKDIISKSIQVNSLEFIGCGNHSEAFCVNHEIVIKLPKHRKASDCLKVEMQVL  67

Query  61   RGLNQKTSLDIPNVLFDGIFSAGNEEFVYFASKRLNGKNLSKKEFITLDEKTLVKNAEII  120
            RGLNQKTSLDIPNVLFDGIFSA NE+FVYFASKRLNGKNLSKKEFITLDE+TLVKNAEII
Sbjct  68   RGLNQKTSLDIPNVLFDGIFSANNEKFVYFASKRLNGKNLSKKEFITLDERTLVKNAEII  127

Query  121  AGFLYHLHNEKQVLPIKRKDFVLLHGDFSLNHILFNDENVVCGVLDFGDSRIGKFKSDFI  180
            A FLYHLHNEKQ+LPIKRKDFVLLHGDFSLNHILFNDENVVCGVLDFGDSRIGKFKSDFI
Sbjct  128  ASFLYHLHNEKQILPIKRKDFVLLHGDFSLNHILFNDENVVCGVLDFGDSRIGKFKSDFI  187

Query  181  YLLDDEDDEEFGAEFGKLVLKKYERFYSK  209
            YLLDDEDDEEFGAEFGKLVLKKYE FYS+
Sbjct  188  YLLDDEDDEEFGAEFGKLVLKKYESFYSR  216


>phosphotransferase [Butyricicoccus sp. AM42-5AC]
Sequence ID: WP_158576982.1 Length: 209
>APH [uncultured bacterium]
Sequence ID: AMP48899.1 Length: 209 
Range 1: 1 to 209

Score:405 bits(1042), Expect:2e-142, 
Method:Compositional matrix adjust., 
Identities:199/209(95%), Positives:204/209(97%), Gaps:0/209(0%)

Query  1    MKYSLAQANDIISKSIQVNSLEFIGCGNHSEAFCVNHEVVIKLPKHRKASDCLKVEMQVL  60
            MKYSL QA DIISKSIQVNSLEFIGCGNHSEAFCVNHE+VIKLPKHRKASDCLKVEMQVL
Sbjct  1    MKYSLEQAKDIISKSIQVNSLEFIGCGNHSEAFCVNHEIVIKLPKHRKASDCLKVEMQVL  60

Query  61   RGLNQKTSLDIPNVLFDGIFSAGNEEFVYFASKRLNGKNLSKKEFITLDEKTLVKNAEII  120
            RGLNQKTSLDIPNVLFDGIFSA NE+FVYFASKRLNGKNLSKKEFITLDE+TLVKNAEII
Sbjct  61   RGLNQKTSLDIPNVLFDGIFSANNEKFVYFASKRLNGKNLSKKEFITLDERTLVKNAEII  120

Query  121  AGFLYHLHNEKQVLPIKRKDFVLLHGDFSLNHILFNDENVVCGVLDFGDSRIGKFKSDFI  180
            A FLYHLHNEKQ+LPIKRKDFVLLHGDFSLNHILFNDENVVCGVLDFGDSRIGKFKSDFI
Sbjct  121  ASFLYHLHNEKQILPIKRKDFVLLHGDFSLNHILFNDENVVCGVLDFGDSRIGKFKSDFI  180

Query  181  YLLDDEDDEEFGAEFGKLVLKKYERFYSK  209
            YLLDDEDDEEFGAEFGKLVLKKYE FYS+
Sbjct  181  YLLDDEDDEEFGAEFGKLVLKKYESFYSR  209


>phosphotransferase [Candidatus Fimenecus excrementigallinarum]
Sequence ID: HIU36272.1 Length: 209
Range 1: 1 to 206

Score:330 bits(846), Expect:1e-112, 
Method:Compositional matrix adjust., 
Identities:159/206(77%), Positives:181/206(87%), Gaps:0/206(0%)

Query  1    MKYSLAQANDIISKSIQVNSLEFIGCGNHSEAFCVNHEVVIKLPKHRKASDCLKVEMQVL  60
            MKYS+ QA DIISKSI+V S+EFIGCGNHSEAFCVN+++V+KLPKHRKASD LK+EMQVL
Sbjct  1    MKYSIEQAKDIISKSIRVKSIEFIGCGNHSEAFCVNNDMVMKLPKHRKASDHLKIEMQVL  60

Query  61   RGLNQKTSLDIPNVLFDGIFSAGNEEFVYFASKRLNGKNLSKKEFITLDEKTLVKNAEII  120
            +GL QK  LDIPNVLF+G F+AG++EFVYF SKRLNGK LSK EF+ LDE+TL +NAEII
Sbjct  61   QGLKQKVPLDIPNVLFNGTFTAGHKEFVYFVSKRLNGKKLSKAEFLMLDERTLFQNAEII  120

Query  121  AGFLYHLHNEKQVLPIKRKDFVLLHGDFSLNHILFNDENVVCGVLDFGDSRIGKFKSDFI  180
            A FLY LHNEK +LPIKRKD VLLHGDFSLNHILFN+ENVVCG+LDF DSR+GK KSDF 
Sbjct  121  ANFLYRLHNEKDILPIKRKDLVLLHGDFSLNHILFNNENVVCGILDFADSRVGKSKSDFS  180

Query  181  YLLDDEDDEEFGAEFGKLVLKKYERF  206
            YLLDD+DDEEFGA FGK VL  YE +
Sbjct  181  YLLDDKDDEEFGANFGKTVLSIYESY  206


>phosphotransferase [Candidatus Eubacterium faecavium]
Sequence ID: HIZ11995.1 Length: 211
Range 1: 1 to 206

Score:327 bits(837), Expect:3e-111, 
Method:Compositional matrix adjust., 
Identities:161/206(78%), Positives:176/206(85%), Gaps:0/206(0%)

Query  1    MKYSLAQANDIISKSIQVNSLEFIGCGNHSEAFCVNHEVVIKLPKHRKASDCLKVEMQVL  60
            MKYS+ QA DIISKSIQV S+EFIGCGNHSEAFC+N+++VIKLPKHRKASDCLKVE+QVL
Sbjct  1    MKYSIEQAKDIISKSIQVKSIEFIGCGNHSEAFCINNDMVIKLPKHRKASDCLKVEIQVL  60

Query  61   RGLNQKTSLDIPNVLFDGIFSAGNEEFVYFASKRLNGKNLSKKEFITLDEKTLVKNAEII  120
             GL +   LDIPNVLFDG FSAGNEEFVYF SKRLNGK LSK EF  LDEKTL +NAEII
Sbjct  61   HGLEKNVPLDIPNVLFDGTFSAGNEEFVYFVSKRLNGKKLSKAEFAMLDEKTLFQNAEII  120

Query  121  AGFLYHLHNEKQVLPIKRKDFVLLHGDFSLNHILFNDENVVCGVLDFGDSRIGKFKSDFI  180
            A FLY LHN K +  IKRKD VLLHGDFSLNHILFND+NVVCG+LDF DSRIGK+KSDF 
Sbjct  121  ANFLYCLHNNKNIFSIKRKDLVLLHGDFSLNHILFNDKNVVCGILDFADSRIGKYKSDFS  180

Query  181  YLLDDEDDEEFGAEFGKLVLKKYERF  206
            YLLDD+DDEEFGA FGK V   YE +
Sbjct  181  YLLDDKDDEEFGAYFGKKVHSIYESY  206


>phosphotransferase [Candidatus Eubacterium faecipullorum]
Sequence ID: HIW85196.1 Length: 215
Range 1: 1 to 205

Score:292 bits(747), Expect:1e-97, 
Method:Compositional matrix adjust., 
Identities:143/206(69%), Positives:172/206(83%), Gaps:1/206(0%)

Query  1    MKYSLAQANDIISKSIQVNSLEFIGCGNHSEAFCVNHEVVIKLPKHRKASDCLKVEMQVL  60
            MKYSL QA +I+S  IQVNS+EFIG GNHSEAFC+N ++V+KLPKH KAS+CLK+EMQVL
Sbjct  1    MKYSLEQAKNIVSDLIQVNSIEFIGYGNHSEAFCINGDMVLKLPKHHKASECLKIEMQVL  60

Query  61   RGLNQKTSLDIPNVLFDGIFSAGNEEFVYFASKRLNGKNLSKKEFITLDEKTLVKNAEII  120
            + L QK  ++IPNVLF+G F +G EEFVYF SKRLNGKNL+K+EF+ LDE+TL  NA II
Sbjct  61   QELTQKMPVEIPNVLFNGTFLSGCEEFVYFVSKRLNGKNLTKEEFLLLDEQTLFHNAAII  120

Query  121  AGFLYHLHNEKQVLPIKRKDFVLLHGDFSLNHILFNDENVVCGVLDFGDSRIGKFKSDFI  180
            A FLY LH+EK V  IK KD VLLHGD SLNHILFND+N+VCG+LDF DSR+GK +SDF+
Sbjct  121  AEFLYRLHSEKNVFAIK-KDLVLLHGDLSLNHILFNDKNLVCGILDFADSRVGKPESDFV  179

Query  181  YLLDDEDDEEFGAEFGKLVLKKYERF  206
            YLLD+ED EEFG +FGKLVL  Y+ +
Sbjct  180  YLLDEEDTEEFGTDFGKLVLSLYKSY  205


>aph(2'')-Ie [Clostridium sp. CAG:678]
Sequence ID: CCY66637.1 Length: 215
Range 1: 1 to 205

Score:290 bits(743), Expect:7e-97, 
Method:Compositional matrix adjust., 
Identities:142/206(69%), Positives:171/206(83%), Gaps:1/206(0%)

Query  1    MKYSLAQANDIISKSIQVNSLEFIGCGNHSEAFCVNHEVVIKLPKHRKASDCLKVEMQVL  60
            MKYSL QA +I+S  IQVNS+EFIG GNHSEAFC+N ++V+KLPKH KAS+CLK+EMQVL
Sbjct  1    MKYSLEQAKNIVSDLIQVNSIEFIGYGNHSEAFCINGDMVLKLPKHHKASECLKIEMQVL  60

Query  61   RGLNQKTSLDIPNVLFDGIFSAGNEEFVYFASKRLNGKNLSKKEFITLDEKTLVKNAEII  120
            + L QK  ++IPNVLF+G F +G EEFVYF SKRLNGKNL+K+EF+ LDE+TL  NA II
Sbjct  61   QELTQKMPVEIPNVLFNGTFLSGCEEFVYFVSKRLNGKNLTKEEFLLLDEQTLFHNAAII  120

Query  121  AGFLYHLHNEKQVLPIKRKDFVLLHGDFSLNHILFNDENVVCGVLDFGDSRIGKFKSDFI  180
            A FLY LH+EK V  IK KD VLLHGD SLNHILFND+N+VCG+LDF DSR+GK + DF+
Sbjct  121  AEFLYRLHSEKNVFAIK-KDLVLLHGDLSLNHILFNDKNLVCGILDFADSRVGKPERDFV  179

Query  181  YLLDDEDDEEFGAEFGKLVLKKYERF  206
            YLLD+ED EEFG +FGKLVL  Y+ +
Sbjct  180  YLLDEEDTEEFGTDFGKLVLSLYKSY  205


>phosphotransferase [Staphylococcus sp.]
Sequence ID: MBS5853142.1 Length: 205
Range 1: 1 to 205

Score:234 bits(598), Expect:5e-75, 
Method:Compositional matrix adjust., 
Identities:118/206(57%), Positives:154/206(74%), Gaps:1/206(0%)

Query  1    MKYSLAQANDIISKSIQVNSLEFIGCGNHSEAFCVNHEVVIKLPKHRKASDCLKVEMQVL  60
            MKY  A   +I+   I++ +LE +G GNH +AFC+N+ +VIKLPK+ KAS  L  E++VL
Sbjct  1    MKYDFAFVKNILENKIEILTLEHLGSGNHCDAFCINNNLVIKLPKNEKASKFLLNEIKVL  60

Query  61   RGLNQKTSLDIPNVLFDGIFSAGNEEFVYFASKRLNGKNLSKKEFITLDEKTLVKNAEII  120
              +N+K S+++PNV+  GIF+  ++   YF SK++NGKNL+KKE   L  + L  NAEII
Sbjct  61   NVINRKLSIEVPNVIMQGIFTHNDKNLNYFISKKVNGKNLNKKELNNLPSEVLEINAEII  120

Query  121  AGFLYHLHNEKQVLPIKRKDFVLLHGDFSLNHILFNDENVVCGVLDFGDSRIGKFKSDFI  180
            A FL  LHNEK V  IKRKDFV LHGDFSLNH+LFN+ N+V GVLDF DSRIGK+K+DFI
Sbjct  121  ATFLKQLHNEKSVFNIKRKDFVTLHGDFSLNHVLFNENNIVSGVLDFADSRIGKYKTDFI  180

Query  181  YLLDDEDDEEFGAEFGKLVLKKYERF  206
            YLLDD D+EEFG +FG L+L+KY+  
Sbjct  181  YLLDD-DNEEFGKKFGLLILEKYKNL  205


>bifunctional aminoglycoside modifying enzyme [Firmicutes bacterium CAG:94]
Sequence ID: CDD27460.1 Length: 215
Range 1: 2 to 208

Score:217 bits(552), Expect:8e-68, 
Method:Compositional matrix adjust., 
Identities:114/207(55%), Positives:156/207(75%), Gaps:1/207(0%)

Query  3    YSLAQANDII-SKSIQVNSLEFIGCGNHSEAFCVNHEVVIKLPKHRKASDCLKVEMQVLR  61
            YSL +   I+ +K + V SL F+G G HSEAF VN ++V+KLPKHR+AS+CLK EMQV++
Sbjct  2    YSLYEVEQILRNKQVFVCSLAFLGEGEHSEAFLVNRDIVVKLPKHRQASECLKTEMQVVK  61

Query  62   GLNQKTSLDIPNVLFDGIFSAGNEEFVYFASKRLNGKNLSKKEFITLDEKTLVKNAEIIA  121
            GL +  +++IP+VLF G F    EE+ +F S++L G +L+KK+F  L +  L KNAEI+A
Sbjct  62   GLGKNLNVEIPSVLFQGAFFHEGEEYTFFGSRKLPGHSLNKKQFCALPKPILDKNAEIVA  121

Query  122  GFLYHLHNEKQVLPIKRKDFVLLHGDFSLNHILFNDENVVCGVLDFGDSRIGKFKSDFIY  181
             FLY LH+EK VLPI+R+  VL+HGDFSLNH+LF+   +VC VLDFGDS +G ++ DF+Y
Sbjct  122  NFLYRLHSEKNVLPIQREGDVLVHGDFSLNHLLFDQNQMVCSVLDFGDSHVGDYQEDFLY  181

Query  182  LLDDEDDEEFGAEFGKLVLKKYERFYS  208
            LLD+ED+EEFGA+FG+ VL  Y+   S
Sbjct  182  LLDEEDEEEFGADFGREVLANYKSILS  208


>phosphotransferase [Oscillospiraceae bacterium]
Sequence ID: MBQ2446334.1 Length: 213
Range 1: 1 to 205

Score:315 bits(806), Expect:1e-106, 
Method:Compositional matrix adjust., 
Identities:151/205(74%), Positives:174/205(84%), Gaps:0/205(0%)

Query  1    MKYSLAQANDIISKSIQVNSLEFIGCGNHSEAFCVNHEVVIKLPKHRKASDCLKVEMQVL  60
            MKYS     DII KSIQ+N++EF+G GNHSEAFC+N E+VIKLPKH+KAS CLK EM VL
Sbjct  1    MKYSQEIVKDIIEKSIQINTIEFLGSGNHSEAFCINDEIVIKLPKHKKASACLKNEMHVL  60

Query  61   RGLNQKTSLDIPNVLFDGIFSAGNEEFVYFASKRLNGKNLSKKEFITLDEKTLVKNAEII  120
            R L     L+IPNVLFDG+FS GNEEFVYFASKRL GK LSK EF+ +DE+T   NAEII
Sbjct  61   RKLEPPVYLEIPNVLFDGVFSVGNEEFVYFASKRLKGKKLSKTEFLKVDEQTTALNAEII  120

Query  121  AGFLYHLHNEKQVLPIKRKDFVLLHGDFSLNHILFNDENVVCGVLDFGDSRIGKFKSDFI  180
            A FL  LHNE+QVLPIKRKDF LLHGDFSLNH+LFN+EN+VCGVLDFGDSRIGK KSDF+
Sbjct  121  ARFLLQLHNERQVLPIKRKDFCLLHGDFSLNHVLFNEENIVCGVLDFGDSRIGKPKSDFL  180

Query  181  YLLDDEDDEEFGAEFGKLVLKKYER  205
            YLLDDED++EFGA+FG+LVL KY++
Sbjct  181  YLLDDEDEDEFGADFGRLVLSKYQK  205


>APH [uncultured bacterium]
Sequence ID: AMP47819.1 Length: 221
>hypothetical protein [Campylobacter coli]
Sequence ID: EAL1630427.1 Length: 221
>phosphotransferase [Campylobacter jejuni]
Sequence ID: ECP2016013.1 Length: 221
>APH [uncultured bacterium]
Sequence ID: AMP48997.1 Length: 221
>APH [uncultured bacterium]
Sequence ID: AMP49007.1 Length: 221 
Range 1: 1 to 205

Score:251 bits(641), Expect:3e-81, 
Method:Compositional matrix adjust., 
Identities:125/205(61%), Positives:151/205(73%), Gaps:0/205(0%)

Query  1    MKYSLAQANDIISKSIQVNSLEFIGCGNHSEAFCVNHEVVIKLPKHRKASDCLKVEMQVL  60
            MKYS+ +   II   I + S+EF+G GNHSEAFC+N  +VIKLPKH+KAS CL+ E +VL
Sbjct  1    MKYSIEKVKQIIGNKIDIKSVEFLGAGNHSEAFCINENLVIKLPKHKKASVCLEQETKVL  60

Query  61   RGLNQKTSLDIPNVLFDGIFSAGNEEFVYFASKRLNGKNLSKKEFITLDEKTLVKNAEII  120
            + +     L IPNV+    F +GN EFVYF SK+L G+NLS  EF+ L + T  K   II
Sbjct  61   KQIQGIFDLQIPNVILKSKFKSGNVEFVYFISKKLEGRNLSHDEFVALPQSTKDKCTTII  120

Query  121  AGFLYHLHNEKQVLPIKRKDFVLLHGDFSLNHILFNDENVVCGVLDFGDSRIGKFKSDFI  180
            A FLY LHN+KQVL IKRKDFVLLHGDFSLNHILF+  N+ C +LDFGD+RIGK  SDFI
Sbjct  121  AKFLYTLHNQKQVLGIKRKDFVLLHGDFSLNHILFDKNNLPCAILDFGDTRIGKSMSDFI  180

Query  181  YLLDDEDDEEFGAEFGKLVLKKYER  205
            YLLD+EDDEEFG  FG  VLK+Y +
Sbjct  181  YLLDEEDDEEFGKNFGLQVLKEYNK  205


>APH [uncultured bacterium]
Sequence ID: AMP47803.1 Length: 221
Range 1: 1 to 205

Score:249 bits(635), Expect:2e-80, 
Method:Compositional matrix adjust., 
Identities:124/205(60%), Positives:150/205(73%), Gaps:0/205(0%)

Query  1    MKYSLAQANDIISKSIQVNSLEFIGCGNHSEAFCVNHEVVIKLPKHRKASDCLKVEMQVL  60
            MKYS+ +   II   I + S+EF+G GNHSEAFC+N  +VIKLPKH+KAS CL+ E +VL
Sbjct  1    MKYSIEKVKQIIGNKIDIKSVEFLGAGNHSEAFCINENLVIKLPKHKKASVCLEQETKVL  60

Query  61   RGLNQKTSLDIPNVLFDGIFSAGNEEFVYFASKRLNGKNLSKKEFITLDEKTLVKNAEII  120
            + +     L IPNV+    F +GN E VYF SK+L G+NLS  EF+ L + T  K   II
Sbjct  61   KQIQGIFDLQIPNVILKSKFKSGNVELVYFISKKLEGRNLSHDEFVALPQSTKDKCTTII  120

Query  121  AGFLYHLHNEKQVLPIKRKDFVLLHGDFSLNHILFNDENVVCGVLDFGDSRIGKFKSDFI  180
            A FLY LHN+KQVL IKRKDFVLLHGDFSLNHILF+  N+ C +LDFGD+RIGK  SDFI
Sbjct  121  AKFLYTLHNQKQVLGIKRKDFVLLHGDFSLNHILFDKNNLPCAILDFGDTRIGKSMSDFI  180

Query  181  YLLDDEDDEEFGAEFGKLVLKKYER  205
            YLLD+EDDEEFG  FG  VLK+Y +
Sbjct  181  YLLDEEDDEEFGKNFGLQVLKEYNK  205


>phosphotransferase [Acholeplasma equirhinis]
Sequence ID: WP_205734485.1 Length: 207
>phosphotransferase [Acholeplasma equirhinis]
Sequence ID: MBN3490140.1 Length: 207 
Range 1: 1 to 204

Score:190 bits(482), Expect:2e-57, 
Method:Compositional matrix adjust., 
Identities:95/206(46%), Positives:145/206(70%), Gaps:4/206(1%)

Query  1    MKYSLAQANDIISKSIQVNSLEFIGCGNHSEAFCVNHEVVIKLPKHRKASDCLKVEMQVL  60
            MKYS+    + +S  + + S+E++G GNHS+AF VN  +V K PK+ +A++ L  E+++L
Sbjct  1    MKYSIDFVKETLSNHLNITSIEYLGSGNHSDAFLVNKNLVAKFPKNNRANNSLIKEIELL  60

Query  61   RGLNQKTSLDIPNVLFDGIFSAGNEEFVYFASKRLNGKNLSKKEF--ITLDEKTLVKNAE  118
            + L+QK  ++IPNV+  G+F++ +  + +F SK++ G  L+K +   + L ++ L+  + 
Sbjct  61   KKLDQKIKIEIPNVIKTGLFNSNHNLYTFFISKKIEGIQLNKTKLNQLPLTKRELISKS-  119

Query  119  IIAGFLYHLHNEKQVLPIKRKDFVLLHGDFSLNHILFNDENVVCGVLDFGDSRIGKFKSD  178
             IA FLY LH+ + ++ IKRKD VLLHGDFSLNH+ F+ +  + GV+DF DSRIGKF SD
Sbjct  120  -IAEFLYGLHHIENLIQIKRKDLVLLHGDFSLNHLYFDTQFNLVGVIDFADSRIGKFMSD  178

Query  179  FIYLLDDEDDEEFGAEFGKLVLKKYE  204
            F YLLDD D+EEFG +FG +VLK Y+
Sbjct  179  FKYLLDDNDEEEFGRDFGLMVLKMYQ  204


>APH(2'')-Ie/IVa family aminoglycoside O-phosphotransferase [Enterococcus faecium]
Sequence ID: HAP8545253.1 Length: 296
>APH(2'')-Ie/IVa family aminoglycoside O-phosphotransferase [Enterococcus faecium]
Sequence ID: HAP8570491.1 Length: 296
>APH(2'')-Ie/IVa family aminoglycoside O-phosphotransferase [Enterococcus faecium]
Sequence ID: HAP8581636.1 Length: 296
>APH(2'')-Ie/IVa family aminoglycoside O-phosphotransferase [Enterococcus faecium]
Sequence ID: HAP8953147.1 Length: 296
>APH(2'')-Ie/IVa family aminoglycoside O-phosphotransferase [Enterococcus faecium]
Sequence ID: HAP9123764.1 Length: 296 
Range 1: 4 to 253

Score:89.7 bits(221), Expect:1e-17, 
Method:Compositional matrix adjust., 
Identities:76/254(30%), Positives:118/254(46%), Gaps:56/254(22%)

Query  3    YSLAQANDIISK---SIQVNSLEFIGCGNHSEAFCVNHEVVIKLPKHRKASDCLKVEMQV  59
            Y+  Q  + I +      +N++E  G GN   A+ +N   + K PKH +AS  L  E+ V
Sbjct  4    YTFDQVEEAIEQLYPDFTINTIEISGEGNDCIAYEINGNFIFKFPKHSRASINLLNEVTV  63

Query  60   LRGLNQKTSLDIPNVLFDGIFSAGNEEFVYFAS-KRLNGKNLSKKEFITLDEKTLVKNAE  118
            L+ ++ + SL IP V+F G+ S   +  + FA   ++ G  L+      L +++  + A+
Sbjct  64   LKTIHNELSLPIPEVVFTGMPSEMCQ--MSFAGFTKIKGVPLTPLLLKNLPKQSQDQAAK  121

Query  119  IIAGFLYHLHN-------EKQVLPIKRK-------------------------DF-----  141
             +A FL  LH+          VL  + K                         DF     
Sbjct  122  DLARFLSELHSINISGFKSNLVLDFREKINEDNKKIKKLLSRELKGHQMKKVDDFYRDIL  181

Query  142  ----------VLLHGDFSLNHILFNDE-NVVCGVLDFGDSRIGKFKSDFIYLLDDEDDEE  190
                       L+H DFS +HILF+ E N +CG++DFGD+ I    +DFI L+  EDDEE
Sbjct  182  DNEIYFKYYPCLIHNDFSSDHILFDTEKNTICGIIDFGDAAISDPDNDFISLM--EDDEE  239

Query  191  FGAEFGKLVLKKYE  204
            +G EF   +L  Y+
Sbjct  240  YGMEFVSKILNHYK  253


>APH(2'')-Ie/IVa family aminoglycoside O-phosphotransferase [Enterococcus faecium]
Sequence ID: WP_126145219.1 Length: 303
>APH(2'')-Ie/IVa family aminoglycoside O-phosphotransferase [Enterococcus faecium]
Sequence ID: AZQ17564.1 Length: 303
>APH(2'')-Ie/IVa family aminoglycoside O-phosphotransferase [Enterococcus faecium]
Sequence ID: HAP8545327.1 Length: 303
>APH(2'')-Ie/IVa family aminoglycoside O-phosphotransferase [Enterococcus faecium]
Sequence ID: HAP8570590.1 Length: 303
>APH(2'')-Ie/IVa family aminoglycoside O-phosphotransferase [Enterococcus faecium]
Sequence ID: HAP8581691.1 Length: 303
>APH(2'')-Ie/IVa family aminoglycoside O-phosphotransferase [Enterococcus faecium]
Sequence ID: HAP8953210.1 Length: 303 
Range 1: 4 to 253

Score:90.1 bits(222), Expect:1e-17, 
Method:Compositional matrix adjust., 
Identities:76/254(30%), Positives:118/254(46%), Gaps:56/254(22%)

Query  3    YSLAQANDIISK---SIQVNSLEFIGCGNHSEAFCVNHEVVIKLPKHRKASDCLKVEMQV  59
            Y+  Q  + I +      +N++E  G GN   A+ +N   + K PKH +AS  L  E+ V
Sbjct  4    YTFDQVEEAIEQLYPDFTINTIEISGEGNDCIAYEINGNFIFKFPKHSRASINLLNEVTV  63

Query  60   LRGLNQKTSLDIPNVLFDGIFSAGNEEFVYFAS-KRLNGKNLSKKEFITLDEKTLVKNAE  118
            L+ ++ + SL IP V+F G+ S   +  + FA   ++ G  L+      L +++  + A+
Sbjct  64   LKTIHNELSLPIPEVVFTGMPSEMCQ--MSFAGFTKIKGVPLTPLLLKNLPKQSQDQAAK  121

Query  119  IIAGFLYHLHN-------EKQVLPIKRK-------------------------DF-----  141
             +A FL  LH+          VL  + K                         DF     
Sbjct  122  DLARFLSELHSINISGFKSNLVLDFREKINEDNKKIKKLLSRELKGHQMKKVDDFYRDIL  181

Query  142  ----------VLLHGDFSLNHILFNDE-NVVCGVLDFGDSRIGKFKSDFIYLLDDEDDEE  190
                       L+H DFS +HILF+ E N +CG++DFGD+ I    +DFI L+  EDDEE
Sbjct  182  DNEIYFKYYPCLIHNDFSSDHILFDTEKNTICGIIDFGDAAISDPDNDFISLM--EDDEE  239

Query  191  FGAEFGKLVLKKYE  204
            +G EF   +L  Y+
Sbjct  240  YGMEFVSKILNHYK  253


>MULTISPECIES: aminoglycoside O-phosphotransferase APH(2'')-Ie [Bacilli]
Sequence ID: WP_032491359.1 Length: 301
>aph(2'')-Ie [Enterococcus casseliflavus]
Sequence ID: AAX38178.1 Length: 301
>APH(2'')-Id [Enterococcus faecium]
Sequence ID: AAW59417.1 Length: 301
>aminoglycoside O-phosphotransferase APH(2'')-Ie [Enterococcus faecium]
Sequence ID: MBY3653377.1 Length: 301
>aminoglycoside 2''-phosphotransferase [Abyssicoccus albus]
Sequence ID: RPF57952.1 Length: 301
>aminoglycoside O-phosphotransferase APH(2'')-Ie [Virgibacillus sp. LJ137]
Sequence ID: TQS75157.1 Length: 301 
Range 1: 4 to 253

Score:89.7 bits(221), Expect:1e-17, 
Method:Compositional matrix adjust., 
Identities:76/254(30%), Positives:118/254(46%), Gaps:56/254(22%)

Query  3    YSLAQANDIISK---SIQVNSLEFIGCGNHSEAFCVNHEVVIKLPKHRKASDCLKVEMQV  59
            Y+  Q  + I +      +N++E  G GN   A+ +N   + K PKH +AS  L  E+ V
Sbjct  4    YTFDQVEEAIEQLYPDFTINTIEISGEGNDCIAYEINGNFIFKFPKHSRASINLLNEVTV  63

Query  60   LRGLNQKTSLDIPNVLFDGIFSAGNEEFVYFAS-KRLNGKNLSKKEFITLDEKTLVKNAE  118
            L+ ++ + SL IP V+F G+ S   +  + FA   ++ G  L+      L +++  + A+
Sbjct  64   LKTIHNELSLPIPEVVFTGMPSEMCQ--MSFAGFTKIKGVPLTPLLLKNLPKQSQDQAAK  121

Query  119  IIAGFLYHLHN-------EKQVLPIKRK-------------------------DF-----  141
             +A FL  LH+          VL  + K                         DF     
Sbjct  122  DLARFLSELHSINISGFKSNLVLDFREKINEDNKKIKKLLSRELKGHQMKKVDDFYRDIL  181

Query  142  ----------VLLHGDFSLNHILFNDE-NVVCGVLDFGDSRIGKFKSDFIYLLDDEDDEE  190
                       L+H DFS +HILF+ E N +CG++DFGD+ I    +DFI L+  EDDEE
Sbjct  182  DNEIYFKYYPCLIHNDFSSDHILFDTEKNTICGIIDFGDAAISDPDNDFISLM--EDDEE  239

Query  191  FGAEFGKLVLKKYE  204
            +G EF   +L  Y+
Sbjct  240  YGMEFVSKILNHYK  253


>Crystal Structure of Apo Aminoglycoside-2''-Phosphotransferase Type IVa [Enterococcus casseliflavus]
Sequence ID: 3SGC_A Length: 302
Range 1: 4 to 253

Score:86.3 bits(212), Expect:3e-16, 
Method:Compositional matrix adjust., 
Identities:75/253(30%), Positives:118/253(46%), Gaps:54/253(21%)

Query  3    YSLAQANDIISK---SIQVNSLEFIGCGNHSEAFCVNHEVVIKLPKHRKASDCLKVEMQV  59
            Y+  Q    I +      +N++E  G GN   A+ +N + + K PKH + S  L  E+ +
Sbjct  4    YTFDQVEKAIEQLYPDFTINTIEISGEGNDCIAYEINRDFIFKFPKHSRGSTNLFNEVNI  63

Query  60   LRGLNQKTSLDIPNVLFDGIFSAGNEEFVYFASKRLNGKNLSKKEFITLDEKTLVKNAEI  119
            L+ ++ K  L IP V+F G+ S    +  +    ++ G  L+      L +++  + A+ 
Sbjct  64   LKRIHNKLPLPIPEVVFTGMPSE-TYQMSFAGFTKIKGVPLTPLLLNNLPKQSQNQAAKD  122

Query  120  IAGFLYHLH-------------------NE-----KQVL------PIKRK--DF------  141
            +A FL  LH                   NE     K++L      P  +K  DF      
Sbjct  123  LARFLSELHSINISGFKSNLVLDFREKINEDNKKIKKLLSRELKGPQMKKVDDFYRDILE  182

Query  142  ---------VLLHGDFSLNHILFNDE-NVVCGVLDFGDSRIGKFKSDFIYLLDDEDDEEF  191
                      L+H DFS +HILF+ E N +CG++DFGD+ I    +DFI L+  EDDEE+
Sbjct  183  NEIYFKYYPCLIHNDFSSDHILFDTEKNTICGIIDFGDAAISDPDNDFISLM--EDDEEY  240

Query  192  GAEFGKLVLKKYE  204
            G EF   +L  Y+
Sbjct  241  GMEFVSKILNHYK  253


>Phosphotransferase enzyme family [uncultured bacterium]
Sequence ID: APO30834.1 Length: 364
Range 1: 78 to 310

Score:91.7 bits(226), Expect:7e-18, 
Method:Compositional matrix adjust., 
Identities:76/237(32%), Positives:118/237(49%), Gaps:50/237(21%)

Query  13   SKSIQVNSLEFIGCGNHSEAFCVNHEVVIKLPKHRKASDCLKVEMQVLRGLNQKTSLDIP  72
            S  I++ S++ IG GN S A+ VN  ++ K P+H KA++ L  E+++L+ L  KT+ +IP
Sbjct  78   SFDIKITSIKLIGNGNDSFAYEVNDNMIFKFPRHEKANENLLKEIEILQYLENKTTFNIP  137

Query  73   NVLFDGIFSAGNEEFVYFAS--KRLNGKNLSKKEFITLDEKTLVKNAEIIAGFLYHLH--  128
             VL+    +  N  + Y  +   ++NG +LSK+ +  L ++   K A+ +A FL  LH  
Sbjct  138  KVLY---VNNDNSNYKYCIACFTKINGVSLSKEIYERLTDEEKDKLAQDLARFLKELHSS  194

Query  129  --NEKQVLPIK--RKDFV-------------------------------------LLHGD  147
              N+ QV  I+  +KD+                                      L+H D
Sbjct  195  NYNKYQVDTIENYKKDYARLVELIFDKLDDNEKMVINNIYNSILSNDDMLTINKSLVHND  254

Query  148  FSLNHILFN-DENVVCGVLDFGDSRIGKFKSDFIYLLDDEDDEEFGAEFGKLVLKKY  203
            FS  +ILF+   N + G++DFGDS +    +DF  LL+D  DEE G  FG  VL  Y
Sbjct  255  FSCGNILFDTTTNRISGIIDFGDSCVSDTDNDFYCLLEDS-DEELGRCFGIKVLNYY  310


>Phosphotransferase enzyme family [uncultured bacterium]
Sequence ID: APO28595.1 Length: 405
Range 1: 119 to 351

Score:91.7 bits(226), Expect:8e-18, 
Method:Compositional matrix adjust., 
Identities:76/237(32%), Positives:118/237(49%), Gaps:50/237(21%)

Query  13   SKSIQVNSLEFIGCGNHSEAFCVNHEVVIKLPKHRKASDCLKVEMQVLRGLNQKTSLDIP  72
            S  I++ S++ IG GN S A+ VN  ++ K P+H KA++ L  E+++L+ L  KT+ +IP
Sbjct  119  SFDIKITSIKLIGNGNDSFAYEVNDNMIFKFPRHEKANENLLKEIEILQYLENKTTFNIP  178

Query  73   NVLFDGIFSAGNEEFVYFAS--KRLNGKNLSKKEFITLDEKTLVKNAEIIAGFLYHLH--  128
             VL+    +  N  + Y  +   ++NG +LSK+ +  L ++   K A+ +A FL  LH  
Sbjct  179  KVLY---VNNDNSNYKYCIACFTKINGVSLSKEIYERLTDEEKDKLAQDLARFLKELHSS  235

Query  129  --NEKQVLPIK--RKDFV-------------------------------------LLHGD  147
              N+ QV  I+  +KD+                                      L+H D
Sbjct  236  NYNKYQVDTIENYKKDYARLVELIFDKLDDNEKMVINNIYNSILSNDDMLTINKSLVHND  295

Query  148  FSLNHILFN-DENVVCGVLDFGDSRIGKFKSDFIYLLDDEDDEEFGAEFGKLVLKKY  203
            FS  +ILF+   N + G++DFGDS +    +DF  LL+D  DEE G  FG  VL  Y
Sbjct  296  FSCGNILFDTTTNRISGIIDFGDSCVSDTDNDFYCLLEDS-DEELGRCFGIKVLNYY  351


>AAC(6')-Ie family aminoglycoside N-acetyltransferase [Candidatus Onthocola stercoravium]
Sequence ID: HIS12003.1 Length: 482
>AAC(6')-Ie family aminoglycoside N-acetyltransferase [Candidatus Mucispirillum faecigallinarum]
Sequence ID: HIZ89516.1 Length: 482 
Range 1: 196 to 428

Score:91.7 bits(226), Expect:1e-17, 
Method:Compositional matrix adjust., 
Identities:76/237(32%), Positives:118/237(49%), Gaps:50/237(21%)

Query  13   SKSIQVNSLEFIGCGNHSEAFCVNHEVVIKLPKHRKASDCLKVEMQVLRGLNQKTSLDIP  72
            S  I++ S++ IG GN S A+ VN  ++ K P+H KA++ L  E+++L+ L  KT+ +IP
Sbjct  196  SFDIKITSIKLIGNGNDSFAYEVNDNMIFKFPRHEKANENLLKEIEILQYLENKTTFNIP  255

Query  73   NVLFDGIFSAGNEEFVYFAS--KRLNGKNLSKKEFITLDEKTLVKNAEIIAGFLYHLH--  128
             VL+    +  N  + Y  +   ++NG +LSK+ +  L ++   K A+ +A FL  LH  
Sbjct  256  KVLY---VNNDNSNYKYCIACFTKINGVSLSKEIYERLTDEEKDKLAQDLARFLKELHSS  312

Query  129  --NEKQVLPIK--RKDFV-------------------------------------LLHGD  147
              N+ QV  I+  +KD+                                      L+H D
Sbjct  313  NYNKYQVDTIENYKKDYARLVELIFDKLDDNEKMVINNIYNSILSNDDMLTINKSLVHND  372

Query  148  FSLNHILFN-DENVVCGVLDFGDSRIGKFKSDFIYLLDDEDDEEFGAEFGKLVLKKY  203
            FS  +ILF+   N + G++DFGDS +    +DF  LL+D  DEE G  FG  VL  Y
Sbjct  373  FSCGNILFDTTTNRISGIIDFGDSCVSDTDNDFYCLLEDS-DEELGRCFGIKVLNYY  428


>bifunctional AAC(6')-Ie family aminoglycoside N-acetyltransferase/APH(2'') family aminoglycoside O-phosphotransferase [Clostridioides difficile]
Sequence ID: WP_122630840.1 Length: 483
>putative aminoglycoside phosphotransferase [Clostridioides difficile]
Sequence ID: AUV57982.1 Length: 483
>bifunctional AAC(6')-Ie family aminoglycoside N-acetyltransferase/APH(2'') family aminoglycoside O-phosphotransferase [Clostridioides difficile]
Sequence ID: HBG7414206.1 Length: 483
>bifunctional AAC(6')-Ie family aminoglycoside N-acetyltransferase/APH(2'') family aminoglycoside O-phosphotransferase [Clostridioides difficile]
Sequence ID: HBG7416349.1 Length: 483
>bifunctional AAC(6')-Ie family aminoglycoside N-acetyltransferase/APH(2'') family aminoglycoside O-phosphotransferase [Clostridioides difficile]
Sequence ID: HBG7450421.1 Length: 483
>bifunctional AAC(6')-Ie family aminoglycoside N-acetyltransferase/APH(2'') family aminoglycoside O-phosphotransferase [Clostridioides difficile]
Sequence ID: HBG7452649.1 Length: 483 
Range 1: 197 to 429

Score:91.7 bits(226), Expect:1e-17, 
Method:Compositional matrix adjust., 
Identities:76/237(32%), Positives:118/237(49%), Gaps:50/237(21%)

Query  13   SKSIQVNSLEFIGCGNHSEAFCVNHEVVIKLPKHRKASDCLKVEMQVLRGLNQKTSLDIP  72
            S  I++ S++ IG GN S A+ VN  ++ K P+H KA++ L  E+++L+ L  KT+ +IP
Sbjct  197  SFDIKITSIKLIGNGNDSFAYEVNDNMIFKFPRHEKANENLLKEIEILQYLENKTTFNIP  256

Query  73   NVLFDGIFSAGNEEFVYFAS--KRLNGKNLSKKEFITLDEKTLVKNAEIIAGFLYHLH--  128
             VL+    +  N  + Y  +   ++NG +LSK+ +  L ++   K A+ +A FL  LH  
Sbjct  257  KVLY---VNNDNSNYKYCIACFTKINGVSLSKEIYERLTDEEKDKLAQDLARFLKELHSS  313

Query  129  --NEKQVLPIK--RKDFV-------------------------------------LLHGD  147
              N+ QV  I+  +KD+                                      L+H D
Sbjct  314  NYNKYQVDTIENYKKDYARLVELIFDKLDDNEKMVINNIYNSILSNDDMLTINKSLVHND  373

Query  148  FSLNHILFN-DENVVCGVLDFGDSRIGKFKSDFIYLLDDEDDEEFGAEFGKLVLKKY  203
            FS  +ILF+   N + G++DFGDS +    +DF  LL+D  DEE G  FG  VL  Y
Sbjct  374  FSCGNILFDTTTNRISGIIDFGDSCVSDTDNDFYCLLEDS-DEELGRCFGIKVLNYY  429


>MULTISPECIES: AAC(6')-Ie family aminoglycoside N-acetyltransferase [Eubacteriales]
Sequence ID: WP_131792939.1 Length: 483
>AAC(6')-Ie family aminoglycoside N-acetyltransferase [Clostridium sp.]
Sequence ID: MBS5469939.1 Length: 483
>AAC(6')-Ie family aminoglycoside N-acetyltransferase [Clostridium sp. C1]
Sequence ID: QUN13202.1 Length: 483
>putative aminoglycoside phosphotransferase [Clostridioides difficile]
Sequence ID: VFC05219.1 Length: 483
>putative aminoglycoside phosphotransferase [Clostridioides difficile]
Sequence ID: VFC85267.1 Length: 483
>AAC(6')-Ie family aminoglycoside N-acetyltransferase [Clostridioides difficile]
Sequence ID: HBE9637821.1 Length: 483 
Range 1: 197 to 429

Score:91.3 bits(225), Expect:2e-17, 
Method:Compositional matrix adjust., 
Identities:76/237(32%), Positives:118/237(49%), Gaps:50/237(21%)

Query  13   SKSIQVNSLEFIGCGNHSEAFCVNHEVVIKLPKHRKASDCLKVEMQVLRGLNQKTSLDIP  72
            S  I++ S++ IG GN S A+ VN  ++ K P+H KA++ L  E+++L+ L  KT+ +IP
Sbjct  197  SFDIKITSIKLIGNGNDSFAYEVNDNMIFKFPRHEKANENLLKEIEILQYLENKTTFNIP  256

Query  73   NVLFDGIFSAGNEEFVYFAS--KRLNGKNLSKKEFITLDEKTLVKNAEIIAGFLYHLH--  128
             VL+    +  N  + Y  +   ++NG +LSK+ +  L ++   K A+ +A FL  LH  
Sbjct  257  KVLY---VNNDNSNYKYCIACFTKINGVSLSKEIYERLTDEEKDKLAQDLARFLKELHSS  313

Query  129  --NEKQVLPIK--RKDFV-------------------------------------LLHGD  147
              N+ QV  I+  +KD+                                      L+H D
Sbjct  314  NYNKYQVDTIENYKKDYARLVELIFDKLDDNEKMVINNIYNSILSNDDMLTINKSLVHND  373

Query  148  FSLNHILFN-DENVVCGVLDFGDSRIGKFKSDFIYLLDDEDDEEFGAEFGKLVLKKY  203
            FS  +ILF+   N + G++DFGDS +    +DF  LL+D  DEE G  FG  VL  Y
Sbjct  374  FSCGNILFDTTTNRISGIIDFGDSCVSDTDNDFYCLLEDS-DEELGRCFGIKVLNYY  429


>aminoglycoside phosphotransferase family protein [Candidatus Fimivicinus intestinavium]
Sequence ID: HIT53282.1 Length: 302
Range 1: 23 to 257

Score:101 bits(251), Expect:6e-22, 
Method:Compositional matrix adjust., 
Identities:72/239(30%), Positives:110/239(46%), Gaps:54/239(22%)

Query  16   IQVNSLEFIGCGNHSEAFCVNHEVVIKLPKHRKASDCLKVEMQVLRGLNQKTSLDIPNVL  75
            ++  +++ +G G HSEAF VNH  V KLPK R A   L+ E QVLR L  +  L IP+V 
Sbjct  23   LKAGTVQRLGAGYHSEAFLVNHAFVFKLPKSRHAGLALEREAQVLRHLAGQLPLKIPDVS  82

Query  76   FDGIFSAGNEEFVY--FASKRLNGKNLSKKEFITLDEKTLVKNAEIIAGFLYHLHNEKQV  133
            F   +  G+  F Y     + ++G+ L+ + + +  ++   K A+ IA FL +LH     
Sbjct  83   F---YFQGDAAFPYPIIGYRYMDGRILTPQTYRSFSKEEKEKAAQTIAAFLKNLHQLPTP  139

Query  134  ----------------------------LPIKRKDFV-------------------LLHG  146
                                        +P + +  V                   L+H 
Sbjct  140  SGIEGLQEDFLQKLEGDYESLRALTFHQIPARARAAVCTYYEAALRSSDLRQGKQALIHY  199

Query  147  DFSLNHILFND-ENVVCGVLDFGDSRIGKFKSDFIYLLDDEDDEEFGAEFGKLVLKKYE  204
            D S NHI+ +  +N + GV+DFGD+ +     DF+YL+ +E  EE G EFG  VL+ Y 
Sbjct  200  DLSCNHIVLDKRQNTIIGVIDFGDAAVADTDWDFMYLM-EESREELGREFGLKVLQYYR  257


>APH(2'')-If/Ih family aminoglycoside O-phosphotransferase [Campylobacter coli]
Sequence ID: WP_224027315.1 Length: 297
>APH(2'')-If/Ih family aminoglycoside O-phosphotransferase [Campylobacter coli]
Sequence ID: UAY58778.1 Length: 297
>APH(2'')-If/Ih family aminoglycoside O-phosphotransferase [Campylobacter coli]
Sequence ID: UAY60562.1 Length: 297
>APH(2'')-If/Ih family aminoglycoside O-phosphotransferase [Campylobacter coli]
Sequence ID: UAY64065.1 Length: 297 
Range 1: 12 to 242

Score:83.2 bits(204), Expect:3e-15, 
Method:Compositional matrix adjust., 
Identities:73/236(31%), Positives:110/236(46%), Gaps:52/236(22%)

Query  15   SIQVNSLEFIGCGNHSEAFCVNHEVVIKLPKHRKASDCLKVEMQVLRGLNQK--TSLDIP  72
            +I V+S++FIG G  S+A+ VN+E V K+          + E  +   LN+K  T++ IP
Sbjct  12   NIVVDSIKFIGEGYDSKAYIVNNEYVFKIKFSANKKKGYEKEKAIYDFLNKKLNTNIKIP  71

Query  73   NVLFDGIFSAGNEEFVYFASKRLNGKNLSKKEFITLDEKTLVKNAEIIAGFLYHLH----  128
            N+ +  I    +EE      K + G  L+ + +  L ++      + IA FL  +H    
Sbjct  72   NIEYSYI----SEELSILGYKEIKGTFLTPEIYFALSKEKQELLKQDIAMFLRQMHDLDY  127

Query  129  ---------NEKQVLPIKR--------------KDFV------------------LLHGD  147
                     N++ VL   +              K +V                  L H D
Sbjct  128  SEISSYTIDNKQNVLEEYQLLKETIYDSLTDIEKQYVEEFMQRLNSTTIFDGKKCLCHND  187

Query  148  FSLNHILFNDENVVCGVLDFGDSRIGKFKSDFIYLLDDEDDEEFGAEFGKLVLKKY  203
            FS NH+L +DEN +CGV+DFGDS I     DFIYLL+D  +EE G  FG+ +L+ Y
Sbjct  188  FSCNHLLLDDENRLCGVIDFGDSGIIDEYCDFIYLLED-SEEEIGVSFGEDILRLY  242


>APH(2'')-If/Ih family aminoglycoside O-phosphotransferase [Campylobacter jejuni]
Sequence ID: EDP3314771.1 Length: 297
Range 1: 12 to 242

Score:83.2 bits(204), Expect:4e-15, 
Method:Compositional matrix adjust., 
Identities:72/236(31%), Positives:110/236(46%), Gaps:52/236(22%)

Query  15   SIQVNSLEFIGCGNHSEAFCVNHEVVIKLPKHRKASDCLKVEMQVLRGLNQK--TSLDIP  72
            +I V+S++ IG G  S+A+ VN+E V K+          + E  +   LN+K  T++ IP
Sbjct  12   NIVVDSIKLIGEGYDSKAYIVNNEYVFKIKFSANKKKGYEKEKAIYDFLNKKLNTNIKIP  71

Query  73   NVLFDGIFSAGNEEFVYFASKRLNGKNLSKKEFITLDEKTLVKNAEIIAGFLYHLH----  128
            N+    ++S  +EE      K + G  L+ + +  L ++      + IA FL  +H    
Sbjct  72   NI----VYSYISEELSILGYKEIKGTFLTPEIYFALSKEKQELLKQDIAMFLRQMHDLDY  127

Query  129  ---------NEKQVLPIKR--------------KDFV------------------LLHGD  147
                     N++ VL   +              K +V                  L H D
Sbjct  128  SEISSYTIDNKQNVLEEYQLLKETIYDSLTDIEKQYVEEFMQRLNSTTIFDGKKCLCHND  187

Query  148  FSLNHILFNDENVVCGVLDFGDSRIGKFKSDFIYLLDDEDDEEFGAEFGKLVLKKY  203
            FS NH+L +DEN +CGV+DFGDS I     DFIYLL+D  +EE G  FG+ +L+ Y
Sbjct  188  FSCNHLLLDDENRLCGVIDFGDSGIIDEYCDFIYLLED-SEEEIGVSFGEDILRLY  242


>APH(2'')-If/Ih family aminoglycoside O-phosphotransferase [Clostridia bacterium]
Sequence ID: MBQ3414442.1 Length: 297
Range 1: 12 to 242

Score:82.0 bits(201), Expect:8e-15, 
Method:Compositional matrix adjust., 
Identities:72/236(31%), Positives:110/236(46%), Gaps:52/236(22%)

Query  15   SIQVNSLEFIGCGNHSEAFCVNHEVVIKLPKHRKASDCLKVEMQVLRGLNQK--TSLDIP  72
            +I V+S++ IG G  S+A+ VN+E V K+          + E  +   LN+K  T++ +P
Sbjct  12   NIVVDSIKLIGEGYDSKAYIVNNEYVFKIKFSANKKKGYEKEKAIYDFLNKKLNTNIKVP  71

Query  73   NVLFDGIFSAGNEEFVYFASKRLNGKNLSKKEFITLDEKTLVKNAEIIAGFLYHLH----  128
            N+ +  I    +EE      K + G  L+ + + TL ++      + IA FL  +H    
Sbjct  72   NIEYSYI----SEELSILGYKEIKGTFLTPEIYFTLSKEKQELLKQDIAMFLRQMHDLDY  127

Query  129  ---------NEKQVLPIKR--------------KDFV------------------LLHGD  147
                     N++ VL   +              K +V                  L H D
Sbjct  128  SEISSYTIDNKQNVLEEYQLLKDTIYDSLTDIEKQYVEEFMQRLHSTTIFDGKKCLCHND  187

Query  148  FSLNHILFNDENVVCGVLDFGDSRIGKFKSDFIYLLDDEDDEEFGAEFGKLVLKKY  203
            FS NH+L +DEN +CGV+DFGDS I     DFIYLL+D  +EE G  FG+ +L+ Y
Sbjct  188  FSCNHLLLDDENRLCGVIDFGDSGIIDEYCDFIYLLEDS-EEEIGVSFGEDILRLY  242


>APH(2'')-If/Ih family aminoglycoside O-phosphotransferase [Campylobacter coli]
Sequence ID: EAL9094925.1 Length: 297
Range 1: 12 to 242

Score:82.0 bits(201), Expect:1e-14, 
Method:Compositional matrix adjust., 
Identities:72/236(31%), Positives:110/236(46%), Gaps:52/236(22%)

Query  15   SIQVNSLEFIGCGNHSEAFCVNHEVVIKLPKHRKASDCLKVEMQVLRGLNQK--TSLDIP  72
            +I V+S++ IG G  S+A+ VN+E V+K+          + E  +   LN+K  T++ IP
Sbjct  12   NIVVDSIKLIGEGYDSKAYIVNNEYVLKIKFSANKKKGYEKEKAIYDFLNKKLNTNIKIP  71

Query  73   NVLFDGIFSAGNEEFVYFASKRLNGKNLSKKEFITLDEKTLVKNAEIIAGFLYHLH----  128
            N+ +  I    +EE      K + G  L+ + +  L ++      + IA FL  +H    
Sbjct  72   NIEYSYI----SEELSILGYKEIKGTFLTPEIYFALSKEKQELLKQDIAMFLRQMHDLDY  127

Query  129  ---------NEKQVLPIKR--------------KDFV------------------LLHGD  147
                     N++ VL   +              K +V                  L H D
Sbjct  128  SEISSYTIDNKQNVLEEYQLLKETIYDSLTDIEKQYVEEFMQRLNSTTIFDGKKCLCHND  187

Query  148  FSLNHILFNDENVVCGVLDFGDSRIGKFKSDFIYLLDDEDDEEFGAEFGKLVLKKY  203
            FS NH+L +DEN +CGV+DFGDS I     DFIYLL+D  +EE G  FG+ +L+ Y
Sbjct  188  FSCNHLLLDDENRLCGVIDFGDSGIIDEYCDFIYLLED-SEEEIGVSFGEDILRLY  242


>APH(2'')-If/Ih family aminoglycoside O-phosphotransferase [Campylobacter coli]
Sequence ID: EBF5923809.1 Length: 297
>APH(2'')-If/Ih family aminoglycoside O-phosphotransferase [Campylobacter coli]
Sequence ID: EBF5923962.1 Length: 297 
Range 1: 12 to 242

Score:81.3 bits(199), Expect:2e-14, 
Method:Compositional matrix adjust., 
Identities:72/236(31%), Positives:109/236(46%), Gaps:52/236(22%)

Query  15   SIQVNSLEFIGCGNHSEAFCVNHEVVIKLPKHRKASDCLKVEMQVLRGLNQK--TSLDIP  72
            +I V+S++ IG G  S+A+ VN+E V K+          + E  +   LN+K  T++ IP
Sbjct  12   NIVVDSIKLIGEGYDSKAYIVNNEYVFKIKFSANKKKGYEKEKAIYDFLNKKLNTNIKIP  71

Query  73   NVLFDGIFSAGNEEFVYFASKRLNGKNLSKKEFITLDEKTLVKNAEIIAGFLYHLH----  128
            N+ +  I    +EE      K + G  L+ + +  L ++      + IA FL  +H    
Sbjct  72   NIEYSYI----SEELSILGYKEIKGTFLTPEIYFALSKEKQELLKQDIAMFLRQMHDLDY  127

Query  129  ---------NEKQVLPIKR--------------KDFV------------------LLHGD  147
                     N++ VL   +              K +V                  L H D
Sbjct  128  SEISSYTIDNKQNVLEKYQLLKETIYDSLTDIEKQYVEEFMQRLNSTTIFDGKKCLCHND  187

Query  148  FSLNHILFNDENVVCGVLDFGDSRIGKFKSDFIYLLDDEDDEEFGAEFGKLVLKKY  203
            FS NH+L +DEN +CGV+DFGDS I     DFIYLL+D  +EE G  FG+ +L+ Y
Sbjct  188  FSCNHLLLDDENRLCGVIDFGDSGIIDEYCDFIYLLED-SEEEIGVSFGEDILRLY  242


>APH(2'')-If/Ih family aminoglycoside O-phosphotransferase [Campylobacter jejuni]
Sequence ID: EBD1690162.1 Length: 277
Range 1: 12 to 242

Score:80.9 bits(198), Expect:2e-14, 
Method:Compositional matrix adjust., 
Identities:72/236(31%), Positives:109/236(46%), Gaps:52/236(22%)

Query  15   SIQVNSLEFIGCGNHSEAFCVNHEVVIKLPKHRKASDCLKVEMQVLRGLNQK--TSLDIP  72
            +I V+S++ IG G  S+A+ VN+E V K+          + E  +   LN+K  T++ IP
Sbjct  12   NIVVDSIKLIGEGYDSKAYIVNNEYVFKIKFSANKKKGYEKEKAIYDFLNKKLNTNIKIP  71

Query  73   NVLFDGIFSAGNEEFVYFASKRLNGKNLSKKEFITLDEKTLVKNAEIIAGFLYHLH----  128
            N+ +  I    +EE      K + G  L+ + +  L ++      + IA FL  +H    
Sbjct  72   NIEYSYI----SEELSILGYKEIKGTFLTPEIYFALSKEKQELLKQDIAMFLRQMHDLDY  127

Query  129  ---------NEKQVLPIKR--------------KDFV------------------LLHGD  147
                     N++ VL   +              K +V                  L H D
Sbjct  128  SEISSYTIDNKQNVLEEYQLLKETIYDSLTDIEKQYVEEFMQRLNSTTIFDGKKCLCHND  187

Query  148  FSLNHILFNDENVVCGVLDFGDSRIGKFKSDFIYLLDDEDDEEFGAEFGKLVLKKY  203
            FS NH+L +DEN +CGV+DFGDS I     DFIYLL+D  +EE G  FG+ +L+ Y
Sbjct  188  FSCNHLLLDDENRLCGVIDFGDSGIIDEYCDFIYLLEDS-EEEIGVSFGEDILRLY  242


>APH(2'')-If/Ih family aminoglycoside O-phosphotransferase [Campylobacter jejuni]
Sequence ID: WP_167843450.1 Length: 297
>APH(2'')-If/Ih family aminoglycoside O-phosphotransferase [Campylobacter jejuni]
Sequence ID: ECP8971426.1 Length: 297
>APH(2'')-If/Ih family aminoglycoside O-phosphotransferase [Campylobacter jejuni]
Sequence ID: ECP8971916.1 Length: 297
>APH(2'')-If/Ih family aminoglycoside O-phosphotransferase [Campylobacter jejuni]
Sequence ID: MBA8712738.1 Length: 297
>APH(2'')-If/Ih family aminoglycoside O-phosphotransferase [Campylobacter jejuni]
Sequence ID: QIW65991.1 Length: 297
>APH(2'')-If/Ih family aminoglycoside O-phosphotransferase [Campylobacter jejuni]
Sequence ID: QIW69968.1 Length: 297 
Range 1: 12 to 242

Score:81.3 bits(199), Expect:2e-14, 
Method:Compositional matrix adjust., 
Identities:72/236(31%), Positives:109/236(46%), Gaps:52/236(22%)

Query  15   SIQVNSLEFIGCGNHSEAFCVNHEVVIKLPKHRKASDCLKVEMQVLRGLNQK--TSLDIP  72
            +I V+S++ IG G  S+A+ VN+E V K+          + E  +   LN+K  T++ IP
Sbjct  12   NIVVDSIKLIGEGYDSKAYIVNNEYVFKIKFSANKKKGYEKEKAIYDFLNKKLNTNIKIP  71

Query  73   NVLFDGIFSAGNEEFVYFASKRLNGKNLSKKEFITLDEKTLVKNAEIIAGFLYHLH----  128
            N+ +  I    +EE      K + G  L+ + +  L ++      + IA FL  +H    
Sbjct  72   NIEYSYI----SEELPILGYKEIKGTFLTPEIYFALSKEKQELLKQDIAMFLRQMHDLDY  127

Query  129  ---------NEKQVLPIKR--------------KDFV------------------LLHGD  147
                     N++ VL   +              K +V                  L H D
Sbjct  128  SEISSYTIDNKQNVLEEYQLLKETIYDSLTDIEKQYVEEFMQRLNSTTIFDGKKCLCHND  187

Query  148  FSLNHILFNDENVVCGVLDFGDSRIGKFKSDFIYLLDDEDDEEFGAEFGKLVLKKY  203
            FS NH+L +DEN +CGV+DFGDS I     DFIYLL+D  +EE G  FG+ +L+ Y
Sbjct  188  FSCNHLLLDDENRLCGVIDFGDSGIIDEYCDFIYLLED-SEEEIGVSFGEDILRLY  242


>MULTISPECIES: aminoglycoside O-phosphotransferase APH(2'')-If [Bacteria]
Sequence ID: WP_021424053.1 Length: 297
>aminoglycoside O-phosphotransferase APH(2'')-If [Streptococcus suis]
Sequence ID: MBS8071438.1 Length: 297
>bifunctional aminoglycoside modifying enzyme [Campylobacter jejuni]
Sequence ID: AAW34150.1 Length: 297
>aminoglycoside O-phosphotransferase Aph(2'')-If [Campylobacter coli]
Sequence ID: AOH49420.1 Length: 297
>aminoglycoside O-phosphotransferase Aph(2'')-If [Campylobacter jejuni subsp. jejuni]
Sequence ID: AOH51476.1 Length: 297
>Aph(2'')-If [Campylobacter coli]
Sequence ID: APY22273.1 Length: 297 
Range 1: 12 to 242

Score:81.3 bits(199), Expect:2e-14, 
Method:Compositional matrix adjust., 
Identities:72/236(31%), Positives:109/236(46%), Gaps:52/236(22%)

Query  15   SIQVNSLEFIGCGNHSEAFCVNHEVVIKLPKHRKASDCLKVEMQVLRGLNQK--TSLDIP  72
            +I V+S++ IG G  S+A+ VN+E V K+          + E  +   LN+K  T++ IP
Sbjct  12   NIVVDSIKLIGEGYDSKAYIVNNEYVFKIKFSANKKKGYEKEKAIYDFLNKKLNTNIKIP  71

Query  73   NVLFDGIFSAGNEEFVYFASKRLNGKNLSKKEFITLDEKTLVKNAEIIAGFLYHLH----  128
            N+ +  I    +EE      K + G  L+ + +  L ++      + IA FL  +H    
Sbjct  72   NIEYSYI----SEELSILGYKEIKGTFLTPEIYFALSKEKQELLKQDIAMFLRQMHDLDY  127

Query  129  ---------NEKQVLPIKR--------------KDFV------------------LLHGD  147
                     N++ VL   +              K +V                  L H D
Sbjct  128  SEISSYTIDNKQNVLEEYQLLKETIYDSLTDIEKQYVEEFMQRLNSTTIFDGKKCLCHND  187

Query  148  FSLNHILFNDENVVCGVLDFGDSRIGKFKSDFIYLLDDEDDEEFGAEFGKLVLKKY  203
            FS NH+L +DEN +CGV+DFGDS I     DFIYLL+D  +EE G  FG+ +L+ Y
Sbjct  188  FSCNHLLLDDENRLCGVIDFGDSGIIDEYCDFIYLLED-SEEEIGVSFGEDILRLY  242


>APH(2'')-If/Ih family aminoglycoside O-phosphotransferase [Campylobacter jejuni]
Sequence ID: EAI2853198.1 Length: 297
Range 1: 12 to 242

Score:81.3 bits(199), Expect:2e-14, 
Method:Compositional matrix adjust., 
Identities:72/236(31%), Positives:109/236(46%), Gaps:52/236(22%)

Query  15   SIQVNSLEFIGCGNHSEAFCVNHEVVIKLPKHRKASDCLKVEMQVLRGLNQK--TSLDIP  72
            +I V+S++ IG G  S+A+ VN+E V K+          + E  +   LN+K  T++ IP
Sbjct  12   NIVVDSIKLIGEGYDSKAYIVNNEYVFKIKFSANKKKGYEKEKAIYDFLNKKLNTNIKIP  71

Query  73   NVLFDGIFSAGNEEFVYFASKRLNGKNLSKKEFITLDEKTLVKNAEIIAGFLYHLH----  128
            N+ +  I    +EE      K + G  L+ + +  L ++      + IA FL  +H    
Sbjct  72   NIEYSYI----SEELSILGYKEIKGTFLTPEIYFALSKEKQELLKQDIAMFLRQMHDLDY  127

Query  129  ---------NEKQVLPIKR--------------KDFV------------------LLHGD  147
                     N++ VL   +              K +V                  L H D
Sbjct  128  SEISSYTIDNKQNVLEEYQLLKETIYDSLTDIEKQYVEEFMQTLNSTTIFDGKKCLCHND  187

Query  148  FSLNHILFNDENVVCGVLDFGDSRIGKFKSDFIYLLDDEDDEEFGAEFGKLVLKKY  203
            FS NH+L +DEN +CGV+DFGDS I     DFIYLL+D  +EE G  FG+ +L+ Y
Sbjct  188  FSCNHLLLDDENRLCGVIDFGDSGIIDEYCDFIYLLED-SEEEIGVSFGEDILRLY  242


>APH(2'')-If/Ih family aminoglycoside O-phosphotransferase [Clostridia bacterium]
Sequence ID: MBP3630664.1 Length: 297
Range 1: 12 to 242

Score:81.3 bits(199), Expect:2e-14, 
Method:Compositional matrix adjust., 
Identities:72/236(31%), Positives:109/236(46%), Gaps:52/236(22%)

Query  15   SIQVNSLEFIGCGNHSEAFCVNHEVVIKLPKHRKASDCLKVEMQVLRGLNQK--TSLDIP  72
            +I V+S++ IG G  S+A+ VN+E V K+          + E  +   LN+K  T++ IP
Sbjct  12   NIVVDSIKLIGEGYDSKAYIVNNEYVFKIKFSANKKKGYEKEKAIYDFLNKKLNTNIKIP  71

Query  73   NVLFDGIFSAGNEEFVYFASKRLNGKNLSKKEFITLDEKTLVKNAEIIAGFLYHLH----  128
            N+ +  I    +EE      K + G  L+ + +  L ++      + IA FL  +H    
Sbjct  72   NIEYSYI----SEELSILGYKEIKGTFLTPEIYFALSKEKQELLKQDIAMFLRQMHDLDY  127

Query  129  ---------NEKQVLPIKR--------------KDFV------------------LLHGD  147
                     N++ VL   +              K +V                  L H D
Sbjct  128  SEISLYTIDNKQNVLEEYQLLKETIYDSLTDIEKQYVEEFMQRLNSTTIFDGKKCLCHND  187

Query  148  FSLNHILFNDENVVCGVLDFGDSRIGKFKSDFIYLLDDEDDEEFGAEFGKLVLKKY  203
            FS NH+L +DEN +CGV+DFGDS I     DFIYLL+D  +EE G  FG+ +L+ Y
Sbjct  188  FSCNHLLLDDENRLCGVIDFGDSGIIDEYCDFIYLLED-SEEEIGVSFGEDILRLY  242


>APH(2'')-If/Ih family aminoglycoside O-phosphotransferase [Clostridioides difficile]
Sequence ID: HBG7890425.1 Length: 297
Range 1: 12 to 242

Score:80.9 bits(198), Expect:2e-14, 
Method:Compositional matrix adjust., 
Identities:72/236(31%), Positives:109/236(46%), Gaps:52/236(22%)

Query  15   SIQVNSLEFIGCGNHSEAFCVNHEVVIKLPKHRKASDCLKVEMQVLRGLNQK--TSLDIP  72
            +I V+S++ IG G  S+A+ VN+E V K+          + E  +   LN+K  T++ IP
Sbjct  12   NIVVDSIKLIGEGYDSKAYIVNNEYVFKIKFSANKKKGYEKEKAIYDFLNKKLNTNIKIP  71

Query  73   NVLFDGIFSAGNEEFVYFASKRLNGKNLSKKEFITLDEKTLVKNAEIIAGFLYHLH----  128
            N+ +  I    +EE      K + G  L+ + +  L ++      + IA FL  +H    
Sbjct  72   NIEYSYI----SEELSILGYKEIKGTFLTPEIYFALSKEKQELLKQDIAMFLRQMHDLDY  127

Query  129  ---------NEKQVLPIKR--------------KDFV------------------LLHGD  147
                     N++ VL   +              K +V                  L H D
Sbjct  128  SEISSYTIDNKQNVLEEYQLLKETIYDSLTDIEKQYVEEFMQRLNSTTIFDGKKCLCHND  187

Query  148  FSLNHILFNDENVVCGVLDFGDSRIGKFKSDFIYLLDDEDDEEFGAEFGKLVLKKY  203
            FS NH+L +DEN +CGV+DFGDS I     DFIYLL+D  +EE G  FG+ +L+ Y
Sbjct  188  FSCNHLLLDDENRLCGVIDFGDSGIIDEYCDFIYLLED-SEEEIGVSFGEDILRLY  242


>APH(2'')-If/Ih family aminoglycoside O-phosphotransferase [Collinsella sp. AF08-23]
Sequence ID: WP_118654373.1 Length: 295
>APH(2'')-If/Ih family aminoglycoside O-phosphotransferase [Collinsella sp. AF08-23]
Sequence ID: RHS38790.1 Length: 295 
Range 1: 12 to 242

Score:80.9 bits(198), Expect:2e-14, 
Method:Compositional matrix adjust., 
Identities:72/236(31%), Positives:109/236(46%), Gaps:52/236(22%)

Query  15   SIQVNSLEFIGCGNHSEAFCVNHEVVIKLPKHRKASDCLKVEMQVLRGLNQK--TSLDIP  72
            +I V+S++ IG G  S+A+ VN+E V K+          + E  +   LN+K  T++ IP
Sbjct  12   NIVVDSIKLIGEGYDSKAYIVNNEYVFKIKFSANKKKGYEKEKAIYDFLNKKLNTNIKIP  71

Query  73   NVLFDGIFSAGNEEFVYFASKRLNGKNLSKKEFITLDEKTLVKNAEIIAGFLYHLH----  128
            N+ +  I    +EE      K + G  L+ + +  L ++      + IA FL  +H    
Sbjct  72   NIEYSYI----SEELSILGYKEIKGTFLTPEIYFALSKEKQELLKQDIAMFLRQMHDLDY  127

Query  129  ---------NEKQVLPIKR--------------KDFV------------------LLHGD  147
                     N++ VL   +              K +V                  L H D
Sbjct  128  SEISSYTIDNKQNVLEEYQLLKETIYDSLTDIEKQYVEEFMQRLNSTTIFDGKKCLCHND  187

Query  148  FSLNHILFNDENVVCGVLDFGDSRIGKFKSDFIYLLDDEDDEEFGAEFGKLVLKKY  203
            FS NH+L +DEN +CGV+DFGDS I     DFIYLL+D  +EE G  FG+ +L+ Y
Sbjct  188  FSCNHLLLDDENRLCGVIDFGDSGIIDEYCDFIYLLEDS-EEEIGVSFGEDILRLY  242


>MULTISPECIES: APH(2'')-If/Ih family aminoglycoside O-phosphotransferase [Campylobacter]
Sequence ID: WP_079744541.1 Length: 297
>bifunctional AacA/AphD [Campylobacter coli]
Sequence ID: AJF44125.1 Length: 297
>APH(2'')-If/Ih family aminoglycoside O-phosphotransferase [Campylobacter jejuni]
Sequence ID: MBR8635578.1 Length: 297
>APH(2'')-If/Ih family aminoglycoside O-phosphotransferase [Campylobacter jejuni]
Sequence ID: QUJ28678.1 Length: 297
>bifunctional AacA/AphD [Campylobacter jejuni]
Sequence ID: QZZ69825.1 Length: 297 
Range 1: 12 to 242

Score:80.9 bits(198), Expect:2e-14, 
Method:Compositional matrix adjust., 
Identities:72/236(31%), Positives:109/236(46%), Gaps:52/236(22%)

Query  15   SIQVNSLEFIGCGNHSEAFCVNHEVVIKLPKHRKASDCLKVEMQVLRGLNQK--TSLDIP  72
            +I V+S++ IG G  S+A+ VN+E V K+          + E  +   LN+K  T++ IP
Sbjct  12   NIVVDSIKLIGEGYDSKAYIVNNEYVFKIKFSANKKKGYEKEKAIYDFLNKKLNTNIKIP  71

Query  73   NVLFDGIFSAGNEEFVYFASKRLNGKNLSKKEFITLDEKTLVKNAEIIAGFLYHLH----  128
            N+ +  I    +EE      K + G  L+ + +  L ++      + IA FL  +H    
Sbjct  72   NIEYSYI----SEELSILGYKEIKGTFLTPEIYFALSKEKQELLKQDIAMFLRQMHDLDY  127

Query  129  ---------NEKQVLPIKR--------------KDFV------------------LLHGD  147
                     N++ VL   +              K +V                  L H D
Sbjct  128  SEISSYTIDNKQNVLEEYQLLKETIYDSLTDIEKQYVEEFMQRLNSTTIFDGKKCLCHND  187

Query  148  FSLNHILFNDENVVCGVLDFGDSRIGKFKSDFIYLLDDEDDEEFGAEFGKLVLKKY  203
            FS NH+L +DEN +CGV+DFGDS I     DFIYLL+D  +EE G  FG+ +L+ Y
Sbjct  188  FSCNHLLLDDENRLCGVIDFGDSGIIDEYCDFIYLLED-SEEEIGVSFGEDILRLY  242


>APH(2'')-If/Ih family aminoglycoside O-phosphotransferase [Clostridioides difficile]
Sequence ID: HBG9184962.1 Length: 297
Range 1: 12 to 242

Score:80.1 bits(196), Expect:5e-14, 
Method:Compositional matrix adjust., 
Identities:71/236(30%), Positives:109/236(46%), Gaps:52/236(22%)

Query  15   SIQVNSLEFIGCGNHSEAFCVNHEVVIKLPKHRKASDCLKVEMQVLRGLNQK--TSLDIP  72
            +I V+S++ IG G  S+A+ VN+E V K+          + E  +   LN+K  T++ IP
Sbjct  12   NIVVDSIKLIGEGYDSKAYIVNNEYVFKIKFSANKKKGYEKEKAIYDFLNKKLNTNIKIP  71

Query  73   NVLFDGIFSAGNEEFVYFASKRLNGKNLSKKEFITLDEKTLVKNAEIIAGFLYHLH----  128
            N+ +  I    +EE      K + G  L+ + +  L ++      + IA FL  +H    
Sbjct  72   NIEYSYI----SEELSILGYKEIKGTFLTPEIYFALSKEKQELLKQDIAMFLRQMHDLDY  127

Query  129  ---------NEKQVLPIKR--------------KDFV------------------LLHGD  147
                     N++ VL   +              K +V                  L H D
Sbjct  128  SEISSYTIDNKQNVLEEYQLLKETIYDSLTDIEKQYVEEFMQRLNSTTIFDGKKCLCHND  187

Query  148  FSLNHILFNDENVVCGVLDFGDSRIGKFKSDFIYLLDDEDDEEFGAEFGKLVLKKY  203
            FS NH+L +DEN +CGV+DFGDS I     DF+YLL+D  +EE G  FG+ +L+ Y
Sbjct  188  FSCNHLLLDDENRLCGVIDFGDSGIIDEYCDFMYLLED-SEEEIGVSFGEDILRLY  242


>APH(2'')-If/Ih family aminoglycoside O-phosphotransferase [Campylobacter coli]
Sequence ID: EAL1380677.1 Length: 297
Range 1: 12 to 242

Score:79.7 bits(195), Expect:6e-14, 
Method:Compositional matrix adjust., 
Identities:71/236(30%), Positives:109/236(46%), Gaps:52/236(22%)

Query  15   SIQVNSLEFIGCGNHSEAFCVNHEVVIKLPKHRKASDCLKVEMQVLRGLNQK--TSLDIP  72
            +I V+S++ IG G  S+A+ VN+E V K+          + E  +   LN+K  T++ IP
Sbjct  12   NIVVDSIKLIGEGYDSKAYIVNNEYVFKIKFSANKKKGYEKEKAIYDFLNKKLNTNIKIP  71

Query  73   NVLFDGIFSAGNEEFVYFASKRLNGKNLSKKEFITLDEKTLVKNAEIIAGFLYHLH----  128
            N+ +  I    +EE      K + G  L+ + +  L ++      + IA FL  +H    
Sbjct  72   NIEYSYI----SEELSILGYKEIKGTFLTPEIYFALSKEKQELLKQDIAMFLRQMHDLDY  127

Query  129  ---------NEKQVLPIKR--------------KDFV------------------LLHGD  147
                     N++ VL   +              K +V                  L H D
Sbjct  128  SEISSYTIDNKQNVLEEYQLLKETIYDSLTDIEKQYVEEFMQRLNSTTIFDGKKCLCHND  187

Query  148  FSLNHILFNDENVVCGVLDFGDSRIGKFKSDFIYLLDDEDDEEFGAEFGKLVLKKY  203
            FS NH+L +DEN +CG++DFGDS I     DFIYLL+D  +EE G  FG+ +L+ Y
Sbjct  188  FSCNHLLLDDENRLCGLIDFGDSGIIDEYCDFIYLLED-SEEEIGVSFGEDILRLY  242


>APH(2'')-Ia/If/Ih family aminoglycoside O-phosphotransferase [Campylobacter coli]
Sequence ID: WP_052776520.1 Length: 297
>aminoglycoside O-phosphotransferase APH(2'')-Ii1 [Campylobacter jejuni]
Sequence ID: ARV78732.1 Length: 297
>aminoglycoside O-phosphotransferase APH(2'')-Ii1 [Campylobacter jejuni]
Sequence ID: ARV78733.1 Length: 297
>aminoglycoside O-phosphotransferase APH(2'')-Ii1 [Campylobacter coli]
Sequence ID: ARV78734.1 Length: 297
>APH(2'')-Ia/If/Ih family aminoglycoside O-phosphotransferase [Campylobacter coli]
Sequence ID: EAK8782798.1 Length: 297
>APH(2'')-Ia/If/Ih family aminoglycoside O-phosphotransferase [Campylobacter coli]
Sequence ID: EAK8782902.1 Length: 297 
Range 1: 12 to 242

Score:79.7 bits(195), Expect:8e-14, 
Method:Compositional matrix adjust., 
Identities:69/238(29%), Positives:111/238(46%), Gaps:56/238(23%)

Query  15   SIQVNSLEFIGCGNHSEAFCVNHEVVIKLPKHRKASDCLKVEMQVLRGLNQK--TSLDIP  72
            +I++NSL+ IG G  S+A+ VN E + K+          + E  +   LNQ   T++ +P
Sbjct  12   NIEINSLDLIGEGYDSKAYLVNGEYIFKVKYSANKKKGYEKEKSIYDFLNQNLVTNIKVP  71

Query  73   NVLFDGIFSAGNEEFVYFASKRLNGKNLSKKEFITL--DEKTLVKNAEIIAGFLYHLHN-  129
            N+ +  I    ++E      K++ G  L+ + + T+  +E+ L+K    IA FL  +H+ 
Sbjct  72   NIEYSYI----SDEISILGYKQIKGTFLTPEIYSTMSTEEQELLKKD--IAYFLRQMHDL  125

Query  130  ------------------EKQVLPIK--------RKDFV------------------LLH  145
                              E Q+L            K ++                  L H
Sbjct  126  DYTDINSYAIDNKQNVLEEYQLLKTTIYNSLTDIEKQYIENFMQRLNSTTIFDGKKCLCH  185

Query  146  GDFSLNHILFNDENVVCGVLDFGDSRIGKFKSDFIYLLDDEDDEEFGAEFGKLVLKKY  203
             DFS NH+L ++ N +CG++DFGDS I     DFIYLL+D  +EE G  FG+ +L+ Y
Sbjct  186  NDFSSNHLLLDENNRLCGIIDFGDSGIIDEYCDFIYLLEDS-EEEIGPNFGEDILRLY  242


>APH(2'')-If/Ih family aminoglycoside O-phosphotransferase [Campylobacter coli]
Sequence ID: WP_233478381.1 Length: 297
Range 1: 12 to 242

Score:79.0 bits(193), Expect:1e-13, 
Method:Compositional matrix adjust., 
Identities:72/236(31%), Positives:108/236(45%), Gaps:52/236(22%)

Query  15   SIQVNSLEFIGCGNHSEAFCVNHEVVIKLPKHRKASDCLKVEMQVLRGLNQK--TSLDIP  72
            +I V+S++ IG G  S+A+ VN+E V K           + E  +   LN+K  T++ IP
Sbjct  12   NIVVDSIKLIGEGYDSKAYIVNNEYVFKNKFSANKKKGYEKEKAIYDFLNKKLNTNIKIP  71

Query  73   NVLFDGIFSAGNEEFVYFASKRLNGKNLSKKEFITLDEKTLVKNAEIIAGFLYHLH----  128
            N+ +  I    +EE      K + G  L+ + +  L ++      + IA FL  +H    
Sbjct  72   NIEYSYI----SEELSILGYKEIKGTFLTPEIYFALSKEKQELLKQDIAMFLRQMHDLDY  127

Query  129  ---------NEKQVLPIKR--------------KDFV------------------LLHGD  147
                     N++ VL   +              K +V                  L H D
Sbjct  128  SEISSYTIDNKQNVLEEYQLLKETIYDSLTDIEKQYVEEFMQRLNSTTIFDGKKCLCHND  187

Query  148  FSLNHILFNDENVVCGVLDFGDSRIGKFKSDFIYLLDDEDDEEFGAEFGKLVLKKY  203
            FS NH+L +DEN +CGV+DFGDS I     DFIYLL+D  +EE G  FG+ +L+ Y
Sbjct  188  FSCNHLLLDDENRLCGVIDFGDSGIIDEYCDFIYLLED-SEEEIGVSFGEDILRLY  242


>APH(2'')-If/Ih family aminoglycoside O-phosphotransferase [Campylobacter coli]
Sequence ID: EAL7759834.1 Length: 297
Range 1: 12 to 242

Score:77.8 bits(190), Expect:4e-13, 
Method:Compositional matrix adjust., 
Identities:71/236(30%), Positives:108/236(45%), Gaps:52/236(22%)

Query  15   SIQVNSLEFIGCGNHSEAFCVNHEVVIKLPKHRKASDCLKVEMQVLRGLNQK--TSLDIP  72
            +I V+S++ IG    S+A+ VN+E V K+          + E  +   LN+K  T++ IP
Sbjct  12   NIVVDSIKLIGEVYDSKAYIVNNEYVFKIKFSANKKKGYEKEKAIYDFLNKKLNTNIKIP  71

Query  73   NVLFDGIFSAGNEEFVYFASKRLNGKNLSKKEFITLDEKTLVKNAEIIAGFLYHLH----  128
            N+ +  I    +EE      K + G  L+ + +  L ++      + IA FL  +H    
Sbjct  72   NIEYSYI----SEELSILGYKEIKGTFLTPEIYFALSKEKQELLKQDIAMFLRQMHDLDY  127

Query  129  ---------NEKQVLPIKR--------------KDFV------------------LLHGD  147
                     N++ VL   +              K +V                  L H D
Sbjct  128  SEISSYTIDNKQNVLEEYQLLKETIYDSLTDIEKQYVEEFMQRLNSTTIFDGKKCLCHND  187

Query  148  FSLNHILFNDENVVCGVLDFGDSRIGKFKSDFIYLLDDEDDEEFGAEFGKLVLKKY  203
            FS NH+L +DEN +CGV+DFGDS I     DFIYLL+D  +EE G  FG+ +L+ Y
Sbjct  188  FSCNHLLLDDENRLCGVIDFGDSGIIDEYCDFIYLLED-SEEEIGVSFGEDILRLY  242


>APH(2'')-Ia/If/Ih family aminoglycoside O-phosphotransferase [Campylobacter jejuni]
Sequence ID: EDO8205656.1 Length: 246
Range 1: 12 to 242

Score:76.3 bits(186), Expect:7e-13, 
Method:Compositional matrix adjust., 
Identities:72/238(30%), Positives:112/238(47%), Gaps:56/238(23%)

Query  15   SIQVNSLEFIGCGNHSEAFCVNHEVVIKLPKHRKASDCLKVEMQVLRGLNQK--TSLDIP  72
            +I + S++ IG G  S+A+ VN+E V K+          + E  V   LN+K  TS++IP
Sbjct  12   NIVIESIKLIGEGYDSKAYIVNNEYVFKIKFSANKKKGYEKEKAVYDFLNKKLHTSVNIP  71

Query  73   NVLFDGIFSAGNEEFVYFASKRLNGKNLSKKEF--ITLDEKTLVKNAEIIAGFLYHLH--  128
            N+ +  I    ++E      K + G  L+ + +  ++L+++ L+K    IA FL  +H  
Sbjct  72   NIEYSYI----SDEISILGYKEIKGTFLTPEIYFSMSLEQQDLLKQD--IAMFLRQMHDL  125

Query  129  -----------NEKQVLPIKR--------------KDFV------------------LLH  145
                       N++ VL   +              K ++                  L H
Sbjct  126  DFDEISSYTIDNKQNVLEEYQLLRETIYESLTDIEKQYIEEFMQRLYSTTIFDGKKCLCH  185

Query  146  GDFSLNHILFNDENVVCGVLDFGDSRIGKFKSDFIYLLDDEDDEEFGAEFGKLVLKKY  203
             DFS NH+L +D N + GV+DFGDS I     DFIYLL+D  +EE G  FG+ +LK Y
Sbjct  186  NDFSCNHLLLDDNNRLVGVIDFGDSGIIDEYCDFIYLLEDS-EEEIGVSFGEDILKLY  242


>APH(2'')-Ia/If/Ih family aminoglycoside O-phosphotransferase [Campylobacter jejuni]
Sequence ID: EAI7048771.1 Length: 262
>APH(2'')-Ia/If/Ih family aminoglycoside O-phosphotransferase [Campylobacter jejuni]
Sequence ID: EAI7048775.1 Length: 262 
Range 1: 12 to 242

Score:76.3 bits(186), Expect:7e-13, 
Method:Compositional matrix adjust., 
Identities:72/238(30%), Positives:112/238(47%), Gaps:56/238(23%)

Query  15   SIQVNSLEFIGCGNHSEAFCVNHEVVIKLPKHRKASDCLKVEMQVLRGLNQK--TSLDIP  72
            +I + S++ IG G  S+A+ VN+E V K+          + E  V   LN+K  TS++IP
Sbjct  12   NIVIESIKLIGEGYDSKAYIVNNEYVFKIKFSANKKKGYEKEKAVYDFLNKKLHTSVNIP  71

Query  73   NVLFDGIFSAGNEEFVYFASKRLNGKNLSKKEF--ITLDEKTLVKNAEIIAGFLYHLH--  128
            N+ +  I    ++E      K + G  L+ + +  ++L+++ L+K    IA FL  +H  
Sbjct  72   NIEYSYI----SDEISILGYKEIKGTFLTPEIYFSMSLEQQDLLKQD--IAMFLRQMHDL  125

Query  129  -----------NEKQVLPIKR--------------KDFV------------------LLH  145
                       N++ VL   +              K ++                  L H
Sbjct  126  DFDEISSYTIDNKQNVLEEYQLLRETIYESLTDIEKQYIEEFMQRLYSTTIFDGKKCLCH  185

Query  146  GDFSLNHILFNDENVVCGVLDFGDSRIGKFKSDFIYLLDDEDDEEFGAEFGKLVLKKY  203
             DFS NH+L +D N + GV+DFGDS I     DFIYLL+D  +EE G  FG+ +LK Y
Sbjct  186  NDFSCNHLLLDDNNRLVGVIDFGDSGIIDEYCDFIYLLEDS-EEEIGVSFGEDILKLY  242


>APH(2'')-Ia/If/Ih family aminoglycoside O-phosphotransferase [Campylobacter jejuni]
Sequence ID: ECH3503618.1 Length: 269
Range 1: 12 to 242

Score:76.6 bits(187), Expect:7e-13, 
Method:Compositional matrix adjust., 
Identities:72/238(30%), Positives:112/238(47%), Gaps:56/238(23%)

Query  15   SIQVNSLEFIGCGNHSEAFCVNHEVVIKLPKHRKASDCLKVEMQVLRGLNQK--TSLDIP  72
            +I + S++ IG G  S+A+ VN+E V K+          + E  V   LN+K  TS++IP
Sbjct  12   NIVIESIKLIGEGYDSKAYIVNNEYVFKIKFSANKKKGYEKEKAVYDFLNKKLHTSVNIP  71

Query  73   NVLFDGIFSAGNEEFVYFASKRLNGKNLSKKEF--ITLDEKTLVKNAEIIAGFLYHLH--  128
            N+ +  I    ++E      K + G  L+ + +  ++L+++ L+K    IA FL  +H  
Sbjct  72   NIEYSYI----SDEISILGYKEIKGTFLTPEIYFSMSLEQQDLLKQD--IAMFLRQMHDL  125

Query  129  -----------NEKQVLPIKR--------------KDFV------------------LLH  145
                       N++ VL   +              K ++                  L H
Sbjct  126  DFDEISSYTIDNKQNVLEEYQLLRETIYESLTDIEKQYIEEFMQRLYSTTIFDGKKCLCH  185

Query  146  GDFSLNHILFNDENVVCGVLDFGDSRIGKFKSDFIYLLDDEDDEEFGAEFGKLVLKKY  203
             DFS NH+L +D N + GV+DFGDS I     DFIYLL+D  +EE G  FG+ +LK Y
Sbjct  186  NDFSCNHLLLDDNNRLVGVIDFGDSGIIDEYCDFIYLLEDS-EEEIGVSFGEDILKLY  242


>APH(2'')-If/Ih family aminoglycoside O-phosphotransferase [Campylobacter jejuni]
Sequence ID: EEP3695344.1 Length: 278
Range 1: 12 to 242

Score:76.6 bits(187), Expect:8e-13, 
Method:Compositional matrix adjust., 
Identities:72/238(30%), Positives:112/238(47%), Gaps:56/238(23%)

Query  15   SIQVNSLEFIGCGNHSEAFCVNHEVVIKLPKHRKASDCLKVEMQVLRGLNQK--TSLDIP  72
            +I + S++ IG G  S+A+ VN+E V K+          + E  V   LN+K  TS++IP
Sbjct  12   NIVIESIKLIGEGYDSKAYIVNNEYVFKIKFSANKKKGYEKEKAVYDFLNKKLHTSVNIP  71

Query  73   NVLFDGIFSAGNEEFVYFASKRLNGKNLSKKEF--ITLDEKTLVKNAEIIAGFLYHLH--  128
            N+ +  I    ++E      K + G  L+ + +  ++L+++ L+K    IA FL  +H  
Sbjct  72   NIEYSYI----SDEISILGYKEIKGTFLTPEIYFSMSLEQQDLLKQD--IAMFLRQMHDL  125

Query  129  -----------NEKQVLPIKR--------------KDFV------------------LLH  145
                       N++ VL   +              K ++                  L H
Sbjct  126  DFDEISSYTIDNKQNVLEEYQLLRETIYESLTDIEKQYIEEFMQRLYSTTIFDGKKCLCH  185

Query  146  GDFSLNHILFNDENVVCGVLDFGDSRIGKFKSDFIYLLDDEDDEEFGAEFGKLVLKKY  203
             DFS NH+L +D N + GV+DFGDS I     DFIYLL+D  +EE G  FG+ +LK Y
Sbjct  186  NDFSCNHLLLDDNNRLVGVIDFGDSGIIDEYCDFIYLLEDS-EEEIGVSFGEDILKLY  242


>APH(2'')-If/Ih family aminoglycoside O-phosphotransferase [Campylobacter jejuni]
Sequence ID: EAI1289899.1 Length: 297
Range 1: 12 to 242

Score:76.6 bits(187), Expect:9e-13, 
Method:Compositional matrix adjust., 
Identities:72/238(30%), Positives:112/238(47%), Gaps:56/238(23%)

Query  15   SIQVNSLEFIGCGNHSEAFCVNHEVVIKLPKHRKASDCLKVEMQVLRGLNQK--TSLDIP  72
            +I + S++ IG G  S+A+ VN+E V K+          + E  V   LN+K  TS++IP
Sbjct  12   NIVIESIKLIGEGYDSKAYIVNNEYVFKIKFSANKKKGYEKEKAVYDFLNKKLHTSVNIP  71

Query  73   NVLFDGIFSAGNEEFVYFASKRLNGKNLSKKEF--ITLDEKTLVKNAEIIAGFLYHLH--  128
            N+ +  I    ++E      K + G  L+ + +  ++L+++ L+K    IA FL  +H  
Sbjct  72   NIEYSYI----SDEISILGCKEIKGTFLTPEIYFSMSLEQQDLLKQD--IAMFLRQMHDL  125

Query  129  -----------NEKQVLPIKR--------------KDFV------------------LLH  145
                       N++ VL   +              K ++                  L H
Sbjct  126  DFDEISSYTIDNKQNVLEEYQLLRETIYESLTDIEKQYIEEFMQRLYSTTIFDGKKCLCH  185

Query  146  GDFSLNHILFNDENVVCGVLDFGDSRIGKFKSDFIYLLDDEDDEEFGAEFGKLVLKKY  203
             DFS NH+L +D N + GV+DFGDS I     DFIYLL+D  +EE G  FG+ +LK Y
Sbjct  186  NDFSCNHLLLDDNNRLVGVIDFGDSGIIDEYCDFIYLLEDS-EEEIGVSFGEDILKLY  242


>APH(2'')-If/Ih family aminoglycoside O-phosphotransferase [Campylobacter jejuni]
Sequence ID: EAL5477448.1 Length: 297
Range 1: 12 to 242

Score:76.6 bits(187), Expect:1e-12, 
Method:Compositional matrix adjust., 
Identities:72/238(30%), Positives:112/238(47%), Gaps:56/238(23%)

Query  15   SIQVNSLEFIGCGNHSEAFCVNHEVVIKLPKHRKASDCLKVEMQVLRGLNQK--TSLDIP  72
            +I + S++ IG G  S+A+ VN+E V K+          + E  V   LN+K  TS++IP
Sbjct  12   NIVIESIKLIGEGYDSKAYIVNNEYVFKIKFSANKKKGYEKEKAVYDFLNKKLHTSVNIP  71

Query  73   NVLFDGIFSAGNEEFVYFASKRLNGKNLSKKEF--ITLDEKTLVKNAEIIAGFLYHLH--  128
            N+ +  I    ++E      K + G  L+ + +  ++L+++ L+K    IA FL  +H  
Sbjct  72   NIEYSYI----SDEISILGYKEIKGTFLTPEIYFSMSLEQQDLLKQD--IAMFLRQMHDL  125

Query  129  -----------NEKQVLPIKR--------------KDFV------------------LLH  145
                       N++ VL   +              K ++                  L H
Sbjct  126  DFDEISSYTIDNKQNVLEEYQLLRETIYESLTDIEKQYIEEFMQRLYSTTIFDGKKCLCH  185

Query  146  GDFSLNHILFNDENVVCGVLDFGDSRIGKFKSDFIYLLDDEDDEEFGAEFGKLVLKKY  203
             DFS NH+L +D N + GV+DFGDS I     DFIYLL+D  +EE G  FG+ +LK Y
Sbjct  186  NDFSCNHLLLDDNNRLVGVIDFGDSGIIDEYCDFIYLLEDS-EEEIGVSFGEDILKLY  242


>aminoglycoside O-phosphotransferase APH(2'')-Ih [Campylobacter jejuni]
Sequence ID: WP_057098416.1 Length: 297
>aminoglycoside O-phosphotransferase APH(2'')-Ih [Campylobacter coli]
Sequence ID: EAI2415446.1 Length: 297
>2''-aminoglycoside phosphotransferase [Campylobacter jejuni]
Sequence ID: AGV79343.1 Length: 297
>aminoglycoside O-phosphotransferase APH(2'')-Ih [Campylobacter jejuni]
Sequence ID: EAB5510684.1 Length: 297
>aminoglycoside O-phosphotransferase APH(2'')-Ih [Campylobacter jejuni]
Sequence ID: EAB5510723.1 Length: 297
>aminoglycoside O-phosphotransferase APH(2'')-Ih [Campylobacter jejuni]
Sequence ID: EAH5195000.1 Length: 297 
Range 1: 12 to 242

Score:76.3 bits(186), Expect:1e-12, 
Method:Compositional matrix adjust., 
Identities:72/238(30%), Positives:112/238(47%), Gaps:56/238(23%)

Query  15   SIQVNSLEFIGCGNHSEAFCVNHEVVIKLPKHRKASDCLKVEMQVLRGLNQK--TSLDIP  72
            +I + S++ IG G  S+A+ VN+E V K+          + E  V   LN+K  TS++IP
Sbjct  12   NIVIESIKLIGEGYDSKAYIVNNEYVFKIKFSANKKKGYEKEKAVYDFLNKKLHTSVNIP  71

Query  73   NVLFDGIFSAGNEEFVYFASKRLNGKNLSKKEF--ITLDEKTLVKNAEIIAGFLYHLH--  128
            N+ +  I    ++E      K + G  L+ + +  ++L+++ L+K    IA FL  +H  
Sbjct  72   NIEYSYI----SDEISILGYKEIKGTFLTPEIYFSMSLEQQDLLKQD--IAMFLRQMHDL  125

Query  129  -----------NEKQVLPIKR--------------KDFV------------------LLH  145
                       N++ VL   +              K ++                  L H
Sbjct  126  DFDEISSYTIDNKQNVLEEYQLLRETIYESLTDIEKQYIEEFMQRLYSTTIFDGKKCLCH  185

Query  146  GDFSLNHILFNDENVVCGVLDFGDSRIGKFKSDFIYLLDDEDDEEFGAEFGKLVLKKY  203
             DFS NH+L +D N + GV+DFGDS I     DFIYLL+D  +EE G  FG+ +LK Y
Sbjct  186  NDFSCNHLLLDDNNRLVGVIDFGDSGIIDEYCDFIYLLEDS-EEEIGVSFGEDILKLY  242


>APH(2'')-If/Ih family aminoglycoside O-phosphotransferase [Campylobacter coli]
Sequence ID: EAJ3381458.1 Length: 299
>APH(2'')-If/Ih family aminoglycoside O-phosphotransferase [Campylobacter coli]
Sequence ID: EAJ4269119.1 Length: 299
>APH(2'')-If/Ih family aminoglycoside O-phosphotransferase [Campylobacter coli]
Sequence ID: EAJ4269207.1 Length: 299
>APH(2'')-If/Ih family aminoglycoside O-phosphotransferase [Campylobacter coli]
Sequence ID: EAK7396788.1 Length: 299
>APH(2'')-If/Ih family aminoglycoside O-phosphotransferase [Campylobacter coli]
Sequence ID: EAK7397015.1 Length: 299 
Range 1: 12 to 242

Score:76.3 bits(186), Expect:1e-12, 
Method:Compositional matrix adjust., 
Identities:72/238(30%), Positives:112/238(47%), Gaps:56/238(23%)

Query  15   SIQVNSLEFIGCGNHSEAFCVNHEVVIKLPKHRKASDCLKVEMQVLRGLNQK--TSLDIP  72
            +I + S++ IG G  S+A+ VN+E V K+          + E  V   LN+K  TS++IP
Sbjct  12   NIVIESIKLIGEGYDSKAYIVNNEYVFKIKFSANKKKGYEKEKAVYDFLNKKLHTSVNIP  71

Query  73   NVLFDGIFSAGNEEFVYFASKRLNGKNLSKKEF--ITLDEKTLVKNAEIIAGFLYHLH--  128
            N+ +  I    ++E      K + G  L+ + +  ++L+++ L+K    IA FL  +H  
Sbjct  72   NIEYSYI----SDEISILGYKEIKGTFLTPEIYFSMSLEQQDLLKQD--IAMFLRQMHDL  125

Query  129  -----------NEKQVLPIKR--------------KDFV------------------LLH  145
                       N++ VL   +              K ++                  L H
Sbjct  126  DFDEISSYTIDNKQNVLEEYQLLRETIYESLTDIEKQYIEEFMQRLYSTTIFDGKKCLCH  185

Query  146  GDFSLNHILFNDENVVCGVLDFGDSRIGKFKSDFIYLLDDEDDEEFGAEFGKLVLKKY  203
             DFS NH+L +D N + GV+DFGDS I     DFIYLL+D  +EE G  FG+ +LK Y
Sbjct  186  NDFSCNHLLLDDNNRLVGVIDFGDSGIIDEYCDFIYLLEDS-EEEIGVSFGEDILKLY  242


>APH(2'')-If/Ih family aminoglycoside O-phosphotransferase [Campylobacter jejuni]
Sequence ID: EDJ6199757.1 Length: 297
Range 1: 12 to 242

Score:75.5 bits(184), Expect:2e-12, 
Method:Compositional matrix adjust., 
Identities:72/238(30%), Positives:112/238(47%), Gaps:56/238(23%)

Query  15   SIQVNSLEFIGCGNHSEAFCVNHEVVIKLPKHRKASDCLKVEMQVLRGLNQK--TSLDIP  72
            +I + S++ IG G  S+A+ VN+E V K+          + E  V   LN+K  TS++IP
Sbjct  12   NIVIESIKLIGEGYDSKAYIVNNEYVFKIKFSANKKKGYEKEKAVYDFLNKKLHTSVNIP  71

Query  73   NVLFDGIFSAGNEEFVYFASKRLNGKNLSKKEF--ITLDEKTLVKNAEIIAGFL------  124
            N+ +  I    ++E      K + G  L+ + +  ++L+++ L+K    IA FL      
Sbjct  72   NIEYSYI----SDEISILGYKEIKGTFLTPEIYFSMSLEQQDLLKQD--IAMFLRQMQDL  125

Query  125  -------YHLHNEKQVLPIKR--------------KDFV------------------LLH  145
                   Y + N++ VL   +              K ++                  L H
Sbjct  126  DFDEISSYTIDNKQNVLEEYQLLRETIYESLTDIEKQYIEEFMQRLYSTTIFDGKKCLCH  185

Query  146  GDFSLNHILFNDENVVCGVLDFGDSRIGKFKSDFIYLLDDEDDEEFGAEFGKLVLKKY  203
             DFS NH+L +D N + GV+DFGDS I     DFIYLL+D  +EE G  FG+ +LK Y
Sbjct  186  NDFSCNHLLLDDNNRLVGVIDFGDSGIIDEYCDFIYLLEDS-EEEIGVSFGEDILKLY  242


>APH(2'')-If/Ih family aminoglycoside O-phosphotransferase [Campylobacter jejuni]
Sequence ID: EAJ3641118.1 Length: 297
Range 1: 12 to 242

Score:74.7 bits(182), Expect:4e-12, 
Method:Compositional matrix adjust., 
Identities:71/238(30%), Positives:112/238(47%), Gaps:56/238(23%)

Query  15   SIQVNSLEFIGCGNHSEAFCVNHEVVIKLPKHRKASDCLKVEMQVLRGLNQK--TSLDIP  72
            +I + S++ IG G  S+A+ VN+E V K+          + E  V   L++K  TS++IP
Sbjct  12   NIVIESIKLIGEGYDSKAYIVNNEYVFKIKFSANKKKGYEKEKAVYDFLDKKLHTSVNIP  71

Query  73   NVLFDGIFSAGNEEFVYFASKRLNGKNLSKKEF--ITLDEKTLVKNAEIIAGFLYHLH--  128
            N+ +  I    ++E      K + G  L+ + +  ++L+++ L+K    IA FL  +H  
Sbjct  72   NIEYSYI----SDEISILGYKEIKGTFLTPEIYFSMSLEQQDLLKQD--IAMFLRQMHDL  125

Query  129  -----------NEKQVLPIKR--------------KDFV------------------LLH  145
                       N++ VL   +              K ++                  L H
Sbjct  126  DFDEISSYTIDNKQNVLEEYQLLRETIYESLTDIEKQYIEEFMQRLYSTTIFDGKKCLCH  185

Query  146  GDFSLNHILFNDENVVCGVLDFGDSRIGKFKSDFIYLLDDEDDEEFGAEFGKLVLKKY  203
             DFS NH+L +D N + GV+DFGDS I     DFIYLL+D  +EE G  FG+ +LK Y
Sbjct  186  NDFSCNHLLLDDNNRLVGVIDFGDSGIIDEYCDFIYLLEDS-EEEIGVSFGEDILKLY  242


>aminoglycoside O-phosphotransferase APH(2'')-Ii2 [Campylobacter coli]
Sequence ID: ARV78740.1 Length: 297
>aminoglycoside O-phosphotransferase APH(2'')-Ii2 [Campylobacter coli]
Sequence ID: ARV78741.1 Length: 297 
Range 1: 12 to 242

Score:73.2 bits(178), Expect:1e-11, 
Method:Compositional matrix adjust., 
Identities:67/238(28%), Positives:109/238(45%), Gaps:56/238(23%)

Query  15   SIQVNSLEFIGCGNHSEAFCVNHEVVIKLPKHRKASDCLKVEMQVLRGLNQK--TSLDIP  72
            +I++ +L  +G G  S+A+ VN E + K+          K E  +   LNQ   T++ +P
Sbjct  12   NIEITTLTLLGEGYDSKAYLVNGEYIFKVKYSANKKKGYKKEKAIYDFLNQNLVTNIKVP  71

Query  73   NVLFDGIFSAGNEEFVYFASKRLNGKNLSKKEFITL--DEKTLVKNAEIIAGFLYHLHN-  129
            N+ +  I    ++E      K++ G  L+ + + T+  +E+ L+K    IA FL  +H+ 
Sbjct  72   NIEYSYI----SDEISILGYKQIKGTFLTPEIYSTMSTEEQELLKKD--IAYFLRQMHDL  125

Query  130  ------------------EKQVLPIK--------RKDFV------------------LLH  145
                              E Q+L            K ++                  L H
Sbjct  126  DYTDINSYTIDNKQNVLEEYQLLKTTIYNSLTDIEKQYIENFMQRLNSTTIFDGKKCLCH  185

Query  146  GDFSLNHILFNDENVVCGVLDFGDSRIGKFKSDFIYLLDDEDDEEFGAEFGKLVLKKY  203
             DFS NH+L ++ N +CG++DFGDS I     DFIYLL+D  +EE G  FG+ +L+ Y
Sbjct  186  NDFSSNHLLLDENNRLCGIIDFGDSGIIDEYCDFIYLLEDS-EEEIGPNFGEEILRLY  242


>aminoglycoside phosphotransferase family protein [Enterococcus sp. BWR-S5]
Sequence ID: WP_202057919.1 Length: 304
>aminoglycoside phosphotransferase family protein [Enterococcus sp. BWR-S5]
Sequence ID: MBL1224559.1 Length: 304 
Range 1: 9 to 240

Score:95.1 bits(235), Expect:1e-19, 
Method:Compositional matrix adjust., 
Identities:74/234(32%), Positives:107/234(45%), Gaps:48/234(20%)

Query  16   IQVNSLEFIGCGNHSEAFCVNHEVVIKLPKHRKASDCLKVEMQVLRGLNQKTSLDIPNVL  75
            + V S+EF+G G  SEA+ VN + V K P+H  A+  L  E  VL  +  +  +++P VL
Sbjct  9    LTVTSIEFLGAGYDSEAYAVNEQFVFKFPRHATAAANLYKEAHVLMEIRDQLQINVPQVL  68

Query  76   FDGIFSAGNEEFVYFASKRLNGKNLSKKEFITLDEKTLVKNAEIIAGFLYHLHNEK----  131
            F G  S   ++ V+   +R+ G+ L+ +   TLDE  L K A+ +AGF   LH  K    
Sbjct  69   FTGP-SDDFKQMVFVGYERIQGEALTPEIIQTLDEAVLNKLAKELAGFFSALHQIKLTTS  127

Query  132  ---------------------QVLP----------------IKRKDF----VLLHGDFSL  150
                                  VLP                I   DF     L+H DF  
Sbjct  128  IQGLHVDKKEKCQKEFDVIKSLVLPAVSSDSRDKINTLYKHILTADFEDTTCLVHNDFGA  187

Query  151  NHILFN-DENVVCGVLDFGDSRIGKFKSDFIYLLDDEDDEEFGAEFGKLVLKKY  203
            +++ F+   N +CG++DFGD  I     DF+ LL  E +E F  EF K +L  Y
Sbjct  188  SNVFFDRASNQICGIIDFGDVAIYDRDIDFVCLLQSE-EEGFDQEFVKTLLTYY  240


>APH(2'')-If/Ih family aminoglycoside O-phosphotransferase [Clostridioides difficile]
Sequence ID: WP_113649356.1 Length: 297
>APH(2'')-If/Ih family aminoglycoside O-phosphotransferase [Enterococcus faecium]
Sequence ID: HAP7849602.1 Length: 297
>putative aminoglycoside phosphotransferase [Clostridioides difficile]
Sequence ID: AXB62494.1 Length: 297
>putative aminoglycoside phosphotransferase [Clostridioides difficile]
Sequence ID: AXB69941.1 Length: 297
>APH(2'')-If/Ih family aminoglycoside O-phosphotransferase [Clostridioides difficile]
Sequence ID: MCA5555647.1 Length: 297
>APH(2'')-If/Ih family aminoglycoside O-phosphotransferase [Clostridioides difficile]
Sequence ID: HBF3432041.1 Length: 297 
Range 1: 13 to 242

Score:78.2 bits(191), Expect:3e-13, 
Method:Compositional matrix adjust., 
Identities:72/237(30%), Positives:111/237(46%), Gaps:56/237(23%)

Query  16   IQVNSLEFIGCGNHSEAFCVNHEVVIKLPKHRKASDCLKVEMQVLRGLNQK--TSLDIPN  73
            I + S+E IG G  S+A+ VN+E V K+          + E  +   LN++  TS++IPN
Sbjct  13   ITIESIELIGEGYDSKAYIVNNEYVFKIKFSANKKKGYEKEKAIYDFLNKRLHTSVNIPN  72

Query  74   VLFDGIFSAGNEEFVYFASKRLNGKNLSKKEFIT--LDEKTLVKNAEIIAGFLYHLH---  128
            + +  I    ++E      K + GK L+ + + +  L+++ L+K    IA FL  +H   
Sbjct  73   IEYSYI----SDEISILGYKEIKGKFLTPEIYFSMLLEQQDLLKKD--IAMFLRQMHDLD  126

Query  129  ----------NEKQVLPIKR--------------KDFV------------------LLHG  146
                      N++ VL   +              K ++                  L H 
Sbjct  127  LDEISSYTIDNKQNVLEEYQLLRETIYDSLTDIEKQYIEAFMQRLYSTTIFDGKKCLCHN  186

Query  147  DFSLNHILFNDENVVCGVLDFGDSRIGKFKSDFIYLLDDEDDEEFGAEFGKLVLKKY  203
            DFS NH+L +D N + GV+DFGDS I     DFIYLL+D  +EE G  FG+ +LK Y
Sbjct  187  DFSCNHLLIDDNNRLVGVIDFGDSGIIDEYCDFIYLLEDS-EEEIGVSFGEDILKLY  242


>aminoglycoside O-phosphotransferase APH(2'')-If [Campylobacter coli]
Sequence ID: WP_063840675.1 Length: 296
>2''-aminoglycoside phosphotransferase [Campylobacter coli]
Sequence ID: AGV79344.1 Length: 296
>aminoglycoside O-phosphotransferase APH(2'')-If [Campylobacter coli]
Sequence ID: EAK4242170.1 Length: 296
>aminoglycoside O-phosphotransferase APH(2'')-If [Campylobacter coli]
Sequence ID: EAK4242232.1 Length: 296
>aminoglycoside O-phosphotransferase APH(2'')-If [Campylobacter coli]
Sequence ID: EDO7457370.1 Length: 296
>aminoglycoside O-phosphotransferase APH(2'')-If [Campylobacter coli]
Sequence ID: EDO7457557.1 Length: 296 
Range 1: 13 to 241

Score:70.9 bits(172), Expect:1e-10, 
Method:Compositional matrix adjust., 
Identities:70/235(30%), Positives:106/235(45%), Gaps:53/235(22%)

Query  16   IQVNSLEFIGCGNHSEAFCVNHEVVIKLPKHRKASDCLKVEMQVLRGLNQK--TSLDIPN  73
            I V+S++ IG G  S+A+ VN+E V K+          + E  +   LN+K  T+++IPN
Sbjct  13   IVVDSIKLIGEGYDSKAYIVNNEYVFKIKFSANKKKGYEKEKAIYDFLNKKLNTTINIPN  72

Query  74   VLFDGIFSAGNEEFVYFASKRLNGKNLSKKEFITLDEKTLVKNAEIIAGFLYHLHN----  129
            + +  I    +++      K + G  L+ + + TL ++      + IA FL  +HN    
Sbjct  73   IEYSYI----SDDISILGYKEIKGTFLTPEIYFTLSKEKQDLLKQDIAMFLKQMHNLDYS  128

Query  130  ---------------EKQVLPIK--------RKDFV------------------LLHGDF  148
                           E Q+L            K +V                  L H DF
Sbjct  129  EISSYTIDNKQNVLEEYQLLKETIYDSFTDIEKQYVENFMQILHNTTIFDGRKCLCHNDF  188

Query  149  SLNHILFNDENVVCGVLDFGDSRIGKFKSDFIYLLDDEDDEEFGAEFGKLVLKKY  203
            S NH+L +D N + GV+DFGDS I     DFIYLL+D   EE G  FG+ +L+ Y
Sbjct  189  SCNHLLLDD-NRLVGVIDFGDSGIIDEYCDFIYLLEDS-KEEIGVSFGEDILRLY  241


>Crystal Structure of F95M Aminoglycoside-2''-Phosphotransferase Type IVa in Complex with Adenosine [Enterococcus casseliflavus]
Sequence ID: 4DTA_A Length: 309
>Crystal Structure of F95M Aminoglycoside-2''-Phosphotransferase Type IVa in Complex with Adenosine [Enterococcus casseliflavus]
Sequence ID: 4DTA_B Length: 309 
Range 1: 22 to 253

Score:86.7 bits(213), Expect:2e-16, 
Method:Compositional matrix adjust., 
Identities:72/235(31%), Positives:113/235(48%), Gaps:51/235(21%)

Query  18   VNSLEFIGCGNHSEAFCVNHEVVIKLPKHRKASDCLKVEMQVLRGLNQKTSLDIPNVLFD  77
            +N++E  G GN   A+ +N + + K PKH + S  L  E+ +L+ ++ K  L IP V+F 
Sbjct  22   INTIEISGEGNDCIAYEINRDFIFKFPKHSRGSTNLFNEVNILKRIHNKLPLPIPEVVFT  81

Query  78   GIFSAGNEEFVYFASKRLNGKNLSKKEFITLDEKTLVKNAEIIAGFLYHLH---------  128
            G+ S    +  +    ++ G  L+      L +++  + A+ +A FL  LH         
Sbjct  82   GMPSE-TYQMSFAGMTKIKGVPLTPLLLNNLPKQSQNQAAKDLARFLSELHSINISGFKS  140

Query  129  ----------NE-----KQVL------PIKRK--DF---------------VLLHGDFSL  150
                      NE     K++L      P  +K  DF                L+H DFS 
Sbjct  141  NLVLDFREKINEDNKKIKKLLSRELKGPQMKKVDDFYRDILENEIYFKYYPCLIHNDFSS  200

Query  151  NHILFNDE-NVVCGVLDFGDSRIGKFKSDFIYLLDDEDDEEFGAEFGKLVLKKYE  204
            +HILF+ E N +CG++DFGD+ I    +DFI L+  EDDEE+G EF   +L  Y+
Sbjct  201  DHILFDTEKNTICGIIDFGDAAISDPDNDFISLM--EDDEEYGMEFVSKILNHYK  253


>Crystal Structure of F95Y Aminoglycoside-2''-Phosphotransferase Type IVa in Complex with Guanosine [Enterococcus casseliflavus]
Sequence ID: 4DTB_A Length: 309
>Crystal Structure of F95Y Aminoglycoside-2''-Phosphotransferase Type IVa in Complex with Guanosine [Enterococcus casseliflavus]
Sequence ID: 4DTB_B Length: 309 
Range 1: 22 to 253

Score:86.7 bits(213), Expect:2e-16, 
Method:Compositional matrix adjust., 
Identities:72/235(31%), Positives:113/235(48%), Gaps:51/235(21%)

Query  18   VNSLEFIGCGNHSEAFCVNHEVVIKLPKHRKASDCLKVEMQVLRGLNQKTSLDIPNVLFD  77
            +N++E  G GN   A+ +N + + K PKH + S  L  E+ +L+ ++ K  L IP V+F 
Sbjct  22   INTIEISGEGNDCIAYEINRDFIFKFPKHSRGSTNLFNEVNILKRIHNKLPLPIPEVVFT  81

Query  78   GIFSAGNEEFVYFASKRLNGKNLSKKEFITLDEKTLVKNAEIIAGFLYHLH---------  128
            G+ S    +  +    ++ G  L+      L +++  + A+ +A FL  LH         
Sbjct  82   GMPSE-TYQMSFAGYTKIKGVPLTPLLLNNLPKQSQNQAAKDLARFLSELHSINISGFKS  140

Query  129  ----------NE-----KQVL------PIKRK--DF---------------VLLHGDFSL  150
                      NE     K++L      P  +K  DF                L+H DFS 
Sbjct  141  NLVLDFREKINEDNKKIKKLLSRELKGPQMKKVDDFYRDILENEIYFKYYPCLIHNDFSS  200

Query  151  NHILFNDE-NVVCGVLDFGDSRIGKFKSDFIYLLDDEDDEEFGAEFGKLVLKKYE  204
            +HILF+ E N +CG++DFGD+ I    +DFI L+  EDDEE+G EF   +L  Y+
Sbjct  201  DHILFDTEKNTICGIIDFGDAAISDPDNDFISLM--EDDEEYGMEFVSKILNHYK  253


>Crystal Structure of Aminoglycoside-2''-Phosphotransferase Type IVa Kanamycin A Complex [Enterococcus casseliflavus]
Sequence ID: 3SG9_A Length: 303
>Crystal Structure of Aminoglycoside-2''-Phosphotransferase Type IVa Kanamycin A Complex [Enterococcus casseliflavus]
Sequence ID: 3SG9_B Length: 303 
Range 1: 22 to 253

Score:86.3 bits(212), Expect:3e-16, 
Method:Compositional matrix adjust., 
Identities:72/235(31%), Positives:113/235(48%), Gaps:51/235(21%)

Query  18   VNSLEFIGCGNHSEAFCVNHEVVIKLPKHRKASDCLKVEMQVLRGLNQKTSLDIPNVLFD  77
            +N++E  G GN   A+ +N + + K PKH + S  L  E+ +L+ ++ K  L IP V+F 
Sbjct  22   INTIEISGEGNDCIAYEINRDFIFKFPKHSRGSTNLFNEVNILKRIHNKLPLPIPEVVFT  81

Query  78   GIFSAGNEEFVYFASKRLNGKNLSKKEFITLDEKTLVKNAEIIAGFLYHLH---------  128
            G+ S    +  +    ++ G  L+      L +++  + A+ +A FL  LH         
Sbjct  82   GMPSE-TYQMSFAGFTKIKGVPLTPLLLNNLPKQSQNQAAKDLARFLSELHSINISGFKS  140

Query  129  ----------NE-----KQVL------PIKRK--DF---------------VLLHGDFSL  150
                      NE     K++L      P  +K  DF                L+H DFS 
Sbjct  141  NLVLDFREKINEDNKKIKKLLSRELKGPQMKKVDDFYRDILENEIYFKYYPCLIHNDFSS  200

Query  151  NHILFNDE-NVVCGVLDFGDSRIGKFKSDFIYLLDDEDDEEFGAEFGKLVLKKYE  204
            +HILF+ E N +CG++DFGD+ I    +DFI L+  EDDEE+G EF   +L  Y+
Sbjct  201  DHILFDTEKNTICGIIDFGDAAISDPDNDFISLM--EDDEEYGMEFVSKILNHYK  253


>Crystal Structure of Aminoglycoside-2''-Phosphotransferase Type IVa Tobramycin Complex [Enterococcus casseliflavus]
Sequence ID: 3SG8_A Length: 304
>Crystal Structure of Aminoglycoside-2''-Phosphotransferase Type IVa Tobramycin Complex [Enterococcus casseliflavus]
Sequence ID: 3SG8_B Length: 304 
Range 1: 22 to 253

Score:86.3 bits(212), Expect:3e-16, 
Method:Compositional matrix adjust., 
Identities:72/235(31%), Positives:113/235(48%), Gaps:51/235(21%)

Query  18   VNSLEFIGCGNHSEAFCVNHEVVIKLPKHRKASDCLKVEMQVLRGLNQKTSLDIPNVLFD  77
            +N++E  G GN   A+ +N + + K PKH + S  L  E+ +L+ ++ K  L IP V+F 
Sbjct  22   INTIEISGEGNDCIAYEINRDFIFKFPKHSRGSTNLFNEVNILKRIHNKLPLPIPEVVFT  81

Query  78   GIFSAGNEEFVYFASKRLNGKNLSKKEFITLDEKTLVKNAEIIAGFLYHLH---------  128
            G+ S    +  +    ++ G  L+      L +++  + A+ +A FL  LH         
Sbjct  82   GMPSE-TYQMSFAGFTKIKGVPLTPLLLNNLPKQSQNQAAKDLARFLSELHSINISGFKS  140

Query  129  ----------NE-----KQVL------PIKRK--DF---------------VLLHGDFSL  150
                      NE     K++L      P  +K  DF                L+H DFS 
Sbjct  141  NLVLDFREKINEDNKKIKKLLSRELKGPQMKKVDDFYRDILENEIYFKYYPCLIHNDFSS  200

Query  151  NHILFNDE-NVVCGVLDFGDSRIGKFKSDFIYLLDDEDDEEFGAEFGKLVLKKYE  204
            +HILF+ E N +CG++DFGD+ I    +DFI L+  EDDEE+G EF   +L  Y+
Sbjct  201  DHILFDTEKNTICGIIDFGDAAISDPDNDFISLM--EDDEEYGMEFVSKILNHYK  253


>MULTISPECIES: aminoglycoside O-phosphotransferase APH(2'')-IVa [Firmicutes]
Sequence ID: WP_021401024.1 Length: 301
>apo APH(2')-IVa form I [Enterococcus casseliflavus]
Sequence ID: 3N4T_A Length: 301
>app APH(2')-IVa form II [Enterococcus casseliflavus]
Sequence ID: 3N4U_A Length: 301
>Phosphotransferase enzyme family [uncultured bacterium]
Sequence ID: APO26774.1 Length: 301
>aminoglycoside O-phosphotransferase APH(2'')-IVa [Campylobacter coli]
Sequence ID: EGI5162793.1 Length: 301
>APH(2'')-Id [Enterococcus casseliflavus]
Sequence ID: AAC14693.1 Length: 301
>aminoglycoside O-phosphotransferase APH(2'')-IVa [Campylobacter coli]
Sequence ID: EGI5162872.1 Length: 301
>aminoglycoside O-phosphotransferase APH(2'')-IVa [Clostridioides difficile]
Sequence ID: EGT3735445.1 Length: 301 
Range 1: 22 to 253

Score:85.9 bits(211), Expect:4e-16, 
Method:Compositional matrix adjust., 
Identities:72/235(31%), Positives:113/235(48%), Gaps:51/235(21%)

Query  18   VNSLEFIGCGNHSEAFCVNHEVVIKLPKHRKASDCLKVEMQVLRGLNQKTSLDIPNVLFD  77
            +N++E  G GN   A+ +N + + K PKH + S  L  E+ +L+ ++ K  L IP V+F 
Sbjct  22   INTIEISGEGNDCIAYEINRDFIFKFPKHSRGSTNLFNEVNILKRIHNKLPLPIPEVVFT  81

Query  78   GIFSAGNEEFVYFASKRLNGKNLSKKEFITLDEKTLVKNAEIIAGFLYHLH---------  128
            G+ S    +  +    ++ G  L+      L +++  + A+ +A FL  LH         
Sbjct  82   GMPSE-TYQMSFAGFTKIKGVPLTPLLLNNLPKQSQNQAAKDLARFLSELHSINISGFKS  140

Query  129  ----------NE-----KQVL------PIKRK--DF---------------VLLHGDFSL  150
                      NE     K++L      P  +K  DF                L+H DFS 
Sbjct  141  NLVLDFREKINEDNKKIKKLLSRELKGPQMKKVDDFYRDILENEIYFKYYPCLIHNDFSS  200

Query  151  NHILFNDE-NVVCGVLDFGDSRIGKFKSDFIYLLDDEDDEEFGAEFGKLVLKKYE  204
            +HILF+ E N +CG++DFGD+ I    +DFI L+  EDDEE+G EF   +L  Y+
Sbjct  201  DHILFDTEKNTICGIIDFGDAAISDPDNDFISLM--EDDEEYGMEFVSKILNHYK  253


>apo APH(2')-IVa form III [Enterococcus casseliflavus]
Sequence ID: 3N4V_A Length: 301
>apo APH(2')-IVa form III [Enterococcus casseliflavus]
Sequence ID: 3N4V_B Length: 301 
Range 1: 22 to 253

Score:85.9 bits(211), Expect:4e-16, 
Method:Compositional matrix adjust., 
Identities:69/235(29%), Positives:109/235(46%), Gaps:51/235(21%)

Query  18   VNSLEFIGCGNHSEAFCVNHEVVIKLPKHRKASDCLKVEMQVLRGLNQKTSLDIPNVLFD  77
            +N++E  G GN   A+ +N + + K PKH + S  L  E+ +L+ ++ K  L IP V+F 
Sbjct  22   INTIEISGEGNDCIAYEINRDFIFKFPKHSRGSTNLFNEVNILKRIHNKLPLPIPEVVFT  81

Query  78   GIFSAGNEEFVYFASKRLNGKNLSKKEFITLDEKTLVKNAEIIAGFLYHLHN-------E  130
            G+ S    +  +    ++ G  L+      L +++  + A+ +A FL  LH+        
Sbjct  82   GMPSE-TYQMSFAGFTKIKGVPLTPLLLNNLPKQSQNQAAKDLARFLSELHSINISGFKS  140

Query  131  KQVLPIKRK-------------------------DF---------------VLLHGDFSL  150
              VL  + K                         DF                L+H DFS 
Sbjct  141  NLVLDFREKINEDNKKIKKLLSRELKGPQMKAVDDFYRDILENEIYFKYYPCLIHNDFSS  200

Query  151  NHILFNDE-NVVCGVLDFGDSRIGKFKSDFIYLLDDEDDEEFGAEFGKLVLKKYE  204
            +HILF+ E N +CG++DFGD+ I    +DFI L+  EDDEE+G EF   +L  Y+
Sbjct  201  DHILFDTEKNTICGIIDFGDAAISDPDNDFISLM--EDDEEYGMEFVSKILNHYK  253


>Crystal Structure of Aminoglycoside-2''-Phosphotransferase Type IVa in Complex with Adenosine [Enterococcus casseliflavus]
Sequence ID: 4DT8_A Length: 309
>Crystal Structure of Aminoglycoside-2''-Phosphotransferase Type IVa in Complex with Adenosine [Enterococcus casseliflavus]
Sequence ID: 4DT8_B Length: 309
>Crystal Structure of Aminoglycoside-2''-Phosphotransferase Type IVa in Complex with Guanosine [Enterococcus casseliflavus]
Sequence ID: 4DT9_A Length: 309
>Crystal Structure of Aminoglycoside-2''-Phosphotransferase Type IVa in Complex with Guanosine [Enterococcus casseliflavus]
Sequence ID: 4DT9_B Length: 309 
Range 1: 22 to 253

Score:85.9 bits(211), Expect:4e-16, 
Method:Compositional matrix adjust., 
Identities:72/235(31%), Positives:113/235(48%), Gaps:51/235(21%)

Query  18   VNSLEFIGCGNHSEAFCVNHEVVIKLPKHRKASDCLKVEMQVLRGLNQKTSLDIPNVLFD  77
            +N++E  G GN   A+ +N + + K PKH + S  L  E+ +L+ ++ K  L IP V+F 
Sbjct  22   INTIEISGEGNDCIAYEINRDFIFKFPKHSRGSTNLFNEVNILKRIHNKLPLPIPEVVFT  81

Query  78   GIFSAGNEEFVYFASKRLNGKNLSKKEFITLDEKTLVKNAEIIAGFLYHLH---------  128
            G+ S    +  +    ++ G  L+      L +++  + A+ +A FL  LH         
Sbjct  82   GMPSE-TYQMSFAGFTKIKGVPLTPLLLNNLPKQSQNQAAKDLARFLSELHSINISGFKS  140

Query  129  ----------NE-----KQVL------PIKRK--DF---------------VLLHGDFSL  150
                      NE     K++L      P  +K  DF                L+H DFS 
Sbjct  141  NLVLDFREKINEDNKKIKKLLSRELKGPQMKKVDDFYRDILENEIYFKYYPCLIHNDFSS  200

Query  151  NHILFNDE-NVVCGVLDFGDSRIGKFKSDFIYLLDDEDDEEFGAEFGKLVLKKYE  204
            +HILF+ E N +CG++DFGD+ I    +DFI L+  EDDEE+G EF   +L  Y+
Sbjct  201  DHILFDTEKNTICGIIDFGDAAISDPDNDFISLM--EDDEEYGMEFVSKILNHYK  253


>Crystal structure of APH(2')-IVa in complex with plazomicin [Enterococcus casseliflavus]
Sequence ID: 6CD7_A Length: 302
>Crystal structure of APH(2')-IVa in complex with plazomicin [Enterococcus casseliflavus]
Sequence ID: 6CD7_B Length: 302 
Range 1: 23 to 254

Score:85.9 bits(211), Expect:4e-16, 
Method:Compositional matrix adjust., 
Identities:72/235(31%), Positives:113/235(48%), Gaps:51/235(21%)

Query  18   VNSLEFIGCGNHSEAFCVNHEVVIKLPKHRKASDCLKVEMQVLRGLNQKTSLDIPNVLFD  77
            +N++E  G GN   A+ +N + + K PKH + S  L  E+ +L+ ++ K  L IP V+F 
Sbjct  23   INTIEISGEGNDCIAYEINRDFIFKFPKHSRGSTNLFNEVNILKRIHNKLPLPIPEVVFT  82

Query  78   GIFSAGNEEFVYFASKRLNGKNLSKKEFITLDEKTLVKNAEIIAGFLYHLH---------  128
            G+ S    +  +    ++ G  L+      L +++  + A+ +A FL  LH         
Sbjct  83   GMPSE-TYQMSFAGFTKIKGVPLTPLLLNNLPKQSQNQAAKDLARFLSELHSINISGFKS  141

Query  129  ----------NE-----KQVL------PIKRK--DF---------------VLLHGDFSL  150
                      NE     K++L      P  +K  DF                L+H DFS 
Sbjct  142  NLVLDFREKINEDNKKIKKLLSRELKGPQMKKVDDFYRDILENEIYFKYYPCLIHNDFSS  201

Query  151  NHILFNDE-NVVCGVLDFGDSRIGKFKSDFIYLLDDEDDEEFGAEFGKLVLKKYE  204
            +HILF+ E N +CG++DFGD+ I    +DFI L+  EDDEE+G EF   +L  Y+
Sbjct  202  DHILFDTEKNTICGIIDFGDAAISDPDNDFISLM--EDDEEYGMEFVSKILNHYK  254


>Crystal structure of aminoglycoside phosphotransferase APH(2'')-IVa ADP complex [Enterococcus casseliflavus]
Sequence ID: 4N57_A Length: 321
>Crystal structure of aminoglycoside phosphotransferase APH(2'')-IVa ADP complex [Enterococcus casseliflavus]
Sequence ID: 4N57_B Length: 321
>APH(2')-IVa in complex with GET (G418) at room temperature [Enterococcus casseliflavus]
Sequence ID: 5C4K_A Length: 321
>APH(2')-IVa in complex with GET (G418) at room temperature [Enterococcus casseliflavus]
Sequence ID: 5C4K_B Length: 321
>Conformational alternate of sisomicin in complex with APH(2')-IVa [Enterococcus casseliflavus]
Sequence ID: 5C4L_A Length: 321
>Conformational alternate of sisomicin in complex with APH(2')-IVa [Enterococcus casseliflavus]
Sequence ID: 5C4L_B Length: 321 
Range 1: 42 to 273

Score:85.1 bits(209), Expect:9e-16, 
Method:Compositional matrix adjust., 
Identities:71/235(30%), Positives:113/235(48%), Gaps:51/235(21%)

Query  18   VNSLEFIGCGNHSEAFCVNHEVVIKLPKHRKASDCLKVEMQVLRGLNQKTSLDIPNVLFD  77
            +N+++  G GN   A+ +N + + K PKH + S  L  E+ +L+ ++ K  L IP V+F 
Sbjct  42   INTIQISGKGNDCIAYEINRDFIFKFPKHSRGSTNLFNEVNILKRIHNKLPLPIPEVVFT  101

Query  78   GIFSAGNEEFVYFASKRLNGKNLSKKEFITLDEKTLVKNAEIIAGFLYHLH---------  128
            G+ S    +  +    ++ G  L+      L +++  + A+ +A FL  LH         
Sbjct  102  GMPSE-TYQMSFAGFTKIKGVPLTPLLLNNLPKQSQNQAAKDLARFLSELHSINISGFKS  160

Query  129  ----------NE-----KQVL------PIKRK--DF---------------VLLHGDFSL  150
                      NE     K++L      P  +K  DF                L+H DFS 
Sbjct  161  NLVLDFREKINEDNKKIKKLLSRELKGPQMKKVDDFYRDILENEIYFKYYPCLIHNDFSS  220

Query  151  NHILFNDE-NVVCGVLDFGDSRIGKFKSDFIYLLDDEDDEEFGAEFGKLVLKKYE  204
            +HILF+ E N +CG++DFGD+ I    +DFI L+  EDDEE+G EF   +L  Y+
Sbjct  221  DHILFDTEKNTICGIIDFGDAAISDPDNDFISLM--EDDEEYGMEFVSKILNHYK  273


>APH(2'')-If/Ih family aminoglycoside O-phosphotransferase [Campylobacter jejuni]
Sequence ID: WP_231328315.1 Length: 296
>APH(2'')-If/Ih family aminoglycoside O-phosphotransferase [Campylobacter jejuni]
Sequence ID: MCD4854890.1 Length: 296 
Range 1: 13 to 241

Score:77.4 bits(189), Expect:5e-13, 
Method:Compositional matrix adjust., 
Identities:70/234(30%), Positives:104/234(44%), Gaps:52/234(22%)

Query  17   QVNSLEFIGCGNHSEAFCVNHEVVIKLPKHRKASDCLKVEMQVLRGLNQK--TSLDIPNV  74
            +V S++ IG G  S A+ VN E + K           + E  +   LN+K  T++ IPN+
Sbjct  13   KVESIKVIGSGYDSVAYLVNGEYIFKTKFSANKKKGYEKEKAIYDFLNKKLNTNIKIPNI  72

Query  75   LFDGIFSAGNEEFVYFASKRLNGKNLSKKEFITLDEKTLVKNAEIIAGFLYHLH------  128
             +  I    +EE      K + G  L+ + +  L ++      + IA FL  +H      
Sbjct  73   EYSYI----SEELPILGYKEIKGTFLTPEIYFALSKEKQELLKQDIAMFLRQMHDLDYSE  128

Query  129  -------NEKQVLPIKR--------------KDFV------------------LLHGDFS  149
                   N++ VL   +              K +V                  L H DFS
Sbjct  129  ISSYTIDNKQNVLEEYQLLKETIYDSLTDIEKQYVEEFMQRLNSTTIFDGKKCLCHNDFS  188

Query  150  LNHILFNDENVVCGVLDFGDSRIGKFKSDFIYLLDDEDDEEFGAEFGKLVLKKY  203
             NH+L +DEN +CGV+DFGDS I     DFIYLL+D  +EE G  FG+ +L+ Y
Sbjct  189  CNHLLLDDENRLCGVIDFGDSGIIDEYCDFIYLLED-SEEEIGVSFGEDILRLY  241


>MULTISPECIES: APH(2'')-Ia/If/Ih family aminoglycoside O-phosphotransferase [Firmicutes]
Sequence ID: WP_231299036.1 Length: 296
>APH(2'')-If/Ih family aminoglycoside O-phosphotransferase [Clostridioides difficile]
Sequence ID: NAT18681.1 Length: 296
>APH(2'')-Ia/If/Ih family aminoglycoside O-phosphotransferase [Clostridioides difficile]
Sequence ID: HBF0531263.1 Length: 296
>APH(2'')-Ia/If/Ih family aminoglycoside O-phosphotransferase [Clostridioides difficile]
Sequence ID: HBF0684517.1 Length: 296
>APH(2'')-Ia/If/Ih family aminoglycoside O-phosphotransferase [Clostridioides difficile]
Sequence ID: HBG8976928.1 Length: 296
>APH(2'')-Ia/If/Ih family aminoglycoside O-phosphotransferase [Clostridioides difficile]
Sequence ID: HBH3619645.1 Length: 296 
Range 1: 13 to 241

Score:76.6 bits(187), Expect:9e-13, 
Method:Compositional matrix adjust., 
Identities:70/234(30%), Positives:107/234(45%), Gaps:52/234(22%)

Query  17   QVNSLEFIGCGNHSEAFCVNHEVVIKLPKHRKASDCLKVEMQVLRGLNQK--TSLDIPNV  74
            +V S++ IG G  S A+ VN E + K           + E  +   LNQ+  T++ IPNV
Sbjct  13   KVESIKVIGSGYDSVAYLVNGEYIFKTKFSANKKKGYEKEKAIYDFLNQRLNTNIKIPNV  72

Query  75   LFDGIFSAGNEEFVYFASKRLNGKNLSKKEFITLDEKTLVKNAEIIAGFLYHLH------  128
             +    S  +++      K + G  L+ + +  L ++      + IA FL  +H      
Sbjct  73   KY----SYFSDDISILGYKEIKGTFLTPEIYFALSKEKQELLKQDIAMFLRQMHDLDYSE  128

Query  129  -------NEKQVLP---------------IKRK---DFV--------------LLHGDFS  149
                   N++ VL                I+++   DF+              L H DFS
Sbjct  129  ISLYTIDNKQNVLEEYQLLKDTIYDSLTDIEKQYVEDFMQRLHSTTIFDGKKCLCHNDFS  188

Query  150  LNHILFNDENVVCGVLDFGDSRIGKFKSDFIYLLDDEDDEEFGAEFGKLVLKKY  203
             NH+L +DEN +CGV+DFGDS I     DFIYLL+D  +EE G  FG+ +L+ Y
Sbjct  189  CNHLLLDDENRLCGVIDFGDSGIIDEYCDFIYLLEDS-EEEIGVSFGEDILRLY  241


>APH(2'')-If/Ih family aminoglycoside O-phosphotransferase [Peptoclostridium sp. AF21-18]
Sequence ID: WP_118549249.1 Length: 484
>APH(2'')-If/Ih family aminoglycoside O-phosphotransferase [Peptoclostridium sp. AF21-18]
Sequence ID: RHQ97700.1 Length: 484 
Range 1: 201 to 429

Score:77.0 bits(188), Expect:1e-12, 
Method:Compositional matrix adjust., 
Identities:70/234(30%), Positives:104/234(44%), Gaps:52/234(22%)

Query  17   QVNSLEFIGCGNHSEAFCVNHEVVIKLPKHRKASDCLKVEMQVLRGLNQK--TSLDIPNV  74
            +V S++ IG G  S A+ VN E + K           + E  +   LN+K  T++ IPN+
Sbjct  201  KVESIKVIGSGYDSVAYLVNGEYIFKTKFSANKKKGYEKEKAIYDFLNKKLNTNIKIPNI  260

Query  75   LFDGIFSAGNEEFVYFASKRLNGKNLSKKEFITLDEKTLVKNAEIIAGFLYHLH------  128
             +  I    +EE      K + G  L+ + +  L ++      + IA FL  +H      
Sbjct  261  EYSYI----SEELSILGYKEIKGTFLTPEIYFALSKEKQELLKQDIAMFLRQMHDLDYSE  316

Query  129  -------NEKQVLPIKR--------------KDFV------------------LLHGDFS  149
                   N++ VL   +              K +V                  L H DFS
Sbjct  317  ISSYTIDNKQNVLEEYQLLKETIYDSLTDIEKQYVEEFMQRLNSTTIFDGKKCLCHNDFS  376

Query  150  LNHILFNDENVVCGVLDFGDSRIGKFKSDFIYLLDDEDDEEFGAEFGKLVLKKY  203
             NH+L +DEN +CGV+DFGDS I     DFIYLL+D  +EE G  FG+ +L+ Y
Sbjct  377  CNHLLLDDENRLCGVIDFGDSGIIDEYCDFIYLLED-SEEEIGVSFGEDILRLY  429


>APH(2'')-If/Ih family aminoglycoside O-phosphotransferase [Campylobacter jejuni]
Sequence ID: WP_185762393.1 Length: 484
>APH(2'')-If/Ih family aminoglycoside O-phosphotransferase [Campylobacter jejuni]
Sequence ID: MBC2810430.1 Length: 484
>APH(2'')-If/Ih family aminoglycoside O-phosphotransferase [Campylobacter jejuni]
Sequence ID: MBC2826064.1 Length: 484
>APH(2'')-If/Ih family aminoglycoside O-phosphotransferase [Campylobacter jejuni]
Sequence ID: MBC2881406.1 Length: 484 
Range 1: 201 to 429

Score:77.0 bits(188), Expect:1e-12, 
Method:Compositional matrix adjust., 
Identities:70/234(30%), Positives:104/234(44%), Gaps:52/234(22%)

Query  17   QVNSLEFIGCGNHSEAFCVNHEVVIKLPKHRKASDCLKVEMQVLRGLNQK--TSLDIPNV  74
            +V S++ IG G  S A+ VN E + K           + E  +   LN+K  T++ IPN+
Sbjct  201  KVESIKVIGSGYDSVAYLVNGEYIFKTKFSANKKKGYEKEKAIYDFLNKKLNTNIKIPNI  260

Query  75   LFDGIFSAGNEEFVYFASKRLNGKNLSKKEFITLDEKTLVKNAEIIAGFLYHLH------  128
             +  I    +EE      K + G  L+ + +  L ++      + IA FL  +H      
Sbjct  261  EYSYI----SEELSILGYKEIKGTFLTPEIYFALSKEKQELLKQDIAMFLRQMHDLDYSE  316

Query  129  -------NEKQVLPIKR--------------KDFV------------------LLHGDFS  149
                   N++ VL   +              K +V                  L H DFS
Sbjct  317  ISSYTIDNKQNVLEEYQLLKETIYDSLTDIEKQYVEEFMQRLNSTTIFDGKKCLCHNDFS  376

Query  150  LNHILFNDENVVCGVLDFGDSRIGKFKSDFIYLLDDEDDEEFGAEFGKLVLKKY  203
             NH+L +DEN +CGV+DFGDS I     DFIYLL+D  +EE G  FG+ +L+ Y
Sbjct  377  CNHLLLDDENRLCGVIDFGDSGIIDEYCDFIYLLED-SEEEIGVSFGEDILRLY  429


>GNAT family N-acetyltransferase [Campylobacter coli]
Sequence ID: EAM0355781.1 Length: 407
Range 1: 124 to 352

Score:76.3 bits(186), Expect:2e-12, 
Method:Compositional matrix adjust., 
Identities:71/234(30%), Positives:108/234(46%), Gaps:52/234(22%)

Query  17   QVNSLEFIGCGNHSEAFCVNHEVVIKLPKHRKASDCLKVEMQVLRGLNQK--TSLDIPNV  74
            +V S++ IG G  S A+ VN E + K           + E  +   LNQ+  T++ IPNV
Sbjct  124  KVESIKVIGSGYDSVAYLVNGEYIFKTKFSANKKKGYEKEKAIYDFLNQRLNTNIKIPNV  183

Query  75   LF----DGIFSAGNEEF--------VYFAS----------------KRLNGKNLSKKEFI  106
             +    D I   G +E         +YFA                 ++++  + S+    
Sbjct  184  KYSYFSDNISILGYKEIKGTFLTPEIYFALSKEKQELLKQDIAMFLRQMHDLDYSEISLY  243

Query  107  TLDEKT-------LVKNA----------EIIAGFLYHLHNEKQVLPIKRKDFVLLHGDFS  149
            T+D K        L+K+           + +  F+  LH+   +   K+    L H DFS
Sbjct  244  TIDNKQNVLEEYQLLKDTIYDSLTDIEKQYVEDFMQRLHS-TTIFDGKK---CLCHNDFS  299

Query  150  LNHILFNDENVVCGVLDFGDSRIGKFKSDFIYLLDDEDDEEFGAEFGKLVLKKY  203
             NH+L +DEN +CGV+DFGDS I     DFIYLL+D  +EE G  FG+ +L+ Y
Sbjct  300  CNHLLLDDENRLCGVIDFGDSGIIDEYCDFIYLLEDS-EEEIGVSFGEDILRLY  352


>MULTISPECIES: APH(2'')-Ia/If/Ih family aminoglycoside O-phosphotransferase [Eubacteriales]
Sequence ID: WP_118149097.1 Length: 484
>GNAT family N-acetyltransferase [Lachnospira eligens]
Sequence ID: RHD06082.1 Length: 484
>GNAT family N-acetyltransferase [Clostridium sp. AM29-11AC]
Sequence ID: RHT55183.1 Length: 484 
Range 1: 201 to 429

Score:76.3 bits(186), Expect:2e-12, 
Method:Compositional matrix adjust., 
Identities:70/234(30%), Positives:107/234(45%), Gaps:52/234(22%)

Query  17   QVNSLEFIGCGNHSEAFCVNHEVVIKLPKHRKASDCLKVEMQVLRGLNQK--TSLDIPNV  74
            +V S++ IG G  S A+ VN E + K           + E  +   LNQ+  T++ IPNV
Sbjct  201  KVESIKVIGSGYDSVAYLVNGEYIFKTKFSANKKKGYEKEKAIYDFLNQRLNTNIKIPNV  260

Query  75   LFDGIFSAGNEEFVYFASKRLNGKNLSKKEFITLDEKTLVKNAEIIAGFLYHLH------  128
             +    S  +++      K + G  L+ + +  L ++      + IA FL  +H      
Sbjct  261  KY----SYFSDDISILGYKEIKGTFLTPEIYFALSKEKQELLKQDIAMFLRQMHDLDYSE  316

Query  129  -------NEKQVLP---------------IKRK---DFV--------------LLHGDFS  149
                   N++ VL                I+++   DF+              L H DFS
Sbjct  317  ISLYTIDNKQNVLEEYQLLKDTTYDSLTDIEKQYVEDFMQRLHSTTIFDGKKCLCHNDFS  376

Query  150  LNHILFNDENVVCGVLDFGDSRIGKFKSDFIYLLDDEDDEEFGAEFGKLVLKKY  203
             NH+L +DEN +CGV+DFGDS I     DFIYLL+D  +EE G  FG+ +L+ Y
Sbjct  377  CNHLLLDDENRLCGVIDFGDSGIIDEYCDFIYLLEDS-EEEIGVSFGEDILRLY  429


>bifunctional aminoglycoside N-acetyltransferase AAC(6')-Ie2/aminoglycoside O-phosphotransferase APH(2'')-If2 [Campylobacter jejuni]
Sequence ID: WP_057097547.1 Length: 484
>bifunctional aminoglycoside N-acetyltransferase AAC(6')-Ie2/aminoglycoside O-phosphotransferase APH(2'')-If2 [Campylobacter coli]
Sequence ID: EAI2592148.1 Length: 484
>bifunctional aminoglycoside N-acetyltransferase and aminoglycoside phosphotransferase [Campylobacter jejuni]
Sequence ID: AGV79342.1 Length: 484
>bifunctional aminoglycoside N-acetyltransferase AAC(6')-Ie2/aminoglycoside O-phosphotransferase APH(2'')-If2 [Campylobacter coli]
Sequence ID: EAI2592238.1 Length: 484
>APH(2'')-If/Ih family aminoglycoside O-phosphotransferase [Campylobacter coli]
Sequence ID: EAM0355521.1 Length: 484
>APH(2'')-If/Ih family aminoglycoside O-phosphotransferase [Campylobacter coli]
Sequence ID: EAM0355776.1 Length: 484 
Range 1: 201 to 429

Score:76.3 bits(186), Expect:3e-12, 
Method:Compositional matrix adjust., 
Identities:71/234(30%), Positives:108/234(46%), Gaps:52/234(22%)

Query  17   QVNSLEFIGCGNHSEAFCVNHEVVIKLPKHRKASDCLKVEMQVLRGLNQK--TSLDIPNV  74
            +V S++ IG G  S A+ VN E + K           + E  +   LNQ+  T++ IPNV
Sbjct  201  KVESIKVIGSGYDSVAYLVNGEYIFKTKFSANKKKGYEKEKAIYDFLNQRLNTNIKIPNV  260

Query  75   LF----DGIFSAGNEEF--------VYFAS----------------KRLNGKNLSKKEFI  106
             +    D I   G +E         +YFA                 ++++  + S+    
Sbjct  261  KYSYFSDNISILGYKEIKGTFLTPEIYFALSKEKQELLKQDIAMFLRQMHDLDYSEISLY  320

Query  107  TLDEKT-------LVKNA----------EIIAGFLYHLHNEKQVLPIKRKDFVLLHGDFS  149
            T+D K        L+K+           + +  F+  LH+   +   K+    L H DFS
Sbjct  321  TIDNKQNVLEEYQLLKDTIYDSLTDIEKQYVEDFMQRLHS-TTIFDGKK---CLCHNDFS  376

Query  150  LNHILFNDENVVCGVLDFGDSRIGKFKSDFIYLLDDEDDEEFGAEFGKLVLKKY  203
             NH+L +DEN +CGV+DFGDS I     DFIYLL+D  +EE G  FG+ +L+ Y
Sbjct  377  CNHLLLDDENRLCGVIDFGDSGIIDEYCDFIYLLEDS-EEEIGVSFGEDILRLY  429


>APH(2'')-Ia/If/Ih family aminoglycoside O-phosphotransferase [Clostridioides difficile]
Sequence ID: HBG8770588.1 Length: 484
Range 1: 201 to 429

Score:76.3 bits(186), Expect:3e-12, 
Method:Compositional matrix adjust., 
Identities:70/234(30%), Positives:107/234(45%), Gaps:52/234(22%)

Query  17   QVNSLEFIGCGNHSEAFCVNHEVVIKLPKHRKASDCLKVEMQVLRGLNQK--TSLDIPNV  74
            +V S++ IG G  S A+ VN E + K           + E  +   LNQ+  T++ IPNV
Sbjct  201  KVESIKVIGSGYDSVAYLVNGEYIFKTKFSANKKKGYEKEKAIYDFLNQRLNTNIKIPNV  260

Query  75   LFDGIFSAGNEEFVYFASKRLNGKNLSKKEFITLDEKTLVKNAEIIAGFLYHLH------  128
             +    S  +++      K + G  L+ + +  L ++      + IA FL  +H      
Sbjct  261  KY----SYFSDDISILGYKEIKGTFLTPEIYFALSKEKQELLKQDIAMFLRQMHDLDYSE  316

Query  129  -------NEKQVLP---------------IKRK---DFV--------------LLHGDFS  149
                   N++ VL                I+++   DF+              L H DFS
Sbjct  317  ISLYTIDNKQNVLEEYQLLKDTIYDSLTDIEKQYVEDFMQRLHSTTIFDGKKCLCHNDFS  376

Query  150  LNHILFNDENVVCGVLDFGDSRIGKFKSDFIYLLDDEDDEEFGAEFGKLVLKKY  203
             NH+L +DEN +CGV+DFGDS I     DFIYLL+D  +EE G  FG+ +L+ Y
Sbjct  377  CNHLLLDDENRLCGVIDFGDSGIIDEYCDFIYLLEDS-EEEIGVSFGEDILRLY  429


>APH(2'')-Ia/If/Ih family aminoglycoside O-phosphotransferase [Clostridioides difficile]
Sequence ID: HBF0291392.1 Length: 475
Range 1: 201 to 429

Score:76.3 bits(186), Expect:3e-12, 
Method:Compositional matrix adjust., 
Identities:70/234(30%), Positives:107/234(45%), Gaps:52/234(22%)

Query  17   QVNSLEFIGCGNHSEAFCVNHEVVIKLPKHRKASDCLKVEMQVLRGLNQK--TSLDIPNV  74
            +V S++ IG G  S A+ VN E + K           + E  +   LNQ+  T++ IPNV
Sbjct  201  KVESIKVIGSGYDSVAYLVNGEYIFKTKFSANKKKGYEKEKAIYDFLNQRLNTNIKIPNV  260

Query  75   LFDGIFSAGNEEFVYFASKRLNGKNLSKKEFITLDEKTLVKNAEIIAGFLYHLH------  128
             +    S  +++      K + G  L+ + +  L ++      + IA FL  +H      
Sbjct  261  KY----SYFSDDISILGYKEIKGTFLTPEIYFALSKEKQELLKQDIAMFLRQMHDLDYSE  316

Query  129  -------NEKQVLP---------------IKRK---DFV--------------LLHGDFS  149
                   N++ VL                I+++   DF+              L H DFS
Sbjct  317  ISLYTIDNKQNVLEEYQLLKDTIYDSLTDIEKQYVEDFMQRLHSTTIFDGKKCLCHNDFS  376

Query  150  LNHILFNDENVVCGVLDFGDSRIGKFKSDFIYLLDDEDDEEFGAEFGKLVLKKY  203
             NH+L +DEN +CGV+DFGDS I     DFIYLL+D  +EE G  FG+ +L+ Y
Sbjct  377  CNHLLLDDENRLCGVIDFGDSGIIDEYCDFIYLLEDS-EEEIGVSFGEDILRLY  429


>APH(2'')-Ia/If/Ih family aminoglycoside O-phosphotransferase [Clostridioides difficile]
Sequence ID: HBG8778029.1 Length: 482
Range 1: 199 to 427

Score:76.3 bits(186), Expect:3e-12, 
Method:Compositional matrix adjust., 
Identities:70/234(30%), Positives:107/234(45%), Gaps:52/234(22%)

Query  17   QVNSLEFIGCGNHSEAFCVNHEVVIKLPKHRKASDCLKVEMQVLRGLNQK--TSLDIPNV  74
            +V S++ IG G  S A+ VN E + K           + E  +   LNQ+  T++ IPNV
Sbjct  199  KVESIKVIGSGYDSVAYLVNGEYIFKTKFSANKKKGYEKEKAIYDFLNQRLNTNIKIPNV  258

Query  75   LFDGIFSAGNEEFVYFASKRLNGKNLSKKEFITLDEKTLVKNAEIIAGFLYHLH------  128
             +    S  +++      K + G  L+ + +  L ++      + IA FL  +H      
Sbjct  259  KY----SYFSDDISILGYKEIKGTFLTPEIYFALSKEKQELLKQDIAMFLRQMHDLDYSE  314

Query  129  -------NEKQVLP---------------IKRK---DFV--------------LLHGDFS  149
                   N++ VL                I+++   DF+              L H DFS
Sbjct  315  ISLYTIDNKQNVLEEYQLLKDTIYDSLTDIEKQYVEDFMQRLHSTTIFDGKKCLCHNDFS  374

Query  150  LNHILFNDENVVCGVLDFGDSRIGKFKSDFIYLLDDEDDEEFGAEFGKLVLKKY  203
             NH+L +DEN +CGV+DFGDS I     DFIYLL+D  +EE G  FG+ +L+ Y
Sbjct  375  CNHLLLDDENRLCGVIDFGDSGIIDEYCDFIYLLEDS-EEEIGVSFGEDILRLY  427


>MULTISPECIES: APH(2'')-Ia/If/Ih family aminoglycoside O-phosphotransferase [Eubacteriales]
Sequence ID: WP_004452859.1 Length: 484
>phosphotransferase enzyme family [Clostridioides difficile NAP08]
Sequence ID: EFH07208.1 Length: 484
>bifunctional AAC/APH [Clostridioides difficile 824]
Sequence ID: EQF86781.1 Length: 484
>bifunctional AAC/APH [Clostridioides difficile F200]
Sequence ID: EQK53638.1 Length: 484
>APH(2'')-Ia/If/Ih family aminoglycoside O-phosphotransferase [Oscillospiraceae bacterium BX1]
Sequence ID: MBC8575801.1 Length: 484
>APH(2'')-Ia/If/Ih family aminoglycoside O-phosphotransferase [Oscillospiraceae bacterium NSJ-64]
Sequence ID: MBC8585866.1 Length: 484
>APH(2'')-If/Ih family aminoglycoside O-phosphotransferase [Coprobacillus sp. AF36-10BH]
Sequence ID: RGF54473.1 Length: 484
>APH(2'')-If/Ih family aminoglycoside O-phosphotransferase [Coprobacillus sp. AM17-34]
Sequence ID: RHO30105.1 Length: 484
>APH(2'')-If/Ih family aminoglycoside O-phosphotransferase [Coprobacillus sp. AF13-4LB]
Sequence ID: RHS09430.1 Length: 484
>APH(2'')-If/Ih family aminoglycoside O-phosphotransferase [Coprobacillus sp. AF13-25]
Sequence ID: RHS16738.1 Length: 484
>APH(2'')-If/Ih family aminoglycoside O-phosphotransferase [Coprobacillus sp. AF13-15]
Sequence ID: RHS19839.1 Length: 484
>Bifunctional AAC/APH (Includes: 6'-aminoglycoside N-acetyltransferase; 2''-aminoglycoside phosphotransferase) [Clostridioides difficile T5]
Sequence ID: CCK89142.1 Length: 484 
Range 1: 201 to 429

Score:76.3 bits(186), Expect:3e-12, 
Method:Compositional matrix adjust., 
Identities:70/234(30%), Positives:107/234(45%), Gaps:52/234(22%)

Query  17   QVNSLEFIGCGNHSEAFCVNHEVVIKLPKHRKASDCLKVEMQVLRGLNQK--TSLDIPNV  74
            +V S++ IG G  S A+ VN E + K           + E  +   LNQ+  T++ IPNV
Sbjct  201  KVESIKVIGSGYDSVAYLVNGEYIFKTKFSANKKKGYEKEKAIYDFLNQRLNTNIKIPNV  260

Query  75   LFDGIFSAGNEEFVYFASKRLNGKNLSKKEFITLDEKTLVKNAEIIAGFLYHLH------  128
             +    S  +++      K + G  L+ + +  L ++      + IA FL  +H      
Sbjct  261  KY----SYFSDDISILGYKEIKGTFLTPEIYFALSKEKQELLKQDIAMFLRQMHDLDYSE  316

Query  129  -------NEKQVLP---------------IKRK---DFV--------------LLHGDFS  149
                   N++ VL                I+++   DF+              L H DFS
Sbjct  317  ISLYTIDNKQNVLEEYQLLKDTIYDSLTDIEKQYVEDFMQRLHSTTIFDGKKCLCHNDFS  376

Query  150  LNHILFNDENVVCGVLDFGDSRIGKFKSDFIYLLDDEDDEEFGAEFGKLVLKKY  203
             NH+L +DEN +CGV+DFGDS I     DFIYLL+D  +EE G  FG+ +L+ Y
Sbjct  377  CNHLLLDDENRLCGVIDFGDSGIIDEYCDFIYLLEDS-EEEIGVSFGEDILRLY  429


>APH(2'')-Ia/If/Ih family aminoglycoside O-phosphotransferase [Clostridioides difficile]
Sequence ID: WP_161419953.1 Length: 484
>aminoglycoside phosphotransferase APH(3') [Clostridioides difficile]
Sequence ID: NAS60525.1 Length: 484
>aminoglycoside phosphotransferase APH(3') [Clostridioides difficile]
Sequence ID: NAS84047.1 Length: 484
>aminoglycoside phosphotransferase APH(3') [Clostridioides difficile]
Sequence ID: NAT67280.1 Length: 484
>aminoglycoside phosphotransferase APH(3') [Clostridioides difficile]
Sequence ID: NAT83479.1 Length: 484
>aminoglycoside phosphotransferase APH(3') [Clostridioides difficile]
Sequence ID: NAT86556.1 Length: 484 
Range 1: 201 to 429

Score:76.3 bits(186), Expect:3e-12, 
Method:Compositional matrix adjust., 
Identities:70/234(30%), Positives:107/234(45%), Gaps:52/234(22%)

Query  17   QVNSLEFIGCGNHSEAFCVNHEVVIKLPKHRKASDCLKVEMQVLRGLNQK--TSLDIPNV  74
            +V S++ IG G  S A+ VN E + K           + E  +   LNQ+  T++ IPNV
Sbjct  201  KVESIKVIGSGYDSVAYLVNGEYIFKTKFSANKKKGYEKEKAIYDFLNQRLNTNIKIPNV  260

Query  75   LFDGIFSAGNEEFVYFASKRLNGKNLSKKEFITLDEKTLVKNAEIIAGFLYHLH------  128
             +    S  +++      K + G  L+ + +  L ++      + IA FL  +H      
Sbjct  261  KY----SYFSDDISILGYKEIKGTFLTPEIYFALSKEKQELLKQDIAMFLRQMHDLDYSE  316

Query  129  -------NEKQVLP---------------IKRK---DFV--------------LLHGDFS  149
                   N++ VL                I+++   DF+              L H DFS
Sbjct  317  ISLYTIDNKQNVLEEYQLLKDTIYDSLTDIEKQYVEDFMQRLHSTTIFDGKKCLCHNDFS  376

Query  150  LNHILFNDENVVCGVLDFGDSRIGKFKSDFIYLLDDEDDEEFGAEFGKLVLKKY  203
             NH+L +DEN +CGV+DFGDS I     DFIYLL+D  +EE G  FG+ +L+ Y
Sbjct  377  CNHLLLDDENRLCGVIDFGDSGIIDEYCDFIYLLEDS-EEEIGVSFGEDILRLY  429


>Crystal structure of aminoglycoside phosphotransferase APH(2')-ID/APH(2')-IVA [Enterococcus casseliflavus]
Sequence ID: 4DBX_A Length: 322
>Crystal structure of aminoglycoside phosphotransferase APH(2')-Id/APH(2')-IVa in complex with HEPES [Enterococcus casseliflavus]
Sequence ID: 4DE4_A Length: 322
>Crystal structure of aminoglycoside phosphotransferase APH(2')-Id/APH(2')-IVa in complex with HEPES [Enterococcus casseliflavus]
Sequence ID: 4DE4_B Length: 322
>Crystal structure of aminoglycoside phosphotransferase aph(2')-id/aph(2')-iva in complex with kanamycin [Enterococcus casseliflavus]
Sequence ID: 4DFB_A Length: 322
>Crystal structure of aminoglycoside phosphotransferase aph(2')-id/aph(2')-iva in complex with kanamycin [Enterococcus casseliflavus]
Sequence ID: 4DFB_B Length: 322
>Inhibition of an antibiotic resistance enzyme: crystal structure of aminoglycoside phosphotransferase APH(2')-ID/APH(2')-IVA in complex with kanamycin inhibited with quercetin [Enterococcus casseliflavus]
Sequence ID: 4DFU_A Length: 322
>Inhibition of an antibiotic resistance enzyme: crystal structure of aminoglycoside phosphotransferase APH(2')-ID/APH(2')-IVA in complex with kanamycin inhibited with quercetin [Enterococcus casseliflavus]
Sequence ID: 4DFU_B Length: 322 
Range 1: 43 to 274

Score:71.2 bits(173), Expect:1e-10, 
Method:Compositional matrix adjust., 
Identities:74/236(31%), Positives:112/236(47%), Gaps:53/236(22%)

Query  18   VNSLEFIGCGNHSEAFCVNHEVVIKLPKHRKASDCLKVEMQVLRGLNQKTSLDIPNVLFD  77
            +N++E  G GN   A+ +N + + K PKH + S  L  E+ +L+ ++ K  L IP V+F 
Sbjct  43   INTIEISGEGNDCIAYEINRDFIFKFPKHSRGSTNLFNEVNILKRIHNKLPLPIPEVVFT  102

Query  78   GIFSAGNE-EFVYFASKRLNGKNLSKKEFITLDEKTLVKNAEIIAGFLYHLH--------  128
            G  S   +  F  F   ++ G  L+      L +++  + A+ +A FL  LH        
Sbjct  103  GXPSETYQXSFAGFT--KIKGVPLTPLLLNNLPKQSQNQAAKDLARFLSELHSINISGFK  160

Query  129  -----------NE-----KQVL------PIKRK--DF---------------VLLHGDFS  149
                       NE     K++L      P  +K  DF                L+H DFS
Sbjct  161  SNLVLDFREKINEDNKKIKKLLSRELKGPQXKKVDDFYRDILENEIYFKYYPCLIHNDFS  220

Query  150  LNHILFNDE-NVVCGVLDFGDSRIGKFKSDFIYLLDDEDDEEFGAEFGKLVLKKYE  204
             +HILF+ E N +CG++DFGD+ I    +DFI L   EDDEE+G EF   +L  Y+
Sbjct  221  SDHILFDTEKNTICGIIDFGDAAISDPDNDFISLX--EDDEEYGXEFVSKILNHYK  274


>APH(2'')-If/Ih family aminoglycoside O-phosphotransferase [Campylobacter jejuni]
Sequence ID: EAI8141148.1 Length: 281
>APH(2'')-If/Ih family aminoglycoside O-phosphotransferase [Campylobacter jejuni]
Sequence ID: EAI8141157.1 Length: 281 
Range 1: 1 to 226

Score:74.7 bits(182), Expect:4e-12, 
Method:Compositional matrix adjust., 
Identities:71/233(30%), Positives:109/233(46%), Gaps:56/233(24%)

Query  20   SLEFIGCGNHSEAFCVNHEVVIKLPKHRKASDCLKVEMQVLRGLNQK--TSLDIPNVLFD  77
            S++ IG G  S+A+ VN+E V K+          + E  V   LN+K  TS++IPN+ + 
Sbjct  1    SIKLIGEGYDSKAYIVNNEYVFKIKFSANKKKGYEKEKAVYDFLNKKLHTSVNIPNIEYS  60

Query  78   GIFSAGNEEFVYFASKRLNGKNLSKKEF--ITLDEKTLVKNAEIIAGFLYHLH-------  128
             I    ++E      K + G  L+ + +  ++L+++ L+K    IA FL  +H       
Sbjct  61   YI----SDEISILGYKEIKGTFLTPEIYFSMSLEQQDLLKQD--IAMFLRQMHDLDFDEI  114

Query  129  ------NEKQVLPIKR--------------KDFV------------------LLHGDFSL  150
                  N++ VL   +              K ++                  L H DFS 
Sbjct  115  SSYTIDNKQNVLEEYQLLRETIYESLTDIEKQYIEEFMQRLYSTTIFDGKKCLCHNDFSC  174

Query  151  NHILFNDENVVCGVLDFGDSRIGKFKSDFIYLLDDEDDEEFGAEFGKLVLKKY  203
            NH+L +D N + GV+DFGDS I     DFIYLL+D  +EE G  FG+ +LK Y
Sbjct  175  NHLLLDDNNRLVGVIDFGDSGIIDEYCDFIYLLEDS-EEEIGVSFGEDILKLY  226


>APH, partial [uncultured bacterium]
Sequence ID: AMP48889.1 Length: 191
Range 1: 1 to 175

Score:219 bits(558), Expect:4e-69, 
Method:Compositional matrix adjust., 
Identities:110/175(63%), Positives:131/175(74%), Gaps:0/175(0%)

Query  31   EAFCVNHEVVIKLPKHRKASDCLKVEMQVLRGLNQKTSLDIPNVLFDGIFSAGNEEFVYF  90
            EAFC+N  +VIKLPKH+KAS CL+ E +VL+ +     L IPNV+    F +GN EFVYF
Sbjct  1    EAFCINENLVIKLPKHKKASVCLEQETKVLKQIQGIFDLQIPNVILKSKFKSGNVEFVYF  60

Query  91   ASKRLNGKNLSKKEFITLDEKTLVKNAEIIAGFLYHLHNEKQVLPIKRKDFVLLHGDFSL  150
             SK+L G+NLS  EF+ L + T  K   IIA FLY LHN+KQVL IKRKDFVLLHGDFSL
Sbjct  61   ISKKLEGRNLSHDEFVALPQSTKDKCTTIIAKFLYTLHNQKQVLGIKRKDFVLLHGDFSL  120

Query  151  NHILFNDENVVCGVLDFGDSRIGKFKSDFIYLLDDEDDEEFGAEFGKLVLKKYER  205
            NHILF+  N+ C +LDFGD+RIGK  SDFIYLLD+EDDEEFG  FG  VLK+Y +
Sbjct  121  NHILFDKNNLPCAILDFGDTRIGKSMSDFIYLLDEEDDEEFGKNFGLQVLKEYNK  175


>aminoglycoside phosphotransferase family protein [Enterococcus faecium]
Sequence ID: HAQ0331514.1 Length: 269
Range 1: 14 to 219

Score:73.9 bits(180), Expect:5e-12, 
Method:Compositional matrix adjust., 
Identities:65/210(31%), Positives:98/210(46%), Gaps:53/210(25%)

Query  44   PKHRKASDCLKVEMQVLRGLNQKTSLDIPNVLFDGIFSAGNEEFVYFAS-KRLNGKNLSK  102
            PKH +AS  L  E+ VL+ ++ + SL IP V+F G+ S   +  + FA   ++ G  L+ 
Sbjct  14   PKHSRASINLLNEVTVLKTIHNELSLPIPEVVFTGMPSEMCQ--MSFAGFTKIKGVPLTP  71

Query  103  KEFITLDEKTLVKNAEIIAGFLYHLHN-------EKQVLPIKRK----------------  139
                 L +++  + A+ +A FL  LH+          VL  + K                
Sbjct  72   LLLKNLPKQSQDQAAKDLARFLSELHSINISGFKSNLVLDFREKINEDNKKIKKLLSREL  131

Query  140  ---------DF---------------VLLHGDFSLNHILFNDE-NVVCGVLDFGDSRIGK  174
                     DF                L+H DFS +HILF+ E N +CG++DFGD+ I  
Sbjct  132  KGHQMKKVDDFYRDILDNEIYFKYYPCLIHNDFSSDHILFDTEKNTICGIIDFGDAAISD  191

Query  175  FKSDFIYLLDDEDDEEFGAEFGKLVLKKYE  204
              +DFI L+  EDDEE+G EF   +L  Y+
Sbjct  192  PDNDFISLM--EDDEEYGMEFVSKILNHYK  219


>aminoglycoside phosphotransferase family protein [Enterococcus faecium]
Sequence ID: HAQ0331438.1 Length: 248
Range 1: 1 to 205

Score:70.5 bits(171), Expect:9e-11, 
Method:Compositional matrix adjust., 
Identities:64/209(31%), Positives:97/209(46%), Gaps:53/209(25%)

Query  45   KHRKASDCLKVEMQVLRGLNQKTSLDIPNVLFDGIFSAGNEEFVYFAS-KRLNGKNLSKK  103
            KH +AS  L  E+ VL+ ++ + SL IP V+F G+ S   +  + FA   ++ G  L+  
Sbjct  1    KHSRASINLLNEVTVLKTIHNELSLPIPEVVFTGMPSEMCQ--MSFAGFTKIKGVPLTPL  58

Query  104  EFITLDEKTLVKNAEIIAGFLYHLHN-------EKQVLPIKRK-----------------  139
                L +++  + A+ +A FL  LH+          VL  + K                 
Sbjct  59   LLKNLPKQSQDQAAKDLARFLSELHSINISGFKSNLVLDFREKINEDNKKIKKLLSRELK  118

Query  140  --------DF---------------VLLHGDFSLNHILFNDE-NVVCGVLDFGDSRIGKF  175
                    DF                L+H DFS +HILF+ E N +CG++DFGD+ I   
Sbjct  119  GHQMKKVDDFYRDILDNEIYFKYYPCLIHNDFSSDHILFDTEKNTICGIIDFGDAAISDP  178

Query  176  KSDFIYLLDDEDDEEFGAEFGKLVLKKYE  204
             +DFI L+  EDDEE+G EF   +L  Y+
Sbjct  179  DNDFISLM--EDDEEYGMEFVSKILNHYK  205


>aminoglycoside phosphotransferase family protein [Acutalibacter sp. 1XD8-36]
Sequence ID: WP_166543096.1 Length: 104
>aminoglycoside phosphotransferase family protein [Acutalibacter sp. 1XD8-36]
Sequence ID: NBJ88878.1 Length: 104 
Range 1: 1 to 100

Score:148 bits(373), Expect:3e-42, 
Method:Compositional matrix adjust., 
Identities:70/100(70%), Positives:83/100(83%), Gaps:0/100(0%)

Query  107  TLDEKTLVKNAEIIAGFLYHLHNEKQVLPIKRKDFVLLHGDFSLNHILFNDENVVCGVLD  166
             LD++ L +NAE++A FLY LHN K V P+KRKD VLLHGDFSLNH+LFND+NVVCG+LD
Sbjct  1    MLDKRILFQNAELMAKFLYRLHNVKDVFPVKRKDLVLLHGDFSLNHVLFNDKNVVCGILD  60

Query  167  FGDSRIGKFKSDFIYLLDDEDDEEFGAEFGKLVLKKYERF  206
            F DSR+GK  SDF YLLDDEDDEEFGA+FGK VL  Y+ +
Sbjct  61   FADSRVGKPLSDFSYLLDDEDDEEFGADFGKTVLSIYKSY  100


>hypothetical protein [Acutalibacter sp. 1XD8-36]
Sequence ID: WP_166543095.1 Length: 94
>hypothetical protein [Acutalibacter sp. 1XD8-36]
Sequence ID: NBJ88877.1 Length: 94 
Range 1: 1 to 90

Score:147 bits(370), Expect:6e-42, 
Method:Compositional matrix adjust., 
Identities:68/90(76%), Positives:76/90(84%), Gaps:0/90(0%)

Query  1   MKYSLAQANDIISKSIQVNSLEFIGCGNHSEAFCVNHEVVIKLPKHRKASDCLKVEMQVL  60
           MKYSL QA DI+ KSIQV S+EFIG GNHSEA CVN+E+V+KLPKHRKASDCLK+EMQVL
Sbjct  1   MKYSLEQAKDILPKSIQVKSIEFIGYGNHSEALCVNNEMVMKLPKHRKASDCLKIEMQVL  60

Query  61  RGLNQKTSLDIPNVLFDGIFSAGNEEFVYF  90
           +G  Q   LDIPNVLF G F AG+EEFVYF
Sbjct  61  QGFGQSAPLDIPNVLFSGTFPAGDEEFVYF  90


>aminoglycoside phosphotransferase family protein [Campylobacter jejuni]
Sequence ID: EAI2863474.1 Length: 135
Range 1: 20 to 80

Score:67.0 bits(162), Expect:2e-10, 
Method:Compositional matrix adjust., 
Identities:34/62(55%), Positives:43/62(69%), Gaps:1/62(1%)

Query  142  VLLHGDFSLNHILFNDENVVCGVLDFGDSRIGKFKSDFIYLLDDEDDEEFGAEFGKLVLK  201
             L H DFS NH+L +DEN +CGV+DFGDS I     DFIYLL+D  +EE G  FG+ +L+
Sbjct  20   CLCHNDFSCNHLLLDDENRLCGVIDFGDSGIIDEYCDFIYLLEDS-EEEIGVSFGEDILR  78

Query  202  KY  203
             Y
Sbjct  79   LY  80


>aminoglycoside phosphotransferase family protein [Campylobacter jejuni]
Sequence ID: EAI3209439.1 Length: 137
Range 1: 22 to 82

Score:67.0 bits(162), Expect:2e-10, 
Method:Compositional matrix adjust., 
Identities:34/62(55%), Positives:43/62(69%), Gaps:1/62(1%)

Query  142  VLLHGDFSLNHILFNDENVVCGVLDFGDSRIGKFKSDFIYLLDDEDDEEFGAEFGKLVLK  201
             L H DFS NH+L +DEN +CGV+DFGDS I     DFIYLL+D  +EE G  FG+ +L+
Sbjct  22   CLCHNDFSCNHLLLDDENRLCGVIDFGDSGIIDEYCDFIYLLEDS-EEEIGVSFGEDILR  80

Query  202  KY  203
             Y
Sbjct  81   LY  82


>aminoglycoside phosphotransferase family protein, partial [[Eubacterium] rectale]
Sequence ID: RGZ73225.1 Length: 168
Range 1: 54 to 113

Score:67.4 bits(163), Expect:3e-10, 
Method:Compositional matrix adjust., 
Identities:34/61(56%), Positives:43/61(70%), Gaps:1/61(1%)

Query  143  LLHGDFSLNHILFNDENVVCGVLDFGDSRIGKFKSDFIYLLDDEDDEEFGAEFGKLVLKK  202
            L H DFS NH+L +DEN +CGV+DFGDS I     DFIYLL+D  +EE G  FG+ +L+ 
Sbjct  54   LCHNDFSCNHLLLDDENRLCGVIDFGDSGIIDEYCDFIYLLEDS-EEEIGVSFGEDILRL  112

Query  203  Y  203
            Y
Sbjct  113  Y  113


>aminoglycoside phosphotransferase family protein [Campylobacter jejuni]
Sequence ID: EAM0968480.1 Length: 156
Range 1: 42 to 101

Score:67.4 bits(163), Expect:3e-10, 
Method:Compositional matrix adjust., 
Identities:34/61(56%), Positives:43/61(70%), Gaps:1/61(1%)

Query  143  LLHGDFSLNHILFNDENVVCGVLDFGDSRIGKFKSDFIYLLDDEDDEEFGAEFGKLVLKK  202
            L H DFS NH+L +DEN +CGV+DFGDS I     DFIYLL+D  +EE G  FG+ +L+ 
Sbjct  42   LCHNDFSCNHLLLDDENRLCGVIDFGDSGIIDEYCDFIYLLEDS-EEEIGVSFGEDILRL  100

Query  203  Y  203
            Y
Sbjct  101  Y  101


>aminoglycoside phosphotransferase family protein [Campylobacter jejuni]
Sequence ID: EAM0968544.1 Length: 166
Range 1: 52 to 111

Score:67.4 bits(163), Expect:3e-10, 
Method:Compositional matrix adjust., 
Identities:34/61(56%), Positives:43/61(70%), Gaps:1/61(1%)

Query  143  LLHGDFSLNHILFNDENVVCGVLDFGDSRIGKFKSDFIYLLDDEDDEEFGAEFGKLVLKK  202
            L H DFS NH+L +DEN +CGV+DFGDS I     DFIYLL+D  +EE G  FG+ +L+ 
Sbjct  52   LCHNDFSCNHLLLDDENRLCGVIDFGDSGIIDEYCDFIYLLEDS-EEEIGVSFGEDILRL  110

Query  203  Y  203
            Y
Sbjct  111  Y  111


>aminoglycoside phosphotransferase family protein [Campylobacter coli]
Sequence ID: EAK3695697.1 Length: 177
Range 1: 63 to 122

Score:67.4 bits(163), Expect:4e-10, 
Method:Compositional matrix adjust., 
Identities:34/61(56%), Positives:43/61(70%), Gaps:1/61(1%)

Query  143  LLHGDFSLNHILFNDENVVCGVLDFGDSRIGKFKSDFIYLLDDEDDEEFGAEFGKLVLKK  202
            L H DFS NH+L +DEN +CGV+DFGDS I     DFIYLL+D  +EE G  FG+ +L+ 
Sbjct  63   LCHNDFSCNHLLLDDENRLCGVIDFGDSGIIDEYCDFIYLLEDS-EEEIGVSFGEDILRL  121

Query  203  Y  203
            Y
Sbjct  122  Y  122


>aminoglycoside phosphotransferase family protein [Campylobacter jejuni]
Sequence ID: EAL1848762.1 Length: 210
>phosphotransferase [Campylobacter coli]
Sequence ID: EDO8899457.1 Length: 210
>phosphotransferase [Campylobacter coli]
Sequence ID: EDO8919472.1 Length: 210 
Range 1: 96 to 155

Score:67.4 bits(163), Expect:6e-10, 
Method:Compositional matrix adjust., 
Identities:34/61(56%), Positives:43/61(70%), Gaps:1/61(1%)

Query  143  LLHGDFSLNHILFNDENVVCGVLDFGDSRIGKFKSDFIYLLDDEDDEEFGAEFGKLVLKK  202
            L H DFS NH+L +DEN +CGV+DFGDS I     DFIYLL+D  +EE G  FG+ +L+ 
Sbjct  96   LCHNDFSCNHLLLDDENRLCGVIDFGDSGIIDEYCDFIYLLEDS-EEEIGVSFGEDILRL  154

Query  203  Y  203
            Y
Sbjct  155  Y  155


>aminoglycoside phosphotransferase family protein [Campylobacter coli]
Sequence ID: EFB6881352.1 Length: 222
Range 1: 108 to 167

Score:67.8 bits(164), Expect:6e-10, 
Method:Compositional matrix adjust., 
Identities:34/61(56%), Positives:43/61(70%), Gaps:1/61(1%)

Query  143  LLHGDFSLNHILFNDENVVCGVLDFGDSRIGKFKSDFIYLLDDEDDEEFGAEFGKLVLKK  202
            L H DFS NH+L +DEN +CGV+DFGDS I     DFIYLL+D  +EE G  FG+ +L+ 
Sbjct  108  LCHNDFSCNHLLLDDENRLCGVIDFGDSGIIDEYCDFIYLLEDS-EEEIGVSFGEDILRL  166

Query  203  Y  203
            Y
Sbjct  167  Y  167


>APH(2'')-Ia/If/Ih family aminoglycoside O-phosphotransferase [Oscillospiraceae bacterium]
Sequence ID: MBQ8728549.1 Length: 233
Range 1: 119 to 178

Score:67.8 bits(164), Expect:7e-10, 
Method:Compositional matrix adjust., 
Identities:34/61(56%), Positives:43/61(70%), Gaps:1/61(1%)

Query  143  LLHGDFSLNHILFNDENVVCGVLDFGDSRIGKFKSDFIYLLDDEDDEEFGAEFGKLVLKK  202
            L H DFS NH+L +DEN +CGV+DFGDS I     DFIYLL+D  +EE G  FG+ +L+ 
Sbjct  119  LCHNDFSCNHLLLDDENRLCGVIDFGDSGIIDEYCDFIYLLED-SEEEIGVSFGEDILRL  177

Query  203  Y  203
            Y
Sbjct  178  Y  178


>aminoglycoside phosphotransferase family protein [Campylobacter coli]
Sequence ID: EAH8960329.1 Length: 216
Range 1: 102 to 161

Score:67.4 bits(163), Expect:7e-10, 
Method:Compositional matrix adjust., 
Identities:34/61(56%), Positives:43/61(70%), Gaps:1/61(1%)

Query  143  LLHGDFSLNHILFNDENVVCGVLDFGDSRIGKFKSDFIYLLDDEDDEEFGAEFGKLVLKK  202
            L H DFS NH+L +DEN +CGV+DFGDS I     DFIYLL+D  +EE G  FG+ +L+ 
Sbjct  102  LCHNDFSCNHLLLDDENRLCGVIDFGDSGIIDEYCDFIYLLEDS-EEEIGVSFGEDILRL  160

Query  203  Y  203
            Y
Sbjct  161  Y  161


>APH(2'')-Ia/If/Ih family aminoglycoside O-phosphotransferase [Campylobacter jejuni]
Sequence ID: EAK6767607.1 Length: 230
Range 1: 116 to 175

Score:67.8 bits(164), Expect:7e-10, 
Method:Compositional matrix adjust., 
Identities:34/61(56%), Positives:43/61(70%), Gaps:1/61(1%)

Query  143  LLHGDFSLNHILFNDENVVCGVLDFGDSRIGKFKSDFIYLLDDEDDEEFGAEFGKLVLKK  202
            L H DFS NH+L +DEN +CGV+DFGDS I     DFIYLL+D  +EE G  FG+ +L+ 
Sbjct  116  LCHNDFSCNHLLLDDENRLCGVIDFGDSGIIDEYCDFIYLLED-SEEEIGVSFGEDILRL  174

Query  203  Y  203
            Y
Sbjct  175  Y  175


>APH(2'')-If/Ih family aminoglycoside O-phosphotransferase [Campylobacter coli]
Sequence ID: EAL6310892.1 Length: 235
Range 1: 121 to 180

Score:67.8 bits(164), Expect:7e-10, 
Method:Compositional matrix adjust., 
Identities:34/61(56%), Positives:43/61(70%), Gaps:1/61(1%)

Query  143  LLHGDFSLNHILFNDENVVCGVLDFGDSRIGKFKSDFIYLLDDEDDEEFGAEFGKLVLKK  202
            L H DFS NH+L +DEN +CGV+DFGDS I     DFIYLL+D  +EE G  FG+ +L+ 
Sbjct  121  LCHNDFSCNHLLLDDENRLCGVIDFGDSGIIDEYCDFIYLLED-SEEEIGVSFGEDILRL  179

Query  203  Y  203
            Y
Sbjct  180  Y  180


>aminoglycoside phosphotransferase family protein [Campylobacter coli]
Sequence ID: EFB6879905.1 Length: 214
Range 1: 100 to 159

Score:67.4 bits(163), Expect:7e-10, 
Method:Compositional matrix adjust., 
Identities:34/61(56%), Positives:43/61(70%), Gaps:1/61(1%)

Query  143  LLHGDFSLNHILFNDENVVCGVLDFGDSRIGKFKSDFIYLLDDEDDEEFGAEFGKLVLKK  202
            L H DFS NH+L +DEN +CGV+DFGDS I     DFIYLL+D  +EE G  FG+ +L+ 
Sbjct  100  LCHNDFSCNHLLLDDENRLCGVIDFGDSGIIDEYCDFIYLLEDS-EEEIGVSFGEDILRL  158

Query  203  Y  203
            Y
Sbjct  159  Y  159


>APH(2'')-Ia/If/Ih family aminoglycoside O-phosphotransferase [Campylobacter coli]
Sequence ID: EAJ6467371.1 Length: 225
>APH(2'')-Ia/If/Ih family aminoglycoside O-phosphotransferase [Campylobacter coli]
Sequence ID: EAL2174503.1 Length: 225 
Range 1: 111 to 170

Score:67.4 bits(163), Expect:7e-10, 
Method:Compositional matrix adjust., 
Identities:34/61(56%), Positives:43/61(70%), Gaps:1/61(1%)

Query  143  LLHGDFSLNHILFNDENVVCGVLDFGDSRIGKFKSDFIYLLDDEDDEEFGAEFGKLVLKK  202
            L H DFS NH+L +DEN +CGV+DFGDS I     DFIYLL+D  +EE G  FG+ +L+ 
Sbjct  111  LCHNDFSCNHLLLDDENRLCGVIDFGDSGIIDEYCDFIYLLED-SEEEIGVSFGEDILRL  169

Query  203  Y  203
            Y
Sbjct  170  Y  170


>aminoglycoside phosphotransferase family protein [Campylobacter coli]
Sequence ID: EAH8961607.1 Length: 221
>aminoglycoside phosphotransferase family protein [Campylobacter jejuni]
Sequence ID: EAL1848950.1 Length: 221
>phosphotransferase [Campylobacter coli]
Sequence ID: EDO8900478.1 Length: 221
>phosphotransferase [Campylobacter coli]
Sequence ID: EDO8919651.1 Length: 221
>aminoglycoside phosphotransferase family protein [Campylobacter coli]
Sequence ID: EDP8360366.1 Length: 221 
Range 1: 107 to 166

Score:67.4 bits(163), Expect:7e-10, 
Method:Compositional matrix adjust., 
Identities:34/61(56%), Positives:43/61(70%), Gaps:1/61(1%)

Query  143  LLHGDFSLNHILFNDENVVCGVLDFGDSRIGKFKSDFIYLLDDEDDEEFGAEFGKLVLKK  202
            L H DFS NH+L +DEN +CGV+DFGDS I     DFIYLL+D  +EE G  FG+ +L+ 
Sbjct  107  LCHNDFSCNHLLLDDENRLCGVIDFGDSGIIDEYCDFIYLLED-SEEEIGVSFGEDILRL  165

Query  203  Y  203
            Y
Sbjct  166  Y  166


>APH(2'')-Ia/If/Ih family aminoglycoside O-phosphotransferase [Campylobacter coli]
Sequence ID: EFN2171157.1 Length: 227
>APH(2'')-Ia/If/Ih family aminoglycoside O-phosphotransferase [Campylobacter coli]
Sequence ID: EII0220977.1 Length: 227 
Range 1: 113 to 172

Score:67.4 bits(163), Expect:7e-10, 
Method:Compositional matrix adjust., 
Identities:34/61(56%), Positives:43/61(70%), Gaps:1/61(1%)

Query  143  LLHGDFSLNHILFNDENVVCGVLDFGDSRIGKFKSDFIYLLDDEDDEEFGAEFGKLVLKK  202
            L H DFS NH+L +DEN +CGV+DFGDS I     DFIYLL+D  +EE G  FG+ +L+ 
Sbjct  113  LCHNDFSCNHLLLDDENRLCGVIDFGDSGIIDEYCDFIYLLED-SEEEIGVSFGEDILRL  171

Query  203  Y  203
            Y
Sbjct  172  Y  172


>aminoglycoside phosphotransferase family protein [Campylobacter coli]
Sequence ID: EII0219103.1 Length: 217
Range 1: 103 to 162

Score:67.4 bits(163), Expect:8e-10, 
Method:Compositional matrix adjust., 
Identities:34/61(56%), Positives:43/61(70%), Gaps:1/61(1%)

Query  143  LLHGDFSLNHILFNDENVVCGVLDFGDSRIGKFKSDFIYLLDDEDDEEFGAEFGKLVLKK  202
            L H DFS NH+L +DEN +CGV+DFGDS I     DFIYLL+D  +EE G  FG+ +L+ 
Sbjct  103  LCHNDFSCNHLLLDDENRLCGVIDFGDSGIIDEYCDFIYLLEDS-EEEIGVSFGEDILRL  161

Query  203  Y  203
            Y
Sbjct  162  Y  162


>APH(2'')-Ia/If/Ih family aminoglycoside O-phosphotransferase [Campylobacter coli]
Sequence ID: EDO9809863.1 Length: 224
Range 1: 110 to 169

Score:67.4 bits(163), Expect:8e-10, 
Method:Compositional matrix adjust., 
Identities:34/61(56%), Positives:43/61(70%), Gaps:1/61(1%)

Query  143  LLHGDFSLNHILFNDENVVCGVLDFGDSRIGKFKSDFIYLLDDEDDEEFGAEFGKLVLKK  202
            L H DFS NH+L +DEN +CGV+DFGDS I     DFIYLL+D  +EE G  FG+ +L+ 
Sbjct  110  LCHNDFSCNHLLLDDENRLCGVIDFGDSGIIDEYCDFIYLLED-SEEEIGVSFGEDILRL  168

Query  203  Y  203
            Y
Sbjct  169  Y  169


		
