# Supplementary material for: A New Variant of the aadE-sat4-aphA-3 Gene Cluster Found in a Conjugative Plasmid from a MDR Campylobacter jejuni Isolate
Source: Antibiotics (Basel). 2022 Mar 30;11(4):466. doi: 10.3390/antibiotics11040466 (PMC9032879; doi:10.3390/antibiotics11040466)
Supplement: Supplementary file 1 [file antibiotics-11-00466-s001.zip › Table S7.txt]

Table S7. Result from a blatn homology search using the pCjH01 sequence from 5,939 to 7,810 as a query sequence.   

RID: Z7ZNSUK501R	
Job Title:Nucleotide Sequence 				
Program: BLASTN 
Query: None ID: lcl|Query_430693(dna) Length: 1872
Database: nt Nucleotide collection (nt)
	
Sequences producing significant alignments:
                                                                  Scientific      Common                     Max    Total Query   E    Per.   Acc.                        
Description                                                       Name            Name            Taxid      Score  Score cover Value  Ident  Len        Accession        
Campylobacter jejuni subsp. jejuni strain GB19 plasmid pGB19,...  Campylobacte... NA              32022      3458   3458  100%  0.0    100.00 48659      CP071593.1       
Campylobacter coli strain CFSAN032805 plasmid p1CFSAN032805,...   Campylobacte... NA              195        2521   3919  100%  0.0    99.71  55123      CP045793.1       
Campylobacter jejuni strain CFSAN032806 plasmid pCFSAN032806,...  Campylobacte... NA              197        2521   3919  100%  0.0    99.78  55123      CP045790.1       
Campylobacter coli strain CFSAN032805 plasmid pCFSAN032805_1,...  Campylobacte... NA              195        2521   3919  100%  0.0    99.71  55122      CP023546.1       
Campylobacter jejuni strain CFSAN032806 plasmid pCFSAN032806,...  Campylobacte... NA              197        2521   3919  100%  0.0    99.78  55132      CP023544.1       
Campylobacter coli strain BP3183 plasmid pCCDM183, complete...    Campylobacte... NA              195        2521   3919  100%  0.0    99.78  55122      CP017872.1       
Campylobacter coli CVM N29710 plasmid pN29710-1, complete...      Campylobacte... NA              1273173    2521   3919  100%  0.0    99.78  55127      CP004067.1       
Campylobacter coli strain JZ_1_79 plasmid pJZ_1_79, complete...   Campylobacte... NA              195        1744   2852  86%   0.0    97.28  62417      CP047213.1       
Campylobacter coli strain CC19CH076 chromosome, complete genome   Campylobacte... NA              195        2538   3170  81%   0.0    100.00 1781471    CP068586.1       
Campylobacter coli strain CC19CH075 chromosome, complete genome   Campylobacte... NA              195        2538   3170  81%   0.0    100.00 1781472    CP068581.1       
Campylobacter jejuni strain CC19PF065 chromosome, complete genome Campylobacte... NA              197        2532   3610  81%   0.0    99.93  1681082    CP068567.1       
Campylobacter jejuni strain C1922C72 chromosome, complete genome  Campylobacte... NA              197        2095   4146  80%   0.0    97.93  1618310    CP059964.1       
Campylobacter jejuni strain ZH003 chromosome, complete genome     Campylobacte... NA              197        2010   3706  80%   0.0    98.18  1652366    CP048764.1       
Campylobacter jejuni strain ZH006 chromosome, complete genome     Campylobacte... NA              197        2010   3706  80%   0.0    98.18  1652365    CP048763.1       
Streptococcus pyogenes strain NGAS322, complete genome            Streptococcu... NA              1314       2538   2803  73%   0.0    100.00 1950469    CP010449.1       
Campylobacter coli strain AR-0417 chromosome, complete genome     Campylobacte... NA              195        2532   2532  73%   0.0    99.93  1730910    CP044164.1       
Campylobacter coli strain DZB121 aminoglycoside resistance gen... Campylobacte... NA              195        2532   2532  73%   0.0    99.93  16016      KJ610808.1       
Campylobacter coli strain ZC113 ermB and aadE-sat4-aphA-3 gene... Campylobacte... NA              195        2532   2532  73%   0.0    99.93  17259      KC575115.1       
Campylobacter coli strain R19.1157 chromosome, complete genome    Campylobacte... NA              195        2532   2532  73%   0.0    99.93  1811840    CP076513.1       
Campylobacter coli strain 2015D-0223 chromosome, complete genome  Campylobacte... NA              195        2527   3332  73%   0.0    99.85  1768055    CP059364.1       
Mycoplasma bovirhinis DNA, complete genome, strain: HAZ141_2      Mycoplasmops... NA              29553      2505   2847  73%   0.0    99.56  948039     AP018135.1       
Campylobacter coli strain SX81 aadE-sat4-aphA-3 gene cluster,...  Campylobacte... NA              195        2505   2505  73%   0.0    99.56  15316      JQ655275.1       
Campylobacter coli strain SH-CCD11C145 aminoglycoside resistan... Campylobacte... NA              195        2126   2545  73%   0.0    100.00 9384       KJ610809.1       
Campylobacter jejuni strain AR-0413 plasmid pAR-0413-1, comple... Campylobacte... NA              197        941    2312  69%   0.0    100.00 72808      CP044170.1       
Campylobacter coli strain SH96 peptidylprolyl isomerase,...       Campylobacte... NA              195        2126   2293  66%   0.0    100.00 19632      MT107516.1       
Campylobacter coli strain SHP40 cfrC gene cluster, complete...    Campylobacte... NA              195        2121   2761  66%   0.0    99.91  21297      MF037584.1       
Campylobacter jejuni strain ZS006 plasmid pCJ3K-03, complete...   Campylobacte... NA              197        1731   2149  65%   0.0    97.90  3102       CP048759.1       
Campylobacter coli strain SHP35 cfrC gene cluster, complete...    Campylobacte... NA              195        1744   2352  64%   0.0    97.28  12756      MF037586.1       
Campylobacter coli strain SHP63 cfrC gene cluster and tRNA-Leu... Campylobacte... NA              195        1855   2022  59%   0.0    99.22  25469      MF037585.1       
Campylobacter coli strain JZ_2_24 hypothetical protein,...        Campylobacte... NA              195        1748   1915  59%   0.0    97.37  10823      MT107519.1       
Campylobacter jejuni strain AR-0415 plasmid pAR-0415, complete... Campylobacte... NA              197        929    1889  58%   0.0    99.61  49902      CP044168.1       
Campylobacter jejuni subsp. jejuni D42a plasmid pTet-D42a,...     Campylobacte... NA              1349826    929    1889  58%   0.0    99.61  46761      CP007752.1       
Campylobacter jejuni strain T1-21 plasmid pcjDM, complete...      Campylobacte... NA              197        929    1873  58%   0.0    99.61  82732      CP013117.1       
Campylobacter coli RM4661 plasmid pRM4661_48kbp, complete...      Campylobacte... NA              1183379    929    1891  58%   0.0    99.61  47962      CP007182.1       
Campylobacter coli strain CVM N61925F plasmid pN61925F, comple... Campylobacte... NA              195        929    1616  50%   0.0    99.61  48049      MK541989.1       
Campylobacter coli strain CVM N61740F plasmid pN61740F, comple... Campylobacte... NA              195        929    1616  50%   0.0    99.61  48049      MK541988.1       
Campylobacter coli strain CVM N46788F plasmid pN46788F, comple... Campylobacte... NA              195        929    1616  50%   0.0    99.61  50413      MK541987.1       
Campylobacter coli strain Tx40 plasmid unnamed, complete sequence Campylobacte... NA              195        922    1588  49%   0.0    99.41  48048      KX686749.1       
Campylobacter jejuni strain 11601MD plasmid p11601MD, complete... Campylobacte... NA              197        941    1667  48%   0.0    100.00 44095      KJ646012.1       
Campylobacter jejuni subsp. jejuni strain 14980A plasmid...       Campylobacte... NA              32022      941    1667  48%   0.0    100.00 50689      CP017030.1       
Campylobacter jejuni subsp. jejuni 00-2544 plasmid, complete...   Campylobacte... NA              1383068    941    1667  48%   0.0    100.00 46902      CP006710.1       
Campylobacter coli strain AR-0416 plasmid pAR-0416                Campylobacte... NA              195        941    1662  48%   0.0    100.00 192651     CP044166.1       
Campylobacter coli strain ZV1224 plasmid pCCDM224L, complete...   Campylobacte... NA              195        941    1597  46%   0.0    100.00 55234      CP017877.1       
Campylobacter jejuni strain BC chromosome, complete genome        Campylobacte... NA              197        691    1802  45%   0.0    100.00 1608510    CP032522.1       
Campylobacter coli strain R19.0895 chromosome, complete genome    Campylobacte... NA              195        691    1813  45%   0.0    100.00 1715528    CP076503.1       
Campylobacter jejuni subsp. jejuni strain 01-1512 plasmid pCj1... Campylobacte... NA              32022      1162   1409  44%   0.0    99.84  48872      CP010073.1       
Campylobacter coli strain FDAARGOS_1028 plasmid unnamed1,...      Campylobacte... NA              195        941    1745  44%   0.0    100.00 182425     CP066028.1       
Campylobacter coli plasmid pCC14983A-1, complete sequence         Campylobacte... NA              195        935    1862  44%   0.0    99.80  180543     CP017026.1       
Campylobacter jejuni strain R19.1007 plasmid pR19.1007_53.9k,...  Campylobacte... NA              197        874    1364  42%   0.0    100.00 53897      CP077637.1       
Helcococcus kunzii strain UCN99 erm(47)-containing element...     Helcococcus ... NA              40091      1384   1461  42%   0.0    100.00 81177      KU612222.1       
Campylobacter coli strain SH89 plasmid pSH89, complete sequence   Campylobacte... NA              195        941    1423  41%   0.0    100.00 57366      CP047217.1       
Campylobacter jejuni strain YH002 plasmid pCJP002, complete...    Campylobacte... NA              197        929    1400  41%   0.0    99.61  45904      CP020775.1       
Campylobacter coli strain HC2-48 plasmid pccdm1, complete...      Campylobacte... NA              195        929    1400  41%   0.0    99.61  44064      CP013035.1       
Campylobacter coli strain 2014D-0261 plasmid p2014D-0261-1        Campylobacte... NA              195        929    1400  41%   0.0    99.61  52384      CP059367.1       
Campylobacter coli strain 16SHKX65C chromosome, complete genome   Campylobacte... NA              195        691    1329  39%   0.0    100.00 1728473    CP038868.1       
Campylobacter coli strain HS11B 3-methyl-2-oxobutanoate...        Campylobacte... NA              195        691    1485  37%   0.0    100.00 12149      KX272768.1       
Campylobacter coli strain C203110 chromosome, complete genome     Campylobacte... NA              195        688    1487  37%   0.0    100.00 1708852    CP083377.1       
Campylobacter coli strain C203016 chromosome, complete genome     Campylobacte... NA              195        686    1485  37%   0.0    100.00 1702386    CP082947.1       
Campylobacter coli strain C203115 chromosome, complete genome     Campylobacte... NA              195        684    1483  37%   0.0    100.00 1708465    CP083379.1       
Campylobacter coli strain C203018 chromosome, complete genome     Campylobacte... NA              195        684    1483  37%   0.0    100.00 1709062    CP083395.1       
Campylobacter jejuni strain ZS006 plasmid pCJ41K-01, complete...  Campylobacte... NA              197        691    1023  30%   0.0    100.00 41120      CP048757.1       
Campylobacter jejuni subsp. jejuni strain NADC 20827 plasmid...   Campylobacte... NA              32022      941    941   27%   0.0    100.00 47087      CP045046.1       
Campylobacter jejuni strain RM1246-ERRC plasmid pRM1246_ERRC,...  Campylobacte... NA              197        941    941   27%   0.0    100.00 45197      CP022471.1       
Campylobacter jejuni subsp. jejuni M129 plasmid pTet-M129,...     Campylobacte... NA              1349827    941    941   27%   0.0    100.00 46448      CP007750.1       
Campylobacter jejuni strain MTVDSCj13 plasmid pMTVDSCj13-1,...    Campylobacte... NA              197        941    941   27%   0.0    100.00 44687      CP017418.1       
Campylobacter jejuni strain WP2202 plasmid pCJDM202, complete...  Campylobacte... NA              197        941    941   27%   0.0    100.00 119543     CP014743.1       
Campylobacter coli strain FB1 plasmid pFB1TET, complete sequence  Campylobacte... NA              195        941    941   27%   0.0    100.00 44826      CP011017.1       
Campylobacter coli strain FDAARGOS_1465 plasmid unnamed1          Campylobacte... NA              195        941    941   27%   0.0    100.00 191956     CP082878.1       
Campylobacter coli RM5611 plasmid pRM5611_48kb, complete sequence Campylobacte... NA              1183380    941    941   27%   0.0    100.00 48422      CP007180.1       
Campylobacter jejuni strain D4860 plasmid pD4860-1, complete...   Campylobacte... NA              197        941    941   27%   0.0    100.00 44736      CP059363.1       
Campylobacter jejuni strain R16.4752 plasmid pR16.4752_49k,...    Campylobacte... NA              197        941    941   27%   0.0    100.00 49491      CP076506.1       
Campylobacter jejuni strain R16.0174 plasmid pR16.0174_45k,...    Campylobacte... NA              197        941    941   27%   0.0    100.00 45798      CP076508.1       
Campylobacter jejuni subsp. jejuni strain BP18682 plasmid...      Campylobacte... NA              32022      941    941   27%   0.0    100.00 47467      CP050684.1       
Campylobacter jejuni strain 2017D-0132 plasmid p-2017D-0132-2,... Campylobacte... NA              197        941    941   27%   0.0    100.00 55919      CP047084.1       
Campylobacter jejuni strain A14a plasmid pTet                     Campylobacte... NA              197        941    941   27%   0.0    100.00 13715      CP058296.1       
Campylobacter jejuni strain D33a plasmid pTet, complete sequence  Campylobacte... NA              197        941    941   27%   0.0    100.00 45596      CP058294.1       
Campylobacter jejuni subsp. jejuni 81-176 plasmid pTet, partia... Campylobacte... NA              354242     941    941   27%   0.0    100.00 45025      CP000549.1       
Campylobacter coli plasmid pCC31, complete sequence               Campylobacte... NA              195        941    941   27%   0.0    100.00 44707      AY394560.1       
Campylobacter jejuni plasmid pTet, complete sequence              Campylobacte... NA              354242     941    941   27%   0.0    100.00 45205      AY394561.1       
Campylobacter jejuni strain 81-176 plasmid pTet, complete...      Campylobacte... NA              354242     941    941   27%   0.0    100.00 45210      AY714214.1       
Campylobacter jejuni strain FDAARGOS_265 plasmid unnamed1,...     Campylobacte... NA              197        929    929   27%   0.0    99.61  46746      CP022078.1       
Campylobacter jejuni strain FORC_046 plasmid pFORC46.1, comple... Campylobacte... NA              197        907    907   27%   0.0    99.02  51522      CP017230.1       
Campylobacter coli strain R18.1828 chromosome, complete genome    Campylobacte... NA              195        874    874   25%   0.0    100.00 1726629    CP076509.1       
Campylobacter coli strain JP10 aldehyde dehydrogenase (aldA),...  Campylobacte... NA              195        721    721   20%   0.0    100.00 19587      MT107515.1       
Campylobacter jejuni strain MTVDSCj07 plasmid pMTVDSCj07-1,...    Campylobacte... NA              197        647    647   18%   1e-180 100.00 44917      CP017416.1       
Campylobacter coli strain CFSAN054106 chromosome, complete genome Campylobacte... NA              195        551    551   18%   1e-151 95.63  1894971    CP028187.1       
Campylobacter coli strain aerotolerant OR12, complete genome      Campylobacte... NA              195        551    1102  18%   1e-151 95.63  2033919    CP019977.1       
Campylobacter coli strain OR12, complete genome                   Campylobacte... NA              195        551    1102  18%   1e-151 95.63  2033903    CP013733.1       
Campylobacter coli RM1875, complete genome                        Campylobacte... NA              1183378    551    551   18%   1e-151 95.63  1814252    CP007183.1       
Streptococcus parasuis SUT-7 DNA, complete genome                 Streptococcu... NA              1501662    549    892   15%   4e-151 100.00 2202836    AP024275.1       
Enterococcus faecium strain SJ245 plasmid pSJ245vanA, complete... Enterococcus... NA              1352       549    549   15%   4e-151 100.00 40559      CP076330.1       
Enterococcus faecium strain NMVRE-001 plasmid p3, complete...     Enterococcus... NA              1352       549    549   15%   4e-151 100.00 40605      CP089322.1       
Staphylococcus aureus strain UNC_SaCF07 plasmid unnamed,...       Staphylococc... NA              1280       549    549   15%   4e-151 100.00 28953      CP089166.1       
Staphylococcus aureus strain UNC_SaCF13 chromosome, complete...   Staphylococc... NA              1280       549    549   15%   4e-151 100.00 2780115    CP089161.1       
Enterococcus faecalis strain E533 chromosome, complete genome     Enterococcus... NA              1351       549    549   15%   4e-151 100.00 3109622    CP086726.1       
Staphylococcus aureus strain pt153 plasmid pER00770_1, complet... Staphylococc... NA              1280       549    549   15%   4e-151 100.00 27067      CP083745.1       
Staphylococcus pseudintermedius strain HSP225 chromosome,...      Staphylococc... NA              283734     549    549   15%   4e-151 100.00 2752898    CP083209.1       
Staphylococcus pseudintermedius strain HSP224 chromosome,...      Staphylococc... NA              283734     549    549   15%   4e-151 100.00 2711397    CP083210.1       
Staphylococcus pseudintermedius strain HSP155 chromosome,...      Staphylococc... NA              283734     549    549   15%   4e-151 100.00 2596628    CP083225.1       
Staphylococcus pseudintermedius strain HSP240 chromosome,...      Staphylococc... NA              283734     549    549   15%   4e-151 100.00 2870858    CP083203.1       

Alignments:

>Campylobacter jejuni subsp. jejuni strain GB19 plasmid pGB19, complete sequence
Sequence ID: CP071593.1 Length: 48659
Range 1: 31078 to 32949

Score:3458 bits(1872), Expect:0.0, 
Identities:1872/1872(100%),  Gaps:0/1872(0%), Strand: Plus/Plus

Query  1      TACCTAGATTTAGATGTCTAAAAAGCTTTAACTACAAGCTTTTTAGACATCTAATCTTTT  60
              ||||||||||||||||||||||||||||||||||||||||||||||||||||||||||||
Sbjct  31078  TACCTAGATTTAGATGTCTAAAAAGCTTTAACTACAAGCTTTTTAGACATCTAATCTTTT  31137

Query  61     CTGAAGTACATCCGCAACTGTCCATACTCTGATGTTTTATATCTTTTCTAAAAGTTCGCT  120
              ||||||||||||||||||||||||||||||||||||||||||||||||||||||||||||
Sbjct  31138  CTGAAGTACATCCGCAACTGTCCATACTCTGATGTTTTATATCTTTTCTAAAAGTTCGCT  31197

Query  121    AGATAGAGTTCTATATTAGAGATGTAAAGAGTTTTGGTGAAGAGGTTTGTGAGTATGGCT  180
              ||||||||||||||||||||||||||||||||||||||||||||||||||||||||||||
Sbjct  31198  AGATAGAGTTCTATATTAGAGATGTAAAGAGTTTTGGTGAAGAGGTTTGTGAGTATGGCT  31257

Query  181    TTTATAACCAGGGTGCAATGAGAAGCACTAACAGCAGCTAGCTTAAGAACGCATAGGATA  240
              ||||||||||||||||||||||||||||||||||||||||||||||||||||||||||||
Sbjct  31258  TTTATAACCAGGGTGCAATGAGAAGCACTAACAGCAGCTAGCTTAAGAACGCATAGGATA  31317

Query  241    TACTTTTTATGGAAGTCACAGAGGAGGAATAAAATTTGAACAGGATTAACAGAGTAAAGA  300
              ||||||||||||||||||||||||||||||||||||||||||||||||||||||||||||
Sbjct  31318  TACTTTTTATGGAAGTCACAGAGGAGGAATAAAATTTGAACAGGATTAACAGAGTAAAGA  31377

Query  301    TGCATAACACCATGAACATTTTCCTCGTTATCAGCTGCGAAAAAGATCAGCAGGTGATTG  360
              ||||||||||||||||||||||||||||||||||||||||||||||||||||||||||||
Sbjct  31378  TGCATAACACCATGAACATTTTCCTCGTTATCAGCTGCGAAAAAGATCAGCAGGTGATTG  31437

Query  361    TCTATTGTTTGCCACGAGACTGCACGAACCGGAGTTCCTGCTTCCACACCGGAAATAGTG  420
              ||||||||||||||||||||||||||||||||||||||||||||||||||||||||||||
Sbjct  31438  TCTATTGTTTGCCACGAGACTGCACGAACCGGAGTTCCTGCTTCCACACCGGAAATAGTG  31497

Query  421    TTGCCTTCCGGTGAAGGAATATAGTCACATACCGCTTCCAGCCTACCGGCTTCTGTATTG  480
              ||||||||||||||||||||||||||||||||||||||||||||||||||||||||||||
Sbjct  31498  TTGCCTTCCGGTGAAGGAATATAGTCACATACCGCTTCCAGCCTACCGGCTTCTGTATTG  31557

Query  481    GCATAATGAAACTCCAAATCATAGAGCCACCCTATACAAAACAGGGCAACAAGTGCGGAA  540
              ||||||||||||||||||||||||||||||||||||||||||||||||||||||||||||
Sbjct  31558  GCATAATGAAACTCCAAATCATAGAGCCACCCTATACAAAACAGGGCAACAAGTGCGGAA  31617

Query  541    AGAATTGCCGCTATTAAGCGAGTGCGTTTAACACGCTTTAAAAATCTAAGTGCACGCTGT  600
              ||||||||||||||||||||||||||||||||||||||||||||||||||||||||||||
Sbjct  31618  AGAATTGCCGCTATTAAGCGAGTGCGTTTAACACGCTTTAAAAATCTAAGTGCACGCTGT  31677

Query  601    GGCGCTTTTTCAATAGGAACCTGCCTGCGCATATCCTCTTCAAGCTGGCGGCAGGCCGCA  660
              ||||||||||||||||||||||||||||||||||||||||||||||||||||||||||||
Sbjct  31678  GGCGCTTTTTCAATAGGAACCTGCCTGCGCATATCCTCTTCAAGCTGGCGGCAGGCCGCA  31737

Query  661    CAATGCTCAATGTGTTCTCTGACCATAGCAGAGGTCTCTGTCTCGGTCAATTCTTCAAGA  720
              ||||||||||||||||||||||||||||||||||||||||||||||||||||||||||||
Sbjct  31738  CAATGCTCAATGTGTTCTCTGACCATAGCAGAGGTCTCTGTCTCGGTCAATTCTTCAAGA  31797

Query  721    TAGGATGGGAGTAAATCCCTGACTACGCAGCAGTCAAGATTGGTTTCACGCATTGTTATC  780
              ||||||||||||||||||||||||||||||||||||||||||||||||||||||||||||
Sbjct  31798  TAGGATGGGAGTAAATCCCTGACTACGCAGCAGTCAAGATTGGTTTCACGCATTGTTATC  31857

Query  781    ACCTCCGATAATCTTTACAAGTTTTTCCTTACCACGATAAAAGCGCACTCGAGCCCATAC  840
              ||||||||||||||||||||||||||||||||||||||||||||||||||||||||||||
Sbjct  31858  ACCTCCGATAATCTTTACAAGTTTTTCCTTACCACGATAAAAGCGCACTCGAGCCCATAC  31917

Query  841    TTCGCTGTGCCCAAGAATGTCACCGATGTCACGGAAAGAGAAATCACCGGCTAATCGCAG  900
              ||||||||||||||||||||||||||||||||||||||||||||||||||||||||||||
Sbjct  31918  TTCGCTGTGCCCAAGAATGTCACCGATGTCACGGAAAGAGAAATCACCGGCTAATCGCAG  31977

Query  901    ATGGATTACTTCACGAGTTTCGGCATCTAACTGTTGCATTGCTCGATATAGTGCAAAACG  960
              ||||||||||||||||||||||||||||||||||||||||||||||||||||||||||||
Sbjct  31978  ATGGATTACTTCACGAGTTTCGGCATCTAACTGTTGCATTGCTCGATATAGTGCAAAACG  32037

Query  961    CTCTTGCCGGTTCTCAAACTCTTTCGTGGGATTATCAGGAGCCGCAACATGAGTAAGTTC  1020
              ||||||||||||||||||||||||||||||||||||||||||||||||||||||||||||
Sbjct  32038  CTCTTGCCGGTTCTCAAACTCTTTCGTGGGATTATCAGGAGCCGCAACATGAGTAAGTTC  32097

Query  1021   GCTTTCTTCCACAAGAGTGGTGCGCTTACTTGCGATTTTTTCTTGTACTGCGGAAACAGT  1080
              ||||||||||||||||||||||||||||||||||||||||||||||||||||||||||||
Sbjct  32098  GCTTTCTTCCACAAGAGTGGTGCGCTTACTTGCGATTTTTTCTTGTACTGCGGAAACAGT  32157

Query  1081   ATCTTTGATTGAATGCGTAGTTGTATCTATAACATTTAATTCATAGATTCCCAAATTGGA  1140
              ||||||||||||||||||||||||||||||||||||||||||||||||||||||||||||
Sbjct  32158  ATCTTTGATTGAATGCGTAGTTGTATCTATAACATTTAATTCATAGATTCCCAAATTGGA  32217

Query  1141   AAATTGCTTCCACATTGTTTCAACTAATTCAATATTTGTTTCTCTGTCTAACTTTGAGCG  1200
              ||||||||||||||||||||||||||||||||||||||||||||||||||||||||||||
Sbjct  32218  AAATTGCTTCCACATTGTTTCAACTAATTCAATATTTGTTTCTCTGTCTAACTTTGAGCG  32277

Query  1201   TTCGATAGCTCGCTTCATAGTTTCTTCTTTACTTGCCCTTAAAACGATATACAAGGCGCG  1260
              ||||||||||||||||||||||||||||||||||||||||||||||||||||||||||||
Sbjct  32278  TTCGATAGCTCGCTTCATAGTTTCTTCTTTACTTGCCCTTAAAACGATATACAAGGCGCG  32337

Query  1261   GAAATTTTAAAGCTCGAAGTGCCGACGGTGTTTGGAAAGGCAGGAGAGGTTCTTAAAAAA  1320
              ||||||||||||||||||||||||||||||||||||||||||||||||||||||||||||
Sbjct  32338  GAAATTTTAAAGCTCGAAGTGCCGACGGTGTTTGGAAAGGCAGGAGAGGTTCTTAAAAAA  32397

Query  1321   GCGGTGGAGCAATACAGACCCGACGCGGTGGTGTGCGTAGGTCAAGCCGGAGGGCGTTAC  1380
              ||||||||||||||||||||||||||||||||||||||||||||||||||||||||||||
Sbjct  32398  GCGGTGGAGCAATACAGACCCGACGCGGTGGTGTGCGTAGGTCAAGCCGGAGGGCGTTAC  32457

Query  1381   TTTTCTATTATGGCGTTGTGCTCTTATGGCTTGAAGTGTGGCATATCCGAGCAGAAGATA  1440
              ||||||||||||||||||||||||||||||||||||||||||||||||||||||||||||
Sbjct  32458  TTTTCTATTATGGCGTTGTGCTCTTATGGCTTGAAGTGTGGCATATCCGAGCAGAAGATA  32517

Query  1441   CGGAGAGACGCCTATGCGTTCCTGGACCATTTAGAGAGCCTTACCGAGGACGAGGACAAC  1500
              ||||||||||||||||||||||||||||||||||||||||||||||||||||||||||||
Sbjct  32518  CGGAGAGACGCCTATGCGTTCCTGGACCATTTAGAGAGCCTTACCGAGGACGAGGACAAC  32577

Query  1501   CATTTCAGCCGGGCAGATGTGAAAGACGGTATAAAGAAGCCAAAGATGATTTATTTTTAT  1560
              ||||||||||||||||||||||||||||||||||||||||||||||||||||||||||||
Sbjct  32578  CATTTCAGCCGGGCAGATGTGAAAGACGGTATAAAGAAGCCAAAGATGATTTATTTTTAT  32637

Query  1561   GGTATTTTGAAATATTAGaaaaaaaTGAAATCAAGATATATCCCaaaaaaaTGACTTATA  1620
              ||||||||||||||||||||||||||||||||||||||||||||||||||||||||||||
Sbjct  32638  GGTATTTTGAAATATTAGAAAAAAATGAAATCAAGATATATCCCAAAAAAATGACTTATA  32697

Query  1621   ATCAAATGATGGAAGAGTGTAAGAAAAACGATATATACATTATAAAGCCATTATACTCTT  1680
              ||||||||||||||||||||||||||||||||||||||||||||||||||||||||||||
Sbjct  32698  ATCAAATGATGGAAGAGTGTAAGAAAAACGATATATACATTATAAAGCCATTATACTCTT  32757

Query  1681   TGGGATATACCTACAATAATAATAGGGAAGATTTTAAGAACTACAACTAAAATAAGTCAA  1740
              ||||||||||||||||||||||||||||||||||||||||||||||||||||||||||||
Sbjct  32758  TGGGATATACCTACAATAATAATAGGGAAGATTTTAAGAACTACAACTAAAATAAGTCAA  32817

Query  1741   AAGGAATAAGTTTGAAAAATACTATGTATTCATATTTGCTCAATGATAAAATCAAAAATC  1800
              ||||||||||||||||||||||||||||||||||||||||||||||||||||||||||||
Sbjct  32818  AAGGAATAAGTTTGAAAAATACTATGTATTCATATTTGCTCAATGATAAAATCAAAAATC  32877

Query  1801   ATTCTATGATTTTATGCACAGAAATCGAGTGCAAAAAATGCGGAGAAAAGATTTATGTTG  1860
              ||||||||||||||||||||||||||||||||||||||||||||||||||||||||||||
Sbjct  32878  ATTCTATGATTTTATGCACAGAAATCGAGTGCAAAAAATGCGGAGAAAAGATTTATGTTG  32937

Query  1861   AGTTTCAGCCGA  1872
              ||||||||||||
Sbjct  32938  AGTTTCAGCCGA  32949


>Campylobacter coli strain CFSAN032805 plasmid p1CFSAN032805, complete sequence
Sequence ID: CP045793.1 Length: 55123
Range 1: 20649 to 22026

Score:2521 bits(1365), Expect:0.0, 
Identities:1374/1378(99%),  Gaps:1/1378(0%), Strand: Plus/Minus

Query  1      TACCTAGATTTAGATGTCTAAAAAGCTTTAACTACAAGCTTTTTAGACATCTAATCTTTT  60
              ||||||||||||||||||||||||||||||||||||||||||||||||||||||||||||
Sbjct  22026  TACCTAGATTTAGATGTCTAAAAAGCTTTAACTACAAGCTTTTTAGACATCTAATCTTTT  21967

Query  61     CTGAAGTACATCCGCAACTGTCCATACTCTGATGTTTTATATCTTTTCTAAAAGTTCGCT  120
              ||||||||||||||||||||||||||||||||||||||||||||||||||||||||||||
Sbjct  21966  CTGAAGTACATCCGCAACTGTCCATACTCTGATGTTTTATATCTTTTCTAAAAGTTCGCT  21907

Query  121    AGATAGAGTTCTATATTAGAGATGTAAAGAGTTTTGGTGAAGAGGTTTGTGAGTATGGCT  180
              ||||||||||||||||||||||||||||||||||||||||||||||||||||||||||||
Sbjct  21906  AGATAGAGTTCTATATTAGAGATGTAAAGAGTTTTGGTGAAGAGGTTTGTGAGTATGGCT  21847

Query  181    TTTATAACCAGGGTGCAATGAGAAGCACTAACAGCAGCTAGCTTAAGAACGCATAGGATA  240
              ||||||||||||||||||||||||||||||||||||||||||||||||||||||||||||
Sbjct  21846  TTTATAACCAGGGTGCAATGAGAAGCACTAACAGCAGCTAGCTTAAGAACGCATAGGATA  21787

Query  241    TACTTTTTATGGAAGTCACAGAGGAGGAATAAAATTTGAACAGGATTAACAGAGTAAAGA  300
              ||||||||||||||||||||||||||||||||||||||||||||||||||||||||||||
Sbjct  21786  TACTTTTTATGGAAGTCACAGAGGAGGAATAAAATTTGAACAGGATTAACAGAGTAAAGA  21727

Query  301    TGCATAACACCATGAACATTTTCCTCGTTATCAGCTGCGAAAAAGATCAGCAGGTGATTG  360
              ||||||||||||||||||||||||||||||||||||||||||||||||||||||||||||
Sbjct  21726  TGCATAACACCATGAACATTTTCCTCGTTATCAGCTGCGAAAAAGATCAGCAGGTGATTG  21667

Query  361    TCTATTGTTTGCCACGAGACTGCACGAACCGGAGTTCCTGCTTCCACACCGGAAATAGTG  420
              ||||||||||||||||||||||||||||||||||||||||||||||||||||||||||||
Sbjct  21666  TCTATTGTTTGCCACGAGACTGCACGAACCGGAGTTCCTGCTTCCACACCGGAAATAGTG  21607

Query  421    TTGCCTTCCGGTGAAGGAATATAGTCACATACCGCTTCCAGCCTACCGGCTTCTGTATTG  480
              ||||||||||||||||||||||||||||||||||||||||||||||||||||||||||||
Sbjct  21606  TTGCCTTCCGGTGAAGGAATATAGTCACATACCGCTTCCAGCCTACCGGCTTCTGTATTG  21547

Query  481    GCATAATGAAACTCCAAATCATAGAGCCACCCTATACAAAACAGGGCAACAAGTGCGGAA  540
              ||||||||||||||||||||||||||||||||||||||||||||||||||||||||||||
Sbjct  21546  GCATAATGAAACTCCAAATCATAGAGCCACCCTATACAAAACAGGGCAACAAGTGCGGAA  21487

Query  541    AGAATTGCCGCTATTAAGCGAGTGCGTTTAACACGCTTTAAAAATCTAAGTGCACGCTGT  600
              ||||||||||||||||||||||||||||||||||||||||||||||||||||||||||||
Sbjct  21486  AGAATTGCCGCTATTAAGCGAGTGCGTTTAACACGCTTTAAAAATCTAAGTGCACGCTGT  21427

Query  601    GGCGCTTTTTCAATAGGAACCTGCCTGCGCATATCCTCTTCAAGCTGGCGGCAGGCCGCA  660
              ||||||||||||||||||||||||||||||||||||||||||||||||||||||||||||
Sbjct  21426  GGCGCTTTTTCAATAGGAACCTGCCTGCGCATATCCTCTTCAAGCTGGCGGCAGGCCGCA  21367

Query  661    CAATGCTCAATGTGTTCTCTGACCATAGCAGAGGTCTCTGTCTCGGTCAATTCTTCAAGA  720
              ||||||||||||||||||||||||||||||||||||||||||||||||||||||||||||
Sbjct  21366  CAATGCTCAATGTGTTCTCTGACCATAGCAGAGGTCTCTGTCTCGGTCAATTCTTCAAGA  21307

Query  721    TAGGATGGGAGTAAATCCCTGACTACGCAGCAGTCAAGATTGGTTTCACGCATTGTTATC  780
              ||||||||||||||||||||||||||||||||||||||||||||||||||||||||||||
Sbjct  21306  TAGGATGGGAGTAAATCCCTGACTACGCAGCAGTCAAGATTGGTTTCACGCATTGTTATC  21247

Query  781    ACCTCCGATAATCTTTACAAGTTTTTCCTTACCACGATAAAAGCGCACTCGAGCCCATAC  840
              ||||||||||||||||||||||||||||||||||||||||||||||||||||||||||||
Sbjct  21246  ACCTCCGATAATCTTTACAAGTTTTTCCTTACCACGATAAAAGCGCACTCGAGCCCATAC  21187

Query  841    TTCGCTGTGCCCAAGAATGTCACCGATGTCACGGAAAGAGAAATCACCGGCTAATCGCAG  900
              ||||||||||||||||||||||||||||||||||||||||||||||||||||||||||||
Sbjct  21186  TTCGCTGTGCCCAAGAATGTCACCGATGTCACGGAAAGAGAAATCACCGGCTAATCGCAG  21127

Query  901    ATGGATTACTTCACGAGTTTCGGCATCTAACTGTTGCATTGCTCGATATAGTGCAAAACG  960
              ||||||||||||||||||||||||||||||||||||||||||||||||||||||||||||
Sbjct  21126  ATGGATTACTTCACGAGTTTCGGCATCTAACTGTTGCATTGCTCGATATAGTGCAAAACG  21067

Query  961    CTCTTGCCGGTTCTCAAACTCTTTCGTGGGATTATCAGGAGCCGCAACATGAGTAAGTTC  1020
              ||||||||||||||||||||||||||||||||||||||||||||||||||||||||||||
Sbjct  21066  CTCTTGCCGGTTCTCAAACTCTTTCGTGGGATTATCAGGAGCCGCAACATGAGTAAGTTC  21007

Query  1021   GCTTTCTTCCACAAGAGTGGTGCGCTTACTTGCGATTTTTTCTTGTACTGCGGAAACAGT  1080
              ||||||||||||||||||||||||||||||||||||||||||||||||||||||||||||
Sbjct  21006  GCTTTCTTCCACAAGAGTGGTGCGCTTACTTGCGATTTTTTCTTGTACTGCGGAAACAGT  20947

Query  1081   ATCTTTGATTGAATGCGTAGTTGTATCTATAACATTTAATTCATAGATTCCCAAATTGGA  1140
              ||||||||||||||||||||||||||||||||||||||||||||||||||||||||||||
Sbjct  20946  ATCTTTGATTGAATGCGTAGTTGTATCTATAACATTTAATTCATAGATTCCCAAATTGGA  20887

Query  1141   AAATTGCTTCCACATTGTTTCAACTAATTCAATATTTGTTTCTCTGTCTAACTTTGAGCG  1200
              |||||||||||||||| |||||||||||||||||||||||||||||||||||||||||||
Sbjct  20886  AAATTGCTTCCACATTATTTCAACTAATTCAATATTTGTTTCTCTGTCTAACTTTGAGCG  20827

Query  1201   TTCGATAGCTCGCTTCATAGTTTCTTCTTTACTTGCCCTTAAAACGATATACAAGGCGCG  1260
              ||||||||||||||||||||||||||||||||||||||||||||||||||||||||||||
Sbjct  20826  TTCGATAGCTCGCTTCATAGTTTCTTCTTTACTTGCCCTTAAAACGATATACAAGGCGCG  20767

Query  1261   GAAATTTTAAAGCTCGAAGTGCCGACGGTGTTTGGAAAGGCAGGAGAGGTTCTTAAAAAA  1320
              ||||||||||||||||||||||||||||||||||||||||||||||||||||||||||||
Sbjct  20766  GAAATTTTAAAGCTCGAAGTGCCGACGGTGTTTGGAAAGGCAGGAGAGGTTCTTAAAAAA  20707

Query  1321   GCGGTGGAGCAATACAGACCCGACGCGGTGGTGTGCGTAGGTCAAGCCG-GAGGGCGT  1377
              |||||||||||||||||||||||||||||||||||||||||||||| || ||||| ||
Sbjct  20706  GCGGTGGAGCAATACAGACCCGACGCGGTGGTGTGCGTAGGTCAAGGCGAGAGGGAGT  20649


Range 2: 19091 to 19599

Score:941 bits(509), Expect:0.0, 
Identities:509/509(100%),  Gaps:0/509(0%), Strand: Plus/Minus

Query  1364   AAGCCGGAGGGCGTTACTTTTCTATTATGGCGTTGTGCTCTTATGGCTTGAAGTGTGGCA  1423
              ||||||||||||||||||||||||||||||||||||||||||||||||||||||||||||
Sbjct  19599  AAGCCGGAGGGCGTTACTTTTCTATTATGGCGTTGTGCTCTTATGGCTTGAAGTGTGGCA  19540

Query  1424   TATCCGAGCAGAAGATACGGAGAGACGCCTATGCGTTCCTGGACCATTTAGAGAGCCTTA  1483
              ||||||||||||||||||||||||||||||||||||||||||||||||||||||||||||
Sbjct  19539  TATCCGAGCAGAAGATACGGAGAGACGCCTATGCGTTCCTGGACCATTTAGAGAGCCTTA  19480

Query  1484   CCGAGGACGAGGACAACCATTTCAGCCGGGCAGATGTGAAAGACGGTATAAAGAAGCCAA  1543
              ||||||||||||||||||||||||||||||||||||||||||||||||||||||||||||
Sbjct  19479  CCGAGGACGAGGACAACCATTTCAGCCGGGCAGATGTGAAAGACGGTATAAAGAAGCCAA  19420

Query  1544   AGATGATTTATTTTTATGGTATTTTGAAATATTAGaaaaaaaTGAAATCAAGATATATCC  1603
              ||||||||||||||||||||||||||||||||||||||||||||||||||||||||||||
Sbjct  19419  AGATGATTTATTTTTATGGTATTTTGAAATATTAGAAAAAAATGAAATCAAGATATATCC  19360

Query  1604   CaaaaaaaTGACTTATAATCAAATGATGGAAGAGTGTAAGAAAAACGATATATACATTAT  1663
              ||||||||||||||||||||||||||||||||||||||||||||||||||||||||||||
Sbjct  19359  CAAAAAAATGACTTATAATCAAATGATGGAAGAGTGTAAGAAAAACGATATATACATTAT  19300

Query  1664   AAAGCCATTATACTCTTTGGGATATACCTACAATAATAATAGGGAAGATTTTAAGAACTA  1723
              ||||||||||||||||||||||||||||||||||||||||||||||||||||||||||||
Sbjct  19299  AAAGCCATTATACTCTTTGGGATATACCTACAATAATAATAGGGAAGATTTTAAGAACTA  19240

Query  1724   CAACTAAAATAAGTCAAAAGGAATAAGTTTGAAAAATACTATGTATTCATATTTGCTCAA  1783
              ||||||||||||||||||||||||||||||||||||||||||||||||||||||||||||
Sbjct  19239  CAACTAAAATAAGTCAAAAGGAATAAGTTTGAAAAATACTATGTATTCATATTTGCTCAA  19180

Query  1784   TGATAAAATCAAAAATCATTCTATGATTTTATGCACAGAAATCGAGTGCAAAAAATGCGG  1843
              ||||||||||||||||||||||||||||||||||||||||||||||||||||||||||||
Sbjct  19179  TGATAAAATCAAAAATCATTCTATGATTTTATGCACAGAAATCGAGTGCAAAAAATGCGG  19120

Query  1844   AGAAAAGATTTATGTTGAGTTTCAGCCGA  1872
              |||||||||||||||||||||||||||||
Sbjct  19119  AGAAAAGATTTATGTTGAGTTTCAGCCGA  19091


Range 3: 24437 to 24570

Score:243 bits(131), Expect:8e-59, 
Identities:133/134(99%),  Gaps:0/134(0%), Strand: Plus/Minus

Query  1241   AAAACGATATACAAGGCGCGGAAATTTTAAAGCTCGAAGTGCCGACGGTGTTTGGAAAGG  1300
              ||||||| ||||||||||||||||||||||||||||||||||||||||||||||||||||
Sbjct  24570  AAAACGAAATACAAGGCGCGGAAATTTTAAAGCTCGAAGTGCCGACGGTGTTTGGAAAGG  24511

Query  1301   CAGGAGAGGTTCTTAAAAAAGCGGTGGAGCAATACAGACCCGACGCGGTGGTGTGCGTAG  1360
              ||||||||||||||||||||||||||||||||||||||||||||||||||||||||||||
Sbjct  24510  CAGGAGAGGTTCTTAAAAAAGCGGTGGAGCAATACAGACCCGACGCGGTGGTGTGCGTAG  24451

Query  1361   GTCAAGCCGGAGGG  1374
              ||||||||||||||
Sbjct  24450  GTCAAGCCGGAGGG  24437


Range 4: 25651 to 25855

Score:213 bits(115), Expect:6e-50, 
Identities:175/205(85%),  Gaps:0/205(0%), Strand: Plus/Plus

Query  1047   TACTTGCGATTTTTTCTTGTACTGCGGAAACAGTATCTTTGATTGAATGCGTAGTTGTAT  1106
              |||||||||||||||||||||||||||||||||| ||||  || ||||  || || ||||
Sbjct  25651  TACTTGCGATTTTTTCTTGTACTGCGGAAACAGTTTCTTGAATGGAATAAGTGGTCGTAT  25710

Query  1107   CTATAACATTTAATTCATAGATTCCCAAATTGGAAAATTGCTTCCACATTGTTTCAACTA  1166
              ||||||||||  ||||||| ||||||| |||| ||||||||| |||||| ||||| || |
Sbjct  25711  CTATAACATTCGATTCATATATTCCCAGATTGCAAAATTGCTCCCACATGGTTTCTACCA  25770

Query  1167   ATTCAATATTTGTTTCTCTGTCTAACTTTGAGCGTTCGATAGCTCGCTTCATAGTTTCTT  1226
              |||| |||||||| | || |||||||||||||||||| | ||| ||||| |  |||||||
Sbjct  25771  ATTCGATATTTGTCTTTCGGTCTAACTTTGAGCGTTCAACAGCCCGCTTTAAGGTTTCTT  25830

Query  1227   CTTTACTTGCCCTTAAAACGATATA  1251
              | ||||||||||||||||  |||||
Sbjct  25831  CCTTACTTGCCCTTAAAATAATATA  25855


>Campylobacter jejuni strain CFSAN032806 plasmid pCFSAN032806, complete sequence
Sequence ID: CP045790.1 Length: 55123
Range 1: 12835 to 14209

Score:2521 bits(1365), Expect:0.0, 
Identities:1372/1375(99%),  Gaps:1/1375(0%), Strand: Plus/Plus

Query  1      TACCTAGATTTAGATGTCTAAAAAGCTTTAACTACAAGCTTTTTAGACATCTAATCTTTT  60
              ||||||||||||||||||||||||||||||||||||||||||||||||||||||||||||
Sbjct  12835  TACCTAGATTTAGATGTCTAAAAAGCTTTAACTACAAGCTTTTTAGACATCTAATCTTTT  12894

Query  61     CTGAAGTACATCCGCAACTGTCCATACTCTGATGTTTTATATCTTTTCTAAAAGTTCGCT  120
              ||||||||||||||||||||||||||||||||||||||||||||||||||||||||||||
Sbjct  12895  CTGAAGTACATCCGCAACTGTCCATACTCTGATGTTTTATATCTTTTCTAAAAGTTCGCT  12954

Query  121    AGATAGAGTTCTATATTAGAGATGTAAAGAGTTTTGGTGAAGAGGTTTGTGAGTATGGCT  180
              ||||||||||||||||||||||||||||||||||||||||||||||||||||||||||||
Sbjct  12955  AGATAGAGTTCTATATTAGAGATGTAAAGAGTTTTGGTGAAGAGGTTTGTGAGTATGGCT  13014

Query  181    TTTATAACCAGGGTGCAATGAGAAGCACTAACAGCAGCTAGCTTAAGAACGCATAGGATA  240
              ||||||||||||||||||||||||||||||||||||||||||||||||||||||||||||
Sbjct  13015  TTTATAACCAGGGTGCAATGAGAAGCACTAACAGCAGCTAGCTTAAGAACGCATAGGATA  13074

Query  241    TACTTTTTATGGAAGTCACAGAGGAGGAATAAAATTTGAACAGGATTAACAGAGTAAAGA  300
              ||||||||||||||||||||||||||||||||||||||||||||||||||||||||||||
Sbjct  13075  TACTTTTTATGGAAGTCACAGAGGAGGAATAAAATTTGAACAGGATTAACAGAGTAAAGA  13134

Query  301    TGCATAACACCATGAACATTTTCCTCGTTATCAGCTGCGAAAAAGATCAGCAGGTGATTG  360
              ||||||||||||||||||||||||||||||||||||||||||||||||||||||||||||
Sbjct  13135  TGCATAACACCATGAACATTTTCCTCGTTATCAGCTGCGAAAAAGATCAGCAGGTGATTG  13194

Query  361    TCTATTGTTTGCCACGAGACTGCACGAACCGGAGTTCCTGCTTCCACACCGGAAATAGTG  420
              ||||||||||||||||||||||||||||||||||||||||||||||||||||||||||||
Sbjct  13195  TCTATTGTTTGCCACGAGACTGCACGAACCGGAGTTCCTGCTTCCACACCGGAAATAGTG  13254

Query  421    TTGCCTTCCGGTGAAGGAATATAGTCACATACCGCTTCCAGCCTACCGGCTTCTGTATTG  480
              ||||||||||||||||||||||||||||||||||||||||||||||||||||||||||||
Sbjct  13255  TTGCCTTCCGGTGAAGGAATATAGTCACATACCGCTTCCAGCCTACCGGCTTCTGTATTG  13314

Query  481    GCATAATGAAACTCCAAATCATAGAGCCACCCTATACAAAACAGGGCAACAAGTGCGGAA  540
              ||||||||||||||||||||||||||||||||||||||||||||||||||||||||||||
Sbjct  13315  GCATAATGAAACTCCAAATCATAGAGCCACCCTATACAAAACAGGGCAACAAGTGCGGAA  13374

Query  541    AGAATTGCCGCTATTAAGCGAGTGCGTTTAACACGCTTTAAAAATCTAAGTGCACGCTGT  600
              ||||||||||||||||||||||||||||||||||||||||||||||||||||||||||||
Sbjct  13375  AGAATTGCCGCTATTAAGCGAGTGCGTTTAACACGCTTTAAAAATCTAAGTGCACGCTGT  13434

Query  601    GGCGCTTTTTCAATAGGAACCTGCCTGCGCATATCCTCTTCAAGCTGGCGGCAGGCCGCA  660
              ||||||||||||||||||||||||||||||||||||||||||||||||||||||||||||
Sbjct  13435  GGCGCTTTTTCAATAGGAACCTGCCTGCGCATATCCTCTTCAAGCTGGCGGCAGGCCGCA  13494

Query  661    CAATGCTCAATGTGTTCTCTGACCATAGCAGAGGTCTCTGTCTCGGTCAATTCTTCAAGA  720
              ||||||||||||||||||||||||||||||||||||||||||||||||||||||||||||
Sbjct  13495  CAATGCTCAATGTGTTCTCTGACCATAGCAGAGGTCTCTGTCTCGGTCAATTCTTCAAGA  13554

Query  721    TAGGATGGGAGTAAATCCCTGACTACGCAGCAGTCAAGATTGGTTTCACGCATTGTTATC  780
              ||||||||||||||||||||||||||||||||||||||||||||||||||||||||||||
Sbjct  13555  TAGGATGGGAGTAAATCCCTGACTACGCAGCAGTCAAGATTGGTTTCACGCATTGTTATC  13614

Query  781    ACCTCCGATAATCTTTACAAGTTTTTCCTTACCACGATAAAAGCGCACTCGAGCCCATAC  840
              ||||||||||||||||||||||||||||||||||||||||||||||||||||||||||||
Sbjct  13615  ACCTCCGATAATCTTTACAAGTTTTTCCTTACCACGATAAAAGCGCACTCGAGCCCATAC  13674

Query  841    TTCGCTGTGCCCAAGAATGTCACCGATGTCACGGAAAGAGAAATCACCGGCTAATCGCAG  900
              ||||||||||||||||||||||||||||||||||||||||||||||||||||||||||||
Sbjct  13675  TTCGCTGTGCCCAAGAATGTCACCGATGTCACGGAAAGAGAAATCACCGGCTAATCGCAG  13734

Query  901    ATGGATTACTTCACGAGTTTCGGCATCTAACTGTTGCATTGCTCGATATAGTGCAAAACG  960
              ||||||||||||||||||||||||||||||||||||||||||||||||||||||||||||
Sbjct  13735  ATGGATTACTTCACGAGTTTCGGCATCTAACTGTTGCATTGCTCGATATAGTGCAAAACG  13794

Query  961    CTCTTGCCGGTTCTCAAACTCTTTCGTGGGATTATCAGGAGCCGCAACATGAGTAAGTTC  1020
              ||||||||||||||||||||||||||||||||||||||||||||||||||||||||||||
Sbjct  13795  CTCTTGCCGGTTCTCAAACTCTTTCGTGGGATTATCAGGAGCCGCAACATGAGTAAGTTC  13854

Query  1021   GCTTTCTTCCACAAGAGTGGTGCGCTTACTTGCGATTTTTTCTTGTACTGCGGAAACAGT  1080
              ||||||||||||||||||||||||||||||||||||||||||||||||||||||||||||
Sbjct  13855  GCTTTCTTCCACAAGAGTGGTGCGCTTACTTGCGATTTTTTCTTGTACTGCGGAAACAGT  13914

Query  1081   ATCTTTGATTGAATGCGTAGTTGTATCTATAACATTTAATTCATAGATTCCCAAATTGGA  1140
              ||||||||||||||||||||||||||||||||||||||||||||||||||||||||||||
Sbjct  13915  ATCTTTGATTGAATGCGTAGTTGTATCTATAACATTTAATTCATAGATTCCCAAATTGGA  13974

Query  1141   AAATTGCTTCCACATTGTTTCAACTAATTCAATATTTGTTTCTCTGTCTAACTTTGAGCG  1200
              |||||||||||||||| |||||||||||||||||||||||||||||||||||||||||||
Sbjct  13975  AAATTGCTTCCACATTATTTCAACTAATTCAATATTTGTTTCTCTGTCTAACTTTGAGCG  14034

Query  1201   TTCGATAGCTCGCTTCATAGTTTCTTCTTTACTTGCCCTTAAAACGATATACAAGGCGCG  1260
              ||||||||||||||||||||||||||||||||||||||||||||||||||||||||||||
Sbjct  14035  TTCGATAGCTCGCTTCATAGTTTCTTCTTTACTTGCCCTTAAAACGATATACAAGGCGCG  14094

Query  1261   GAAATTTTAAAGCTCGAAGTGCCGACGGTGTTTGGAAAGGCAGGAGAGGTTCTTAAAAAA  1320
              ||||||||||||||||||||||||||||||||||||||||||||||||||||||||||||
Sbjct  14095  GAAATTTTAAAGCTCGAAGTGCCGACGGTGTTTGGAAAGGCAGGAGAGGTTCTTAAAAAA  14154

Query  1321   GCGGTGGAGCAATACAGACCCGACGCGGTGGTGTGCGTAGGTCAAGCCG-GAGGG  1374
              |||||||||||||||||||||||||||||||||||||||||||||| || |||||
Sbjct  14155  GCGGTGGAGCAATACAGACCCGACGCGGTGGTGTGCGTAGGTCAAGGCGAGAGGG  14209


Range 2: 15262 to 15770

Score:941 bits(509), Expect:0.0, 
Identities:509/509(100%),  Gaps:0/509(0%), Strand: Plus/Plus

Query  1364   AAGCCGGAGGGCGTTACTTTTCTATTATGGCGTTGTGCTCTTATGGCTTGAAGTGTGGCA  1423
              ||||||||||||||||||||||||||||||||||||||||||||||||||||||||||||
Sbjct  15262  AAGCCGGAGGGCGTTACTTTTCTATTATGGCGTTGTGCTCTTATGGCTTGAAGTGTGGCA  15321

Query  1424   TATCCGAGCAGAAGATACGGAGAGACGCCTATGCGTTCCTGGACCATTTAGAGAGCCTTA  1483
              ||||||||||||||||||||||||||||||||||||||||||||||||||||||||||||
Sbjct  15322  TATCCGAGCAGAAGATACGGAGAGACGCCTATGCGTTCCTGGACCATTTAGAGAGCCTTA  15381

Query  1484   CCGAGGACGAGGACAACCATTTCAGCCGGGCAGATGTGAAAGACGGTATAAAGAAGCCAA  1543
              ||||||||||||||||||||||||||||||||||||||||||||||||||||||||||||
Sbjct  15382  CCGAGGACGAGGACAACCATTTCAGCCGGGCAGATGTGAAAGACGGTATAAAGAAGCCAA  15441

Query  1544   AGATGATTTATTTTTATGGTATTTTGAAATATTAGaaaaaaaTGAAATCAAGATATATCC  1603
              ||||||||||||||||||||||||||||||||||||||||||||||||||||||||||||
Sbjct  15442  AGATGATTTATTTTTATGGTATTTTGAAATATTAGAAAAAAATGAAATCAAGATATATCC  15501

Query  1604   CaaaaaaaTGACTTATAATCAAATGATGGAAGAGTGTAAGAAAAACGATATATACATTAT  1663
              ||||||||||||||||||||||||||||||||||||||||||||||||||||||||||||
Sbjct  15502  CAAAAAAATGACTTATAATCAAATGATGGAAGAGTGTAAGAAAAACGATATATACATTAT  15561

Query  1664   AAAGCCATTATACTCTTTGGGATATACCTACAATAATAATAGGGAAGATTTTAAGAACTA  1723
              ||||||||||||||||||||||||||||||||||||||||||||||||||||||||||||
Sbjct  15562  AAAGCCATTATACTCTTTGGGATATACCTACAATAATAATAGGGAAGATTTTAAGAACTA  15621

Query  1724   CAACTAAAATAAGTCAAAAGGAATAAGTTTGAAAAATACTATGTATTCATATTTGCTCAA  1783
              ||||||||||||||||||||||||||||||||||||||||||||||||||||||||||||
Sbjct  15622  CAACTAAAATAAGTCAAAAGGAATAAGTTTGAAAAATACTATGTATTCATATTTGCTCAA  15681

Query  1784   TGATAAAATCAAAAATCATTCTATGATTTTATGCACAGAAATCGAGTGCAAAAAATGCGG  1843
              ||||||||||||||||||||||||||||||||||||||||||||||||||||||||||||
Sbjct  15682  TGATAAAATCAAAAATCATTCTATGATTTTATGCACAGAAATCGAGTGCAAAAAATGCGG  15741

Query  1844   AGAAAAGATTTATGTTGAGTTTCAGCCGA  1872
              |||||||||||||||||||||||||||||
Sbjct  15742  AGAAAAGATTTATGTTGAGTTTCAGCCGA  15770


Range 3: 10291 to 10424

Score:243 bits(131), Expect:8e-59, 
Identities:133/134(99%),  Gaps:0/134(0%), Strand: Plus/Plus

Query  1241   AAAACGATATACAAGGCGCGGAAATTTTAAAGCTCGAAGTGCCGACGGTGTTTGGAAAGG  1300
              ||||||| ||||||||||||||||||||||||||||||||||||||||||||||||||||
Sbjct  10291  AAAACGAAATACAAGGCGCGGAAATTTTAAAGCTCGAAGTGCCGACGGTGTTTGGAAAGG  10350

Query  1301   CAGGAGAGGTTCTTAAAAAAGCGGTGGAGCAATACAGACCCGACGCGGTGGTGTGCGTAG  1360
              ||||||||||||||||||||||||||||||||||||||||||||||||||||||||||||
Sbjct  10351  CAGGAGAGGTTCTTAAAAAAGCGGTGGAGCAATACAGACCCGACGCGGTGGTGTGCGTAG  10410

Query  1361   GTCAAGCCGGAGGG  1374
              ||||||||||||||
Sbjct  10411  GTCAAGCCGGAGGG  10424


Range 4: 9006 to 9210

Score:213 bits(115), Expect:6e-50, 
Identities:175/205(85%),  Gaps:0/205(0%), Strand: Plus/Minus

Query  1047  TACTTGCGATTTTTTCTTGTACTGCGGAAACAGTATCTTTGATTGAATGCGTAGTTGTAT  1106
             |||||||||||||||||||||||||||||||||| ||||  || ||||  || || ||||
Sbjct  9210  TACTTGCGATTTTTTCTTGTACTGCGGAAACAGTTTCTTGAATGGAATAAGTGGTCGTAT  9151

Query  1107  CTATAACATTTAATTCATAGATTCCCAAATTGGAAAATTGCTTCCACATTGTTTCAACTA  1166
             ||||||||||  ||||||| ||||||| |||| ||||||||| |||||| ||||| || |
Sbjct  9150  CTATAACATTCGATTCATATATTCCCAGATTGCAAAATTGCTCCCACATGGTTTCTACCA  9091

Query  1167  ATTCAATATTTGTTTCTCTGTCTAACTTTGAGCGTTCGATAGCTCGCTTCATAGTTTCTT  1226
             |||| |||||||| | || |||||||||||||||||| | ||| ||||| |  |||||||
Sbjct  9090  ATTCGATATTTGTCTTTCGGTCTAACTTTGAGCGTTCAACAGCCCGCTTTAAGGTTTCTT  9031

Query  1227  CTTTACTTGCCCTTAAAACGATATA  1251
             | ||||||||||||||||  |||||
Sbjct  9030  CCTTACTTGCCCTTAAAATAATATA  9006


>Campylobacter coli strain CFSAN032805 plasmid pCFSAN032805_1, complete sequence
Sequence ID: CP023546.1 Length: 55122
Range 1: 21220 to 22597

Score:2521 bits(1365), Expect:0.0, 
Identities:1374/1378(99%),  Gaps:1/1378(0%), Strand: Plus/Minus

Query  1      TACCTAGATTTAGATGTCTAAAAAGCTTTAACTACAAGCTTTTTAGACATCTAATCTTTT  60
              ||||||||||||||||||||||||||||||||||||||||||||||||||||||||||||
Sbjct  22597  TACCTAGATTTAGATGTCTAAAAAGCTTTAACTACAAGCTTTTTAGACATCTAATCTTTT  22538

Query  61     CTGAAGTACATCCGCAACTGTCCATACTCTGATGTTTTATATCTTTTCTAAAAGTTCGCT  120
              ||||||||||||||||||||||||||||||||||||||||||||||||||||||||||||
Sbjct  22537  CTGAAGTACATCCGCAACTGTCCATACTCTGATGTTTTATATCTTTTCTAAAAGTTCGCT  22478

Query  121    AGATAGAGTTCTATATTAGAGATGTAAAGAGTTTTGGTGAAGAGGTTTGTGAGTATGGCT  180
              ||||||||||||||||||||||||||||||||||||||||||||||||||||||||||||
Sbjct  22477  AGATAGAGTTCTATATTAGAGATGTAAAGAGTTTTGGTGAAGAGGTTTGTGAGTATGGCT  22418

Query  181    TTTATAACCAGGGTGCAATGAGAAGCACTAACAGCAGCTAGCTTAAGAACGCATAGGATA  240
              ||||||||||||||||||||||||||||||||||||||||||||||||||||||||||||
Sbjct  22417  TTTATAACCAGGGTGCAATGAGAAGCACTAACAGCAGCTAGCTTAAGAACGCATAGGATA  22358

Query  241    TACTTTTTATGGAAGTCACAGAGGAGGAATAAAATTTGAACAGGATTAACAGAGTAAAGA  300
              ||||||||||||||||||||||||||||||||||||||||||||||||||||||||||||
Sbjct  22357  TACTTTTTATGGAAGTCACAGAGGAGGAATAAAATTTGAACAGGATTAACAGAGTAAAGA  22298

Query  301    TGCATAACACCATGAACATTTTCCTCGTTATCAGCTGCGAAAAAGATCAGCAGGTGATTG  360
              ||||||||||||||||||||||||||||||||||||||||||||||||||||||||||||
Sbjct  22297  TGCATAACACCATGAACATTTTCCTCGTTATCAGCTGCGAAAAAGATCAGCAGGTGATTG  22238

Query  361    TCTATTGTTTGCCACGAGACTGCACGAACCGGAGTTCCTGCTTCCACACCGGAAATAGTG  420
              ||||||||||||||||||||||||||||||||||||||||||||||||||||||||||||
Sbjct  22237  TCTATTGTTTGCCACGAGACTGCACGAACCGGAGTTCCTGCTTCCACACCGGAAATAGTG  22178

Query  421    TTGCCTTCCGGTGAAGGAATATAGTCACATACCGCTTCCAGCCTACCGGCTTCTGTATTG  480
              ||||||||||||||||||||||||||||||||||||||||||||||||||||||||||||
Sbjct  22177  TTGCCTTCCGGTGAAGGAATATAGTCACATACCGCTTCCAGCCTACCGGCTTCTGTATTG  22118

Query  481    GCATAATGAAACTCCAAATCATAGAGCCACCCTATACAAAACAGGGCAACAAGTGCGGAA  540
              ||||||||||||||||||||||||||||||||||||||||||||||||||||||||||||
Sbjct  22117  GCATAATGAAACTCCAAATCATAGAGCCACCCTATACAAAACAGGGCAACAAGTGCGGAA  22058

Query  541    AGAATTGCCGCTATTAAGCGAGTGCGTTTAACACGCTTTAAAAATCTAAGTGCACGCTGT  600
              ||||||||||||||||||||||||||||||||||||||||||||||||||||||||||||
Sbjct  22057  AGAATTGCCGCTATTAAGCGAGTGCGTTTAACACGCTTTAAAAATCTAAGTGCACGCTGT  21998

Query  601    GGCGCTTTTTCAATAGGAACCTGCCTGCGCATATCCTCTTCAAGCTGGCGGCAGGCCGCA  660
              ||||||||||||||||||||||||||||||||||||||||||||||||||||||||||||
Sbjct  21997  GGCGCTTTTTCAATAGGAACCTGCCTGCGCATATCCTCTTCAAGCTGGCGGCAGGCCGCA  21938

Query  661    CAATGCTCAATGTGTTCTCTGACCATAGCAGAGGTCTCTGTCTCGGTCAATTCTTCAAGA  720
              ||||||||||||||||||||||||||||||||||||||||||||||||||||||||||||
Sbjct  21937  CAATGCTCAATGTGTTCTCTGACCATAGCAGAGGTCTCTGTCTCGGTCAATTCTTCAAGA  21878

Query  721    TAGGATGGGAGTAAATCCCTGACTACGCAGCAGTCAAGATTGGTTTCACGCATTGTTATC  780
              ||||||||||||||||||||||||||||||||||||||||||||||||||||||||||||
Sbjct  21877  TAGGATGGGAGTAAATCCCTGACTACGCAGCAGTCAAGATTGGTTTCACGCATTGTTATC  21818

Query  781    ACCTCCGATAATCTTTACAAGTTTTTCCTTACCACGATAAAAGCGCACTCGAGCCCATAC  840
              ||||||||||||||||||||||||||||||||||||||||||||||||||||||||||||
Sbjct  21817  ACCTCCGATAATCTTTACAAGTTTTTCCTTACCACGATAAAAGCGCACTCGAGCCCATAC  21758

Query  841    TTCGCTGTGCCCAAGAATGTCACCGATGTCACGGAAAGAGAAATCACCGGCTAATCGCAG  900
              ||||||||||||||||||||||||||||||||||||||||||||||||||||||||||||
Sbjct  21757  TTCGCTGTGCCCAAGAATGTCACCGATGTCACGGAAAGAGAAATCACCGGCTAATCGCAG  21698

Query  901    ATGGATTACTTCACGAGTTTCGGCATCTAACTGTTGCATTGCTCGATATAGTGCAAAACG  960
              ||||||||||||||||||||||||||||||||||||||||||||||||||||||||||||
Sbjct  21697  ATGGATTACTTCACGAGTTTCGGCATCTAACTGTTGCATTGCTCGATATAGTGCAAAACG  21638

Query  961    CTCTTGCCGGTTCTCAAACTCTTTCGTGGGATTATCAGGAGCCGCAACATGAGTAAGTTC  1020
              ||||||||||||||||||||||||||||||||||||||||||||||||||||||||||||
Sbjct  21637  CTCTTGCCGGTTCTCAAACTCTTTCGTGGGATTATCAGGAGCCGCAACATGAGTAAGTTC  21578

Query  1021   GCTTTCTTCCACAAGAGTGGTGCGCTTACTTGCGATTTTTTCTTGTACTGCGGAAACAGT  1080
              ||||||||||||||||||||||||||||||||||||||||||||||||||||||||||||
Sbjct  21577  GCTTTCTTCCACAAGAGTGGTGCGCTTACTTGCGATTTTTTCTTGTACTGCGGAAACAGT  21518

Query  1081   ATCTTTGATTGAATGCGTAGTTGTATCTATAACATTTAATTCATAGATTCCCAAATTGGA  1140
              ||||||||||||||||||||||||||||||||||||||||||||||||||||||||||||
Sbjct  21517  ATCTTTGATTGAATGCGTAGTTGTATCTATAACATTTAATTCATAGATTCCCAAATTGGA  21458

Query  1141   AAATTGCTTCCACATTGTTTCAACTAATTCAATATTTGTTTCTCTGTCTAACTTTGAGCG  1200
              |||||||||||||||| |||||||||||||||||||||||||||||||||||||||||||
Sbjct  21457  AAATTGCTTCCACATTATTTCAACTAATTCAATATTTGTTTCTCTGTCTAACTTTGAGCG  21398

Query  1201   TTCGATAGCTCGCTTCATAGTTTCTTCTTTACTTGCCCTTAAAACGATATACAAGGCGCG  1260
              ||||||||||||||||||||||||||||||||||||||||||||||||||||||||||||
Sbjct  21397  TTCGATAGCTCGCTTCATAGTTTCTTCTTTACTTGCCCTTAAAACGATATACAAGGCGCG  21338

Query  1261   GAAATTTTAAAGCTCGAAGTGCCGACGGTGTTTGGAAAGGCAGGAGAGGTTCTTAAAAAA  1320
              ||||||||||||||||||||||||||||||||||||||||||||||||||||||||||||
Sbjct  21337  GAAATTTTAAAGCTCGAAGTGCCGACGGTGTTTGGAAAGGCAGGAGAGGTTCTTAAAAAA  21278

Query  1321   GCGGTGGAGCAATACAGACCCGACGCGGTGGTGTGCGTAGGTCAAGCCG-GAGGGCGT  1377
              |||||||||||||||||||||||||||||||||||||||||||||| || ||||| ||
Sbjct  21277  GCGGTGGAGCAATACAGACCCGACGCGGTGGTGTGCGTAGGTCAAGGCGAGAGGGAGT  21220


Range 2: 19662 to 20170

Score:941 bits(509), Expect:0.0, 
Identities:509/509(100%),  Gaps:0/509(0%), Strand: Plus/Minus

Query  1364   AAGCCGGAGGGCGTTACTTTTCTATTATGGCGTTGTGCTCTTATGGCTTGAAGTGTGGCA  1423
              ||||||||||||||||||||||||||||||||||||||||||||||||||||||||||||
Sbjct  20170  AAGCCGGAGGGCGTTACTTTTCTATTATGGCGTTGTGCTCTTATGGCTTGAAGTGTGGCA  20111

Query  1424   TATCCGAGCAGAAGATACGGAGAGACGCCTATGCGTTCCTGGACCATTTAGAGAGCCTTA  1483
              ||||||||||||||||||||||||||||||||||||||||||||||||||||||||||||
Sbjct  20110  TATCCGAGCAGAAGATACGGAGAGACGCCTATGCGTTCCTGGACCATTTAGAGAGCCTTA  20051

Query  1484   CCGAGGACGAGGACAACCATTTCAGCCGGGCAGATGTGAAAGACGGTATAAAGAAGCCAA  1543
              ||||||||||||||||||||||||||||||||||||||||||||||||||||||||||||
Sbjct  20050  CCGAGGACGAGGACAACCATTTCAGCCGGGCAGATGTGAAAGACGGTATAAAGAAGCCAA  19991

Query  1544   AGATGATTTATTTTTATGGTATTTTGAAATATTAGaaaaaaaTGAAATCAAGATATATCC  1603
              ||||||||||||||||||||||||||||||||||||||||||||||||||||||||||||
Sbjct  19990  AGATGATTTATTTTTATGGTATTTTGAAATATTAGAAAAAAATGAAATCAAGATATATCC  19931

Query  1604   CaaaaaaaTGACTTATAATCAAATGATGGAAGAGTGTAAGAAAAACGATATATACATTAT  1663
              ||||||||||||||||||||||||||||||||||||||||||||||||||||||||||||
Sbjct  19930  CAAAAAAATGACTTATAATCAAATGATGGAAGAGTGTAAGAAAAACGATATATACATTAT  19871

Query  1664   AAAGCCATTATACTCTTTGGGATATACCTACAATAATAATAGGGAAGATTTTAAGAACTA  1723
              ||||||||||||||||||||||||||||||||||||||||||||||||||||||||||||
Sbjct  19870  AAAGCCATTATACTCTTTGGGATATACCTACAATAATAATAGGGAAGATTTTAAGAACTA  19811

Query  1724   CAACTAAAATAAGTCAAAAGGAATAAGTTTGAAAAATACTATGTATTCATATTTGCTCAA  1783
              ||||||||||||||||||||||||||||||||||||||||||||||||||||||||||||
Sbjct  19810  CAACTAAAATAAGTCAAAAGGAATAAGTTTGAAAAATACTATGTATTCATATTTGCTCAA  19751

Query  1784   TGATAAAATCAAAAATCATTCTATGATTTTATGCACAGAAATCGAGTGCAAAAAATGCGG  1843
              ||||||||||||||||||||||||||||||||||||||||||||||||||||||||||||
Sbjct  19750  TGATAAAATCAAAAATCATTCTATGATTTTATGCACAGAAATCGAGTGCAAAAAATGCGG  19691

Query  1844   AGAAAAGATTTATGTTGAGTTTCAGCCGA  1872
              |||||||||||||||||||||||||||||
Sbjct  19690  AGAAAAGATTTATGTTGAGTTTCAGCCGA  19662


Range 3: 25008 to 25141

Score:243 bits(131), Expect:8e-59, 
Identities:133/134(99%),  Gaps:0/134(0%), Strand: Plus/Minus

Query  1241   AAAACGATATACAAGGCGCGGAAATTTTAAAGCTCGAAGTGCCGACGGTGTTTGGAAAGG  1300
              ||||||| ||||||||||||||||||||||||||||||||||||||||||||||||||||
Sbjct  25141  AAAACGAAATACAAGGCGCGGAAATTTTAAAGCTCGAAGTGCCGACGGTGTTTGGAAAGG  25082

Query  1301   CAGGAGAGGTTCTTAAAAAAGCGGTGGAGCAATACAGACCCGACGCGGTGGTGTGCGTAG  1360
              ||||||||||||||||||||||||||||||||||||||||||||||||||||||||||||
Sbjct  25081  CAGGAGAGGTTCTTAAAAAAGCGGTGGAGCAATACAGACCCGACGCGGTGGTGTGCGTAG  25022

Query  1361   GTCAAGCCGGAGGG  1374
              ||||||||||||||
Sbjct  25021  GTCAAGCCGGAGGG  25008


Range 4: 26222 to 26426

Score:213 bits(115), Expect:6e-50, 
Identities:175/205(85%),  Gaps:0/205(0%), Strand: Plus/Plus

Query  1047   TACTTGCGATTTTTTCTTGTACTGCGGAAACAGTATCTTTGATTGAATGCGTAGTTGTAT  1106
              |||||||||||||||||||||||||||||||||| ||||  || ||||  || || ||||
Sbjct  26222  TACTTGCGATTTTTTCTTGTACTGCGGAAACAGTTTCTTGAATGGAATAAGTGGTCGTAT  26281

Query  1107   CTATAACATTTAATTCATAGATTCCCAAATTGGAAAATTGCTTCCACATTGTTTCAACTA  1166
              ||||||||||  ||||||| ||||||| |||| ||||||||| |||||| ||||| || |
Sbjct  26282  CTATAACATTCGATTCATATATTCCCAGATTGCAAAATTGCTCCCACATGGTTTCTACCA  26341

Query  1167   ATTCAATATTTGTTTCTCTGTCTAACTTTGAGCGTTCGATAGCTCGCTTCATAGTTTCTT  1226
              |||| |||||||| | || |||||||||||||||||| | ||| ||||| |  |||||||
Sbjct  26342  ATTCGATATTTGTCTTTCGGTCTAACTTTGAGCGTTCAACAGCCCGCTTTAAGGTTTCTT  26401

Query  1227   CTTTACTTGCCCTTAAAACGATATA  1251
              | ||||||||||||||||  |||||
Sbjct  26402  CCTTACTTGCCCTTAAAATAATATA  26426


>Campylobacter jejuni strain CFSAN032806 plasmid pCFSAN032806, complete sequence
Sequence ID: CP023544.1 Length: 55132
Range 1: 53743 to 55117

Score:2521 bits(1365), Expect:0.0, 
Identities:1372/1375(99%),  Gaps:1/1375(0%), Strand: Plus/Plus

Query  1      TACCTAGATTTAGATGTCTAAAAAGCTTTAACTACAAGCTTTTTAGACATCTAATCTTTT  60
              ||||||||||||||||||||||||||||||||||||||||||||||||||||||||||||
Sbjct  53743  TACCTAGATTTAGATGTCTAAAAAGCTTTAACTACAAGCTTTTTAGACATCTAATCTTTT  53802

Query  61     CTGAAGTACATCCGCAACTGTCCATACTCTGATGTTTTATATCTTTTCTAAAAGTTCGCT  120
              ||||||||||||||||||||||||||||||||||||||||||||||||||||||||||||
Sbjct  53803  CTGAAGTACATCCGCAACTGTCCATACTCTGATGTTTTATATCTTTTCTAAAAGTTCGCT  53862

Query  121    AGATAGAGTTCTATATTAGAGATGTAAAGAGTTTTGGTGAAGAGGTTTGTGAGTATGGCT  180
              ||||||||||||||||||||||||||||||||||||||||||||||||||||||||||||
Sbjct  53863  AGATAGAGTTCTATATTAGAGATGTAAAGAGTTTTGGTGAAGAGGTTTGTGAGTATGGCT  53922

Query  181    TTTATAACCAGGGTGCAATGAGAAGCACTAACAGCAGCTAGCTTAAGAACGCATAGGATA  240
              ||||||||||||||||||||||||||||||||||||||||||||||||||||||||||||
Sbjct  53923  TTTATAACCAGGGTGCAATGAGAAGCACTAACAGCAGCTAGCTTAAGAACGCATAGGATA  53982

Query  241    TACTTTTTATGGAAGTCACAGAGGAGGAATAAAATTTGAACAGGATTAACAGAGTAAAGA  300
              ||||||||||||||||||||||||||||||||||||||||||||||||||||||||||||
Sbjct  53983  TACTTTTTATGGAAGTCACAGAGGAGGAATAAAATTTGAACAGGATTAACAGAGTAAAGA  54042

Query  301    TGCATAACACCATGAACATTTTCCTCGTTATCAGCTGCGAAAAAGATCAGCAGGTGATTG  360
              ||||||||||||||||||||||||||||||||||||||||||||||||||||||||||||
Sbjct  54043  TGCATAACACCATGAACATTTTCCTCGTTATCAGCTGCGAAAAAGATCAGCAGGTGATTG  54102

Query  361    TCTATTGTTTGCCACGAGACTGCACGAACCGGAGTTCCTGCTTCCACACCGGAAATAGTG  420
              ||||||||||||||||||||||||||||||||||||||||||||||||||||||||||||
Sbjct  54103  TCTATTGTTTGCCACGAGACTGCACGAACCGGAGTTCCTGCTTCCACACCGGAAATAGTG  54162

Query  421    TTGCCTTCCGGTGAAGGAATATAGTCACATACCGCTTCCAGCCTACCGGCTTCTGTATTG  480
              ||||||||||||||||||||||||||||||||||||||||||||||||||||||||||||
Sbjct  54163  TTGCCTTCCGGTGAAGGAATATAGTCACATACCGCTTCCAGCCTACCGGCTTCTGTATTG  54222

Query  481    GCATAATGAAACTCCAAATCATAGAGCCACCCTATACAAAACAGGGCAACAAGTGCGGAA  540
              ||||||||||||||||||||||||||||||||||||||||||||||||||||||||||||
Sbjct  54223  GCATAATGAAACTCCAAATCATAGAGCCACCCTATACAAAACAGGGCAACAAGTGCGGAA  54282

Query  541    AGAATTGCCGCTATTAAGCGAGTGCGTTTAACACGCTTTAAAAATCTAAGTGCACGCTGT  600
              ||||||||||||||||||||||||||||||||||||||||||||||||||||||||||||
Sbjct  54283  AGAATTGCCGCTATTAAGCGAGTGCGTTTAACACGCTTTAAAAATCTAAGTGCACGCTGT  54342

Query  601    GGCGCTTTTTCAATAGGAACCTGCCTGCGCATATCCTCTTCAAGCTGGCGGCAGGCCGCA  660
              ||||||||||||||||||||||||||||||||||||||||||||||||||||||||||||
Sbjct  54343  GGCGCTTTTTCAATAGGAACCTGCCTGCGCATATCCTCTTCAAGCTGGCGGCAGGCCGCA  54402

Query  661    CAATGCTCAATGTGTTCTCTGACCATAGCAGAGGTCTCTGTCTCGGTCAATTCTTCAAGA  720
              ||||||||||||||||||||||||||||||||||||||||||||||||||||||||||||
Sbjct  54403  CAATGCTCAATGTGTTCTCTGACCATAGCAGAGGTCTCTGTCTCGGTCAATTCTTCAAGA  54462

Query  721    TAGGATGGGAGTAAATCCCTGACTACGCAGCAGTCAAGATTGGTTTCACGCATTGTTATC  780
              ||||||||||||||||||||||||||||||||||||||||||||||||||||||||||||
Sbjct  54463  TAGGATGGGAGTAAATCCCTGACTACGCAGCAGTCAAGATTGGTTTCACGCATTGTTATC  54522

Query  781    ACCTCCGATAATCTTTACAAGTTTTTCCTTACCACGATAAAAGCGCACTCGAGCCCATAC  840
              ||||||||||||||||||||||||||||||||||||||||||||||||||||||||||||
Sbjct  54523  ACCTCCGATAATCTTTACAAGTTTTTCCTTACCACGATAAAAGCGCACTCGAGCCCATAC  54582

Query  841    TTCGCTGTGCCCAAGAATGTCACCGATGTCACGGAAAGAGAAATCACCGGCTAATCGCAG  900
              ||||||||||||||||||||||||||||||||||||||||||||||||||||||||||||
Sbjct  54583  TTCGCTGTGCCCAAGAATGTCACCGATGTCACGGAAAGAGAAATCACCGGCTAATCGCAG  54642

Query  901    ATGGATTACTTCACGAGTTTCGGCATCTAACTGTTGCATTGCTCGATATAGTGCAAAACG  960
              ||||||||||||||||||||||||||||||||||||||||||||||||||||||||||||
Sbjct  54643  ATGGATTACTTCACGAGTTTCGGCATCTAACTGTTGCATTGCTCGATATAGTGCAAAACG  54702

Query  961    CTCTTGCCGGTTCTCAAACTCTTTCGTGGGATTATCAGGAGCCGCAACATGAGTAAGTTC  1020
              ||||||||||||||||||||||||||||||||||||||||||||||||||||||||||||
Sbjct  54703  CTCTTGCCGGTTCTCAAACTCTTTCGTGGGATTATCAGGAGCCGCAACATGAGTAAGTTC  54762

Query  1021   GCTTTCTTCCACAAGAGTGGTGCGCTTACTTGCGATTTTTTCTTGTACTGCGGAAACAGT  1080
              ||||||||||||||||||||||||||||||||||||||||||||||||||||||||||||
Sbjct  54763  GCTTTCTTCCACAAGAGTGGTGCGCTTACTTGCGATTTTTTCTTGTACTGCGGAAACAGT  54822

Query  1081   ATCTTTGATTGAATGCGTAGTTGTATCTATAACATTTAATTCATAGATTCCCAAATTGGA  1140
              ||||||||||||||||||||||||||||||||||||||||||||||||||||||||||||
Sbjct  54823  ATCTTTGATTGAATGCGTAGTTGTATCTATAACATTTAATTCATAGATTCCCAAATTGGA  54882

Query  1141   AAATTGCTTCCACATTGTTTCAACTAATTCAATATTTGTTTCTCTGTCTAACTTTGAGCG  1200
              |||||||||||||||| |||||||||||||||||||||||||||||||||||||||||||
Sbjct  54883  AAATTGCTTCCACATTATTTCAACTAATTCAATATTTGTTTCTCTGTCTAACTTTGAGCG  54942

Query  1201   TTCGATAGCTCGCTTCATAGTTTCTTCTTTACTTGCCCTTAAAACGATATACAAGGCGCG  1260
              ||||||||||||||||||||||||||||||||||||||||||||||||||||||||||||
Sbjct  54943  TTCGATAGCTCGCTTCATAGTTTCTTCTTTACTTGCCCTTAAAACGATATACAAGGCGCG  55002

Query  1261   GAAATTTTAAAGCTCGAAGTGCCGACGGTGTTTGGAAAGGCAGGAGAGGTTCTTAAAAAA  1320
              ||||||||||||||||||||||||||||||||||||||||||||||||||||||||||||
Sbjct  55003  GAAATTTTAAAGCTCGAAGTGCCGACGGTGTTTGGAAAGGCAGGAGAGGTTCTTAAAAAA  55062

Query  1321   GCGGTGGAGCAATACAGACCCGACGCGGTGGTGTGCGTAGGTCAAGCCG-GAGGG  1374
              |||||||||||||||||||||||||||||||||||||||||||||| || |||||
Sbjct  55063  GCGGTGGAGCAATACAGACCCGACGCGGTGGTGTGCGTAGGTCAAGGCGAGAGGG  55117


Range 2: 1048 to 1556

Score:941 bits(509), Expect:0.0, 
Identities:509/509(100%),  Gaps:0/509(0%), Strand: Plus/Plus

Query  1364  AAGCCGGAGGGCGTTACTTTTCTATTATGGCGTTGTGCTCTTATGGCTTGAAGTGTGGCA  1423
             ||||||||||||||||||||||||||||||||||||||||||||||||||||||||||||
Sbjct  1048  AAGCCGGAGGGCGTTACTTTTCTATTATGGCGTTGTGCTCTTATGGCTTGAAGTGTGGCA  1107

Query  1424  TATCCGAGCAGAAGATACGGAGAGACGCCTATGCGTTCCTGGACCATTTAGAGAGCCTTA  1483
             ||||||||||||||||||||||||||||||||||||||||||||||||||||||||||||
Sbjct  1108  TATCCGAGCAGAAGATACGGAGAGACGCCTATGCGTTCCTGGACCATTTAGAGAGCCTTA  1167

Query  1484  CCGAGGACGAGGACAACCATTTCAGCCGGGCAGATGTGAAAGACGGTATAAAGAAGCCAA  1543
             ||||||||||||||||||||||||||||||||||||||||||||||||||||||||||||
Sbjct  1168  CCGAGGACGAGGACAACCATTTCAGCCGGGCAGATGTGAAAGACGGTATAAAGAAGCCAA  1227

Query  1544  AGATGATTTATTTTTATGGTATTTTGAAATATTAGaaaaaaaTGAAATCAAGATATATCC  1603
             ||||||||||||||||||||||||||||||||||||||||||||||||||||||||||||
Sbjct  1228  AGATGATTTATTTTTATGGTATTTTGAAATATTAGAAAAAAATGAAATCAAGATATATCC  1287

Query  1604  CaaaaaaaTGACTTATAATCAAATGATGGAAGAGTGTAAGAAAAACGATATATACATTAT  1663
             ||||||||||||||||||||||||||||||||||||||||||||||||||||||||||||
Sbjct  1288  CAAAAAAATGACTTATAATCAAATGATGGAAGAGTGTAAGAAAAACGATATATACATTAT  1347

Query  1664  AAAGCCATTATACTCTTTGGGATATACCTACAATAATAATAGGGAAGATTTTAAGAACTA  1723
             ||||||||||||||||||||||||||||||||||||||||||||||||||||||||||||
Sbjct  1348  AAAGCCATTATACTCTTTGGGATATACCTACAATAATAATAGGGAAGATTTTAAGAACTA  1407

Query  1724  CAACTAAAATAAGTCAAAAGGAATAAGTTTGAAAAATACTATGTATTCATATTTGCTCAA  1783
             ||||||||||||||||||||||||||||||||||||||||||||||||||||||||||||
Sbjct  1408  CAACTAAAATAAGTCAAAAGGAATAAGTTTGAAAAATACTATGTATTCATATTTGCTCAA  1467

Query  1784  TGATAAAATCAAAAATCATTCTATGATTTTATGCACAGAAATCGAGTGCAAAAAATGCGG  1843
             ||||||||||||||||||||||||||||||||||||||||||||||||||||||||||||
Sbjct  1468  TGATAAAATCAAAAATCATTCTATGATTTTATGCACAGAAATCGAGTGCAAAAAATGCGG  1527

Query  1844  AGAAAAGATTTATGTTGAGTTTCAGCCGA  1872
             |||||||||||||||||||||||||||||
Sbjct  1528  AGAAAAGATTTATGTTGAGTTTCAGCCGA  1556


Range 3: 51199 to 51332

Score:243 bits(131), Expect:8e-59, 
Identities:133/134(99%),  Gaps:0/134(0%), Strand: Plus/Plus

Query  1241   AAAACGATATACAAGGCGCGGAAATTTTAAAGCTCGAAGTGCCGACGGTGTTTGGAAAGG  1300
              ||||||| ||||||||||||||||||||||||||||||||||||||||||||||||||||
Sbjct  51199  AAAACGAAATACAAGGCGCGGAAATTTTAAAGCTCGAAGTGCCGACGGTGTTTGGAAAGG  51258

Query  1301   CAGGAGAGGTTCTTAAAAAAGCGGTGGAGCAATACAGACCCGACGCGGTGGTGTGCGTAG  1360
              ||||||||||||||||||||||||||||||||||||||||||||||||||||||||||||
Sbjct  51259  CAGGAGAGGTTCTTAAAAAAGCGGTGGAGCAATACAGACCCGACGCGGTGGTGTGCGTAG  51318

Query  1361   GTCAAGCCGGAGGG  1374
              ||||||||||||||
Sbjct  51319  GTCAAGCCGGAGGG  51332


Range 4: 49914 to 50118

Score:213 bits(115), Expect:6e-50, 
Identities:175/205(85%),  Gaps:0/205(0%), Strand: Plus/Minus

Query  1047   TACTTGCGATTTTTTCTTGTACTGCGGAAACAGTATCTTTGATTGAATGCGTAGTTGTAT  1106
              |||||||||||||||||||||||||||||||||| ||||  || ||||  || || ||||
Sbjct  50118  TACTTGCGATTTTTTCTTGTACTGCGGAAACAGTTTCTTGAATGGAATAAGTGGTCGTAT  50059

Query  1107   CTATAACATTTAATTCATAGATTCCCAAATTGGAAAATTGCTTCCACATTGTTTCAACTA  1166
              ||||||||||  ||||||| ||||||| |||| ||||||||| |||||| ||||| || |
Sbjct  50058  CTATAACATTCGATTCATATATTCCCAGATTGCAAAATTGCTCCCACATGGTTTCTACCA  49999

Query  1167   ATTCAATATTTGTTTCTCTGTCTAACTTTGAGCGTTCGATAGCTCGCTTCATAGTTTCTT  1226
              |||| |||||||| | || |||||||||||||||||| | ||| ||||| |  |||||||
Sbjct  49998  ATTCGATATTTGTCTTTCGGTCTAACTTTGAGCGTTCAACAGCCCGCTTTAAGGTTTCTT  49939

Query  1227   CTTTACTTGCCCTTAAAACGATATA  1251
              | ||||||||||||||||  |||||
Sbjct  49938  CCTTACTTGCCCTTAAAATAATATA  49914


>Campylobacter coli strain BP3183 plasmid pCCDM183, complete sequence
Sequence ID: CP017872.1 Length: 55122
Range 1: 41850 to 43224

Score:2521 bits(1365), Expect:0.0, 
Identities:1372/1375(99%),  Gaps:1/1375(0%), Strand: Plus/Plus

Query  1      TACCTAGATTTAGATGTCTAAAAAGCTTTAACTACAAGCTTTTTAGACATCTAATCTTTT  60
              ||||||||||||||||||||||||||||||||||||||||||||||||||||||||||||
Sbjct  41850  TACCTAGATTTAGATGTCTAAAAAGCTTTAACTACAAGCTTTTTAGACATCTAATCTTTT  41909

Query  61     CTGAAGTACATCCGCAACTGTCCATACTCTGATGTTTTATATCTTTTCTAAAAGTTCGCT  120
              ||||||||||||||||||||||||||||||||||||||||||||||||||||||||||||
Sbjct  41910  CTGAAGTACATCCGCAACTGTCCATACTCTGATGTTTTATATCTTTTCTAAAAGTTCGCT  41969

Query  121    AGATAGAGTTCTATATTAGAGATGTAAAGAGTTTTGGTGAAGAGGTTTGTGAGTATGGCT  180
              ||||||||||||||||||||||||||||||||||||||||||||||||||||||||||||
Sbjct  41970  AGATAGAGTTCTATATTAGAGATGTAAAGAGTTTTGGTGAAGAGGTTTGTGAGTATGGCT  42029

Query  181    TTTATAACCAGGGTGCAATGAGAAGCACTAACAGCAGCTAGCTTAAGAACGCATAGGATA  240
              ||||||||||||||||||||||||||||||||||||||||||||||||||||||||||||
Sbjct  42030  TTTATAACCAGGGTGCAATGAGAAGCACTAACAGCAGCTAGCTTAAGAACGCATAGGATA  42089

Query  241    TACTTTTTATGGAAGTCACAGAGGAGGAATAAAATTTGAACAGGATTAACAGAGTAAAGA  300
              ||||||||||||||||||||||||||||||||||||||||||||||||||||||||||||
Sbjct  42090  TACTTTTTATGGAAGTCACAGAGGAGGAATAAAATTTGAACAGGATTAACAGAGTAAAGA  42149

Query  301    TGCATAACACCATGAACATTTTCCTCGTTATCAGCTGCGAAAAAGATCAGCAGGTGATTG  360
              ||||||||||||||||||||||||||||||||||||||||||||||||||||||||||||
Sbjct  42150  TGCATAACACCATGAACATTTTCCTCGTTATCAGCTGCGAAAAAGATCAGCAGGTGATTG  42209

Query  361    TCTATTGTTTGCCACGAGACTGCACGAACCGGAGTTCCTGCTTCCACACCGGAAATAGTG  420
              ||||||||||||||||||||||||||||||||||||||||||||||||||||||||||||
Sbjct  42210  TCTATTGTTTGCCACGAGACTGCACGAACCGGAGTTCCTGCTTCCACACCGGAAATAGTG  42269

Query  421    TTGCCTTCCGGTGAAGGAATATAGTCACATACCGCTTCCAGCCTACCGGCTTCTGTATTG  480
              ||||||||||||||||||||||||||||||||||||||||||||||||||||||||||||
Sbjct  42270  TTGCCTTCCGGTGAAGGAATATAGTCACATACCGCTTCCAGCCTACCGGCTTCTGTATTG  42329

Query  481    GCATAATGAAACTCCAAATCATAGAGCCACCCTATACAAAACAGGGCAACAAGTGCGGAA  540
              ||||||||||||||||||||||||||||||||||||||||||||||||||||||||||||
Sbjct  42330  GCATAATGAAACTCCAAATCATAGAGCCACCCTATACAAAACAGGGCAACAAGTGCGGAA  42389

Query  541    AGAATTGCCGCTATTAAGCGAGTGCGTTTAACACGCTTTAAAAATCTAAGTGCACGCTGT  600
              ||||||||||||||||||||||||||||||||||||||||||||||||||||||||||||
Sbjct  42390  AGAATTGCCGCTATTAAGCGAGTGCGTTTAACACGCTTTAAAAATCTAAGTGCACGCTGT  42449

Query  601    GGCGCTTTTTCAATAGGAACCTGCCTGCGCATATCCTCTTCAAGCTGGCGGCAGGCCGCA  660
              ||||||||||||||||||||||||||||||||||||||||||||||||||||||||||||
Sbjct  42450  GGCGCTTTTTCAATAGGAACCTGCCTGCGCATATCCTCTTCAAGCTGGCGGCAGGCCGCA  42509

Query  661    CAATGCTCAATGTGTTCTCTGACCATAGCAGAGGTCTCTGTCTCGGTCAATTCTTCAAGA  720
              ||||||||||||||||||||||||||||||||||||||||||||||||||||||||||||
Sbjct  42510  CAATGCTCAATGTGTTCTCTGACCATAGCAGAGGTCTCTGTCTCGGTCAATTCTTCAAGA  42569

Query  721    TAGGATGGGAGTAAATCCCTGACTACGCAGCAGTCAAGATTGGTTTCACGCATTGTTATC  780
              ||||||||||||||||||||||||||||||||||||||||||||||||||||||||||||
Sbjct  42570  TAGGATGGGAGTAAATCCCTGACTACGCAGCAGTCAAGATTGGTTTCACGCATTGTTATC  42629

Query  781    ACCTCCGATAATCTTTACAAGTTTTTCCTTACCACGATAAAAGCGCACTCGAGCCCATAC  840
              ||||||||||||||||||||||||||||||||||||||||||||||||||||||||||||
Sbjct  42630  ACCTCCGATAATCTTTACAAGTTTTTCCTTACCACGATAAAAGCGCACTCGAGCCCATAC  42689

Query  841    TTCGCTGTGCCCAAGAATGTCACCGATGTCACGGAAAGAGAAATCACCGGCTAATCGCAG  900
              ||||||||||||||||||||||||||||||||||||||||||||||||||||||||||||
Sbjct  42690  TTCGCTGTGCCCAAGAATGTCACCGATGTCACGGAAAGAGAAATCACCGGCTAATCGCAG  42749

Query  901    ATGGATTACTTCACGAGTTTCGGCATCTAACTGTTGCATTGCTCGATATAGTGCAAAACG  960
              ||||||||||||||||||||||||||||||||||||||||||||||||||||||||||||
Sbjct  42750  ATGGATTACTTCACGAGTTTCGGCATCTAACTGTTGCATTGCTCGATATAGTGCAAAACG  42809

Query  961    CTCTTGCCGGTTCTCAAACTCTTTCGTGGGATTATCAGGAGCCGCAACATGAGTAAGTTC  1020
              ||||||||||||||||||||||||||||||||||||||||||||||||||||||||||||
Sbjct  42810  CTCTTGCCGGTTCTCAAACTCTTTCGTGGGATTATCAGGAGCCGCAACATGAGTAAGTTC  42869

Query  1021   GCTTTCTTCCACAAGAGTGGTGCGCTTACTTGCGATTTTTTCTTGTACTGCGGAAACAGT  1080
              ||||||||||||||||||||||||||||||||||||||||||||||||||||||||||||
Sbjct  42870  GCTTTCTTCCACAAGAGTGGTGCGCTTACTTGCGATTTTTTCTTGTACTGCGGAAACAGT  42929

Query  1081   ATCTTTGATTGAATGCGTAGTTGTATCTATAACATTTAATTCATAGATTCCCAAATTGGA  1140
              ||||||||||||||||||||||||||||||||||||||||||||||||||||||||||||
Sbjct  42930  ATCTTTGATTGAATGCGTAGTTGTATCTATAACATTTAATTCATAGATTCCCAAATTGGA  42989

Query  1141   AAATTGCTTCCACATTGTTTCAACTAATTCAATATTTGTTTCTCTGTCTAACTTTGAGCG  1200
              |||||||||||||||| |||||||||||||||||||||||||||||||||||||||||||
Sbjct  42990  AAATTGCTTCCACATTATTTCAACTAATTCAATATTTGTTTCTCTGTCTAACTTTGAGCG  43049

Query  1201   TTCGATAGCTCGCTTCATAGTTTCTTCTTTACTTGCCCTTAAAACGATATACAAGGCGCG  1260
              ||||||||||||||||||||||||||||||||||||||||||||||||||||||||||||
Sbjct  43050  TTCGATAGCTCGCTTCATAGTTTCTTCTTTACTTGCCCTTAAAACGATATACAAGGCGCG  43109

Query  1261   GAAATTTTAAAGCTCGAAGTGCCGACGGTGTTTGGAAAGGCAGGAGAGGTTCTTAAAAAA  1320
              ||||||||||||||||||||||||||||||||||||||||||||||||||||||||||||
Sbjct  43110  GAAATTTTAAAGCTCGAAGTGCCGACGGTGTTTGGAAAGGCAGGAGAGGTTCTTAAAAAA  43169

Query  1321   GCGGTGGAGCAATACAGACCCGACGCGGTGGTGTGCGTAGGTCAAGCCG-GAGGG  1374
              |||||||||||||||||||||||||||||||||||||||||||||| || |||||
Sbjct  43170  GCGGTGGAGCAATACAGACCCGACGCGGTGGTGTGCGTAGGTCAAGGCGAGAGGG  43224


Range 2: 44277 to 44785

Score:941 bits(509), Expect:0.0, 
Identities:509/509(100%),  Gaps:0/509(0%), Strand: Plus/Plus

Query  1364   AAGCCGGAGGGCGTTACTTTTCTATTATGGCGTTGTGCTCTTATGGCTTGAAGTGTGGCA  1423
              ||||||||||||||||||||||||||||||||||||||||||||||||||||||||||||
Sbjct  44277  AAGCCGGAGGGCGTTACTTTTCTATTATGGCGTTGTGCTCTTATGGCTTGAAGTGTGGCA  44336

Query  1424   TATCCGAGCAGAAGATACGGAGAGACGCCTATGCGTTCCTGGACCATTTAGAGAGCCTTA  1483
              ||||||||||||||||||||||||||||||||||||||||||||||||||||||||||||
Sbjct  44337  TATCCGAGCAGAAGATACGGAGAGACGCCTATGCGTTCCTGGACCATTTAGAGAGCCTTA  44396

Query  1484   CCGAGGACGAGGACAACCATTTCAGCCGGGCAGATGTGAAAGACGGTATAAAGAAGCCAA  1543
              ||||||||||||||||||||||||||||||||||||||||||||||||||||||||||||
Sbjct  44397  CCGAGGACGAGGACAACCATTTCAGCCGGGCAGATGTGAAAGACGGTATAAAGAAGCCAA  44456

Query  1544   AGATGATTTATTTTTATGGTATTTTGAAATATTAGaaaaaaaTGAAATCAAGATATATCC  1603
              ||||||||||||||||||||||||||||||||||||||||||||||||||||||||||||
Sbjct  44457  AGATGATTTATTTTTATGGTATTTTGAAATATTAGAAAAAAATGAAATCAAGATATATCC  44516

Query  1604   CaaaaaaaTGACTTATAATCAAATGATGGAAGAGTGTAAGAAAAACGATATATACATTAT  1663
              ||||||||||||||||||||||||||||||||||||||||||||||||||||||||||||
Sbjct  44517  CAAAAAAATGACTTATAATCAAATGATGGAAGAGTGTAAGAAAAACGATATATACATTAT  44576

Query  1664   AAAGCCATTATACTCTTTGGGATATACCTACAATAATAATAGGGAAGATTTTAAGAACTA  1723
              ||||||||||||||||||||||||||||||||||||||||||||||||||||||||||||
Sbjct  44577  AAAGCCATTATACTCTTTGGGATATACCTACAATAATAATAGGGAAGATTTTAAGAACTA  44636

Query  1724   CAACTAAAATAAGTCAAAAGGAATAAGTTTGAAAAATACTATGTATTCATATTTGCTCAA  1783
              ||||||||||||||||||||||||||||||||||||||||||||||||||||||||||||
Sbjct  44637  CAACTAAAATAAGTCAAAAGGAATAAGTTTGAAAAATACTATGTATTCATATTTGCTCAA  44696

Query  1784   TGATAAAATCAAAAATCATTCTATGATTTTATGCACAGAAATCGAGTGCAAAAAATGCGG  1843
              ||||||||||||||||||||||||||||||||||||||||||||||||||||||||||||
Sbjct  44697  TGATAAAATCAAAAATCATTCTATGATTTTATGCACAGAAATCGAGTGCAAAAAATGCGG  44756

Query  1844   AGAAAAGATTTATGTTGAGTTTCAGCCGA  1872
              |||||||||||||||||||||||||||||
Sbjct  44757  AGAAAAGATTTATGTTGAGTTTCAGCCGA  44785


Range 3: 39306 to 39439

Score:243 bits(131), Expect:8e-59, 
Identities:133/134(99%),  Gaps:0/134(0%), Strand: Plus/Plus

Query  1241   AAAACGATATACAAGGCGCGGAAATTTTAAAGCTCGAAGTGCCGACGGTGTTTGGAAAGG  1300
              ||||||| ||||||||||||||||||||||||||||||||||||||||||||||||||||
Sbjct  39306  AAAACGAAATACAAGGCGCGGAAATTTTAAAGCTCGAAGTGCCGACGGTGTTTGGAAAGG  39365

Query  1301   CAGGAGAGGTTCTTAAAAAAGCGGTGGAGCAATACAGACCCGACGCGGTGGTGTGCGTAG  1360
              ||||||||||||||||||||||||||||||||||||||||||||||||||||||||||||
Sbjct  39366  CAGGAGAGGTTCTTAAAAAAGCGGTGGAGCAATACAGACCCGACGCGGTGGTGTGCGTAG  39425

Query  1361   GTCAAGCCGGAGGG  1374
              ||||||||||||||
Sbjct  39426  GTCAAGCCGGAGGG  39439


Range 4: 38021 to 38225

Score:213 bits(115), Expect:6e-50, 
Identities:175/205(85%),  Gaps:0/205(0%), Strand: Plus/Minus

Query  1047   TACTTGCGATTTTTTCTTGTACTGCGGAAACAGTATCTTTGATTGAATGCGTAGTTGTAT  1106
              |||||||||||||||||||||||||||||||||| ||||  || ||||  || || ||||
Sbjct  38225  TACTTGCGATTTTTTCTTGTACTGCGGAAACAGTTTCTTGAATGGAATAAGTGGTCGTAT  38166

Query  1107   CTATAACATTTAATTCATAGATTCCCAAATTGGAAAATTGCTTCCACATTGTTTCAACTA  1166
              ||||||||||  ||||||| ||||||| |||| ||||||||| |||||| ||||| || |
Sbjct  38165  CTATAACATTCGATTCATATATTCCCAGATTGCAAAATTGCTCCCACATGGTTTCTACCA  38106

Query  1167   ATTCAATATTTGTTTCTCTGTCTAACTTTGAGCGTTCGATAGCTCGCTTCATAGTTTCTT  1226
              |||| |||||||| | || |||||||||||||||||| | ||| ||||| |  |||||||
Sbjct  38105  ATTCGATATTTGTCTTTCGGTCTAACTTTGAGCGTTCAACAGCCCGCTTTAAGGTTTCTT  38046

Query  1227   CTTTACTTGCCCTTAAAACGATATA  1251
              | ||||||||||||||||  |||||
Sbjct  38045  CCTTACTTGCCCTTAAAATAATATA  38021


>Campylobacter coli CVM N29710 plasmid pN29710-1, complete sequence
Sequence ID: CP004067.1 Length: 55127
Range 1: 53710 to 55084

Score:2521 bits(1365), Expect:0.0, 
Identities:1372/1375(99%),  Gaps:1/1375(0%), Strand: Plus/Plus

Query  1      TACCTAGATTTAGATGTCTAAAAAGCTTTAACTACAAGCTTTTTAGACATCTAATCTTTT  60
              ||||||||||||||||||||||||||||||||||||||||||||||||||||||||||||
Sbjct  53710  TACCTAGATTTAGATGTCTAAAAAGCTTTAACTACAAGCTTTTTAGACATCTAATCTTTT  53769

Query  61     CTGAAGTACATCCGCAACTGTCCATACTCTGATGTTTTATATCTTTTCTAAAAGTTCGCT  120
              ||||||||||||||||||||||||||||||||||||||||||||||||||||||||||||
Sbjct  53770  CTGAAGTACATCCGCAACTGTCCATACTCTGATGTTTTATATCTTTTCTAAAAGTTCGCT  53829

Query  121    AGATAGAGTTCTATATTAGAGATGTAAAGAGTTTTGGTGAAGAGGTTTGTGAGTATGGCT  180
              ||||||||||||||||||||||||||||||||||||||||||||||||||||||||||||
Sbjct  53830  AGATAGAGTTCTATATTAGAGATGTAAAGAGTTTTGGTGAAGAGGTTTGTGAGTATGGCT  53889

Query  181    TTTATAACCAGGGTGCAATGAGAAGCACTAACAGCAGCTAGCTTAAGAACGCATAGGATA  240
              ||||||||||||||||||||||||||||||||||||||||||||||||||||||||||||
Sbjct  53890  TTTATAACCAGGGTGCAATGAGAAGCACTAACAGCAGCTAGCTTAAGAACGCATAGGATA  53949

Query  241    TACTTTTTATGGAAGTCACAGAGGAGGAATAAAATTTGAACAGGATTAACAGAGTAAAGA  300
              ||||||||||||||||||||||||||||||||||||||||||||||||||||||||||||
Sbjct  53950  TACTTTTTATGGAAGTCACAGAGGAGGAATAAAATTTGAACAGGATTAACAGAGTAAAGA  54009

Query  301    TGCATAACACCATGAACATTTTCCTCGTTATCAGCTGCGAAAAAGATCAGCAGGTGATTG  360
              ||||||||||||||||||||||||||||||||||||||||||||||||||||||||||||
Sbjct  54010  TGCATAACACCATGAACATTTTCCTCGTTATCAGCTGCGAAAAAGATCAGCAGGTGATTG  54069

Query  361    TCTATTGTTTGCCACGAGACTGCACGAACCGGAGTTCCTGCTTCCACACCGGAAATAGTG  420
              ||||||||||||||||||||||||||||||||||||||||||||||||||||||||||||
Sbjct  54070  TCTATTGTTTGCCACGAGACTGCACGAACCGGAGTTCCTGCTTCCACACCGGAAATAGTG  54129

Query  421    TTGCCTTCCGGTGAAGGAATATAGTCACATACCGCTTCCAGCCTACCGGCTTCTGTATTG  480
              ||||||||||||||||||||||||||||||||||||||||||||||||||||||||||||
Sbjct  54130  TTGCCTTCCGGTGAAGGAATATAGTCACATACCGCTTCCAGCCTACCGGCTTCTGTATTG  54189

Query  481    GCATAATGAAACTCCAAATCATAGAGCCACCCTATACAAAACAGGGCAACAAGTGCGGAA  540
              ||||||||||||||||||||||||||||||||||||||||||||||||||||||||||||
Sbjct  54190  GCATAATGAAACTCCAAATCATAGAGCCACCCTATACAAAACAGGGCAACAAGTGCGGAA  54249

Query  541    AGAATTGCCGCTATTAAGCGAGTGCGTTTAACACGCTTTAAAAATCTAAGTGCACGCTGT  600
              ||||||||||||||||||||||||||||||||||||||||||||||||||||||||||||
Sbjct  54250  AGAATTGCCGCTATTAAGCGAGTGCGTTTAACACGCTTTAAAAATCTAAGTGCACGCTGT  54309

Query  601    GGCGCTTTTTCAATAGGAACCTGCCTGCGCATATCCTCTTCAAGCTGGCGGCAGGCCGCA  660
              ||||||||||||||||||||||||||||||||||||||||||||||||||||||||||||
Sbjct  54310  GGCGCTTTTTCAATAGGAACCTGCCTGCGCATATCCTCTTCAAGCTGGCGGCAGGCCGCA  54369

Query  661    CAATGCTCAATGTGTTCTCTGACCATAGCAGAGGTCTCTGTCTCGGTCAATTCTTCAAGA  720
              ||||||||||||||||||||||||||||||||||||||||||||||||||||||||||||
Sbjct  54370  CAATGCTCAATGTGTTCTCTGACCATAGCAGAGGTCTCTGTCTCGGTCAATTCTTCAAGA  54429

Query  721    TAGGATGGGAGTAAATCCCTGACTACGCAGCAGTCAAGATTGGTTTCACGCATTGTTATC  780
              ||||||||||||||||||||||||||||||||||||||||||||||||||||||||||||
Sbjct  54430  TAGGATGGGAGTAAATCCCTGACTACGCAGCAGTCAAGATTGGTTTCACGCATTGTTATC  54489

Query  781    ACCTCCGATAATCTTTACAAGTTTTTCCTTACCACGATAAAAGCGCACTCGAGCCCATAC  840
              ||||||||||||||||||||||||||||||||||||||||||||||||||||||||||||
Sbjct  54490  ACCTCCGATAATCTTTACAAGTTTTTCCTTACCACGATAAAAGCGCACTCGAGCCCATAC  54549

Query  841    TTCGCTGTGCCCAAGAATGTCACCGATGTCACGGAAAGAGAAATCACCGGCTAATCGCAG  900
              ||||||||||||||||||||||||||||||||||||||||||||||||||||||||||||
Sbjct  54550  TTCGCTGTGCCCAAGAATGTCACCGATGTCACGGAAAGAGAAATCACCGGCTAATCGCAG  54609

Query  901    ATGGATTACTTCACGAGTTTCGGCATCTAACTGTTGCATTGCTCGATATAGTGCAAAACG  960
              ||||||||||||||||||||||||||||||||||||||||||||||||||||||||||||
Sbjct  54610  ATGGATTACTTCACGAGTTTCGGCATCTAACTGTTGCATTGCTCGATATAGTGCAAAACG  54669

Query  961    CTCTTGCCGGTTCTCAAACTCTTTCGTGGGATTATCAGGAGCCGCAACATGAGTAAGTTC  1020
              ||||||||||||||||||||||||||||||||||||||||||||||||||||||||||||
Sbjct  54670  CTCTTGCCGGTTCTCAAACTCTTTCGTGGGATTATCAGGAGCCGCAACATGAGTAAGTTC  54729

Query  1021   GCTTTCTTCCACAAGAGTGGTGCGCTTACTTGCGATTTTTTCTTGTACTGCGGAAACAGT  1080
              ||||||||||||||||||||||||||||||||||||||||||||||||||||||||||||
Sbjct  54730  GCTTTCTTCCACAAGAGTGGTGCGCTTACTTGCGATTTTTTCTTGTACTGCGGAAACAGT  54789

Query  1081   ATCTTTGATTGAATGCGTAGTTGTATCTATAACATTTAATTCATAGATTCCCAAATTGGA  1140
              ||||||||||||||||||||||||||||||||||||||||||||||||||||||||||||
Sbjct  54790  ATCTTTGATTGAATGCGTAGTTGTATCTATAACATTTAATTCATAGATTCCCAAATTGGA  54849

Query  1141   AAATTGCTTCCACATTGTTTCAACTAATTCAATATTTGTTTCTCTGTCTAACTTTGAGCG  1200
              |||||||||||||||| |||||||||||||||||||||||||||||||||||||||||||
Sbjct  54850  AAATTGCTTCCACATTATTTCAACTAATTCAATATTTGTTTCTCTGTCTAACTTTGAGCG  54909

Query  1201   TTCGATAGCTCGCTTCATAGTTTCTTCTTTACTTGCCCTTAAAACGATATACAAGGCGCG  1260
              ||||||||||||||||||||||||||||||||||||||||||||||||||||||||||||
Sbjct  54910  TTCGATAGCTCGCTTCATAGTTTCTTCTTTACTTGCCCTTAAAACGATATACAAGGCGCG  54969

Query  1261   GAAATTTTAAAGCTCGAAGTGCCGACGGTGTTTGGAAAGGCAGGAGAGGTTCTTAAAAAA  1320
              ||||||||||||||||||||||||||||||||||||||||||||||||||||||||||||
Sbjct  54970  GAAATTTTAAAGCTCGAAGTGCCGACGGTGTTTGGAAAGGCAGGAGAGGTTCTTAAAAAA  55029

Query  1321   GCGGTGGAGCAATACAGACCCGACGCGGTGGTGTGCGTAGGTCAAGCCG-GAGGG  1374
              |||||||||||||||||||||||||||||||||||||||||||||| || |||||
Sbjct  55030  GCGGTGGAGCAATACAGACCCGACGCGGTGGTGTGCGTAGGTCAAGGCGAGAGGG  55084


Range 2: 1010 to 1518

Score:941 bits(509), Expect:0.0, 
Identities:509/509(100%),  Gaps:0/509(0%), Strand: Plus/Plus

Query  1364  AAGCCGGAGGGCGTTACTTTTCTATTATGGCGTTGTGCTCTTATGGCTTGAAGTGTGGCA  1423
             ||||||||||||||||||||||||||||||||||||||||||||||||||||||||||||
Sbjct  1010  AAGCCGGAGGGCGTTACTTTTCTATTATGGCGTTGTGCTCTTATGGCTTGAAGTGTGGCA  1069

Query  1424  TATCCGAGCAGAAGATACGGAGAGACGCCTATGCGTTCCTGGACCATTTAGAGAGCCTTA  1483
             ||||||||||||||||||||||||||||||||||||||||||||||||||||||||||||
Sbjct  1070  TATCCGAGCAGAAGATACGGAGAGACGCCTATGCGTTCCTGGACCATTTAGAGAGCCTTA  1129

Query  1484  CCGAGGACGAGGACAACCATTTCAGCCGGGCAGATGTGAAAGACGGTATAAAGAAGCCAA  1543
             ||||||||||||||||||||||||||||||||||||||||||||||||||||||||||||
Sbjct  1130  CCGAGGACGAGGACAACCATTTCAGCCGGGCAGATGTGAAAGACGGTATAAAGAAGCCAA  1189

Query  1544  AGATGATTTATTTTTATGGTATTTTGAAATATTAGaaaaaaaTGAAATCAAGATATATCC  1603
             ||||||||||||||||||||||||||||||||||||||||||||||||||||||||||||
Sbjct  1190  AGATGATTTATTTTTATGGTATTTTGAAATATTAGAAAAAAATGAAATCAAGATATATCC  1249

Query  1604  CaaaaaaaTGACTTATAATCAAATGATGGAAGAGTGTAAGAAAAACGATATATACATTAT  1663
             ||||||||||||||||||||||||||||||||||||||||||||||||||||||||||||
Sbjct  1250  CAAAAAAATGACTTATAATCAAATGATGGAAGAGTGTAAGAAAAACGATATATACATTAT  1309

Query  1664  AAAGCCATTATACTCTTTGGGATATACCTACAATAATAATAGGGAAGATTTTAAGAACTA  1723
             ||||||||||||||||||||||||||||||||||||||||||||||||||||||||||||
Sbjct  1310  AAAGCCATTATACTCTTTGGGATATACCTACAATAATAATAGGGAAGATTTTAAGAACTA  1369

Query  1724  CAACTAAAATAAGTCAAAAGGAATAAGTTTGAAAAATACTATGTATTCATATTTGCTCAA  1783
             ||||||||||||||||||||||||||||||||||||||||||||||||||||||||||||
Sbjct  1370  CAACTAAAATAAGTCAAAAGGAATAAGTTTGAAAAATACTATGTATTCATATTTGCTCAA  1429

Query  1784  TGATAAAATCAAAAATCATTCTATGATTTTATGCACAGAAATCGAGTGCAAAAAATGCGG  1843
             ||||||||||||||||||||||||||||||||||||||||||||||||||||||||||||
Sbjct  1430  TGATAAAATCAAAAATCATTCTATGATTTTATGCACAGAAATCGAGTGCAAAAAATGCGG  1489

Query  1844  AGAAAAGATTTATGTTGAGTTTCAGCCGA  1872
             |||||||||||||||||||||||||||||
Sbjct  1490  AGAAAAGATTTATGTTGAGTTTCAGCCGA  1518


Range 3: 51166 to 51299

Score:243 bits(131), Expect:8e-59, 
Identities:133/134(99%),  Gaps:0/134(0%), Strand: Plus/Plus

Query  1241   AAAACGATATACAAGGCGCGGAAATTTTAAAGCTCGAAGTGCCGACGGTGTTTGGAAAGG  1300
              ||||||| ||||||||||||||||||||||||||||||||||||||||||||||||||||
Sbjct  51166  AAAACGAAATACAAGGCGCGGAAATTTTAAAGCTCGAAGTGCCGACGGTGTTTGGAAAGG  51225

Query  1301   CAGGAGAGGTTCTTAAAAAAGCGGTGGAGCAATACAGACCCGACGCGGTGGTGTGCGTAG  1360
              ||||||||||||||||||||||||||||||||||||||||||||||||||||||||||||
Sbjct  51226  CAGGAGAGGTTCTTAAAAAAGCGGTGGAGCAATACAGACCCGACGCGGTGGTGTGCGTAG  51285

Query  1361   GTCAAGCCGGAGGG  1374
              ||||||||||||||
Sbjct  51286  GTCAAGCCGGAGGG  51299


Range 4: 49881 to 50085

Score:213 bits(115), Expect:6e-50, 
Identities:175/205(85%),  Gaps:0/205(0%), Strand: Plus/Minus

Query  1047   TACTTGCGATTTTTTCTTGTACTGCGGAAACAGTATCTTTGATTGAATGCGTAGTTGTAT  1106
              |||||||||||||||||||||||||||||||||| ||||  || ||||  || || ||||
Sbjct  50085  TACTTGCGATTTTTTCTTGTACTGCGGAAACAGTTTCTTGAATGGAATAAGTGGTCGTAT  50026

Query  1107   CTATAACATTTAATTCATAGATTCCCAAATTGGAAAATTGCTTCCACATTGTTTCAACTA  1166
              ||||||||||  ||||||| ||||||| |||| ||||||||| |||||| ||||| || |
Sbjct  50025  CTATAACATTCGATTCATATATTCCCAGATTGCAAAATTGCTCCCACATGGTTTCTACCA  49966

Query  1167   ATTCAATATTTGTTTCTCTGTCTAACTTTGAGCGTTCGATAGCTCGCTTCATAGTTTCTT  1226
              |||| |||||||| | || |||||||||||||||||| | ||| ||||| |  |||||||
Sbjct  49965  ATTCGATATTTGTCTTTCGGTCTAACTTTGAGCGTTCAACAGCCCGCTTTAAGGTTTCTT  49906

Query  1227   CTTTACTTGCCCTTAAAACGATATA  1251
              | ||||||||||||||||  |||||
Sbjct  49905  CCTTACTTGCCCTTAAAATAATATA  49881


>Campylobacter coli strain JZ_1_79 plasmid pJZ_1_79, complete sequence
Sequence ID: CP047213.1 Length: 62417
Range 1: 61232 to 62259

Score:1744 bits(944), Expect:0.0, 
Identities:1000/1028(97%),  Gaps:0/1028(0%), Strand: Plus/Minus

Query  224    TAAGAACGCATAGGATATACTTTTTATGGAAGTCACAGAGGAGGAATAAAATTTGAACAG  283
              ||||||||||||||||||||||||||||||||||||||||||||||||||||||||||||
Sbjct  62259  TAAGAACGCATAGGATATACTTTTTATGGAAGTCACAGAGGAGGAATAAAATTTGAACAG  62200

Query  284    GATTAACAGAGTAAAGATGCATAACACCATGAACATTTTCCTCGTTATCAGCTGCGAAAA  343
              ||||||||||||||||||||||||||||||||||||||||||||||||||||||||||||
Sbjct  62199  GATTAACAGAGTAAAGATGCATAACACCATGAACATTTTCCTCGTTATCAGCTGCGAAAA  62140

Query  344    AGATCAGCAGGTGATTGTCTATTGTTTGCCACGAGACTGCACGAACCGGAGTTCCTGCTT  403
              ||||||||||||||||||||||||||||||||||||||||||||||||||||||||||||
Sbjct  62139  AGATCAGCAGGTGATTGTCTATTGTTTGCCACGAGACTGCACGAACCGGAGTTCCTGCTT  62080

Query  404    CCACACCGGAAATAGTGTTGCCTTCCGGTGAAGGAATATAGTCACATACCGCTTCCAGCC  463
              ||||||||||||||||||||||||||||||||||||||||||||||||||||||||||||
Sbjct  62079  CCACACCGGAAATAGTGTTGCCTTCCGGTGAAGGAATATAGTCACATACCGCTTCCAGCC  62020

Query  464    TACCGGCTTCTGTATTGGCATAATGAAACTCCAAATCATAGAGCCACCCTATACAAAACA  523
              ||||||||||||||||||||||||||||||||||||||||||||||||||||||||||||
Sbjct  62019  TACCGGCTTCTGTATTGGCATAATGAAACTCCAAATCATAGAGCCACCCTATACAAAACA  61960

Query  524    GGGCAACAAGTGCGGAAAGAATTGCCGCTATTAAGCGAGTGCGTTTAACACGCTTTAAAA  583
              ||||||||||||||||||||||||||||||||||||||||||||||||||||||||||||
Sbjct  61959  GGGCAACAAGTGCGGAAAGAATTGCCGCTATTAAGCGAGTGCGTTTAACACGCTTTAAAA  61900

Query  584    ATCTAAGTGCACGCTGTGGCGCTTTTTCAATAGGAACCTGCCTGCGCATATCCTCTTCAA  643
              ||||||||||||||||||||||||||||||||||||||||||||||||||||||||||||
Sbjct  61899  ATCTAAGTGCACGCTGTGGCGCTTTTTCAATAGGAACCTGCCTGCGCATATCCTCTTCAA  61840

Query  644    GCTGGCGGCAGGCCGCACAATGCTCAATGTGTTCTCTGACCATAGCAGAGGTCTCTGTCT  703
              ||||||||||||||||||||||||||||||||||||||||||||||||||||||||||||
Sbjct  61839  GCTGGCGGCAGGCCGCACAATGCTCAATGTGTTCTCTGACCATAGCAGAGGTCTCTGTCT  61780

Query  704    CGGTCAATTCTTCAAGATAGGATGGGAGTAAATCCCTGACTACGCAGCAGTCAAGATTGG  763
              ||||||||||||||||||||||||||||||||||||||||||||||||||||||||||||
Sbjct  61779  CGGTCAATTCTTCAAGATAGGATGGGAGTAAATCCCTGACTACGCAGCAGTCAAGATTGG  61720

Query  764    TTTCACGCATTGTTATCACCTCCGATAATCTTTACAAGTTTTTCCTTACCACGATAAAAG  823
              ||||||||||||||||||||||||||||||||||||||||||||||||||||||||||||
Sbjct  61719  TTTCACGCATTGTTATCACCTCCGATAATCTTTACAAGTTTTTCCTTACCACGATAAAAG  61660

Query  824    CGCACTCGAGCCCATACTTCGCTGTGCCCAAGAATGTCACCGATGTCACGGAAAGAGAAA  883
              ||||||||||||||||||||||||||||||||||||||||||||||||||||||||||||
Sbjct  61659  CGCACTCGAGCCCATACTTCGCTGTGCCCAAGAATGTCACCGATGTCACGGAAAGAGAAA  61600

Query  884    TCACCGGCTAATCGCAGATGGATTACTTCACGAGTTTCGGCATCTAACTGTTGCATTGCT  943
              ||||||||||||||||||||||||||||||||||||||||||||||||||||||||||||
Sbjct  61599  TCACCGGCTAATCGCAGATGGATTACTTCACGAGTTTCGGCATCTAACTGTTGCATTGCT  61540

Query  944    CGATATAGTGCAAAACGCTCTTGCCGGTTCTCAAACTCTTTCGTGGGATTATCAGGAGCC  1003
              ||||||||||||||||||||||||||||||||||||||||||||||||||||||||||||
Sbjct  61539  CGATATAGTGCAAAACGCTCTTGCCGGTTCTCAAACTCTTTCGTGGGATTATCAGGAGCC  61480

Query  1004   GCAACATGAGTAAGTTCGCTTTCTTCCACAAGAGTGGTGCGCTTACTTGCGATTTTTTCT  1063
              ||||||||||||||||||||||||||||||||||||||||||||||||||||||||||||
Sbjct  61479  GCAACATGAGTAAGTTCGCTTTCTTCCACAAGAGTGGTGCGCTTACTTGCGATTTTTTCT  61420

Query  1064   TGTACTGCGGAAACAGTATCTTTGATTGAATGCGTAGTTGTATCTATAACATTTAATTCA  1123
              ||||||||||||||||| ||||  || ||||  || || ||||||||||||||  |||||
Sbjct  61419  TGTACTGCGGAAACAGTTTCTTGAATGGAATAAGTGGTCGTATCTATAACATTCGATTCA  61360

Query  1124   TAGATTCCCAAATTGGAAAATTGCTTCCACATTGTTTCAACTAATTCAATATTTGTTTCT  1183
              || ||||||| |||| ||||||||| |||||| ||||| || ||||| |||||||| | |
Sbjct  61359  TATATTCCCAGATTGCAAAATTGCTCCCACATGGTTTCTACCAATTCGATATTTGTCTTT  61300

Query  1184   CTGTCTAACTTTGAGCGTTCGATAGCTCGCTTCATAGTTTCTTCTTTACTTGCCCTTAAA  1243
              | |||||||||||||||||| | |||||||||||  |||||||| |||||||||||||||
Sbjct  61299  CGGTCTAACTTTGAGCGTTCAACAGCTCGCTTCAAGGTTTCTTCCTTACTTGCCCTTAAA  61240

Query  1244   ACGATATA  1251
              |  |||||
Sbjct  61239  ATAATATA  61232


Range 2: 9177 to 9685

Score:941 bits(509), Expect:0.0, 
Identities:509/509(100%),  Gaps:0/509(0%), Strand: Plus/Plus

Query  1364  AAGCCGGAGGGCGTTACTTTTCTATTATGGCGTTGTGCTCTTATGGCTTGAAGTGTGGCA  1423
             ||||||||||||||||||||||||||||||||||||||||||||||||||||||||||||
Sbjct  9177  AAGCCGGAGGGCGTTACTTTTCTATTATGGCGTTGTGCTCTTATGGCTTGAAGTGTGGCA  9236

Query  1424  TATCCGAGCAGAAGATACGGAGAGACGCCTATGCGTTCCTGGACCATTTAGAGAGCCTTA  1483
             ||||||||||||||||||||||||||||||||||||||||||||||||||||||||||||
Sbjct  9237  TATCCGAGCAGAAGATACGGAGAGACGCCTATGCGTTCCTGGACCATTTAGAGAGCCTTA  9296

Query  1484  CCGAGGACGAGGACAACCATTTCAGCCGGGCAGATGTGAAAGACGGTATAAAGAAGCCAA  1543
             ||||||||||||||||||||||||||||||||||||||||||||||||||||||||||||
Sbjct  9297  CCGAGGACGAGGACAACCATTTCAGCCGGGCAGATGTGAAAGACGGTATAAAGAAGCCAA  9356

Query  1544  AGATGATTTATTTTTATGGTATTTTGAAATATTAGaaaaaaaTGAAATCAAGATATATCC  1603
             ||||||||||||||||||||||||||||||||||||||||||||||||||||||||||||
Sbjct  9357  AGATGATTTATTTTTATGGTATTTTGAAATATTAGAAAAAAATGAAATCAAGATATATCC  9416

Query  1604  CaaaaaaaTGACTTATAATCAAATGATGGAAGAGTGTAAGAAAAACGATATATACATTAT  1663
             ||||||||||||||||||||||||||||||||||||||||||||||||||||||||||||
Sbjct  9417  CAAAAAAATGACTTATAATCAAATGATGGAAGAGTGTAAGAAAAACGATATATACATTAT  9476

Query  1664  AAAGCCATTATACTCTTTGGGATATACCTACAATAATAATAGGGAAGATTTTAAGAACTA  1723
             ||||||||||||||||||||||||||||||||||||||||||||||||||||||||||||
Sbjct  9477  AAAGCCATTATACTCTTTGGGATATACCTACAATAATAATAGGGAAGATTTTAAGAACTA  9536

Query  1724  CAACTAAAATAAGTCAAAAGGAATAAGTTTGAAAAATACTATGTATTCATATTTGCTCAA  1783
             ||||||||||||||||||||||||||||||||||||||||||||||||||||||||||||
Sbjct  9537  CAACTAAAATAAGTCAAAAGGAATAAGTTTGAAAAATACTATGTATTCATATTTGCTCAA  9596

Query  1784  TGATAAAATCAAAAATCATTCTATGATTTTATGCACAGAAATCGAGTGCAAAAAATGCGG  1843
             ||||||||||||||||||||||||||||||||||||||||||||||||||||||||||||
Sbjct  9597  TGATAAAATCAAAAATCATTCTATGATTTTATGCACAGAAATCGAGTGCAAAAAATGCGG  9656

Query  1844  AGAAAAGATTTATGTTGAGTTTCAGCCGA  1872
             |||||||||||||||||||||||||||||
Sbjct  9657  AGAAAAGATTTATGTTGAGTTTCAGCCGA  9685


Range 3: 900 to 992

Score:167 bits(90), Expect:5e-36, 
Identities:92/93(99%),  Gaps:0/93(0%), Strand: Plus/Minus

Query  137  TAGAGATGTAAAGAGTTTTGGTGAAGAGGTTTGTGAGTATGGCTTTTATAACCAGGGTGC  196
            ||||||||||||||||||||||||||||||||||||||||||||||||||||||||||||
Sbjct  992  TAGAGATGTAAAGAGTTTTGGTGAAGAGGTTTGTGAGTATGGCTTTTATAACCAGGGTGC  933

Query  197  AATGAGAAGCACTAACAGCAGCTAGCTTAAGAA  229
            |||||||||||||||||||||||||||||| ||
Sbjct  932  AATGAGAAGCACTAACAGCAGCTAGCTTAACAA  900


>Campylobacter coli strain CC19CH076 chromosome, complete genome
Sequence ID: CP068586.1 Length: 1781471
Range 1: 1584827 to 1586200

Score:2538 bits(1374), Expect:0.0, 
Identities:1374/1374(100%),  Gaps:0/1374(0%), Strand: Plus/Plus

Query  1        TACCTAGATTTAGATGTCTAAAAAGCTTTAACTACAAGCTTTTTAGACATCTAATCTTTT  60
                ||||||||||||||||||||||||||||||||||||||||||||||||||||||||||||
Sbjct  1584827  TACCTAGATTTAGATGTCTAAAAAGCTTTAACTACAAGCTTTTTAGACATCTAATCTTTT  1584886

Query  61       CTGAAGTACATCCGCAACTGTCCATACTCTGATGTTTTATATCTTTTCTAAAAGTTCGCT  120
                ||||||||||||||||||||||||||||||||||||||||||||||||||||||||||||
Sbjct  1584887  CTGAAGTACATCCGCAACTGTCCATACTCTGATGTTTTATATCTTTTCTAAAAGTTCGCT  1584946

Query  121      AGATAGAGTTCTATATTAGAGATGTAAAGAGTTTTGGTGAAGAGGTTTGTGAGTATGGCT  180
                ||||||||||||||||||||||||||||||||||||||||||||||||||||||||||||
Sbjct  1584947  AGATAGAGTTCTATATTAGAGATGTAAAGAGTTTTGGTGAAGAGGTTTGTGAGTATGGCT  1585006

Query  181      TTTATAACCAGGGTGCAATGAGAAGCACTAACAGCAGCTAGCTTAAGAACGCATAGGATA  240
                ||||||||||||||||||||||||||||||||||||||||||||||||||||||||||||
Sbjct  1585007  TTTATAACCAGGGTGCAATGAGAAGCACTAACAGCAGCTAGCTTAAGAACGCATAGGATA  1585066

Query  241      TACTTTTTATGGAAGTCACAGAGGAGGAATAAAATTTGAACAGGATTAACAGAGTAAAGA  300
                ||||||||||||||||||||||||||||||||||||||||||||||||||||||||||||
Sbjct  1585067  TACTTTTTATGGAAGTCACAGAGGAGGAATAAAATTTGAACAGGATTAACAGAGTAAAGA  1585126

Query  301      TGCATAACACCATGAACATTTTCCTCGTTATCAGCTGCGAAAAAGATCAGCAGGTGATTG  360
                ||||||||||||||||||||||||||||||||||||||||||||||||||||||||||||
Sbjct  1585127  TGCATAACACCATGAACATTTTCCTCGTTATCAGCTGCGAAAAAGATCAGCAGGTGATTG  1585186

Query  361      TCTATTGTTTGCCACGAGACTGCACGAACCGGAGTTCCTGCTTCCACACCGGAAATAGTG  420
                ||||||||||||||||||||||||||||||||||||||||||||||||||||||||||||
Sbjct  1585187  TCTATTGTTTGCCACGAGACTGCACGAACCGGAGTTCCTGCTTCCACACCGGAAATAGTG  1585246

Query  421      TTGCCTTCCGGTGAAGGAATATAGTCACATACCGCTTCCAGCCTACCGGCTTCTGTATTG  480
                ||||||||||||||||||||||||||||||||||||||||||||||||||||||||||||
Sbjct  1585247  TTGCCTTCCGGTGAAGGAATATAGTCACATACCGCTTCCAGCCTACCGGCTTCTGTATTG  1585306

Query  481      GCATAATGAAACTCCAAATCATAGAGCCACCCTATACAAAACAGGGCAACAAGTGCGGAA  540
                ||||||||||||||||||||||||||||||||||||||||||||||||||||||||||||
Sbjct  1585307  GCATAATGAAACTCCAAATCATAGAGCCACCCTATACAAAACAGGGCAACAAGTGCGGAA  1585366

Query  541      AGAATTGCCGCTATTAAGCGAGTGCGTTTAACACGCTTTAAAAATCTAAGTGCACGCTGT  600
                ||||||||||||||||||||||||||||||||||||||||||||||||||||||||||||
Sbjct  1585367  AGAATTGCCGCTATTAAGCGAGTGCGTTTAACACGCTTTAAAAATCTAAGTGCACGCTGT  1585426

Query  601      GGCGCTTTTTCAATAGGAACCTGCCTGCGCATATCCTCTTCAAGCTGGCGGCAGGCCGCA  660
                ||||||||||||||||||||||||||||||||||||||||||||||||||||||||||||
Sbjct  1585427  GGCGCTTTTTCAATAGGAACCTGCCTGCGCATATCCTCTTCAAGCTGGCGGCAGGCCGCA  1585486

Query  661      CAATGCTCAATGTGTTCTCTGACCATAGCAGAGGTCTCTGTCTCGGTCAATTCTTCAAGA  720
                ||||||||||||||||||||||||||||||||||||||||||||||||||||||||||||
Sbjct  1585487  CAATGCTCAATGTGTTCTCTGACCATAGCAGAGGTCTCTGTCTCGGTCAATTCTTCAAGA  1585546

Query  721      TAGGATGGGAGTAAATCCCTGACTACGCAGCAGTCAAGATTGGTTTCACGCATTGTTATC  780
                ||||||||||||||||||||||||||||||||||||||||||||||||||||||||||||
Sbjct  1585547  TAGGATGGGAGTAAATCCCTGACTACGCAGCAGTCAAGATTGGTTTCACGCATTGTTATC  1585606

Query  781      ACCTCCGATAATCTTTACAAGTTTTTCCTTACCACGATAAAAGCGCACTCGAGCCCATAC  840
                ||||||||||||||||||||||||||||||||||||||||||||||||||||||||||||
Sbjct  1585607  ACCTCCGATAATCTTTACAAGTTTTTCCTTACCACGATAAAAGCGCACTCGAGCCCATAC  1585666

Query  841      TTCGCTGTGCCCAAGAATGTCACCGATGTCACGGAAAGAGAAATCACCGGCTAATCGCAG  900
                ||||||||||||||||||||||||||||||||||||||||||||||||||||||||||||
Sbjct  1585667  TTCGCTGTGCCCAAGAATGTCACCGATGTCACGGAAAGAGAAATCACCGGCTAATCGCAG  1585726

Query  901      ATGGATTACTTCACGAGTTTCGGCATCTAACTGTTGCATTGCTCGATATAGTGCAAAACG  960
                ||||||||||||||||||||||||||||||||||||||||||||||||||||||||||||
Sbjct  1585727  ATGGATTACTTCACGAGTTTCGGCATCTAACTGTTGCATTGCTCGATATAGTGCAAAACG  1585786

Query  961      CTCTTGCCGGTTCTCAAACTCTTTCGTGGGATTATCAGGAGCCGCAACATGAGTAAGTTC  1020
                ||||||||||||||||||||||||||||||||||||||||||||||||||||||||||||
Sbjct  1585787  CTCTTGCCGGTTCTCAAACTCTTTCGTGGGATTATCAGGAGCCGCAACATGAGTAAGTTC  1585846

Query  1021     GCTTTCTTCCACAAGAGTGGTGCGCTTACTTGCGATTTTTTCTTGTACTGCGGAAACAGT  1080
                ||||||||||||||||||||||||||||||||||||||||||||||||||||||||||||
Sbjct  1585847  GCTTTCTTCCACAAGAGTGGTGCGCTTACTTGCGATTTTTTCTTGTACTGCGGAAACAGT  1585906

Query  1081     ATCTTTGATTGAATGCGTAGTTGTATCTATAACATTTAATTCATAGATTCCCAAATTGGA  1140
                ||||||||||||||||||||||||||||||||||||||||||||||||||||||||||||
Sbjct  1585907  ATCTTTGATTGAATGCGTAGTTGTATCTATAACATTTAATTCATAGATTCCCAAATTGGA  1585966

Query  1141     AAATTGCTTCCACATTGTTTCAACTAATTCAATATTTGTTTCTCTGTCTAACTTTGAGCG  1200
                ||||||||||||||||||||||||||||||||||||||||||||||||||||||||||||
Sbjct  1585967  AAATTGCTTCCACATTGTTTCAACTAATTCAATATTTGTTTCTCTGTCTAACTTTGAGCG  1586026

Query  1201     TTCGATAGCTCGCTTCATAGTTTCTTCTTTACTTGCCCTTAAAACGATATACAAGGCGCG  1260
                ||||||||||||||||||||||||||||||||||||||||||||||||||||||||||||
Sbjct  1586027  TTCGATAGCTCGCTTCATAGTTTCTTCTTTACTTGCCCTTAAAACGATATACAAGGCGCG  1586086

Query  1261     GAAATTTTAAAGCTCGAAGTGCCGACGGTGTTTGGAAAGGCAGGAGAGGTTCTTAAAAAA  1320
                ||||||||||||||||||||||||||||||||||||||||||||||||||||||||||||
Sbjct  1586087  GAAATTTTAAAGCTCGAAGTGCCGACGGTGTTTGGAAAGGCAGGAGAGGTTCTTAAAAAA  1586146

Query  1321     GCGGTGGAGCAATACAGACCCGACGCGGTGGTGTGCGTAGGTCAAGCCGGAGGG  1374
                ||||||||||||||||||||||||||||||||||||||||||||||||||||||
Sbjct  1586147  GCGGTGGAGCAATACAGACCCGACGCGGTGGTGTGCGTAGGTCAAGCCGGAGGG  1586200


Range 2: 1587342 to 1587538

Score:326 bits(176), Expect:8e-84, 
Identities:190/197(96%),  Gaps:0/197(0%), Strand: Plus/Minus

Query  1055     ATTTTTTCTTGTACTGCGGAAACAGTATCTTTGATTGAATGCGTAGTTGTATCTATAACA  1114
                |||||||||| |||||| ||||||||||||||||  ||||||||||||||||||||||||
Sbjct  1587538  ATTTTTTCTTTTACTGCTGAAACAGTATCTTTGACGGAATGCGTAGTTGTATCTATAACA  1587479

Query  1115     TTTAATTCATAGATTCCCAAATTGGAAAATTGCTTCCACATTGTTTCAACTAATTCAATA  1174
                ||||||||||||||||| ||||| |||||||| |||||||||||||||||||||||||||
Sbjct  1587478  TTTAATTCATAGATTCCTAAATTAGAAAATTGATTCCACATTGTTTCAACTAATTCAATA  1587419

Query  1175     TTTGTTTCTCTGTCTAACTTTGAGCGTTCGATAGCTCGCTTCATAGTTTCTTCTTTACTT  1234
                ||||||||||||||||||||||||||||||||||||||||||||||||||||||||||||
Sbjct  1587418  TTTGTTTCTCTGTCTAACTTTGAGCGTTCGATAGCTCGCTTCATAGTTTCTTCTTTACTT  1587359

Query  1235     GCCCTTAAAACGATATA  1251
                |||||||||||||||||
Sbjct  1587358  GCCCTTAAAACGATATA  1587342


Range 3: 1599668 to 1599832

Score:305 bits(165), Expect:1e-77, 
Identities:165/165(100%),  Gaps:0/165(0%), Strand: Plus/Minus

Query  1364     AAGCCGGAGGGCGTTACTTTTCTATTATGGCGTTGTGCTCTTATGGCTTGAAGTGTGGCA  1423
                ||||||||||||||||||||||||||||||||||||||||||||||||||||||||||||
Sbjct  1599832  AAGCCGGAGGGCGTTACTTTTCTATTATGGCGTTGTGCTCTTATGGCTTGAAGTGTGGCA  1599773

Query  1424     TATCCGAGCAGAAGATACGGAGAGACGCCTATGCGTTCCTGGACCATTTAGAGAGCCTTA  1483
                ||||||||||||||||||||||||||||||||||||||||||||||||||||||||||||
Sbjct  1599772  TATCCGAGCAGAAGATACGGAGAGACGCCTATGCGTTCCTGGACCATTTAGAGAGCCTTA  1599713

Query  1484     CCGAGGACGAGGACAACCATTTCAGCCGGGCAGATGTGAAAGACG  1528
                |||||||||||||||||||||||||||||||||||||||||||||
Sbjct  1599712  CCGAGGACGAGGACAACCATTTCAGCCGGGCAGATGTGAAAGACG  1599668


>Campylobacter coli strain CC19CH075 chromosome, complete genome
Sequence ID: CP068581.1 Length: 1781472
Range 1: 1584828 to 1586201

Score:2538 bits(1374), Expect:0.0, 
Identities:1374/1374(100%),  Gaps:0/1374(0%), Strand: Plus/Plus

Query  1        TACCTAGATTTAGATGTCTAAAAAGCTTTAACTACAAGCTTTTTAGACATCTAATCTTTT  60
                ||||||||||||||||||||||||||||||||||||||||||||||||||||||||||||
Sbjct  1584828  TACCTAGATTTAGATGTCTAAAAAGCTTTAACTACAAGCTTTTTAGACATCTAATCTTTT  1584887

Query  61       CTGAAGTACATCCGCAACTGTCCATACTCTGATGTTTTATATCTTTTCTAAAAGTTCGCT  120
                ||||||||||||||||||||||||||||||||||||||||||||||||||||||||||||
Sbjct  1584888  CTGAAGTACATCCGCAACTGTCCATACTCTGATGTTTTATATCTTTTCTAAAAGTTCGCT  1584947

Query  121      AGATAGAGTTCTATATTAGAGATGTAAAGAGTTTTGGTGAAGAGGTTTGTGAGTATGGCT  180
                ||||||||||||||||||||||||||||||||||||||||||||||||||||||||||||
Sbjct  1584948  AGATAGAGTTCTATATTAGAGATGTAAAGAGTTTTGGTGAAGAGGTTTGTGAGTATGGCT  1585007

Query  181      TTTATAACCAGGGTGCAATGAGAAGCACTAACAGCAGCTAGCTTAAGAACGCATAGGATA  240
                ||||||||||||||||||||||||||||||||||||||||||||||||||||||||||||
Sbjct  1585008  TTTATAACCAGGGTGCAATGAGAAGCACTAACAGCAGCTAGCTTAAGAACGCATAGGATA  1585067

Query  241      TACTTTTTATGGAAGTCACAGAGGAGGAATAAAATTTGAACAGGATTAACAGAGTAAAGA  300
                ||||||||||||||||||||||||||||||||||||||||||||||||||||||||||||
Sbjct  1585068  TACTTTTTATGGAAGTCACAGAGGAGGAATAAAATTTGAACAGGATTAACAGAGTAAAGA  1585127

Query  301      TGCATAACACCATGAACATTTTCCTCGTTATCAGCTGCGAAAAAGATCAGCAGGTGATTG  360
                ||||||||||||||||||||||||||||||||||||||||||||||||||||||||||||
Sbjct  1585128  TGCATAACACCATGAACATTTTCCTCGTTATCAGCTGCGAAAAAGATCAGCAGGTGATTG  1585187

Query  361      TCTATTGTTTGCCACGAGACTGCACGAACCGGAGTTCCTGCTTCCACACCGGAAATAGTG  420
                ||||||||||||||||||||||||||||||||||||||||||||||||||||||||||||
Sbjct  1585188  TCTATTGTTTGCCACGAGACTGCACGAACCGGAGTTCCTGCTTCCACACCGGAAATAGTG  1585247

Query  421      TTGCCTTCCGGTGAAGGAATATAGTCACATACCGCTTCCAGCCTACCGGCTTCTGTATTG  480
                ||||||||||||||||||||||||||||||||||||||||||||||||||||||||||||
Sbjct  1585248  TTGCCTTCCGGTGAAGGAATATAGTCACATACCGCTTCCAGCCTACCGGCTTCTGTATTG  1585307

Query  481      GCATAATGAAACTCCAAATCATAGAGCCACCCTATACAAAACAGGGCAACAAGTGCGGAA  540
                ||||||||||||||||||||||||||||||||||||||||||||||||||||||||||||
Sbjct  1585308  GCATAATGAAACTCCAAATCATAGAGCCACCCTATACAAAACAGGGCAACAAGTGCGGAA  1585367

Query  541      AGAATTGCCGCTATTAAGCGAGTGCGTTTAACACGCTTTAAAAATCTAAGTGCACGCTGT  600
                ||||||||||||||||||||||||||||||||||||||||||||||||||||||||||||
Sbjct  1585368  AGAATTGCCGCTATTAAGCGAGTGCGTTTAACACGCTTTAAAAATCTAAGTGCACGCTGT  1585427

Query  601      GGCGCTTTTTCAATAGGAACCTGCCTGCGCATATCCTCTTCAAGCTGGCGGCAGGCCGCA  660
                ||||||||||||||||||||||||||||||||||||||||||||||||||||||||||||
Sbjct  1585428  GGCGCTTTTTCAATAGGAACCTGCCTGCGCATATCCTCTTCAAGCTGGCGGCAGGCCGCA  1585487

Query  661      CAATGCTCAATGTGTTCTCTGACCATAGCAGAGGTCTCTGTCTCGGTCAATTCTTCAAGA  720
                ||||||||||||||||||||||||||||||||||||||||||||||||||||||||||||
Sbjct  1585488  CAATGCTCAATGTGTTCTCTGACCATAGCAGAGGTCTCTGTCTCGGTCAATTCTTCAAGA  1585547

Query  721      TAGGATGGGAGTAAATCCCTGACTACGCAGCAGTCAAGATTGGTTTCACGCATTGTTATC  780
                ||||||||||||||||||||||||||||||||||||||||||||||||||||||||||||
Sbjct  1585548  TAGGATGGGAGTAAATCCCTGACTACGCAGCAGTCAAGATTGGTTTCACGCATTGTTATC  1585607

Query  781      ACCTCCGATAATCTTTACAAGTTTTTCCTTACCACGATAAAAGCGCACTCGAGCCCATAC  840
                ||||||||||||||||||||||||||||||||||||||||||||||||||||||||||||
Sbjct  1585608  ACCTCCGATAATCTTTACAAGTTTTTCCTTACCACGATAAAAGCGCACTCGAGCCCATAC  1585667

Query  841      TTCGCTGTGCCCAAGAATGTCACCGATGTCACGGAAAGAGAAATCACCGGCTAATCGCAG  900
                ||||||||||||||||||||||||||||||||||||||||||||||||||||||||||||
Sbjct  1585668  TTCGCTGTGCCCAAGAATGTCACCGATGTCACGGAAAGAGAAATCACCGGCTAATCGCAG  1585727

Query  901      ATGGATTACTTCACGAGTTTCGGCATCTAACTGTTGCATTGCTCGATATAGTGCAAAACG  960
                ||||||||||||||||||||||||||||||||||||||||||||||||||||||||||||
Sbjct  1585728  ATGGATTACTTCACGAGTTTCGGCATCTAACTGTTGCATTGCTCGATATAGTGCAAAACG  1585787

Query  961      CTCTTGCCGGTTCTCAAACTCTTTCGTGGGATTATCAGGAGCCGCAACATGAGTAAGTTC  1020
                ||||||||||||||||||||||||||||||||||||||||||||||||||||||||||||
Sbjct  1585788  CTCTTGCCGGTTCTCAAACTCTTTCGTGGGATTATCAGGAGCCGCAACATGAGTAAGTTC  1585847

Query  1021     GCTTTCTTCCACAAGAGTGGTGCGCTTACTTGCGATTTTTTCTTGTACTGCGGAAACAGT  1080
                ||||||||||||||||||||||||||||||||||||||||||||||||||||||||||||
Sbjct  1585848  GCTTTCTTCCACAAGAGTGGTGCGCTTACTTGCGATTTTTTCTTGTACTGCGGAAACAGT  1585907

Query  1081     ATCTTTGATTGAATGCGTAGTTGTATCTATAACATTTAATTCATAGATTCCCAAATTGGA  1140
                ||||||||||||||||||||||||||||||||||||||||||||||||||||||||||||
Sbjct  1585908  ATCTTTGATTGAATGCGTAGTTGTATCTATAACATTTAATTCATAGATTCCCAAATTGGA  1585967

Query  1141     AAATTGCTTCCACATTGTTTCAACTAATTCAATATTTGTTTCTCTGTCTAACTTTGAGCG  1200
                ||||||||||||||||||||||||||||||||||||||||||||||||||||||||||||
Sbjct  1585968  AAATTGCTTCCACATTGTTTCAACTAATTCAATATTTGTTTCTCTGTCTAACTTTGAGCG  1586027

Query  1201     TTCGATAGCTCGCTTCATAGTTTCTTCTTTACTTGCCCTTAAAACGATATACAAGGCGCG  1260
                ||||||||||||||||||||||||||||||||||||||||||||||||||||||||||||
Sbjct  1586028  TTCGATAGCTCGCTTCATAGTTTCTTCTTTACTTGCCCTTAAAACGATATACAAGGCGCG  1586087

Query  1261     GAAATTTTAAAGCTCGAAGTGCCGACGGTGTTTGGAAAGGCAGGAGAGGTTCTTAAAAAA  1320
                ||||||||||||||||||||||||||||||||||||||||||||||||||||||||||||
Sbjct  1586088  GAAATTTTAAAGCTCGAAGTGCCGACGGTGTTTGGAAAGGCAGGAGAGGTTCTTAAAAAA  1586147

Query  1321     GCGGTGGAGCAATACAGACCCGACGCGGTGGTGTGCGTAGGTCAAGCCGGAGGG  1374
                ||||||||||||||||||||||||||||||||||||||||||||||||||||||
Sbjct  1586148  GCGGTGGAGCAATACAGACCCGACGCGGTGGTGTGCGTAGGTCAAGCCGGAGGG  1586201


Range 2: 1587343 to 1587539

Score:326 bits(176), Expect:8e-84, 
Identities:190/197(96%),  Gaps:0/197(0%), Strand: Plus/Minus

Query  1055     ATTTTTTCTTGTACTGCGGAAACAGTATCTTTGATTGAATGCGTAGTTGTATCTATAACA  1114
                |||||||||| |||||| ||||||||||||||||  ||||||||||||||||||||||||
Sbjct  1587539  ATTTTTTCTTTTACTGCTGAAACAGTATCTTTGACGGAATGCGTAGTTGTATCTATAACA  1587480

Query  1115     TTTAATTCATAGATTCCCAAATTGGAAAATTGCTTCCACATTGTTTCAACTAATTCAATA  1174
                ||||||||||||||||| ||||| |||||||| |||||||||||||||||||||||||||
Sbjct  1587479  TTTAATTCATAGATTCCTAAATTAGAAAATTGATTCCACATTGTTTCAACTAATTCAATA  1587420

Query  1175     TTTGTTTCTCTGTCTAACTTTGAGCGTTCGATAGCTCGCTTCATAGTTTCTTCTTTACTT  1234
                ||||||||||||||||||||||||||||||||||||||||||||||||||||||||||||
Sbjct  1587419  TTTGTTTCTCTGTCTAACTTTGAGCGTTCGATAGCTCGCTTCATAGTTTCTTCTTTACTT  1587360

Query  1235     GCCCTTAAAACGATATA  1251
                |||||||||||||||||
Sbjct  1587359  GCCCTTAAAACGATATA  1587343


Range 3: 1599669 to 1599833

Score:305 bits(165), Expect:1e-77, 
Identities:165/165(100%),  Gaps:0/165(0%), Strand: Plus/Minus

Query  1364     AAGCCGGAGGGCGTTACTTTTCTATTATGGCGTTGTGCTCTTATGGCTTGAAGTGTGGCA  1423
                ||||||||||||||||||||||||||||||||||||||||||||||||||||||||||||
Sbjct  1599833  AAGCCGGAGGGCGTTACTTTTCTATTATGGCGTTGTGCTCTTATGGCTTGAAGTGTGGCA  1599774

Query  1424     TATCCGAGCAGAAGATACGGAGAGACGCCTATGCGTTCCTGGACCATTTAGAGAGCCTTA  1483
                ||||||||||||||||||||||||||||||||||||||||||||||||||||||||||||
Sbjct  1599773  TATCCGAGCAGAAGATACGGAGAGACGCCTATGCGTTCCTGGACCATTTAGAGAGCCTTA  1599714

Query  1484     CCGAGGACGAGGACAACCATTTCAGCCGGGCAGATGTGAAAGACG  1528
                |||||||||||||||||||||||||||||||||||||||||||||
Sbjct  1599713  CCGAGGACGAGGACAACCATTTCAGCCGGGCAGATGTGAAAGACG  1599669


>Campylobacter jejuni strain CC19PF065 chromosome, complete genome
Sequence ID: CP068567.1 Length: 1681082
Range 1: 90268 to 91641

Score:2532 bits(1371), Expect:0.0, 
Identities:1373/1374(99%),  Gaps:0/1374(0%), Strand: Plus/Minus

Query  1      TACCTAGATTTAGATGTCTAAAAAGCTTTAACTACAAGCTTTTTAGACATCTAATCTTTT  60
              ||||||||||||||||||||||||||||||||||||||||||||||||||||||||||||
Sbjct  91641  TACCTAGATTTAGATGTCTAAAAAGCTTTAACTACAAGCTTTTTAGACATCTAATCTTTT  91582

Query  61     CTGAAGTACATCCGCAACTGTCCATACTCTGATGTTTTATATCTTTTCTAAAAGTTCGCT  120
              ||||||||||||||||||||||||||||||||||||||||||||||||||||||||||||
Sbjct  91581  CTGAAGTACATCCGCAACTGTCCATACTCTGATGTTTTATATCTTTTCTAAAAGTTCGCT  91522

Query  121    AGATAGAGTTCTATATTAGAGATGTAAAGAGTTTTGGTGAAGAGGTTTGTGAGTATGGCT  180
              ||||||||||||||||||||||||||||||||||||||||||||||||||||||||||||
Sbjct  91521  AGATAGAGTTCTATATTAGAGATGTAAAGAGTTTTGGTGAAGAGGTTTGTGAGTATGGCT  91462

Query  181    TTTATAACCAGGGTGCAATGAGAAGCACTAACAGCAGCTAGCTTAAGAACGCATAGGATA  240
              ||||||||||||||||||||||||||||||||||||||||||||||||||||||||||||
Sbjct  91461  TTTATAACCAGGGTGCAATGAGAAGCACTAACAGCAGCTAGCTTAAGAACGCATAGGATA  91402

Query  241    TACTTTTTATGGAAGTCACAGAGGAGGAATAAAATTTGAACAGGATTAACAGAGTAAAGA  300
              ||||||||||||||||||||||||||||||||||||||||||||||||||||||||||||
Sbjct  91401  TACTTTTTATGGAAGTCACAGAGGAGGAATAAAATTTGAACAGGATTAACAGAGTAAAGA  91342

Query  301    TGCATAACACCATGAACATTTTCCTCGTTATCAGCTGCGAAAAAGATCAGCAGGTGATTG  360
              ||||||||||||||||||||||||||||||||||||||||||||||||||||||||||||
Sbjct  91341  TGCATAACACCATGAACATTTTCCTCGTTATCAGCTGCGAAAAAGATCAGCAGGTGATTG  91282

Query  361    TCTATTGTTTGCCACGAGACTGCACGAACCGGAGTTCCTGCTTCCACACCGGAAATAGTG  420
              ||||||||||||||||||||||||||||||||||||||||||||||||||||||||||||
Sbjct  91281  TCTATTGTTTGCCACGAGACTGCACGAACCGGAGTTCCTGCTTCCACACCGGAAATAGTG  91222

Query  421    TTGCCTTCCGGTGAAGGAATATAGTCACATACCGCTTCCAGCCTACCGGCTTCTGTATTG  480
              ||||||||||||||||||||||||||||||||||||||||||||||||||||||||||||
Sbjct  91221  TTGCCTTCCGGTGAAGGAATATAGTCACATACCGCTTCCAGCCTACCGGCTTCTGTATTG  91162

Query  481    GCATAATGAAACTCCAAATCATAGAGCCACCCTATACAAAACAGGGCAACAAGTGCGGAA  540
              ||||||||||||||||||||||||||||||||||||||||||||||||||||||||||||
Sbjct  91161  GCATAATGAAACTCCAAATCATAGAGCCACCCTATACAAAACAGGGCAACAAGTGCGGAA  91102

Query  541    AGAATTGCCGCTATTAAGCGAGTGCGTTTAACACGCTTTAAAAATCTAAGTGCACGCTGT  600
              ||||||||||||||||||||||||||||||||||||||||||||||||||||||||||||
Sbjct  91101  AGAATTGCCGCTATTAAGCGAGTGCGTTTAACACGCTTTAAAAATCTAAGTGCACGCTGT  91042

Query  601    GGCGCTTTTTCAATAGGAACCTGCCTGCGCATATCCTCTTCAAGCTGGCGGCAGGCCGCA  660
              ||||||||||||||||||||||||||||||||||||||||||||||||||||||||||||
Sbjct  91041  GGCGCTTTTTCAATAGGAACCTGCCTGCGCATATCCTCTTCAAGCTGGCGGCAGGCCGCA  90982

Query  661    CAATGCTCAATGTGTTCTCTGACCATAGCAGAGGTCTCTGTCTCGGTCAATTCTTCAAGA  720
              ||||||||||||||||||||||||||||||||||||||||||||||||||||||||||||
Sbjct  90981  CAATGCTCAATGTGTTCTCTGACCATAGCAGAGGTCTCTGTCTCGGTCAATTCTTCAAGA  90922

Query  721    TAGGATGGGAGTAAATCCCTGACTACGCAGCAGTCAAGATTGGTTTCACGCATTGTTATC  780
              ||||||||||||||||||||||||||||||||||||||||||||||||||||||||||||
Sbjct  90921  TAGGATGGGAGTAAATCCCTGACTACGCAGCAGTCAAGATTGGTTTCACGCATTGTTATC  90862

Query  781    ACCTCCGATAATCTTTACAAGTTTTTCCTTACCACGATAAAAGCGCACTCGAGCCCATAC  840
              ||||||||||||||||||||||||||||||||||||||||||||||||||||||||||||
Sbjct  90861  ACCTCCGATAATCTTTACAAGTTTTTCCTTACCACGATAAAAGCGCACTCGAGCCCATAC  90802

Query  841    TTCGCTGTGCCCAAGAATGTCACCGATGTCACGGAAAGAGAAATCACCGGCTAATCGCAG  900
              ||||||||||||||||||||||||||||||||||||||||||||||||||||||||||||
Sbjct  90801  TTCGCTGTGCCCAAGAATGTCACCGATGTCACGGAAAGAGAAATCACCGGCTAATCGCAG  90742

Query  901    ATGGATTACTTCACGAGTTTCGGCATCTAACTGTTGCATTGCTCGATATAGTGCAAAACG  960
              ||||||||||||||||||||||||||||||||||||||||||||||||||||||||||||
Sbjct  90741  ATGGATTACTTCACGAGTTTCGGCATCTAACTGTTGCATTGCTCGATATAGTGCAAAACG  90682

Query  961    CTCTTGCCGGTTCTCAAACTCTTTCGTGGGATTATCAGGAGCCGCAACATGAGTAAGTTC  1020
              ||||||||||||||||||||||||||||||||||||||||||||||||||||||||||||
Sbjct  90681  CTCTTGCCGGTTCTCAAACTCTTTCGTGGGATTATCAGGAGCCGCAACATGAGTAAGTTC  90622

Query  1021   GCTTTCTTCCACAAGAGTGGTGCGCTTACTTGCGATTTTTTCTTGTACTGCGGAAACAGT  1080
              |||||||||||||||||||||| |||||||||||||||||||||||||||||||||||||
Sbjct  90621  GCTTTCTTCCACAAGAGTGGTGTGCTTACTTGCGATTTTTTCTTGTACTGCGGAAACAGT  90562

Query  1081   ATCTTTGATTGAATGCGTAGTTGTATCTATAACATTTAATTCATAGATTCCCAAATTGGA  1140
              ||||||||||||||||||||||||||||||||||||||||||||||||||||||||||||
Sbjct  90561  ATCTTTGATTGAATGCGTAGTTGTATCTATAACATTTAATTCATAGATTCCCAAATTGGA  90502

Query  1141   AAATTGCTTCCACATTGTTTCAACTAATTCAATATTTGTTTCTCTGTCTAACTTTGAGCG  1200
              ||||||||||||||||||||||||||||||||||||||||||||||||||||||||||||
Sbjct  90501  AAATTGCTTCCACATTGTTTCAACTAATTCAATATTTGTTTCTCTGTCTAACTTTGAGCG  90442

Query  1201   TTCGATAGCTCGCTTCATAGTTTCTTCTTTACTTGCCCTTAAAACGATATACAAGGCGCG  1260
              ||||||||||||||||||||||||||||||||||||||||||||||||||||||||||||
Sbjct  90441  TTCGATAGCTCGCTTCATAGTTTCTTCTTTACTTGCCCTTAAAACGATATACAAGGCGCG  90382

Query  1261   GAAATTTTAAAGCTCGAAGTGCCGACGGTGTTTGGAAAGGCAGGAGAGGTTCTTAAAAAA  1320
              ||||||||||||||||||||||||||||||||||||||||||||||||||||||||||||
Sbjct  90381  GAAATTTTAAAGCTCGAAGTGCCGACGGTGTTTGGAAAGGCAGGAGAGGTTCTTAAAAAA  90322

Query  1321   GCGGTGGAGCAATACAGACCCGACGCGGTGGTGTGCGTAGGTCAAGCCGGAGGG  1374
              ||||||||||||||||||||||||||||||||||||||||||||||||||||||
Sbjct  90321  GCGGTGGAGCAATACAGACCCGACGCGGTGGTGTGCGTAGGTCAAGCCGGAGGG  90268


Range 2: 1495730 to 1495894

Score:305 bits(165), Expect:1e-77, 
Identities:165/165(100%),  Gaps:0/165(0%), Strand: Plus/Minus

Query  1364     AAGCCGGAGGGCGTTACTTTTCTATTATGGCGTTGTGCTCTTATGGCTTGAAGTGTGGCA  1423
                ||||||||||||||||||||||||||||||||||||||||||||||||||||||||||||
Sbjct  1495894  AAGCCGGAGGGCGTTACTTTTCTATTATGGCGTTGTGCTCTTATGGCTTGAAGTGTGGCA  1495835

Query  1424     TATCCGAGCAGAAGATACGGAGAGACGCCTATGCGTTCCTGGACCATTTAGAGAGCCTTA  1483
                ||||||||||||||||||||||||||||||||||||||||||||||||||||||||||||
Sbjct  1495834  TATCCGAGCAGAAGATACGGAGAGACGCCTATGCGTTCCTGGACCATTTAGAGAGCCTTA  1495775

Query  1484     CCGAGGACGAGGACAACCATTTCAGCCGGGCAGATGTGAAAGACG  1528
                |||||||||||||||||||||||||||||||||||||||||||||
Sbjct  1495774  CCGAGGACGAGGACAACCATTTCAGCCGGGCAGATGTGAAAGACG  1495730


Range 3: 88924 to 89126

Score:303 bits(164), Expect:4e-77, 
Identities:190/203(94%),  Gaps:0/203(0%), Strand: Plus/Plus

Query  1049   CTTGCGATTTTTTCTTGTACTGCGGAAACAGTATCTTTGATTGAATGCGTAGTTGTATCT  1108
              ||| | |||||||||| |||||| ||||||||||||||||||||||||| ||||||||||
Sbjct  88924  CTTACTATTTTTTCTTTTACTGCTGAAACAGTATCTTTGATTGAATGCGCAGTTGTATCT  88983

Query  1109   ATAACATTTAATTCATAGATTCCCAAATTGGAAAATTGCTTCCACATTGTTTCAACTAAT  1168
              ||||||||||||||||||||||| |||||||||||||| |||||||||||||||||||||
Sbjct  88984  ATAACATTTAATTCATAGATTCCTAAATTGGAAAATTGATTCCACATTGTTTCAACTAAT  89043

Query  1169   TCAATATTTGTTTCTCTGTCTAACTTTGAGCGTTCGATAGCTCGCTTCATAGTTTCTTCT  1228
              ||||||||||||||||||||||||||||||||||||||||||||||||||| |||||| |
Sbjct  89044  TCAATATTTGTTTCTCTGTCTAACTTTGAGCGTTCGATAGCTCGCTTCATAATTTCTTTT  89103

Query  1229   TTACTTGCCCTTAAAACGATATA  1251
              ||||| || ||||| || |||||
Sbjct  89104  TTACTCGCTCTTAATACAATATA  89126


Range 4: 93785 to 93918

Score:243 bits(131), Expect:8e-59, 
Identities:133/134(99%),  Gaps:0/134(0%), Strand: Plus/Minus

Query  1241   AAAACGATATACAAGGCGCGGAAATTTTAAAGCTCGAAGTGCCGACGGTGTTTGGAAAGG  1300
              ||||||| ||||||||||||||||||||||||||||||||||||||||||||||||||||
Sbjct  93918  AAAACGAAATACAAGGCGCGGAAATTTTAAAGCTCGAAGTGCCGACGGTGTTTGGAAAGG  93859

Query  1301   CAGGAGAGGTTCTTAAAAAAGCGGTGGAGCAATACAGACCCGACGCGGTGGTGTGCGTAG  1360
              ||||||||||||||||||||||||||||||||||||||||||||||||||||||||||||
Sbjct  93858  CAGGAGAGGTTCTTAAAAAAGCGGTGGAGCAATACAGACCCGACGCGGTGGTGTGCGTAG  93799

Query  1361   GTCAAGCCGGAGGG  1374
              ||||||||||||||
Sbjct  93798  GTCAAGCCGGAGGG  93785


Range 5: 94999 to 95203

Score:224 bits(121), Expect:3e-53, 
Identities:177/205(86%),  Gaps:0/205(0%), Strand: Plus/Plus

Query  1047   TACTTGCGATTTTTTCTTGTACTGCGGAAACAGTATCTTTGATTGAATGCGTAGTTGTAT  1106
              |||||||||||||||||||||||||||||||||| ||||  || ||||  || || ||||
Sbjct  94999  TACTTGCGATTTTTTCTTGTACTGCGGAAACAGTTTCTTGAATGGAATAAGTGGTCGTAT  95058

Query  1107   CTATAACATTTAATTCATAGATTCCCAAATTGGAAAATTGCTTCCACATTGTTTCAACTA  1166
              ||||||||||  ||||||| ||||||| |||| ||||||||| |||||| ||||| || |
Sbjct  95059  CTATAACATTCGATTCATATATTCCCAGATTGCAAAATTGCTCCCACATGGTTTCTACCA  95118

Query  1167   ATTCAATATTTGTTTCTCTGTCTAACTTTGAGCGTTCGATAGCTCGCTTCATAGTTTCTT  1226
              |||| |||||||| | || |||||||||||||||||| | |||||||||||  |||||||
Sbjct  95119  ATTCGATATTTGTCTTTCGGTCTAACTTTGAGCGTTCAACAGCTCGCTTCAAGGTTTCTT  95178

Query  1227   CTTTACTTGCCCTTAAAACGATATA  1251
              | ||||||||||||||||  |||||
Sbjct  95179  CCTTACTTGCCCTTAAAATAATATA  95203


>Campylobacter jejuni strain C1922C72 chromosome, complete genome
Sequence ID: CP059964.1 Length: 1618310
Range 1: 282227 to 283431

Score:2095 bits(1134), Expect:0.0, 
Identities:1180/1205(98%),  Gaps:0/1205(0%), Strand: Plus/Plus

Query  170     TGAGTATGGCTTTTATAACCAGGGTGCAATGAGAAGCACTAACAGCAGCTAGCTTAAGAA  229
               ||||||||||||||||||||||||||||||||||||||||||||||| ||  | ||||||
Sbjct  282227  TGAGTATGGCTTTTATAACCAGGGTGCAATGAGAAGCACTAACAGCARCTRKCWTAAGAA  282286

Query  230     CGCATAGGATATACTTTTTATGGAAGTCACAGAGGAGGAATAAAATTTGAACAGGATTAA  289
               ||||||||||||||||||||||||||||||||||||||||||||||||||||||||||||
Sbjct  282287  CGCATAGGATATACTTTTTATGGAAGTCACAGAGGAGGAATAAAATTTGAACAGGATTAA  282346

Query  290     CAGAGTAAAGATGCATAACACCATGAACATTTTCCTCGTTATCAGCTGCGAAAAAGATCA  349
               ||||||||||||||||||||||||||||||||||||||||||||||||||||||||||||
Sbjct  282347  CAGAGTAAAGATGCATAACACCATGAACATTTTCCTCGTTATCAGCTGCGAAAAAGATCA  282406

Query  350     GCAGGTGATTGTCTATTGTTTGCCACGAGACTGCACGAACCGGAGTTCCTGCTTCCACAC  409
               ||||||||||||||||||||||||||||||||||||||||||||||||||||||||||||
Sbjct  282407  GCAGGTGATTGTCTATTGTTTGCCACGAGACTGCACGAACCGGAGTTCCTGCTTCCACAC  282466

Query  410     CGGAAATAGTGTTGCCTTCCGGTGAAGGAATATAGTCACATACCGCTTCCAGCCTACCGG  469
               ||||||||||||||||||||||||||||||||||||||||||||||||||||||||||||
Sbjct  282467  CGGAAATAGTGTTGCCTTCCGGTGAAGGAATATAGTCACATACCGCTTCCAGCCTACCGG  282526

Query  470     CTTCTGTATTGGCATAATGAAACTCCAAATCATAGAGCCACCCTATACAAAACAGGGCAA  529
               ||||||||||||||||||||||||||||||||||||||||||||||||||||||||||||
Sbjct  282527  CTTCTGTATTGGCATAATGAAACTCCAAATCATAGAGCCACCCTATACAAAACAGGGCAA  282586

Query  530     CAAGTGCGGAAAGAATTGCCGCTATTAAGCGAGTGCGTTTAACACGCTTTAAAAATCTAA  589
               ||||||||||||||||||||||||||||||||||||||||||||||||||||||||||||
Sbjct  282587  CAAGTGCGGAAAGAATTGCCGCTATTAAGCGAGTGCGTTTAACACGCTTTAAAAATCTAA  282646

Query  590     GTGCACGCTGTGGCGCTTTTTCAATAGGAACCTGCCTGCGCATATCCTCTTCAAGCTGGC  649
               ||||||||||||||||||||||||||||||||||||||||||||||||||||||||||||
Sbjct  282647  GTGCACGCTGTGGCGCTTTTTCAATAGGAACCTGCCTGCGCATATCCTCTTCAAGCTGGC  282706

Query  650     GGCAGGCCGCACAATGCTCAATGTGTTCTCTGACCATAGCAGAGGTCTCTGTCTCGGTCA  709
               ||||||||||||||||||||||||||||||||||||||||||||||||||||||||||||
Sbjct  282707  GGCAGGCCGCACAATGCTCAATGTGTTCTCTGACCATAGCAGAGGTCTCTGTCTCGGTCA  282766

Query  710     ATTCTTCAAGATAGGATGGGAGTAAATCCCTGACTACGCAGCAGTCAAGATTGGTTTCAC  769
               ||||||||||||||||||||||||||||||||||||||||||||||||||||||||||||
Sbjct  282767  ATTCTTCAAGATAGGATGGGAGTAAATCCCTGACTACGCAGCAGTCAAGATTGGTTTCAC  282826

Query  770     GCATTGTTATCACCTCCGATAATCTTTACAAGTTTTTCCTTACCACGATAAAAGCGCACT  829
               ||||||||||||||||||||||||||||||||||||||||||||||||||||||||||||
Sbjct  282827  GCATTGTTATCACCTCCGATAATCTTTACAAGTTTTTCCTTACCACGATAAAAGCGCACT  282886

Query  830     CGAGCCCATACTTCGCTGTGCCCAAGAATGTCACCGATGTCACGGAAAGAGAAATCACCG  889
               ||||||||||||||||||||||||||||||||||||||||||||||||||||||||||||
Sbjct  282887  CGAGCCCATACTTCGCTGTGCCCAAGAATGTCACCGATGTCACGGAAAGAGAAATCACCG  282946

Query  890     GCTAATCGCAGATGGATTACTTCACGAGTTTCGGCATCTAACTGTTGCATTGCTCGATAT  949
               ||||||||||||||||||||||||||||||||||||||||||||||||||||||||||||
Sbjct  282947  GCTAATCGCAGATGGATTACTTCACGAGTTTCGGCATCTAACTGTTGCATTGCTCGATAT  283006

Query  950     AGTGCAAAACGCTCTTGCCGGTTCTCAAACTCTTTCGTGGGATTATCAGGAGCCGCAACA  1009
               ||||||||||||||||||||||||||||||||||||||||||||||||||||||||||||
Sbjct  283007  AGTGCAAAACGCTCTTGCCGGTTCTCAAACTCTTTCGTGGGATTATCAGGAGCCGCAACA  283066

Query  1010    TGAGTAAGTTCGCTTTCTTCCACAAGAGTGGTGCGCTTACTTGCGATTTTTTCTTGTACT  1069
               ||||||||||||||||||||||||||||||||||||||||||||||||||||||||||||
Sbjct  283067  TGAGTAAGTTCGCTTTCTTCCACAAGAGTGGTGCGCTTACTTGCGATTTTTTCTTGTACT  283126

Query  1070    GCGGAAACAGTATCTTTGATTGAATGCGTAGTTGTATCTATAACATTTAATTCATAGATT  1129
               ||||||||||| ||||  || ||||  || || ||||||||||||||  ||||||| |||
Sbjct  283127  GCGGAAACAGTTTCTTGAATGGAATAAGTGGTCGTATCTATAACATTCGATTCATATATT  283186

Query  1130    CCCAAATTGGAAAATTGCTTCCACATTGTTTCAACTAATTCAATATTTGTTTCTCTGTCT  1189
               |||| |||| ||||||||| |||||| ||||| || ||||| |||||||| | || ||||
Sbjct  283187  CCCAGATTGCAAAATTGCTCCCACATGGTTTCTACCAATTCGATATTTGTCTTTCGGTCT  283246

Query  1190    AACTTTGAGCGTTCGATAGCTCGCTTCATAGTTTCTTCTTTACTTGCCCTTAAAACGATA  1249
               ||||||||||||||||||||||||||||||||||||||||||||||||||||||||||||
Sbjct  283247  AACTTTGAGCGTTCGATAGCTCGCTTCATAGTTTCTTCTTTACTTGCCCTTAAAACGATA  283306

Query  1250    TACAAGGCGCGGAAATTTTAAAGCTCGAAGTGCCGACGGTGTTTGGAAAGGCAGGAGAGG  1309
               ||||||||||||||||||||||||||||||||||||||||||||||||||||||||||||
Sbjct  283307  TACAAGGCGCGGAAATTTTAAAGCTCGAAGTGCCGACGGTGTTTGGAAAGGCAGGAGAGG  283366

Query  1310    TTCTTAAAAAAGCGGTGGAGCAATACAGACCCGACGCGGTGGTGTGCGTAGGTCAAGCCG  1369
               ||||||||||||||||||||||||||||||||||||||||||||||||||||||||||||
Sbjct  283367  TTCTTAAAAAAGCGGTGGAGCAATACAGACCCGACGCGGTGGTGTGCGTAGGTCAAGCCG  283426

Query  1370    GAGGG  1374
               |||||
Sbjct  283427  GAGGG  283431


Range 2: 1557082 to 1557382

Score:553 bits(299), Expect:3e-152, 
Identities:300/301(99%),  Gaps:0/301(0%), Strand: Plus/Minus

Query  1        TACCTAGATTTAGATGTCTAAAAAGCTTTAACTACAAGCTTTTTAGACATCTAATCTTTT  60
                ||||||||||||||||||||||||||||||||||||||||||||||||||||||||||||
Sbjct  1557382  TACCTAGATTTAGATGTCTAAAAAGCTTTAACTACAAGCTTTTTAGACATCTAATCTTTT  1557323

Query  61       CTGAAGTACATCCGCAACTGTCCATACTCTGATGTTTTATATCTTTTCTAAAAGTTCGCT  120
                ||||||||||||||||||||||||||||||||||||||||||||||||||||||||||||
Sbjct  1557322  CTGAAGTACATCCGCAACTGTCCATACTCTGATGTTTTATATCTTTTCTAAAAGTTCGCT  1557263

Query  121      AGATAGAGTTCTATATTAGAGATGTAAAGAGTTTTGGTGAAGAGGTTTGTGAGTATGGCT  180
                ||||||||||||||||||||||||||||||||||||||||||||||||||||||||||||
Sbjct  1557262  AGATAGAGTTCTATATTAGAGATGTAAAGAGTTTTGGTGAAGAGGTTTGTGAGTATGGCT  1557203

Query  181      TTTATAACCAGGGTGCAATGAGAAGCACTAACAGCAGCTAGCTTAAGAACGCATAGGATA  240
                ||||||||||||||||||||||||||||||||||||||||||||||||||||||||||||
Sbjct  1557202  TTTATAACCAGGGTGCAATGAGAAGCACTAACAGCAGCTAGCTTAAGAACGCATAGGATA  1557143

Query  241      TACTTTTTATGGAAGTCACAGAGGAGGAATAAAATTTGAACAGGATTAACAGAGTAAAGA  300
                |||||||||||||||||||||||||||||||||||||||||||||||||||||| |||||
Sbjct  1557142  TACTTTTTATGGAAGTCACAGAGGAGGAATAAAATTTGAACAGGATTAACAGAGKAAAGA  1557083

Query  301      T  301
                |
Sbjct  1557082  T  1557082


Range 3: 1558257 to 1558461

Score:361 bits(195), Expect:2e-94, 
Identities:200/205(98%),  Gaps:0/205(0%), Strand: Plus/Plus

Query  170      TGAGTATGGCTTTTATAACCAGGGTGCAATGAGAAGCACTAACAGCAGCTAGCTTAAGAA  229
                ||||||||||||||||||||||||||||||||||||||||||||| | ||  | ||||||
Sbjct  1558257  TGAGTATGGCTTTTATAACCAGGGTGCAATGAGAAGCACTAACAGSARCTRKCWTAAGAA  1558316

Query  230      CGCATAGGATATACTTTTTATGGAAGTCACAGAGGAGGAATAAAATTTGAACAGGATTAA  289
                ||||||||||||||||||||||||||||||||||||||||||||||||||||||||||||
Sbjct  1558317  CGCATAGGATATACTTTTTATGGAAGTCACAGAGGAGGAATAAAATTTGAACAGGATTAA  1558376

Query  290      CAGAGTAAAGATGCATAACACCATGAACATTTTCCTCGTTATCAGCTGCGAAAAAGATCA  349
                ||||||||||||||||||||||||||||||||||||||||||||||||||||||||||||
Sbjct  1558377  CAGAGTAAAGATGCATAACACCATGAACATTTTCCTCGTTATCAGCTGCGAAAAAGATCA  1558436

Query  350      GCAGGTGATTGTCTATTGTTTGCCA  374
                |||||||||||||||||||||||||
Sbjct  1558437  GCAGGTGATTGTCTATTGTTTGCCA  1558461


Range 4: 1548904 to 1549100

Score:331 bits(179), Expect:2e-85, 
Identities:191/197(97%),  Gaps:0/197(0%), Strand: Plus/Minus

Query  1055     ATTTTTTCTTGTACTGCGGAAACAGTATCTTTGATTGAATGCGTAGTTGTATCTATAACA  1114
                |||||||||| |||||| ||||||||||||||||||||||||| ||||||||||||||||
Sbjct  1549100  ATTTTTTCTTTTACTGCTGAAACAGTATCTTTGATTGAATGCGCAGTTGTATCTATAACA  1549041

Query  1115     TTTAATTCATAGATTCCCAAATTGGAAAATTGCTTCCACATTGTTTCAACTAATTCAATA  1174
                ||||||||||||||||| |||||||||||||| |||||||||||||||||||||||||||
Sbjct  1549040  TTTAATTCATAGATTCCTAAATTGGAAAATTGATTCCACATTGTTTCAACTAATTCAATA  1548981

Query  1175     TTTGTTTCTCTGTCTAACTTTGAGCGTTCGATAGCTCGCTTCATAGTTTCTTCTTTACTT  1234
                |||||||||||||||||||||||||||||||||||||||||||| |||||||||||||||
Sbjct  1548980  TTTGTTTCTCTGTCTAACTTTGAGCGTTCGATAGCTCGCTTCATGGTTTCTTCTTTACTT  1548921

Query  1235     GCCCTTAAAACGATATA  1251
                |||||||||||||||||
Sbjct  1548920  GCCCTTAAAACGATATA  1548904


Range 5: 1572811 to 1572961

Score:279 bits(151), Expect:6e-70, 
Identities:151/151(100%),  Gaps:0/151(0%), Strand: Plus/Plus

Query  224      TAAGAACGCATAGGATATACTTTTTATGGAAGTCACAGAGGAGGAATAAAATTTGAACAG  283
                ||||||||||||||||||||||||||||||||||||||||||||||||||||||||||||
Sbjct  1572811  TAAGAACGCATAGGATATACTTTTTATGGAAGTCACAGAGGAGGAATAAAATTTGAACAG  1572870

Query  284      GATTAACAGAGTAAAGATGCATAACACCATGAACATTTTCCTCGTTATCAGCTGCGAAAA  343
                ||||||||||||||||||||||||||||||||||||||||||||||||||||||||||||
Sbjct  1572871  GATTAACAGAGTAAAGATGCATAACACCATGAACATTTTCCTCGTTATCAGCTGCGAAAA  1572930

Query  344      AGATCAGCAGGTGATTGTCTATTGTTTGCCA  374
                |||||||||||||||||||||||||||||||
Sbjct  1572931  AGATCAGCAGGTGATTGTCTATTGTTTGCCA  1572961


Range 6: 1565292 to 1565440

Score:270 bits(146), Expect:4e-67, 
Identities:148/149(99%),  Gaps:0/149(0%), Strand: Plus/Minus

Query  81       TCCATACTCTGATGTTTTATATCTTTTCTAAAAGTTCGCTAGATAGAGTTCTATATTAGA  140
                ||||||||||||||||||||||||||||||||||||||||||||||||||||||||||||
Sbjct  1565440  TCCATACTCTGATGTTTTATATCTTTTCTAAAAGTTCGCTAGATAGAGTTCTATATTAGA  1565381

Query  141      GATGTAAAGAGTTTTGGTGAAGAGGTTTGTGAGTATGGCTTTTATAACCAGGGTGCAATG  200
                ||||||||||||||||||||||||||||||||||||||||||||||||||||||||||||
Sbjct  1565380  GATGTAAAGAGTTTTGGTGAAGAGGTTTGTGAGTATGGCTTTTATAACCAGGGTGCAATG  1565321

Query  201      AGAAGCACTAACAGCAGCTAGCTTAAGAA  229
                |||||||||||||||||||||||||| ||
Sbjct  1565320  AGAAGCACTAACAGCAGCTAGCTTAACAA  1565292


Range 7: 364582 to 364718

Score:254 bits(137), Expect:4e-62, 
Identities:137/137(100%),  Gaps:0/137(0%), Strand: Plus/Minus

Query  1364    AAGCCGGAGGGCGTTACTTTTCTATTATGGCGTTGTGCTCTTATGGCTTGAAGTGTGGCA  1423
               ||||||||||||||||||||||||||||||||||||||||||||||||||||||||||||
Sbjct  364718  AAGCCGGAGGGCGTTACTTTTCTATTATGGCGTTGTGCTCTTATGGCTTGAAGTGTGGCA  364659

Query  1424    TATCCGAGCAGAAGATACGGAGAGACGCCTATGCGTTCCTGGACCATTTAGAGAGCCTTA  1483
               ||||||||||||||||||||||||||||||||||||||||||||||||||||||||||||
Sbjct  364658  TATCCGAGCAGAAGATACGGAGAGACGCCTATGCGTTCCTGGACCATTTAGAGAGCCTTA  364599

Query  1484    CCGAGGACGAGGACAAC  1500
               |||||||||||||||||
Sbjct  364598  CCGAGGACGAGGACAAC  364582


>Campylobacter jejuni strain ZH003 chromosome, complete genome
Sequence ID: CP048764.1 Length: 1652366
Range 1: 661501 to 662651

Score:2010 bits(1088), Expect:0.0, 
Identities:1130/1151(98%),  Gaps:0/1151(0%), Strand: Plus/Plus

Query  224     TAAGAACGCATAGGATATACTTTTTATGGAAGTCACAGAGGAGGAATAAAATTTGAACAG  283
               ||||||||||||||||||||||||||||||||||||||||||||||||||||||||||||
Sbjct  661501  TAAGAACGCATAGGATATACTTTTTATGGAAGTCACAGAGGAGGAATAAAATTTGAACAG  661560

Query  284     GATTAACAGAGTAAAGATGCATAACACCATGAACATTTTCCTCGTTATCAGCTGCGAAAA  343
               ||||||||||||||||||||||||||||||||||||||||||||||||||||||||||||
Sbjct  661561  GATTAACAGAGTAAAGATGCATAACACCATGAACATTTTCCTCGTTATCAGCTGCGAAAA  661620

Query  344     AGATCAGCAGGTGATTGTCTATTGTTTGCCACGAGACTGCACGAACCGGAGTTCCTGCTT  403
               ||||||||||||||||||||||||||||||||||||||||||||||||||||||||||||
Sbjct  661621  AGATCAGCAGGTGATTGTCTATTGTTTGCCACGAGACTGCACGAACCGGAGTTCCTGCTT  661680

Query  404     CCACACCGGAAATAGTGTTGCCTTCCGGTGAAGGAATATAGTCACATACCGCTTCCAGCC  463
               ||||||||||||||||||||||||||||||||||||||||||||||||||||||||||||
Sbjct  661681  CCACACCGGAAATAGTGTTGCCTTCCGGTGAAGGAATATAGTCACATACCGCTTCCAGCC  661740

Query  464     TACCGGCTTCTGTATTGGCATAATGAAACTCCAAATCATAGAGCCACCCTATACAAAACA  523
               ||||||||||||||||||||||||||||||||||||||||||||||||||||||||||||
Sbjct  661741  TACCGGCTTCTGTATTGGCATAATGAAACTCCAAATCATAGAGCCACCCTATACAAAACA  661800

Query  524     GGGCAACAAGTGCGGAAAGAATTGCCGCTATTAAGCGAGTGCGTTTAACACGCTTTAAAA  583
               ||||||||||||||||||||||||||||||||||||||||||||||||||||||||||||
Sbjct  661801  GGGCAACAAGTGCGGAAAGAATTGCCGCTATTAAGCGAGTGCGTTTAACACGCTTTAAAA  661860

Query  584     ATCTAAGTGCACGCTGTGGCGCTTTTTCAATAGGAACCTGCCTGCGCATATCCTCTTCAA  643
               ||||||||||||||||||||||||||||||||||||||||||||||||||||||||||||
Sbjct  661861  ATCTAAGTGCACGCTGTGGCGCTTTTTCAATAGGAACCTGCCTGCGCATATCCTCTTCAA  661920

Query  644     GCTGGCGGCAGGCCGCACAATGCTCAATGTGTTCTCTGACCATAGCAGAGGTCTCTGTCT  703
               ||||||||||||||||||||||||||||||||||||||||||||||||||||||||||||
Sbjct  661921  GCTGGCGGCAGGCCGCACAATGCTCAATGTGTTCTCTGACCATAGCAGAGGTCTCTGTCT  661980

Query  704     CGGTCAATTCTTCAAGATAGGATGGGAGTAAATCCCTGACTACGCAGCAGTCAAGATTGG  763
               ||||||||||||||||||||||||||||||||||||||||||||||||||||||||||||
Sbjct  661981  CGGTCAATTCTTCAAGATAGGATGGGAGTAAATCCCTGACTACGCAGCAGTCAAGATTGG  662040

Query  764     TTTCACGCATTGTTATCACCTCCGATAATCTTTACAAGTTTTTCCTTACCACGATAAAAG  823
               ||||||||||||||||||||||||||||||||||||||||||||||||||||||||||||
Sbjct  662041  TTTCACGCATTGTTATCACCTCCGATAATCTTTACAAGTTTTTCCTTACCACGATAAAAG  662100

Query  824     CGCACTCGAGCCCATACTTCGCTGTGCCCAAGAATGTCACCGATGTCACGGAAAGAGAAA  883
               ||||||||||||||||||||||||||||||||||||||||||||||||||||||||||||
Sbjct  662101  CGCACTCGAGCCCATACTTCGCTGTGCCCAAGAATGTCACCGATGTCACGGAAAGAGAAA  662160

Query  884     TCACCGGCTAATCGCAGATGGATTACTTCACGAGTTTCGGCATCTAACTGTTGCATTGCT  943
               ||||||||||||||||||||||||||||||||||||||||||||||||||||||||||||
Sbjct  662161  TCACCGGCTAATCGCAGATGGATTACTTCACGAGTTTCGGCATCTAACTGTTGCATTGCT  662220

Query  944     CGATATAGTGCAAAACGCTCTTGCCGGTTCTCAAACTCTTTCGTGGGATTATCAGGAGCC  1003
               ||||||||||||||||||||||||||||||||||||||||||||||||||||||||||||
Sbjct  662221  CGATATAGTGCAAAACGCTCTTGCCGGTTCTCAAACTCTTTCGTGGGATTATCAGGAGCC  662280

Query  1004    GCAACATGAGTAAGTTCGCTTTCTTCCACAAGAGTGGTGCGCTTACTTGCGATTTTTTCT  1063
               ||||||||||||||||||||||||||||||||||||||||||||||||||||||||||||
Sbjct  662281  GCAACATGAGTAAGTTCGCTTTCTTCCACAAGAGTGGTGCGCTTACTTGCGATTTTTTCT  662340

Query  1064    TGTACTGCGGAAACAGTATCTTTGATTGAATGCGTAGTTGTATCTATAACATTTAATTCA  1123
               ||||||||||||||||| ||||  || ||||  || || ||||||||||||||  |||||
Sbjct  662341  TGTACTGCGGAAACAGTTTCTTGAATGGAATAAGTGGTCGTATCTATAACATTCGATTCA  662400

Query  1124    TAGATTCCCAAATTGGAAAATTGCTTCCACATTGTTTCAACTAATTCAATATTTGTTTCT  1183
               || ||||||| |||| ||||||||| |||||| ||||| || ||||| |||||||| | |
Sbjct  662401  TATATTCCCAGATTGCAAAATTGCTCCCACATGGTTTCTACCAATTCGATATTTGTCTTT  662460

Query  1184    CTGTCTAACTTTGAGCGTTCGATAGCTCGCTTCATAGTTTCTTCTTTACTTGCCCTTAAA  1243
               | ||||||||||||||||||||||||||||||||||||||||||||||||||||||||||
Sbjct  662461  CGGTCTAACTTTGAGCGTTCGATAGCTCGCTTCATAGTTTCTTCTTTACTTGCCCTTAAA  662520

Query  1244    ACGATATACAAGGCGCGGAAATTTTAAAGCTCGAAGTGCCGACGGTGTTTGGAAAGGCAG  1303
               ||||||||||||||||||||||||||||||||||||||||||||||||||||||||||||
Sbjct  662521  ACGATATACAAGGCGCGGAAATTTTAAAGCTCGAAGTGCCGACGGTGTTTGGAAAGGCAG  662580

Query  1304    GAGAGGTTCTTAAAAAAGCGGTGGAGCAATACAGACCCGACGCGGTGGTGTGCGTAGGTC  1363
               ||||||||||||||||||||||||||||||||||||||||||||||||||||||||||||
Sbjct  662581  GAGAGGTTCTTAAAAAAGCGGTGGAGCAATACAGACCCGACGCGGTGGTGTGCGTAGGTC  662640

Query  1364    AAGCCGGAGGG  1374
               |||||||||||
Sbjct  662641  AAGCCGGAGGG  662651


Range 2: 671085 to 671458

Score:691 bits(374), Expect:0.0, 
Identities:374/374(100%),  Gaps:0/374(0%), Strand: Plus/Minus

Query  1       TACCTAGATTTAGATGTCTAAAAAGCTTTAACTACAAGCTTTTTAGACATCTAATCTTTT  60
               ||||||||||||||||||||||||||||||||||||||||||||||||||||||||||||
Sbjct  671458  TACCTAGATTTAGATGTCTAAAAAGCTTTAACTACAAGCTTTTTAGACATCTAATCTTTT  671399

Query  61      CTGAAGTACATCCGCAACTGTCCATACTCTGATGTTTTATATCTTTTCTAAAAGTTCGCT  120
               ||||||||||||||||||||||||||||||||||||||||||||||||||||||||||||
Sbjct  671398  CTGAAGTACATCCGCAACTGTCCATACTCTGATGTTTTATATCTTTTCTAAAAGTTCGCT  671339

Query  121     AGATAGAGTTCTATATTAGAGATGTAAAGAGTTTTGGTGAAGAGGTTTGTGAGTATGGCT  180
               ||||||||||||||||||||||||||||||||||||||||||||||||||||||||||||
Sbjct  671338  AGATAGAGTTCTATATTAGAGATGTAAAGAGTTTTGGTGAAGAGGTTTGTGAGTATGGCT  671279

Query  181     TTTATAACCAGGGTGCAATGAGAAGCACTAACAGCAGCTAGCTTAAGAACGCATAGGATA  240
               ||||||||||||||||||||||||||||||||||||||||||||||||||||||||||||
Sbjct  671278  TTTATAACCAGGGTGCAATGAGAAGCACTAACAGCAGCTAGCTTAAGAACGCATAGGATA  671219

Query  241     TACTTTTTATGGAAGTCACAGAGGAGGAATAAAATTTGAACAGGATTAACAGAGTAAAGA  300
               ||||||||||||||||||||||||||||||||||||||||||||||||||||||||||||
Sbjct  671218  TACTTTTTATGGAAGTCACAGAGGAGGAATAAAATTTGAACAGGATTAACAGAGTAAAGA  671159

Query  301     TGCATAACACCATGAACATTTTCCTCGTTATCAGCTGCGAAAAAGATCAGCAGGTGATTG  360
               ||||||||||||||||||||||||||||||||||||||||||||||||||||||||||||
Sbjct  671158  TGCATAACACCATGAACATTTTCCTCGTTATCAGCTGCGAAAAAGATCAGCAGGTGATTG  671099

Query  361     TCTATTGTTTGCCA  374
               ||||||||||||||
Sbjct  671098  TCTATTGTTTGCCA  671085


Range 3: 664528 to 664753

Score:418 bits(226), Expect:1e-111, 
Identities:226/226(100%),  Gaps:0/226(0%), Strand: Plus/Plus

Query  1       TACCTAGATTTAGATGTCTAAAAAGCTTTAACTACAAGCTTTTTAGACATCTAATCTTTT  60
               ||||||||||||||||||||||||||||||||||||||||||||||||||||||||||||
Sbjct  664528  TACCTAGATTTAGATGTCTAAAAAGCTTTAACTACAAGCTTTTTAGACATCTAATCTTTT  664587

Query  61      CTGAAGTACATCCGCAACTGTCCATACTCTGATGTTTTATATCTTTTCTAAAAGTTCGCT  120
               ||||||||||||||||||||||||||||||||||||||||||||||||||||||||||||
Sbjct  664588  CTGAAGTACATCCGCAACTGTCCATACTCTGATGTTTTATATCTTTTCTAAAAGTTCGCT  664647

Query  121     AGATAGAGTTCTATATTAGAGATGTAAAGAGTTTTGGTGAAGAGGTTTGTGAGTATGGCT  180
               ||||||||||||||||||||||||||||||||||||||||||||||||||||||||||||
Sbjct  664648  AGATAGAGTTCTATATTAGAGATGTAAAGAGTTTTGGTGAAGAGGTTTGTGAGTATGGCT  664707

Query  181     TTTATAACCAGGGTGCAATGAGAAGCACTAACAGCAGCTAGCTTAA  226
               ||||||||||||||||||||||||||||||||||||||||||||||
Sbjct  664708  TTTATAACCAGGGTGCAATGAGAAGCACTAACAGCAGCTAGCTTAA  664753


Range 4: 669508 to 669710

Score:331 bits(179), Expect:2e-85, 
Identities:195/203(96%),  Gaps:0/203(0%), Strand: Plus/Plus

Query  1049    CTTGCGATTTTTTCTTGTACTGCGGAAACAGTATCTTTGATTGAATGCGTAGTTGTATCT  1108
               ||| | |||||||||| |||||| ||||||||||||||||||||||||| ||||||||||
Sbjct  669508  CTTACTATTTTTTCTTTTACTGCTGAAACAGTATCTTTGATTGAATGCGCAGTTGTATCT  669567

Query  1109    ATAACATTTAATTCATAGATTCCCAAATTGGAAAATTGCTTCCACATTGTTTCAACTAAT  1168
               ||||||||||||||||||||||| |||||||||||||| |||||||||||||||||||||
Sbjct  669568  ATAACATTTAATTCATAGATTCCTAAATTGGAAAATTGATTCCACATTGTTTCAACTAAT  669627

Query  1169    TCAATATTTGTTTCTCTGTCTAACTTTGAGCGTTCGATAGCTCGCTTCATAGTTTCTTCT  1228
               |||||||||||||||||||||||||||||||||||||||||||||||||| |||||||||
Sbjct  669628  TCAATATTTGTTTCTCTGTCTAACTTTGAGCGTTCGATAGCTCGCTTCATGGTTTCTTCT  669687

Query  1229    TTACTTGCCCTTAAAACGATATA  1251
               |||||||||||||||||||||||
Sbjct  669688  TTACTTGCCCTTAAAACGATATA  669710


Range 5: 1468006 to 1468142

Score:254 bits(137), Expect:4e-62, 
Identities:137/137(100%),  Gaps:0/137(0%), Strand: Plus/Minus

Query  1364     AAGCCGGAGGGCGTTACTTTTCTATTATGGCGTTGTGCTCTTATGGCTTGAAGTGTGGCA  1423
                ||||||||||||||||||||||||||||||||||||||||||||||||||||||||||||
Sbjct  1468142  AAGCCGGAGGGCGTTACTTTTCTATTATGGCGTTGTGCTCTTATGGCTTGAAGTGTGGCA  1468083

Query  1424     TATCCGAGCAGAAGATACGGAGAGACGCCTATGCGTTCCTGGACCATTTAGAGAGCCTTA  1483
                ||||||||||||||||||||||||||||||||||||||||||||||||||||||||||||
Sbjct  1468082  TATCCGAGCAGAAGATACGGAGAGACGCCTATGCGTTCCTGGACCATTTAGAGAGCCTTA  1468023

Query  1484     CCGAGGACGAGGACAAC  1500
                |||||||||||||||||
Sbjct  1468022  CCGAGGACGAGGACAAC  1468006


>Campylobacter jejuni strain ZH006 chromosome, complete genome
Sequence ID: CP048763.1 Length: 1652365
Range 1: 661501 to 662651

Score:2010 bits(1088), Expect:0.0, 
Identities:1130/1151(98%),  Gaps:0/1151(0%), Strand: Plus/Plus

Query  224     TAAGAACGCATAGGATATACTTTTTATGGAAGTCACAGAGGAGGAATAAAATTTGAACAG  283
               ||||||||||||||||||||||||||||||||||||||||||||||||||||||||||||
Sbjct  661501  TAAGAACGCATAGGATATACTTTTTATGGAAGTCACAGAGGAGGAATAAAATTTGAACAG  661560

Query  284     GATTAACAGAGTAAAGATGCATAACACCATGAACATTTTCCTCGTTATCAGCTGCGAAAA  343
               ||||||||||||||||||||||||||||||||||||||||||||||||||||||||||||
Sbjct  661561  GATTAACAGAGTAAAGATGCATAACACCATGAACATTTTCCTCGTTATCAGCTGCGAAAA  661620

Query  344     AGATCAGCAGGTGATTGTCTATTGTTTGCCACGAGACTGCACGAACCGGAGTTCCTGCTT  403
               ||||||||||||||||||||||||||||||||||||||||||||||||||||||||||||
Sbjct  661621  AGATCAGCAGGTGATTGTCTATTGTTTGCCACGAGACTGCACGAACCGGAGTTCCTGCTT  661680

Query  404     CCACACCGGAAATAGTGTTGCCTTCCGGTGAAGGAATATAGTCACATACCGCTTCCAGCC  463
               ||||||||||||||||||||||||||||||||||||||||||||||||||||||||||||
Sbjct  661681  CCACACCGGAAATAGTGTTGCCTTCCGGTGAAGGAATATAGTCACATACCGCTTCCAGCC  661740

Query  464     TACCGGCTTCTGTATTGGCATAATGAAACTCCAAATCATAGAGCCACCCTATACAAAACA  523
               ||||||||||||||||||||||||||||||||||||||||||||||||||||||||||||
Sbjct  661741  TACCGGCTTCTGTATTGGCATAATGAAACTCCAAATCATAGAGCCACCCTATACAAAACA  661800

Query  524     GGGCAACAAGTGCGGAAAGAATTGCCGCTATTAAGCGAGTGCGTTTAACACGCTTTAAAA  583
               ||||||||||||||||||||||||||||||||||||||||||||||||||||||||||||
Sbjct  661801  GGGCAACAAGTGCGGAAAGAATTGCCGCTATTAAGCGAGTGCGTTTAACACGCTTTAAAA  661860

Query  584     ATCTAAGTGCACGCTGTGGCGCTTTTTCAATAGGAACCTGCCTGCGCATATCCTCTTCAA  643
               ||||||||||||||||||||||||||||||||||||||||||||||||||||||||||||
Sbjct  661861  ATCTAAGTGCACGCTGTGGCGCTTTTTCAATAGGAACCTGCCTGCGCATATCCTCTTCAA  661920

Query  644     GCTGGCGGCAGGCCGCACAATGCTCAATGTGTTCTCTGACCATAGCAGAGGTCTCTGTCT  703
               ||||||||||||||||||||||||||||||||||||||||||||||||||||||||||||
Sbjct  661921  GCTGGCGGCAGGCCGCACAATGCTCAATGTGTTCTCTGACCATAGCAGAGGTCTCTGTCT  661980

Query  704     CGGTCAATTCTTCAAGATAGGATGGGAGTAAATCCCTGACTACGCAGCAGTCAAGATTGG  763
               ||||||||||||||||||||||||||||||||||||||||||||||||||||||||||||
Sbjct  661981  CGGTCAATTCTTCAAGATAGGATGGGAGTAAATCCCTGACTACGCAGCAGTCAAGATTGG  662040

Query  764     TTTCACGCATTGTTATCACCTCCGATAATCTTTACAAGTTTTTCCTTACCACGATAAAAG  823
               ||||||||||||||||||||||||||||||||||||||||||||||||||||||||||||
Sbjct  662041  TTTCACGCATTGTTATCACCTCCGATAATCTTTACAAGTTTTTCCTTACCACGATAAAAG  662100

Query  824     CGCACTCGAGCCCATACTTCGCTGTGCCCAAGAATGTCACCGATGTCACGGAAAGAGAAA  883
               ||||||||||||||||||||||||||||||||||||||||||||||||||||||||||||
Sbjct  662101  CGCACTCGAGCCCATACTTCGCTGTGCCCAAGAATGTCACCGATGTCACGGAAAGAGAAA  662160

Query  884     TCACCGGCTAATCGCAGATGGATTACTTCACGAGTTTCGGCATCTAACTGTTGCATTGCT  943
               ||||||||||||||||||||||||||||||||||||||||||||||||||||||||||||
Sbjct  662161  TCACCGGCTAATCGCAGATGGATTACTTCACGAGTTTCGGCATCTAACTGTTGCATTGCT  662220

Query  944     CGATATAGTGCAAAACGCTCTTGCCGGTTCTCAAACTCTTTCGTGGGATTATCAGGAGCC  1003
               ||||||||||||||||||||||||||||||||||||||||||||||||||||||||||||
Sbjct  662221  CGATATAGTGCAAAACGCTCTTGCCGGTTCTCAAACTCTTTCGTGGGATTATCAGGAGCC  662280

Query  1004    GCAACATGAGTAAGTTCGCTTTCTTCCACAAGAGTGGTGCGCTTACTTGCGATTTTTTCT  1063
               ||||||||||||||||||||||||||||||||||||||||||||||||||||||||||||
Sbjct  662281  GCAACATGAGTAAGTTCGCTTTCTTCCACAAGAGTGGTGCGCTTACTTGCGATTTTTTCT  662340

Query  1064    TGTACTGCGGAAACAGTATCTTTGATTGAATGCGTAGTTGTATCTATAACATTTAATTCA  1123
               ||||||||||||||||| ||||  || ||||  || || ||||||||||||||  |||||
Sbjct  662341  TGTACTGCGGAAACAGTTTCTTGAATGGAATAAGTGGTCGTATCTATAACATTCGATTCA  662400

Query  1124    TAGATTCCCAAATTGGAAAATTGCTTCCACATTGTTTCAACTAATTCAATATTTGTTTCT  1183
               || ||||||| |||| ||||||||| |||||| ||||| || ||||| |||||||| | |
Sbjct  662401  TATATTCCCAGATTGCAAAATTGCTCCCACATGGTTTCTACCAATTCGATATTTGTCTTT  662460

Query  1184    CTGTCTAACTTTGAGCGTTCGATAGCTCGCTTCATAGTTTCTTCTTTACTTGCCCTTAAA  1243
               | ||||||||||||||||||||||||||||||||||||||||||||||||||||||||||
Sbjct  662461  CGGTCTAACTTTGAGCGTTCGATAGCTCGCTTCATAGTTTCTTCTTTACTTGCCCTTAAA  662520

Query  1244    ACGATATACAAGGCGCGGAAATTTTAAAGCTCGAAGTGCCGACGGTGTTTGGAAAGGCAG  1303
               ||||||||||||||||||||||||||||||||||||||||||||||||||||||||||||
Sbjct  662521  ACGATATACAAGGCGCGGAAATTTTAAAGCTCGAAGTGCCGACGGTGTTTGGAAAGGCAG  662580

Query  1304    GAGAGGTTCTTAAAAAAGCGGTGGAGCAATACAGACCCGACGCGGTGGTGTGCGTAGGTC  1363
               ||||||||||||||||||||||||||||||||||||||||||||||||||||||||||||
Sbjct  662581  GAGAGGTTCTTAAAAAAGCGGTGGAGCAATACAGACCCGACGCGGTGGTGTGCGTAGGTC  662640

Query  1364    AAGCCGGAGGG  1374
               |||||||||||
Sbjct  662641  AAGCCGGAGGG  662651


Range 2: 671085 to 671458

Score:691 bits(374), Expect:0.0, 
Identities:374/374(100%),  Gaps:0/374(0%), Strand: Plus/Minus

Query  1       TACCTAGATTTAGATGTCTAAAAAGCTTTAACTACAAGCTTTTTAGACATCTAATCTTTT  60
               ||||||||||||||||||||||||||||||||||||||||||||||||||||||||||||
Sbjct  671458  TACCTAGATTTAGATGTCTAAAAAGCTTTAACTACAAGCTTTTTAGACATCTAATCTTTT  671399

Query  61      CTGAAGTACATCCGCAACTGTCCATACTCTGATGTTTTATATCTTTTCTAAAAGTTCGCT  120
               ||||||||||||||||||||||||||||||||||||||||||||||||||||||||||||
Sbjct  671398  CTGAAGTACATCCGCAACTGTCCATACTCTGATGTTTTATATCTTTTCTAAAAGTTCGCT  671339

Query  121     AGATAGAGTTCTATATTAGAGATGTAAAGAGTTTTGGTGAAGAGGTTTGTGAGTATGGCT  180
               ||||||||||||||||||||||||||||||||||||||||||||||||||||||||||||
Sbjct  671338  AGATAGAGTTCTATATTAGAGATGTAAAGAGTTTTGGTGAAGAGGTTTGTGAGTATGGCT  671279

Query  181     TTTATAACCAGGGTGCAATGAGAAGCACTAACAGCAGCTAGCTTAAGAACGCATAGGATA  240
               ||||||||||||||||||||||||||||||||||||||||||||||||||||||||||||
Sbjct  671278  TTTATAACCAGGGTGCAATGAGAAGCACTAACAGCAGCTAGCTTAAGAACGCATAGGATA  671219

Query  241     TACTTTTTATGGAAGTCACAGAGGAGGAATAAAATTTGAACAGGATTAACAGAGTAAAGA  300
               ||||||||||||||||||||||||||||||||||||||||||||||||||||||||||||
Sbjct  671218  TACTTTTTATGGAAGTCACAGAGGAGGAATAAAATTTGAACAGGATTAACAGAGTAAAGA  671159

Query  301     TGCATAACACCATGAACATTTTCCTCGTTATCAGCTGCGAAAAAGATCAGCAGGTGATTG  360
               ||||||||||||||||||||||||||||||||||||||||||||||||||||||||||||
Sbjct  671158  TGCATAACACCATGAACATTTTCCTCGTTATCAGCTGCGAAAAAGATCAGCAGGTGATTG  671099

Query  361     TCTATTGTTTGCCA  374
               ||||||||||||||
Sbjct  671098  TCTATTGTTTGCCA  671085


Range 3: 664528 to 664753

Score:418 bits(226), Expect:1e-111, 
Identities:226/226(100%),  Gaps:0/226(0%), Strand: Plus/Plus

Query  1       TACCTAGATTTAGATGTCTAAAAAGCTTTAACTACAAGCTTTTTAGACATCTAATCTTTT  60
               ||||||||||||||||||||||||||||||||||||||||||||||||||||||||||||
Sbjct  664528  TACCTAGATTTAGATGTCTAAAAAGCTTTAACTACAAGCTTTTTAGACATCTAATCTTTT  664587

Query  61      CTGAAGTACATCCGCAACTGTCCATACTCTGATGTTTTATATCTTTTCTAAAAGTTCGCT  120
               ||||||||||||||||||||||||||||||||||||||||||||||||||||||||||||
Sbjct  664588  CTGAAGTACATCCGCAACTGTCCATACTCTGATGTTTTATATCTTTTCTAAAAGTTCGCT  664647

Query  121     AGATAGAGTTCTATATTAGAGATGTAAAGAGTTTTGGTGAAGAGGTTTGTGAGTATGGCT  180
               ||||||||||||||||||||||||||||||||||||||||||||||||||||||||||||
Sbjct  664648  AGATAGAGTTCTATATTAGAGATGTAAAGAGTTTTGGTGAAGAGGTTTGTGAGTATGGCT  664707

Query  181     TTTATAACCAGGGTGCAATGAGAAGCACTAACAGCAGCTAGCTTAA  226
               ||||||||||||||||||||||||||||||||||||||||||||||
Sbjct  664708  TTTATAACCAGGGTGCAATGAGAAGCACTAACAGCAGCTAGCTTAA  664753


Range 4: 669508 to 669710

Score:331 bits(179), Expect:2e-85, 
Identities:195/203(96%),  Gaps:0/203(0%), Strand: Plus/Plus

Query  1049    CTTGCGATTTTTTCTTGTACTGCGGAAACAGTATCTTTGATTGAATGCGTAGTTGTATCT  1108
               ||| | |||||||||| |||||| ||||||||||||||||||||||||| ||||||||||
Sbjct  669508  CTTACTATTTTTTCTTTTACTGCTGAAACAGTATCTTTGATTGAATGCGCAGTTGTATCT  669567

Query  1109    ATAACATTTAATTCATAGATTCCCAAATTGGAAAATTGCTTCCACATTGTTTCAACTAAT  1168
               ||||||||||||||||||||||| |||||||||||||| |||||||||||||||||||||
Sbjct  669568  ATAACATTTAATTCATAGATTCCTAAATTGGAAAATTGATTCCACATTGTTTCAACTAAT  669627

Query  1169    TCAATATTTGTTTCTCTGTCTAACTTTGAGCGTTCGATAGCTCGCTTCATAGTTTCTTCT  1228
               |||||||||||||||||||||||||||||||||||||||||||||||||| |||||||||
Sbjct  669628  TCAATATTTGTTTCTCTGTCTAACTTTGAGCGTTCGATAGCTCGCTTCATGGTTTCTTCT  669687

Query  1229    TTACTTGCCCTTAAAACGATATA  1251
               |||||||||||||||||||||||
Sbjct  669688  TTACTTGCCCTTAAAACGATATA  669710


Range 5: 1468007 to 1468143

Score:254 bits(137), Expect:4e-62, 
Identities:137/137(100%),  Gaps:0/137(0%), Strand: Plus/Minus

Query  1364     AAGCCGGAGGGCGTTACTTTTCTATTATGGCGTTGTGCTCTTATGGCTTGAAGTGTGGCA  1423
                ||||||||||||||||||||||||||||||||||||||||||||||||||||||||||||
Sbjct  1468143  AAGCCGGAGGGCGTTACTTTTCTATTATGGCGTTGTGCTCTTATGGCTTGAAGTGTGGCA  1468084

Query  1424     TATCCGAGCAGAAGATACGGAGAGACGCCTATGCGTTCCTGGACCATTTAGAGAGCCTTA  1483
                ||||||||||||||||||||||||||||||||||||||||||||||||||||||||||||
Sbjct  1468083  TATCCGAGCAGAAGATACGGAGAGACGCCTATGCGTTCCTGGACCATTTAGAGAGCCTTA  1468024

Query  1484     CCGAGGACGAGGACAAC  1500
                |||||||||||||||||
Sbjct  1468023  CCGAGGACGAGGACAAC  1468007


>Streptococcus pyogenes strain NGAS322, complete genome
Sequence ID: CP010449.1 Length: 1950469
Range 1: 1165879 to 1167252

Score:2538 bits(1374), Expect:0.0, 
Identities:1374/1374(100%),  Gaps:0/1374(0%), Strand: Plus/Minus

Query  1        TACCTAGATTTAGATGTCTAAAAAGCTTTAACTACAAGCTTTTTAGACATCTAATCTTTT  60
                ||||||||||||||||||||||||||||||||||||||||||||||||||||||||||||
Sbjct  1167252  TACCTAGATTTAGATGTCTAAAAAGCTTTAACTACAAGCTTTTTAGACATCTAATCTTTT  1167193

Query  61       CTGAAGTACATCCGCAACTGTCCATACTCTGATGTTTTATATCTTTTCTAAAAGTTCGCT  120
                ||||||||||||||||||||||||||||||||||||||||||||||||||||||||||||
Sbjct  1167192  CTGAAGTACATCCGCAACTGTCCATACTCTGATGTTTTATATCTTTTCTAAAAGTTCGCT  1167133

Query  121      AGATAGAGTTCTATATTAGAGATGTAAAGAGTTTTGGTGAAGAGGTTTGTGAGTATGGCT  180
                ||||||||||||||||||||||||||||||||||||||||||||||||||||||||||||
Sbjct  1167132  AGATAGAGTTCTATATTAGAGATGTAAAGAGTTTTGGTGAAGAGGTTTGTGAGTATGGCT  1167073

Query  181      TTTATAACCAGGGTGCAATGAGAAGCACTAACAGCAGCTAGCTTAAGAACGCATAGGATA  240
                ||||||||||||||||||||||||||||||||||||||||||||||||||||||||||||
Sbjct  1167072  TTTATAACCAGGGTGCAATGAGAAGCACTAACAGCAGCTAGCTTAAGAACGCATAGGATA  1167013

Query  241      TACTTTTTATGGAAGTCACAGAGGAGGAATAAAATTTGAACAGGATTAACAGAGTAAAGA  300
                ||||||||||||||||||||||||||||||||||||||||||||||||||||||||||||
Sbjct  1167012  TACTTTTTATGGAAGTCACAGAGGAGGAATAAAATTTGAACAGGATTAACAGAGTAAAGA  1166953

Query  301      TGCATAACACCATGAACATTTTCCTCGTTATCAGCTGCGAAAAAGATCAGCAGGTGATTG  360
                ||||||||||||||||||||||||||||||||||||||||||||||||||||||||||||
Sbjct  1166952  TGCATAACACCATGAACATTTTCCTCGTTATCAGCTGCGAAAAAGATCAGCAGGTGATTG  1166893

Query  361      TCTATTGTTTGCCACGAGACTGCACGAACCGGAGTTCCTGCTTCCACACCGGAAATAGTG  420
                ||||||||||||||||||||||||||||||||||||||||||||||||||||||||||||
Sbjct  1166892  TCTATTGTTTGCCACGAGACTGCACGAACCGGAGTTCCTGCTTCCACACCGGAAATAGTG  1166833

Query  421      TTGCCTTCCGGTGAAGGAATATAGTCACATACCGCTTCCAGCCTACCGGCTTCTGTATTG  480
                ||||||||||||||||||||||||||||||||||||||||||||||||||||||||||||
Sbjct  1166832  TTGCCTTCCGGTGAAGGAATATAGTCACATACCGCTTCCAGCCTACCGGCTTCTGTATTG  1166773

Query  481      GCATAATGAAACTCCAAATCATAGAGCCACCCTATACAAAACAGGGCAACAAGTGCGGAA  540
                ||||||||||||||||||||||||||||||||||||||||||||||||||||||||||||
Sbjct  1166772  GCATAATGAAACTCCAAATCATAGAGCCACCCTATACAAAACAGGGCAACAAGTGCGGAA  1166713

Query  541      AGAATTGCCGCTATTAAGCGAGTGCGTTTAACACGCTTTAAAAATCTAAGTGCACGCTGT  600
                ||||||||||||||||||||||||||||||||||||||||||||||||||||||||||||
Sbjct  1166712  AGAATTGCCGCTATTAAGCGAGTGCGTTTAACACGCTTTAAAAATCTAAGTGCACGCTGT  1166653

Query  601      GGCGCTTTTTCAATAGGAACCTGCCTGCGCATATCCTCTTCAAGCTGGCGGCAGGCCGCA  660
                ||||||||||||||||||||||||||||||||||||||||||||||||||||||||||||
Sbjct  1166652  GGCGCTTTTTCAATAGGAACCTGCCTGCGCATATCCTCTTCAAGCTGGCGGCAGGCCGCA  1166593

Query  661      CAATGCTCAATGTGTTCTCTGACCATAGCAGAGGTCTCTGTCTCGGTCAATTCTTCAAGA  720
                ||||||||||||||||||||||||||||||||||||||||||||||||||||||||||||
Sbjct  1166592  CAATGCTCAATGTGTTCTCTGACCATAGCAGAGGTCTCTGTCTCGGTCAATTCTTCAAGA  1166533

Query  721      TAGGATGGGAGTAAATCCCTGACTACGCAGCAGTCAAGATTGGTTTCACGCATTGTTATC  780
                ||||||||||||||||||||||||||||||||||||||||||||||||||||||||||||
Sbjct  1166532  TAGGATGGGAGTAAATCCCTGACTACGCAGCAGTCAAGATTGGTTTCACGCATTGTTATC  1166473

Query  781      ACCTCCGATAATCTTTACAAGTTTTTCCTTACCACGATAAAAGCGCACTCGAGCCCATAC  840
                ||||||||||||||||||||||||||||||||||||||||||||||||||||||||||||
Sbjct  1166472  ACCTCCGATAATCTTTACAAGTTTTTCCTTACCACGATAAAAGCGCACTCGAGCCCATAC  1166413

Query  841      TTCGCTGTGCCCAAGAATGTCACCGATGTCACGGAAAGAGAAATCACCGGCTAATCGCAG  900
                ||||||||||||||||||||||||||||||||||||||||||||||||||||||||||||
Sbjct  1166412  TTCGCTGTGCCCAAGAATGTCACCGATGTCACGGAAAGAGAAATCACCGGCTAATCGCAG  1166353

Query  901      ATGGATTACTTCACGAGTTTCGGCATCTAACTGTTGCATTGCTCGATATAGTGCAAAACG  960
                ||||||||||||||||||||||||||||||||||||||||||||||||||||||||||||
Sbjct  1166352  ATGGATTACTTCACGAGTTTCGGCATCTAACTGTTGCATTGCTCGATATAGTGCAAAACG  1166293

Query  961      CTCTTGCCGGTTCTCAAACTCTTTCGTGGGATTATCAGGAGCCGCAACATGAGTAAGTTC  1020
                ||||||||||||||||||||||||||||||||||||||||||||||||||||||||||||
Sbjct  1166292  CTCTTGCCGGTTCTCAAACTCTTTCGTGGGATTATCAGGAGCCGCAACATGAGTAAGTTC  1166233

Query  1021     GCTTTCTTCCACAAGAGTGGTGCGCTTACTTGCGATTTTTTCTTGTACTGCGGAAACAGT  1080
                ||||||||||||||||||||||||||||||||||||||||||||||||||||||||||||
Sbjct  1166232  GCTTTCTTCCACAAGAGTGGTGCGCTTACTTGCGATTTTTTCTTGTACTGCGGAAACAGT  1166173

Query  1081     ATCTTTGATTGAATGCGTAGTTGTATCTATAACATTTAATTCATAGATTCCCAAATTGGA  1140
                ||||||||||||||||||||||||||||||||||||||||||||||||||||||||||||
Sbjct  1166172  ATCTTTGATTGAATGCGTAGTTGTATCTATAACATTTAATTCATAGATTCCCAAATTGGA  1166113

Query  1141     AAATTGCTTCCACATTGTTTCAACTAATTCAATATTTGTTTCTCTGTCTAACTTTGAGCG  1200
                ||||||||||||||||||||||||||||||||||||||||||||||||||||||||||||
Sbjct  1166112  AAATTGCTTCCACATTGTTTCAACTAATTCAATATTTGTTTCTCTGTCTAACTTTGAGCG  1166053

Query  1201     TTCGATAGCTCGCTTCATAGTTTCTTCTTTACTTGCCCTTAAAACGATATACAAGGCGCG  1260
                ||||||||||||||||||||||||||||||||||||||||||||||||||||||||||||
Sbjct  1166052  TTCGATAGCTCGCTTCATAGTTTCTTCTTTACTTGCCCTTAAAACGATATACAAGGCGCG  1165993

Query  1261     GAAATTTTAAAGCTCGAAGTGCCGACGGTGTTTGGAAAGGCAGGAGAGGTTCTTAAAAAA  1320
                ||||||||||||||||||||||||||||||||||||||||||||||||||||||||||||
Sbjct  1165992  GAAATTTTAAAGCTCGAAGTGCCGACGGTGTTTGGAAAGGCAGGAGAGGTTCTTAAAAAA  1165933

Query  1321     GCGGTGGAGCAATACAGACCCGACGCGGTGGTGTGCGTAGGTCAAGCCGGAGGG  1374
                ||||||||||||||||||||||||||||||||||||||||||||||||||||||
Sbjct  1165932  GCGGTGGAGCAATACAGACCCGACGCGGTGGTGTGCGTAGGTCAAGCCGGAGGG  1165879


Range 2: 1164992 to 1165194

Score:265 bits(143), Expect:2e-65, 
Identities:183/203(90%),  Gaps:0/203(0%), Strand: Plus/Plus

Query  1049     CTTGCGATTTTTTCTTGTACTGCGGAAACAGTATCTTTGATTGAATGCGTAGTTGTATCT  1108
                ||| | |||||||||| |||||  ||||||||||||||||||||||||||||||||||||
Sbjct  1164992  CTTACTATTTTTTCTTTTACTGATGAAACAGTATCTTTGATTGAATGCGTAGTTGTATCT  1165051

Query  1109     ATAACATTTAATTCATAGATTCCCAAATTGGAAAATTGCTTCCACATTGTTTCAACTAAT  1168
                |||||||||||||||||||||||||||||||||||||||| |||||| ||||| || |||
Sbjct  1165052  ATAACATTTAATTCATAGATTCCCAAATTGGAAAATTGCTCCCACATGGTTTCTACCAAT  1165111

Query  1169     TCAATATTTGTTTCTCTGTCTAACTTTGAGCGTTCGATAGCTCGCTTCATAGTTTCTTCT  1228
                || |||||||| | || |||||||||||||||||| | |||||||||||  |||||||| 
Sbjct  1165112  TCGATATTTGTCTTTCGGTCTAACTTTGAGCGTTCAACAGCTCGCTTCAAGGTTTCTTCC  1165171

Query  1229     TTACTTGCCCTTAAAACGATATA  1251
                ||||||||||||||||  |||||
Sbjct  1165172  TTACTTGCCCTTAAAATAATATA  1165194


>Campylobacter coli strain AR-0417 chromosome, complete genome
Sequence ID: CP044164.1 Length: 1730910
Range 1: 938906 to 940279

Score:2532 bits(1371), Expect:0.0, 
Identities:1373/1374(99%),  Gaps:0/1374(0%), Strand: Plus/Plus

Query  1       TACCTAGATTTAGATGTCTAAAAAGCTTTAACTACAAGCTTTTTAGACATCTAATCTTTT  60
               ||||||||||||||||||||||||||||||||||||||||||||||||||||||||||||
Sbjct  938906  TACCTAGATTTAGATGTCTAAAAAGCTTTAACTACAAGCTTTTTAGACATCTAATCTTTT  938965

Query  61      CTGAAGTACATCCGCAACTGTCCATACTCTGATGTTTTATATCTTTTCTAAAAGTTCGCT  120
               ||||||||||||||||||||||||||||||||||||||||||||||||||||||||||||
Sbjct  938966  CTGAAGTACATCCGCAACTGTCCATACTCTGATGTTTTATATCTTTTCTAAAAGTTCGCT  939025

Query  121     AGATAGAGTTCTATATTAGAGATGTAAAGAGTTTTGGTGAAGAGGTTTGTGAGTATGGCT  180
               ||||||||||||||||||||||||||||||||||||||||||||||||||||||||||||
Sbjct  939026  AGATAGAGTTCTATATTAGAGATGTAAAGAGTTTTGGTGAAGAGGTTTGTGAGTATGGCT  939085

Query  181     TTTATAACCAGGGTGCAATGAGAAGCACTAACAGCAGCTAGCTTAAGAACGCATAGGATA  240
               ||||||||||||||||||||||||||||||||||||||||||||||||||||||||||||
Sbjct  939086  TTTATAACCAGGGTGCAATGAGAAGCACTAACAGCAGCTAGCTTAAGAACGCATAGGATA  939145

Query  241     TACTTTTTATGGAAGTCACAGAGGAGGAATAAAATTTGAACAGGATTAACAGAGTAAAGA  300
               ||||||||||||||||||||||||||||||||||||||||||||||||||||||||||||
Sbjct  939146  TACTTTTTATGGAAGTCACAGAGGAGGAATAAAATTTGAACAGGATTAACAGAGTAAAGA  939205

Query  301     TGCATAACACCATGAACATTTTCCTCGTTATCAGCTGCGAAAAAGATCAGCAGGTGATTG  360
               ||||||||||||||||||||||||||||||||||||||||||||||||||||||||||||
Sbjct  939206  TGCATAACACCATGAACATTTTCCTCGTTATCAGCTGCGAAAAAGATCAGCAGGTGATTG  939265

Query  361     TCTATTGTTTGCCACGAGACTGCACGAACCGGAGTTCCTGCTTCCACACCGGAAATAGTG  420
               ||||||||||||||||||||||||||||||||||||||||||||||||||||||||||||
Sbjct  939266  TCTATTGTTTGCCACGAGACTGCACGAACCGGAGTTCCTGCTTCCACACCGGAAATAGTG  939325

Query  421     TTGCCTTCCGGTGAAGGAATATAGTCACATACCGCTTCCAGCCTACCGGCTTCTGTATTG  480
               ||||||||||||||||||||||||||||||||||||||||||||||||||||||||||||
Sbjct  939326  TTGCCTTCCGGTGAAGGAATATAGTCACATACCGCTTCCAGCCTACCGGCTTCTGTATTG  939385

Query  481     GCATAATGAAACTCCAAATCATAGAGCCACCCTATACAAAACAGGGCAACAAGTGCGGAA  540
               ||||||||||||||||||||||||||||||||||||||||||||||||||||||||||||
Sbjct  939386  GCATAATGAAACTCCAAATCATAGAGCCACCCTATACAAAACAGGGCAACAAGTGCGGAA  939445

Query  541     AGAATTGCCGCTATTAAGCGAGTGCGTTTAACACGCTTTAAAAATCTAAGTGCACGCTGT  600
               ||||||||||||||||||||||||||||||||||||||||||||||||||||||||||||
Sbjct  939446  AGAATTGCCGCTATTAAGCGAGTGCGTTTAACACGCTTTAAAAATCTAAGTGCACGCTGT  939505

Query  601     GGCGCTTTTTCAATAGGAACCTGCCTGCGCATATCCTCTTCAAGCTGGCGGCAGGCCGCA  660
               ||||||||||||||||||||||||||||||||||||||||||||||||||||||||||||
Sbjct  939506  GGCGCTTTTTCAATAGGAACCTGCCTGCGCATATCCTCTTCAAGCTGGCGGCAGGCCGCA  939565

Query  661     CAATGCTCAATGTGTTCTCTGACCATAGCAGAGGTCTCTGTCTCGGTCAATTCTTCAAGA  720
               ||||||||||||||||||||||||||||||||||||||||||||||||||||||||||||
Sbjct  939566  CAATGCTCAATGTGTTCTCTGACCATAGCAGAGGTCTCTGTCTCGGTCAATTCTTCAAGA  939625

Query  721     TAGGATGGGAGTAAATCCCTGACTACGCAGCAGTCAAGATTGGTTTCACGCATTGTTATC  780
               ||||||||||||||||||||||||||||||||||||||||||||||||||||||||||||
Sbjct  939626  TAGGATGGGAGTAAATCCCTGACTACGCAGCAGTCAAGATTGGTTTCACGCATTGTTATC  939685

Query  781     ACCTCCGATAATCTTTACAAGTTTTTCCTTACCACGATAAAAGCGCACTCGAGCCCATAC  840
               ||||||||||||||||||||||||||||||||||||||||||||||||||||||||||||
Sbjct  939686  ACCTCCGATAATCTTTACAAGTTTTTCCTTACCACGATAAAAGCGCACTCGAGCCCATAC  939745

Query  841     TTCGCTGTGCCCAAGAATGTCACCGATGTCACGGAAAGAGAAATCACCGGCTAATCGCAG  900
               ||||||||||||||||||||||||||||||||||||||||||||||||||||||||||||
Sbjct  939746  TTCGCTGTGCCCAAGAATGTCACCGATGTCACGGAAAGAGAAATCACCGGCTAATCGCAG  939805

Query  901     ATGGATTACTTCACGAGTTTCGGCATCTAACTGTTGCATTGCTCGATATAGTGCAAAACG  960
               ||||||||||||||||||||||||||||||||||||||||||||||||||||||||||||
Sbjct  939806  ATGGATTACTTCACGAGTTTCGGCATCTAACTGTTGCATTGCTCGATATAGTGCAAAACG  939865

Query  961     CTCTTGCCGGTTCTCAAACTCTTTCGTGGGATTATCAGGAGCCGCAACATGAGTAAGTTC  1020
               ||||||||||||||||||||||||||||||||||||||||||||||||||||||||||||
Sbjct  939866  CTCTTGCCGGTTCTCAAACTCTTTCGTGGGATTATCAGGAGCCGCAACATGAGTAAGTTC  939925

Query  1021    GCTTTCTTCCACAAGAGTGGTGCGCTTACTTGCGATTTTTTCTTGTACTGCGGAAACAGT  1080
               |||||||||||||||||||||| |||||||||||||||||||||||||||||||||||||
Sbjct  939926  GCTTTCTTCCACAAGAGTGGTGTGCTTACTTGCGATTTTTTCTTGTACTGCGGAAACAGT  939985

Query  1081    ATCTTTGATTGAATGCGTAGTTGTATCTATAACATTTAATTCATAGATTCCCAAATTGGA  1140
               ||||||||||||||||||||||||||||||||||||||||||||||||||||||||||||
Sbjct  939986  ATCTTTGATTGAATGCGTAGTTGTATCTATAACATTTAATTCATAGATTCCCAAATTGGA  940045

Query  1141    AAATTGCTTCCACATTGTTTCAACTAATTCAATATTTGTTTCTCTGTCTAACTTTGAGCG  1200
               ||||||||||||||||||||||||||||||||||||||||||||||||||||||||||||
Sbjct  940046  AAATTGCTTCCACATTGTTTCAACTAATTCAATATTTGTTTCTCTGTCTAACTTTGAGCG  940105

Query  1201    TTCGATAGCTCGCTTCATAGTTTCTTCTTTACTTGCCCTTAAAACGATATACAAGGCGCG  1260
               ||||||||||||||||||||||||||||||||||||||||||||||||||||||||||||
Sbjct  940106  TTCGATAGCTCGCTTCATAGTTTCTTCTTTACTTGCCCTTAAAACGATATACAAGGCGCG  940165

Query  1261    GAAATTTTAAAGCTCGAAGTGCCGACGGTGTTTGGAAAGGCAGGAGAGGTTCTTAAAAAA  1320
               ||||||||||||||||||||||||||||||||||||||||||||||||||||||||||||
Sbjct  940166  GAAATTTTAAAGCTCGAAGTGCCGACGGTGTTTGGAAAGGCAGGAGAGGTTCTTAAAAAA  940225

Query  1321    GCGGTGGAGCAATACAGACCCGACGCGGTGGTGTGCGTAGGTCAAGCCGGAGGG  1374
               ||||||||||||||||||||||||||||||||||||||||||||||||||||||
Sbjct  940226  GCGGTGGAGCAATACAGACCCGACGCGGTGGTGTGCGTAGGTCAAGCCGGAGGG  940279


>Campylobacter coli strain DZB121 aminoglycoside resistance gene cluster, complete sequence
Sequence ID: KJ610808.1 Length: 16016
Range 1: 4602 to 5975

Score:2532 bits(1371), Expect:0.0, 
Identities:1373/1374(99%),  Gaps:0/1374(0%), Strand: Plus/Plus

Query  1     TACCTAGATTTAGATGTCTAAAAAGCTTTAACTACAAGCTTTTTAGACATCTAATCTTTT  60
             ||||||||||||||||||||||||||||||||||||||||||||||||||||||||||||
Sbjct  4602  TACCTAGATTTAGATGTCTAAAAAGCTTTAACTACAAGCTTTTTAGACATCTAATCTTTT  4661

Query  61    CTGAAGTACATCCGCAACTGTCCATACTCTGATGTTTTATATCTTTTCTAAAAGTTCGCT  120
             ||||||||||||||||||||||||||||||||||||||||||||||||||||||||||||
Sbjct  4662  CTGAAGTACATCCGCAACTGTCCATACTCTGATGTTTTATATCTTTTCTAAAAGTTCGCT  4721

Query  121   AGATAGAGTTCTATATTAGAGATGTAAAGAGTTTTGGTGAAGAGGTTTGTGAGTATGGCT  180
             ||||||||||||||||||||||||||||||||||||||||||||||||||||||||||||
Sbjct  4722  AGATAGAGTTCTATATTAGAGATGTAAAGAGTTTTGGTGAAGAGGTTTGTGAGTATGGCT  4781

Query  181   TTTATAACCAGGGTGCAATGAGAAGCACTAACAGCAGCTAGCTTAAGAACGCATAGGATA  240
             ||||||||||||||||||||||||||||||||||||||||||||||||||||||||||||
Sbjct  4782  TTTATAACCAGGGTGCAATGAGAAGCACTAACAGCAGCTAGCTTAAGAACGCATAGGATA  4841

Query  241   TACTTTTTATGGAAGTCACAGAGGAGGAATAAAATTTGAACAGGATTAACAGAGTAAAGA  300
             ||||||||||||||||||||||||||||||||||||||||||||||||||||||||||||
Sbjct  4842  TACTTTTTATGGAAGTCACAGAGGAGGAATAAAATTTGAACAGGATTAACAGAGTAAAGA  4901

Query  301   TGCATAACACCATGAACATTTTCCTCGTTATCAGCTGCGAAAAAGATCAGCAGGTGATTG  360
             ||||||||||||||||||||||||||||||||||||||||||||||||||||||||||||
Sbjct  4902  TGCATAACACCATGAACATTTTCCTCGTTATCAGCTGCGAAAAAGATCAGCAGGTGATTG  4961

Query  361   TCTATTGTTTGCCACGAGACTGCACGAACCGGAGTTCCTGCTTCCACACCGGAAATAGTG  420
             ||||||||||||||||||||||||||||||||||||||||||||||||||||||||||||
Sbjct  4962  TCTATTGTTTGCCACGAGACTGCACGAACCGGAGTTCCTGCTTCCACACCGGAAATAGTG  5021

Query  421   TTGCCTTCCGGTGAAGGAATATAGTCACATACCGCTTCCAGCCTACCGGCTTCTGTATTG  480
             ||||||||||||||||||||||||||||||||||||||||||||||||||||||||||||
Sbjct  5022  TTGCCTTCCGGTGAAGGAATATAGTCACATACCGCTTCCAGCCTACCGGCTTCTGTATTG  5081

Query  481   GCATAATGAAACTCCAAATCATAGAGCCACCCTATACAAAACAGGGCAACAAGTGCGGAA  540
             ||||||||||||||||||||||||||||||||||||||||||||||||||||||||||||
Sbjct  5082  GCATAATGAAACTCCAAATCATAGAGCCACCCTATACAAAACAGGGCAACAAGTGCGGAA  5141

Query  541   AGAATTGCCGCTATTAAGCGAGTGCGTTTAACACGCTTTAAAAATCTAAGTGCACGCTGT  600
             ||||||||||||||||||||||||||||||||||||||||||||||||||||||||||||
Sbjct  5142  AGAATTGCCGCTATTAAGCGAGTGCGTTTAACACGCTTTAAAAATCTAAGTGCACGCTGT  5201

Query  601   GGCGCTTTTTCAATAGGAACCTGCCTGCGCATATCCTCTTCAAGCTGGCGGCAGGCCGCA  660
             ||||||||||||||||||||||||||||||||||||||||||||||||||||||||||||
Sbjct  5202  GGCGCTTTTTCAATAGGAACCTGCCTGCGCATATCCTCTTCAAGCTGGCGGCAGGCCGCA  5261

Query  661   CAATGCTCAATGTGTTCTCTGACCATAGCAGAGGTCTCTGTCTCGGTCAATTCTTCAAGA  720
             ||||||||||||||||||||||||||||||||||||||||||||||||||||||||||||
Sbjct  5262  CAATGCTCAATGTGTTCTCTGACCATAGCAGAGGTCTCTGTCTCGGTCAATTCTTCAAGA  5321

Query  721   TAGGATGGGAGTAAATCCCTGACTACGCAGCAGTCAAGATTGGTTTCACGCATTGTTATC  780
             ||||||||||||||||||||||||||||||||||||||||||||||||||||||||||||
Sbjct  5322  TAGGATGGGAGTAAATCCCTGACTACGCAGCAGTCAAGATTGGTTTCACGCATTGTTATC  5381

Query  781   ACCTCCGATAATCTTTACAAGTTTTTCCTTACCACGATAAAAGCGCACTCGAGCCCATAC  840
             ||||||||||||||||||||||||||||||||||||||||||||||||||||||||||||
Sbjct  5382  ACCTCCGATAATCTTTACAAGTTTTTCCTTACCACGATAAAAGCGCACTCGAGCCCATAC  5441

Query  841   TTCGCTGTGCCCAAGAATGTCACCGATGTCACGGAAAGAGAAATCACCGGCTAATCGCAG  900
             ||||||||||||||||||||||||||||||||||||||||||||||||||||||||||||
Sbjct  5442  TTCGCTGTGCCCAAGAATGTCACCGATGTCACGGAAAGAGAAATCACCGGCTAATCGCAG  5501

Query  901   ATGGATTACTTCACGAGTTTCGGCATCTAACTGTTGCATTGCTCGATATAGTGCAAAACG  960
             ||||||||||||||||||||||||||||||||||||||||||||||||||||||||||||
Sbjct  5502  ATGGATTACTTCACGAGTTTCGGCATCTAACTGTTGCATTGCTCGATATAGTGCAAAACG  5561

Query  961   CTCTTGCCGGTTCTCAAACTCTTTCGTGGGATTATCAGGAGCCGCAACATGAGTAAGTTC  1020
             ||||||||||||||||||||||||||||||||||||||||||||||||||||||||||||
Sbjct  5562  CTCTTGCCGGTTCTCAAACTCTTTCGTGGGATTATCAGGAGCCGCAACATGAGTAAGTTC  5621

Query  1021  GCTTTCTTCCACAAGAGTGGTGCGCTTACTTGCGATTTTTTCTTGTACTGCGGAAACAGT  1080
             |||||||||||||||||||||| |||||||||||||||||||||||||||||||||||||
Sbjct  5622  GCTTTCTTCCACAAGAGTGGTGTGCTTACTTGCGATTTTTTCTTGTACTGCGGAAACAGT  5681

Query  1081  ATCTTTGATTGAATGCGTAGTTGTATCTATAACATTTAATTCATAGATTCCCAAATTGGA  1140
             ||||||||||||||||||||||||||||||||||||||||||||||||||||||||||||
Sbjct  5682  ATCTTTGATTGAATGCGTAGTTGTATCTATAACATTTAATTCATAGATTCCCAAATTGGA  5741

Query  1141  AAATTGCTTCCACATTGTTTCAACTAATTCAATATTTGTTTCTCTGTCTAACTTTGAGCG  1200
             ||||||||||||||||||||||||||||||||||||||||||||||||||||||||||||
Sbjct  5742  AAATTGCTTCCACATTGTTTCAACTAATTCAATATTTGTTTCTCTGTCTAACTTTGAGCG  5801

Query  1201  TTCGATAGCTCGCTTCATAGTTTCTTCTTTACTTGCCCTTAAAACGATATACAAGGCGCG  1260
             ||||||||||||||||||||||||||||||||||||||||||||||||||||||||||||
Sbjct  5802  TTCGATAGCTCGCTTCATAGTTTCTTCTTTACTTGCCCTTAAAACGATATACAAGGCGCG  5861

Query  1261  GAAATTTTAAAGCTCGAAGTGCCGACGGTGTTTGGAAAGGCAGGAGAGGTTCTTAAAAAA  1320
             ||||||||||||||||||||||||||||||||||||||||||||||||||||||||||||
Sbjct  5862  GAAATTTTAAAGCTCGAAGTGCCGACGGTGTTTGGAAAGGCAGGAGAGGTTCTTAAAAAA  5921

Query  1321  GCGGTGGAGCAATACAGACCCGACGCGGTGGTGTGCGTAGGTCAAGCCGGAGGG  1374
             ||||||||||||||||||||||||||||||||||||||||||||||||||||||
Sbjct  5922  GCGGTGGAGCAATACAGACCCGACGCGGTGGTGTGCGTAGGTCAAGCCGGAGGG  5975


>Campylobacter coli strain ZC113 ermB and aadE-sat4-aphA-3 gene cluster, complete sequence
Sequence ID: KC575115.1 Length: 17259
Range 1: 5846 to 7219

Score:2532 bits(1371), Expect:0.0, 
Identities:1373/1374(99%),  Gaps:0/1374(0%), Strand: Plus/Plus

Query  1     TACCTAGATTTAGATGTCTAAAAAGCTTTAACTACAAGCTTTTTAGACATCTAATCTTTT  60
             ||||||||||||||||||||||||||||||||||||||||||||||||||||||||||||
Sbjct  5846  TACCTAGATTTAGATGTCTAAAAAGCTTTAACTACAAGCTTTTTAGACATCTAATCTTTT  5905

Query  61    CTGAAGTACATCCGCAACTGTCCATACTCTGATGTTTTATATCTTTTCTAAAAGTTCGCT  120
             ||||||||||||||||||||||||||||||||||||||||||||||||||||||||||||
Sbjct  5906  CTGAAGTACATCCGCAACTGTCCATACTCTGATGTTTTATATCTTTTCTAAAAGTTCGCT  5965

Query  121   AGATAGAGTTCTATATTAGAGATGTAAAGAGTTTTGGTGAAGAGGTTTGTGAGTATGGCT  180
             ||||||||||||||||||||||||||||||||||||||||||||||||||||||||||||
Sbjct  5966  AGATAGAGTTCTATATTAGAGATGTAAAGAGTTTTGGTGAAGAGGTTTGTGAGTATGGCT  6025

Query  181   TTTATAACCAGGGTGCAATGAGAAGCACTAACAGCAGCTAGCTTAAGAACGCATAGGATA  240
             ||||||||||||||||||||||||||||||||||||||||||||||||||||||||||||
Sbjct  6026  TTTATAACCAGGGTGCAATGAGAAGCACTAACAGCAGCTAGCTTAAGAACGCATAGGATA  6085

Query  241   TACTTTTTATGGAAGTCACAGAGGAGGAATAAAATTTGAACAGGATTAACAGAGTAAAGA  300
             ||||||||||||||||||||||||||||||||||||||||||||||||||||||||||||
Sbjct  6086  TACTTTTTATGGAAGTCACAGAGGAGGAATAAAATTTGAACAGGATTAACAGAGTAAAGA  6145

Query  301   TGCATAACACCATGAACATTTTCCTCGTTATCAGCTGCGAAAAAGATCAGCAGGTGATTG  360
             ||||||||||||||||||||||||||||||||||||||||||||||||||||||||||||
Sbjct  6146  TGCATAACACCATGAACATTTTCCTCGTTATCAGCTGCGAAAAAGATCAGCAGGTGATTG  6205

Query  361   TCTATTGTTTGCCACGAGACTGCACGAACCGGAGTTCCTGCTTCCACACCGGAAATAGTG  420
             ||||||||||||||||||||||||||||||||||||||||||||||||||||||||||||
Sbjct  6206  TCTATTGTTTGCCACGAGACTGCACGAACCGGAGTTCCTGCTTCCACACCGGAAATAGTG  6265

Query  421   TTGCCTTCCGGTGAAGGAATATAGTCACATACCGCTTCCAGCCTACCGGCTTCTGTATTG  480
             ||||||||||||||||||||||||||||||||||||||||||||||||||||||||||||
Sbjct  6266  TTGCCTTCCGGTGAAGGAATATAGTCACATACCGCTTCCAGCCTACCGGCTTCTGTATTG  6325

Query  481   GCATAATGAAACTCCAAATCATAGAGCCACCCTATACAAAACAGGGCAACAAGTGCGGAA  540
             ||||||||||||||||||||||||||||||||||||||||||||||||||||||||||||
Sbjct  6326  GCATAATGAAACTCCAAATCATAGAGCCACCCTATACAAAACAGGGCAACAAGTGCGGAA  6385

Query  541   AGAATTGCCGCTATTAAGCGAGTGCGTTTAACACGCTTTAAAAATCTAAGTGCACGCTGT  600
             ||||||||||||||||||||||||||||||||||||||||||||||||||||||||||||
Sbjct  6386  AGAATTGCCGCTATTAAGCGAGTGCGTTTAACACGCTTTAAAAATCTAAGTGCACGCTGT  6445

Query  601   GGCGCTTTTTCAATAGGAACCTGCCTGCGCATATCCTCTTCAAGCTGGCGGCAGGCCGCA  660
             ||||||||||||||||||||||||||||||||||||||||||||||||||||||||||||
Sbjct  6446  GGCGCTTTTTCAATAGGAACCTGCCTGCGCATATCCTCTTCAAGCTGGCGGCAGGCCGCA  6505

Query  661   CAATGCTCAATGTGTTCTCTGACCATAGCAGAGGTCTCTGTCTCGGTCAATTCTTCAAGA  720
             ||||||||||||||||||||||||||||||||||||||||||||||||||||||||||||
Sbjct  6506  CAATGCTCAATGTGTTCTCTGACCATAGCAGAGGTCTCTGTCTCGGTCAATTCTTCAAGA  6565

Query  721   TAGGATGGGAGTAAATCCCTGACTACGCAGCAGTCAAGATTGGTTTCACGCATTGTTATC  780
             ||||||||||||||||||||||||||||||||||||||||||||||||||||||||||||
Sbjct  6566  TAGGATGGGAGTAAATCCCTGACTACGCAGCAGTCAAGATTGGTTTCACGCATTGTTATC  6625

Query  781   ACCTCCGATAATCTTTACAAGTTTTTCCTTACCACGATAAAAGCGCACTCGAGCCCATAC  840
             ||||||||||||||||||||||||||||||||||||||||||||||||||||||||||||
Sbjct  6626  ACCTCCGATAATCTTTACAAGTTTTTCCTTACCACGATAAAAGCGCACTCGAGCCCATAC  6685

Query  841   TTCGCTGTGCCCAAGAATGTCACCGATGTCACGGAAAGAGAAATCACCGGCTAATCGCAG  900
             ||||||||||||||||||||||||||||||||||||||||||||||||||||||||||||
Sbjct  6686  TTCGCTGTGCCCAAGAATGTCACCGATGTCACGGAAAGAGAAATCACCGGCTAATCGCAG  6745

Query  901   ATGGATTACTTCACGAGTTTCGGCATCTAACTGTTGCATTGCTCGATATAGTGCAAAACG  960
             ||||||||||||||||||||||||||||||||||||||||||||||||||||||||||||
Sbjct  6746  ATGGATTACTTCACGAGTTTCGGCATCTAACTGTTGCATTGCTCGATATAGTGCAAAACG  6805

Query  961   CTCTTGCCGGTTCTCAAACTCTTTCGTGGGATTATCAGGAGCCGCAACATGAGTAAGTTC  1020
             ||||||||||||||||||||||||||||||||||||||||||||||||||||||||||||
Sbjct  6806  CTCTTGCCGGTTCTCAAACTCTTTCGTGGGATTATCAGGAGCCGCAACATGAGTAAGTTC  6865

Query  1021  GCTTTCTTCCACAAGAGTGGTGCGCTTACTTGCGATTTTTTCTTGTACTGCGGAAACAGT  1080
             |||||||||||||||||||||| |||||||||||||||||||||||||||||||||||||
Sbjct  6866  GCTTTCTTCCACAAGAGTGGTGTGCTTACTTGCGATTTTTTCTTGTACTGCGGAAACAGT  6925

Query  1081  ATCTTTGATTGAATGCGTAGTTGTATCTATAACATTTAATTCATAGATTCCCAAATTGGA  1140
             ||||||||||||||||||||||||||||||||||||||||||||||||||||||||||||
Sbjct  6926  ATCTTTGATTGAATGCGTAGTTGTATCTATAACATTTAATTCATAGATTCCCAAATTGGA  6985

Query  1141  AAATTGCTTCCACATTGTTTCAACTAATTCAATATTTGTTTCTCTGTCTAACTTTGAGCG  1200
             ||||||||||||||||||||||||||||||||||||||||||||||||||||||||||||
Sbjct  6986  AAATTGCTTCCACATTGTTTCAACTAATTCAATATTTGTTTCTCTGTCTAACTTTGAGCG  7045

Query  1201  TTCGATAGCTCGCTTCATAGTTTCTTCTTTACTTGCCCTTAAAACGATATACAAGGCGCG  1260
             ||||||||||||||||||||||||||||||||||||||||||||||||||||||||||||
Sbjct  7046  TTCGATAGCTCGCTTCATAGTTTCTTCTTTACTTGCCCTTAAAACGATATACAAGGCGCG  7105

Query  1261  GAAATTTTAAAGCTCGAAGTGCCGACGGTGTTTGGAAAGGCAGGAGAGGTTCTTAAAAAA  1320
             ||||||||||||||||||||||||||||||||||||||||||||||||||||||||||||
Sbjct  7106  GAAATTTTAAAGCTCGAAGTGCCGACGGTGTTTGGAAAGGCAGGAGAGGTTCTTAAAAAA  7165

Query  1321  GCGGTGGAGCAATACAGACCCGACGCGGTGGTGTGCGTAGGTCAAGCCGGAGGG  1374
             ||||||||||||||||||||||||||||||||||||||||||||||||||||||
Sbjct  7166  GCGGTGGAGCAATACAGACCCGACGCGGTGGTGTGCGTAGGTCAAGCCGGAGGG  7219


>Campylobacter coli strain R19.1157 chromosome, complete genome
Sequence ID: CP076513.1 Length: 1811840
Range 1: 1522788 to 1524161

Score:2532 bits(1371), Expect:0.0, 
Identities:1373/1374(99%),  Gaps:0/1374(0%), Strand: Plus/Minus

Query  1        TACCTAGATTTAGATGTCTAAAAAGCTTTAACTACAAGCTTTTTAGACATCTAATCTTTT  60
                ||||||||||||||||||||||||||||||||||||||||||||||||||||||||||||
Sbjct  1524161  TACCTAGATTTAGATGTCTAAAAAGCTTTAACTACAAGCTTTTTAGACATCTAATCTTTT  1524102

Query  61       CTGAAGTACATCCGCAACTGTCCATACTCTGATGTTTTATATCTTTTCTAAAAGTTCGCT  120
                ||||||||||||||||||||||||||||||||||||||||||||||||||||||||||||
Sbjct  1524101  CTGAAGTACATCCGCAACTGTCCATACTCTGATGTTTTATATCTTTTCTAAAAGTTCGCT  1524042

Query  121      AGATAGAGTTCTATATTAGAGATGTAAAGAGTTTTGGTGAAGAGGTTTGTGAGTATGGCT  180
                ||||||||||||||||||||||||||||||||||||||||||||||||||||||||||||
Sbjct  1524041  AGATAGAGTTCTATATTAGAGATGTAAAGAGTTTTGGTGAAGAGGTTTGTGAGTATGGCT  1523982

Query  181      TTTATAACCAGGGTGCAATGAGAAGCACTAACAGCAGCTAGCTTAAGAACGCATAGGATA  240
                ||||||||||||||||||||||||||||||||||||||||||||||||||||||||||||
Sbjct  1523981  TTTATAACCAGGGTGCAATGAGAAGCACTAACAGCAGCTAGCTTAAGAACGCATAGGATA  1523922

Query  241      TACTTTTTATGGAAGTCACAGAGGAGGAATAAAATTTGAACAGGATTAACAGAGTAAAGA  300
                ||||||||||||||||||||||||||||||||||||||||||||||||||||||||||||
Sbjct  1523921  TACTTTTTATGGAAGTCACAGAGGAGGAATAAAATTTGAACAGGATTAACAGAGTAAAGA  1523862

Query  301      TGCATAACACCATGAACATTTTCCTCGTTATCAGCTGCGAAAAAGATCAGCAGGTGATTG  360
                ||||||||||||||||||||||||||||||||||||||||||||||||||||||||||||
Sbjct  1523861  TGCATAACACCATGAACATTTTCCTCGTTATCAGCTGCGAAAAAGATCAGCAGGTGATTG  1523802

Query  361      TCTATTGTTTGCCACGAGACTGCACGAACCGGAGTTCCTGCTTCCACACCGGAAATAGTG  420
                ||||||||||||||||||||||||||||||||||||||||||||||||||||||||||||
Sbjct  1523801  TCTATTGTTTGCCACGAGACTGCACGAACCGGAGTTCCTGCTTCCACACCGGAAATAGTG  1523742

Query  421      TTGCCTTCCGGTGAAGGAATATAGTCACATACCGCTTCCAGCCTACCGGCTTCTGTATTG  480
                ||||||||||||||||||||||||||||||||||||||||||||||||||||||||||||
Sbjct  1523741  TTGCCTTCCGGTGAAGGAATATAGTCACATACCGCTTCCAGCCTACCGGCTTCTGTATTG  1523682

Query  481      GCATAATGAAACTCCAAATCATAGAGCCACCCTATACAAAACAGGGCAACAAGTGCGGAA  540
                ||||||||||||||||||||||||||||||||||||||||||||||||||||||||||||
Sbjct  1523681  GCATAATGAAACTCCAAATCATAGAGCCACCCTATACAAAACAGGGCAACAAGTGCGGAA  1523622

Query  541      AGAATTGCCGCTATTAAGCGAGTGCGTTTAACACGCTTTAAAAATCTAAGTGCACGCTGT  600
                ||||||||||||||||||||||||||||||||||||||||||||||||||||||||||||
Sbjct  1523621  AGAATTGCCGCTATTAAGCGAGTGCGTTTAACACGCTTTAAAAATCTAAGTGCACGCTGT  1523562

Query  601      GGCGCTTTTTCAATAGGAACCTGCCTGCGCATATCCTCTTCAAGCTGGCGGCAGGCCGCA  660
                ||||||||||||||||||||||||||||||||||||||||||||||||||||||||||||
Sbjct  1523561  GGCGCTTTTTCAATAGGAACCTGCCTGCGCATATCCTCTTCAAGCTGGCGGCAGGCCGCA  1523502

Query  661      CAATGCTCAATGTGTTCTCTGACCATAGCAGAGGTCTCTGTCTCGGTCAATTCTTCAAGA  720
                ||||||||||||||||||||||||||||||||||||||||||||||||||||||||||||
Sbjct  1523501  CAATGCTCAATGTGTTCTCTGACCATAGCAGAGGTCTCTGTCTCGGTCAATTCTTCAAGA  1523442

Query  721      TAGGATGGGAGTAAATCCCTGACTACGCAGCAGTCAAGATTGGTTTCACGCATTGTTATC  780
                ||||||||||||||||||||||||||||||||||||||||||||||||||||||||||||
Sbjct  1523441  TAGGATGGGAGTAAATCCCTGACTACGCAGCAGTCAAGATTGGTTTCACGCATTGTTATC  1523382

Query  781      ACCTCCGATAATCTTTACAAGTTTTTCCTTACCACGATAAAAGCGCACTCGAGCCCATAC  840
                ||||||||||||||||||||||||||||||||||||||||||||||||||||||||||||
Sbjct  1523381  ACCTCCGATAATCTTTACAAGTTTTTCCTTACCACGATAAAAGCGCACTCGAGCCCATAC  1523322

Query  841      TTCGCTGTGCCCAAGAATGTCACCGATGTCACGGAAAGAGAAATCACCGGCTAATCGCAG  900
                ||||||||||||||||||||||||||||||||||||||||||||||||||||||||||||
Sbjct  1523321  TTCGCTGTGCCCAAGAATGTCACCGATGTCACGGAAAGAGAAATCACCGGCTAATCGCAG  1523262

Query  901      ATGGATTACTTCACGAGTTTCGGCATCTAACTGTTGCATTGCTCGATATAGTGCAAAACG  960
                ||||||||||||||||||||||||||||||||||||||||||||||||||||||||||||
Sbjct  1523261  ATGGATTACTTCACGAGTTTCGGCATCTAACTGTTGCATTGCTCGATATAGTGCAAAACG  1523202

Query  961      CTCTTGCCGGTTCTCAAACTCTTTCGTGGGATTATCAGGAGCCGCAACATGAGTAAGTTC  1020
                ||||||||||||||||||||||||||||||||||||||||||||||||||||||||||||
Sbjct  1523201  CTCTTGCCGGTTCTCAAACTCTTTCGTGGGATTATCAGGAGCCGCAACATGAGTAAGTTC  1523142

Query  1021     GCTTTCTTCCACAAGAGTGGTGCGCTTACTTGCGATTTTTTCTTGTACTGCGGAAACAGT  1080
                |||||||||||||||||||||| |||||||||||||||||||||||||||||||||||||
Sbjct  1523141  GCTTTCTTCCACAAGAGTGGTGTGCTTACTTGCGATTTTTTCTTGTACTGCGGAAACAGT  1523082

Query  1081     ATCTTTGATTGAATGCGTAGTTGTATCTATAACATTTAATTCATAGATTCCCAAATTGGA  1140
                ||||||||||||||||||||||||||||||||||||||||||||||||||||||||||||
Sbjct  1523081  ATCTTTGATTGAATGCGTAGTTGTATCTATAACATTTAATTCATAGATTCCCAAATTGGA  1523022

Query  1141     AAATTGCTTCCACATTGTTTCAACTAATTCAATATTTGTTTCTCTGTCTAACTTTGAGCG  1200
                ||||||||||||||||||||||||||||||||||||||||||||||||||||||||||||
Sbjct  1523021  AAATTGCTTCCACATTGTTTCAACTAATTCAATATTTGTTTCTCTGTCTAACTTTGAGCG  1522962

Query  1201     TTCGATAGCTCGCTTCATAGTTTCTTCTTTACTTGCCCTTAAAACGATATACAAGGCGCG  1260
                ||||||||||||||||||||||||||||||||||||||||||||||||||||||||||||
Sbjct  1522961  TTCGATAGCTCGCTTCATAGTTTCTTCTTTACTTGCCCTTAAAACGATATACAAGGCGCG  1522902

Query  1261     GAAATTTTAAAGCTCGAAGTGCCGACGGTGTTTGGAAAGGCAGGAGAGGTTCTTAAAAAA  1320
                ||||||||||||||||||||||||||||||||||||||||||||||||||||||||||||
Sbjct  1522901  GAAATTTTAAAGCTCGAAGTGCCGACGGTGTTTGGAAAGGCAGGAGAGGTTCTTAAAAAA  1522842

Query  1321     GCGGTGGAGCAATACAGACCCGACGCGGTGGTGTGCGTAGGTCAAGCCGGAGGG  1374
                ||||||||||||||||||||||||||||||||||||||||||||||||||||||
Sbjct  1522841  GCGGTGGAGCAATACAGACCCGACGCGGTGGTGTGCGTAGGTCAAGCCGGAGGG  1522788


>Campylobacter coli strain 2015D-0223 chromosome, complete genome
Sequence ID: CP059364.1 Length: 1768055
Range 1: 897812 to 899185

Score:2527 bits(1368), Expect:0.0, 
Identities:1372/1374(99%),  Gaps:0/1374(0%), Strand: Plus/Plus

Query  1       TACCTAGATTTAGATGTCTAAAAAGCTTTAACTACAAGCTTTTTAGACATCTAATCTTTT  60
               ||||||||||||||||||||||||||||||||||||||||||||||||||||||||||||
Sbjct  897812  TACCTAGATTTAGATGTCTAAAAAGCTTTAACTACAAGCTTTTTAGACATCTAATCTTTT  897871

Query  61      CTGAAGTACATCCGCAACTGTCCATACTCTGATGTTTTATATCTTTTCTAAAAGTTCGCT  120
               ||||||||||||||||||||||||||||||||||||||||||||||||||||||||||||
Sbjct  897872  CTGAAGTACATCCGCAACTGTCCATACTCTGATGTTTTATATCTTTTCTAAAAGTTCGCT  897931

Query  121     AGATAGAGTTCTATATTAGAGATGTAAAGAGTTTTGGTGAAGAGGTTTGTGAGTATGGCT  180
               ||||||||||||||||||||||||||||||||||||||||||||||||||||||||||||
Sbjct  897932  AGATAGAGTTCTATATTAGAGATGTAAAGAGTTTTGGTGAAGAGGTTTGTGAGTATGGCT  897991

Query  181     TTTATAACCAGGGTGCAATGAGAAGCACTAACAGCAGCTAGCTTAAGAACGCATAGGATA  240
               ||||||||||||||||||||||||||||||||||||||||||||||||||||||||||||
Sbjct  897992  TTTATAACCAGGGTGCAATGAGAAGCACTAACAGCAGCTAGCTTAAGAACGCATAGGATA  898051

Query  241     TACTTTTTATGGAAGTCACAGAGGAGGAATAAAATTTGAACAGGATTAACAGAGTAAAGA  300
               ||||||||||||||||||||||||||||||||||||||||||||||||||||||||||||
Sbjct  898052  TACTTTTTATGGAAGTCACAGAGGAGGAATAAAATTTGAACAGGATTAACAGAGTAAAGA  898111

Query  301     TGCATAACACCATGAACATTTTCCTCGTTATCAGCTGCGAAAAAGATCAGCAGGTGATTG  360
               ||||||||||||||||||||||||||||||||||||||||||||||||||||||||||||
Sbjct  898112  TGCATAACACCATGAACATTTTCCTCGTTATCAGCTGCGAAAAAGATCAGCAGGTGATTG  898171

Query  361     TCTATTGTTTGCCACGAGACTGCACGAACCGGAGTTCCTGCTTCCACACCGGAAATAGTG  420
               ||||||||||||||||||||||||||||||||||||||||||||||||||||||||||||
Sbjct  898172  TCTATTGTTTGCCACGAGACTGCACGAACCGGAGTTCCTGCTTCCACACCGGAAATAGTG  898231

Query  421     TTGCCTTCCGGTGAAGGAATATAGTCACATACCGCTTCCAGCCTACCGGCTTCTGTATTG  480
               ||||||||||||||||||||||||||||||||||||||||||||||||||||||||||||
Sbjct  898232  TTGCCTTCCGGTGAAGGAATATAGTCACATACCGCTTCCAGCCTACCGGCTTCTGTATTG  898291

Query  481     GCATAATGAAACTCCAAATCATAGAGCCACCCTATACAAAACAGGGCAACAAGTGCGGAA  540
               ||||||||||||||||||||||||||||||||||||||||||||||||||||||||||||
Sbjct  898292  GCATAATGAAACTCCAAATCATAGAGCCACCCTATACAAAACAGGGCAACAAGTGCGGAA  898351

Query  541     AGAATTGCCGCTATTAAGCGAGTGCGTTTAACACGCTTTAAAAATCTAAGTGCACGCTGT  600
               ||||||||||||||||||||||||||||||||||||||||||||||||||||||||||||
Sbjct  898352  AGAATTGCCGCTATTAAGCGAGTGCGTTTAACACGCTTTAAAAATCTAAGTGCACGCTGT  898411

Query  601     GGCGCTTTTTCAATAGGAACCTGCCTGCGCATATCCTCTTCAAGCTGGCGGCAGGCCGCA  660
               ||||||||||||||||||||||||||||||||||||||||||||||||||||||||||||
Sbjct  898412  GGCGCTTTTTCAATAGGAACCTGCCTGCGCATATCCTCTTCAAGCTGGCGGCAGGCCGCA  898471

Query  661     CAATGCTCAATGTGTTCTCTGACCATAGCAGAGGTCTCTGTCTCGGTCAATTCTTCAAGA  720
               ||||||||||||||||||||||||||||||||||||||||||||||||||||||||||||
Sbjct  898472  CAATGCTCAATGTGTTCTCTGACCATAGCAGAGGTCTCTGTCTCGGTCAATTCTTCAAGA  898531

Query  721     TAGGATGGGAGTAAATCCCTGACTACGCAGCAGTCAAGATTGGTTTCACGCATTGTTATC  780
               ||||||||||||||||||||||||||||||||||||||||||||||||||||||||||||
Sbjct  898532  TAGGATGGGAGTAAATCCCTGACTACGCAGCAGTCAAGATTGGTTTCACGCATTGTTATC  898591

Query  781     ACCTCCGATAATCTTTACAAGTTTTTCCTTACCACGATAAAAGCGCACTCGAGCCCATAC  840
               ||||||||||||||||||||||||||||||||||||||||||||||||||||||||||||
Sbjct  898592  ACCTCCGATAATCTTTACAAGTTTTTCCTTACCACGATAAAAGCGCACTCGAGCCCATAC  898651

Query  841     TTCGCTGTGCCCAAGAATGTCACCGATGTCACGGAAAGAGAAATCACCGGCTAATCGCAG  900
               ||||||||||||||||||||||||||||||||||||||||||||||||||||||||||||
Sbjct  898652  TTCGCTGTGCCCAAGAATGTCACCGATGTCACGGAAAGAGAAATCACCGGCTAATCGCAG  898711

Query  901     ATGGATTACTTCACGAGTTTCGGCATCTAACTGTTGCATTGCTCGATATAGTGCAAAACG  960
               ||||||||||||||||||||||||||||||||||||||||||||||||||||||||||||
Sbjct  898712  ATGGATTACTTCACGAGTTTCGGCATCTAACTGTTGCATTGCTCGATATAGTGCAAAACG  898771

Query  961     CTCTTGCCGGTTCTCAAACTCTTTCGTGGGATTATCAGGAGCCGCAACATGAGTAAGTTC  1020
               ||||||||||||||||||||||||||||||||||||||||||||||||||||||||||||
Sbjct  898772  CTCTTGCCGGTTCTCAAACTCTTTCGTGGGATTATCAGGAGCCGCAACATGAGTAAGTTC  898831

Query  1021    GCTTTCTTCCACAAGAGTGGTGCGCTTACTTGCGATTTTTTCTTGTACTGCGGAAACAGT  1080
               ||||||||||||||||||||||||||||||||||||||||||||||||||||||||||||
Sbjct  898832  GCTTTCTTCCACAAGAGTGGTGCGCTTACTTGCGATTTTTTCTTGTACTGCGGAAACAGT  898891

Query  1081    ATCTTTGATTGAATGCGTAGTTGTATCTATAACATTTAATTCATAGATTCCCAAATTGGA  1140
               ||||||||||||||||| ||||||||||||||||||||||||||||||||| ||||||||
Sbjct  898892  ATCTTTGATTGAATGCGCAGTTGTATCTATAACATTTAATTCATAGATTCCTAAATTGGA  898951

Query  1141    AAATTGCTTCCACATTGTTTCAACTAATTCAATATTTGTTTCTCTGTCTAACTTTGAGCG  1200
               ||||||||||||||||||||||||||||||||||||||||||||||||||||||||||||
Sbjct  898952  AAATTGCTTCCACATTGTTTCAACTAATTCAATATTTGTTTCTCTGTCTAACTTTGAGCG  899011

Query  1201    TTCGATAGCTCGCTTCATAGTTTCTTCTTTACTTGCCCTTAAAACGATATACAAGGCGCG  1260
               ||||||||||||||||||||||||||||||||||||||||||||||||||||||||||||
Sbjct  899012  TTCGATAGCTCGCTTCATAGTTTCTTCTTTACTTGCCCTTAAAACGATATACAAGGCGCG  899071

Query  1261    GAAATTTTAAAGCTCGAAGTGCCGACGGTGTTTGGAAAGGCAGGAGAGGTTCTTAAAAAA  1320
               ||||||||||||||||||||||||||||||||||||||||||||||||||||||||||||
Sbjct  899072  GAAATTTTAAAGCTCGAAGTGCCGACGGTGTTTGGAAAGGCAGGAGAGGTTCTTAAAAAA  899131

Query  1321    GCGGTGGAGCAATACAGACCCGACGCGGTGGTGTGCGTAGGTCAAGCCGGAGGG  1374
               ||||||||||||||||||||||||||||||||||||||||||||||||||||||
Sbjct  899132  GCGGTGGAGCAATACAGACCCGACGCGGTGGTGTGCGTAGGTCAAGCCGGAGGG  899185


Range 2: 899870 to 900066

Score:337 bits(182), Expect:4e-87, 
Identities:192/197(97%),  Gaps:0/197(0%), Strand: Plus/Minus

Query  1055    ATTTTTTCTTGTACTGCGGAAACAGTATCTTTGATTGAATGCGTAGTTGTATCTATAACA  1114
               |||||||||| |||||| |||||||||||||||||||| |||| ||||||||||||||||
Sbjct  900066  ATTTTTTCTTTTACTGCTGAAACAGTATCTTTGATTGAGTGCGCAGTTGTATCTATAACA  900007

Query  1115    TTTAATTCATAGATTCCCAAATTGGAAAATTGCTTCCACATTGTTTCAACTAATTCAATA  1174
               ||||||||||||||||| ||||||||||||||||||||||||||||||||||||||||||
Sbjct  900006  TTTAATTCATAGATTCCTAAATTGGAAAATTGCTTCCACATTGTTTCAACTAATTCAATA  899947

Query  1175    TTTGTTTCTCTGTCTAACTTTGAGCGTTCGATAGCTCGCTTCATAGTTTCTTCTTTACTT  1234
               ||||||||||||||||||||||||||||||||||||||||||||||||||||||||||||
Sbjct  899946  TTTGTTTCTCTGTCTAACTTTGAGCGTTCGATAGCTCGCTTCATAGTTTCTTCTTTACTT  899887

Query  1235    GCCCTTAAAACGATATA  1251
               |||||||||||||||||
Sbjct  899886  GCCCTTAAAACGATATA  899870


Range 3: 895504 to 895637

Score:243 bits(131), Expect:8e-59, 
Identities:133/134(99%),  Gaps:0/134(0%), Strand: Plus/Plus

Query  1241    AAAACGATATACAAGGCGCGGAAATTTTAAAGCTCGAAGTGCCGACGGTGTTTGGAAAGG  1300
               ||||||| ||||||||||||||||||||||||||||||||||||||||||||||||||||
Sbjct  895504  AAAACGAAATACAAGGCGCGGAAATTTTAAAGCTCGAAGTGCCGACGGTGTTTGGAAAGG  895563

Query  1301    CAGGAGAGGTTCTTAAAAAAGCGGTGGAGCAATACAGACCCGACGCGGTGGTGTGCGTAG  1360
               ||||||||||||||||||||||||||||||||||||||||||||||||||||||||||||
Sbjct  895564  CAGGAGAGGTTCTTAAAAAAGCGGTGGAGCAATACAGACCCGACGCGGTGGTGTGCGTAG  895623

Query  1361    GTCAAGCCGGAGGG  1374
               ||||||||||||||
Sbjct  895624  GTCAAGCCGGAGGG  895637


Range 4: 894220 to 894424

Score:224 bits(121), Expect:3e-53, 
Identities:177/205(86%),  Gaps:0/205(0%), Strand: Plus/Minus

Query  1047    TACTTGCGATTTTTTCTTGTACTGCGGAAACAGTATCTTTGATTGAATGCGTAGTTGTAT  1106
               |||||||||||||||||||||||||||||||||| ||||  || ||||  || || ||||
Sbjct  894424  TACTTGCGATTTTTTCTTGTACTGCGGAAACAGTTTCTTGAATGGAATAAGTGGTCGTAT  894365

Query  1107    CTATAACATTTAATTCATAGATTCCCAAATTGGAAAATTGCTTCCACATTGTTTCAACTA  1166
               ||||||||||  ||||||| ||||||| |||| ||||||||| |||||| ||||| || |
Sbjct  894364  CTATAACATTCGATTCATATATTCCCAGATTGCAAAATTGCTCCCACATGGTTTCTACCA  894305

Query  1167    ATTCAATATTTGTTTCTCTGTCTAACTTTGAGCGTTCGATAGCTCGCTTCATAGTTTCTT  1226
               |||| |||||||| | || |||||||||||||||||| | |||||||||||  |||||||
Sbjct  894304  ATTCGATATTTGTCTTTCGGTCTAACTTTGAGCGTTCAACAGCTCGCTTCAAGGTTTCTT  894245

Query  1227    CTTTACTTGCCCTTAAAACGATATA  1251
               | ||||||||||||||||  |||||
Sbjct  894244  CCTTACTTGCCCTTAAAATAATATA  894220


>Mycoplasma bovirhinis DNA, complete genome, strain: HAZ141_2
Sequence ID: AP018135.1 Length: 948039
Range 1: 873642 to 875015

Score:2505 bits(1356), Expect:0.0, 
Identities:1368/1374(99%),  Gaps:0/1374(0%), Strand: Plus/Minus

Query  1       TACCTAGATTTAGATGTCTAAAAAGCTTTAACTACAAGCTTTTTAGACATCTAATCTTTT  60
               ||||||||||||||| ||||||||||||||| ||||||||||||||| ||||||||||||
Sbjct  875015  TACCTAGATTTAGATATCTAAAAAGCTTTAATTACAAGCTTTTTAGATATCTAATCTTTT  874956

Query  61      CTGAAGTACATCCGCAACTGTCCATACTCTGATGTTTTATATCTTTTCTAAAAGTTCGCT  120
               ||||||||||||||||||||||||||||||||||||||||||||||||||||||||||||
Sbjct  874955  CTGAAGTACATCCGCAACTGTCCATACTCTGATGTTTTATATCTTTTCTAAAAGTTCGCT  874896

Query  121     AGATAGAGTTCTATATTAGAGATGTAAAGAGTTTTGGTGAAGAGGTTTGTGAGTATGGCT  180
               ||||||||||||||||||||||||||||||||||||||||||||||||||||||||||||
Sbjct  874895  AGATAGAGTTCTATATTAGAGATGTAAAGAGTTTTGGTGAAGAGGTTTGTGAGTATGGCT  874836

Query  181     TTTATAACCAGGGTGCAATGAGAAGCACTAACAGCAGCTAGCTTAAGAACGCATAGGATA  240
               ||||||||||||||||||||||||||||||||||||||||||||||||||||||||||||
Sbjct  874835  TTTATAACCAGGGTGCAATGAGAAGCACTAACAGCAGCTAGCTTAAGAACGCATAGGATA  874776

Query  241     TACTTTTTATGGAAGTCACAGAGGAGGAATAAAATTTGAACAGGATTAACAGAGTAAAGA  300
               ||||||||| ||||||||||||||||||||||||||||||||||||||||||||||||||
Sbjct  874775  TACTTTTTACGGAAGTCACAGAGGAGGAATAAAATTTGAACAGGATTAACAGAGTAAAGA  874716

Query  301     TGCATAACACCATGAACATTTTCCTCGTTATCAGCTGCGAAAAAGATCAGCAGGTGATTG  360
               ||||||||||||||||||||||||||||||||||||||||||||||||||||||||||||
Sbjct  874715  TGCATAACACCATGAACATTTTCCTCGTTATCAGCTGCGAAAAAGATCAGCAGGTGATTG  874656

Query  361     TCTATTGTTTGCCACGAGACTGCACGAACCGGAGTTCCTGCTTCCACACCGGAAATAGTG  420
               ||||||||||||||||||||||||||||||||||||||||||||||||||||||||||||
Sbjct  874655  TCTATTGTTTGCCACGAGACTGCACGAACCGGAGTTCCTGCTTCCACACCGGAAATAGTG  874596

Query  421     TTGCCTTCCGGTGAAGGAATATAGTCACATACCGCTTCCAGCCTACCGGCTTCTGTATTG  480
               ||||||||||||||||||||||||||||||||||||||||||||||||||||||||||||
Sbjct  874595  TTGCCTTCCGGTGAAGGAATATAGTCACATACCGCTTCCAGCCTACCGGCTTCTGTATTG  874536

Query  481     GCATAATGAAACTCCAAATCATAGAGCCACCCTATACAAAACAGGGCAACAAGTGCGGAA  540
               |||||||||||||||||||||||||||||||||||||||||||| |||||||||||||||
Sbjct  874535  GCATAATGAAACTCCAAATCATAGAGCCACCCTATACAAAACAGAGCAACAAGTGCGGAA  874476

Query  541     AGAATTGCCGCTATTAAGCGAGTGCGTTTAACACGCTTTAAAAATCTAAGTGCACGCTGT  600
               ||||||||||||||||||||||||||||||||||||||||||||||||||||||||||||
Sbjct  874475  AGAATTGCCGCTATTAAGCGAGTGCGTTTAACACGCTTTAAAAATCTAAGTGCACGCTGT  874416

Query  601     GGCGCTTTTTCAATAGGAACCTGCCTGCGCATATCCTCTTCAAGCTGGCGGCAGGCCGCA  660
               ||||||||||||||||||||||||||||||||||||||||||||||||||||||||||||
Sbjct  874415  GGCGCTTTTTCAATAGGAACCTGCCTGCGCATATCCTCTTCAAGCTGGCGGCAGGCCGCA  874356

Query  661     CAATGCTCAATGTGTTCTCTGACCATAGCAGAGGTCTCTGTCTCGGTCAATTCTTCAAGA  720
               ||||||||||||||||||||||||||||||||||||||||||||||||||||||||||||
Sbjct  874355  CAATGCTCAATGTGTTCTCTGACCATAGCAGAGGTCTCTGTCTCGGTCAATTCTTCAAGA  874296

Query  721     TAGGATGGGAGTAAATCCCTGACTACGCAGCAGTCAAGATTGGTTTCACGCATTGTTATC  780
               |||||||||||||||||||||||||||||||||||||||||||||| |||||||||||||
Sbjct  874295  TAGGATGGGAGTAAATCCCTGACTACGCAGCAGTCAAGATTGGTTTTACGCATTGTTATC  874236

Query  781     ACCTCCGATAATCTTTACAAGTTTTTCCTTACCACGATAAAAGCGCACTCGAGCCCATAC  840
               ||||||||||||||||||||||||||||||||||||||||||||||||||||||||||||
Sbjct  874235  ACCTCCGATAATCTTTACAAGTTTTTCCTTACCACGATAAAAGCGCACTCGAGCCCATAC  874176

Query  841     TTCGCTGTGCCCAAGAATGTCACCGATGTCACGGAAAGAGAAATCACCGGCTAATCGCAG  900
               ||||||||||||||||||||||||||||||||||||||||||||||||||||||||||||
Sbjct  874175  TTCGCTGTGCCCAAGAATGTCACCGATGTCACGGAAAGAGAAATCACCGGCTAATCGCAG  874116

Query  901     ATGGATTACTTCACGAGTTTCGGCATCTAACTGTTGCATTGCTCGATATAGTGCAAAACG  960
               ||||||||||||||||||||||||||||||||||||||||||||||||||||||||||||
Sbjct  874115  ATGGATTACTTCACGAGTTTCGGCATCTAACTGTTGCATTGCTCGATATAGTGCAAAACG  874056

Query  961     CTCTTGCCGGTTCTCAAACTCTTTCGTGGGATTATCAGGAGCCGCAACATGAGTAAGTTC  1020
               ||||||||||||||||||||||||||||||||||||||||||||||||||||||||||||
Sbjct  874055  CTCTTGCCGGTTCTCAAACTCTTTCGTGGGATTATCAGGAGCCGCAACATGAGTAAGTTC  873996

Query  1021    GCTTTCTTCCACAAGAGTGGTGCGCTTACTTGCGATTTTTTCTTGTACTGCGGAAACAGT  1080
               ||||||||||||||||||||||||||||||||||||||||||||||||||||||||||||
Sbjct  873995  GCTTTCTTCCACAAGAGTGGTGCGCTTACTTGCGATTTTTTCTTGTACTGCGGAAACAGT  873936

Query  1081    ATCTTTGATTGAATGCGTAGTTGTATCTATAACATTTAATTCATAGATTCCCAAATTGGA  1140
               ||||||||||||||||||||||||||||||||||||||||||||||||||||||||||||
Sbjct  873935  ATCTTTGATTGAATGCGTAGTTGTATCTATAACATTTAATTCATAGATTCCCAAATTGGA  873876

Query  1141    AAATTGCTTCCACATTGTTTCAACTAATTCAATATTTGTTTCTCTGTCTAACTTTGAGCG  1200
               ||||||||||||||||||||||||||||||||||||||||||||||||||||||||||||
Sbjct  873875  AAATTGCTTCCACATTGTTTCAACTAATTCAATATTTGTTTCTCTGTCTAACTTTGAGCG  873816

Query  1201    TTCGATAGCTCGCTTCATAGTTTCTTCTTTACTTGCCCTTAAAACGATATACAAGGCGCG  1260
               ||||||||||||||||||||||||||||||||||||||||||||||||||||||||||||
Sbjct  873815  TTCGATAGCTCGCTTCATAGTTTCTTCTTTACTTGCCCTTAAAACGATATACAAGGCGCG  873756

Query  1261    GAAATTTTAAAGCTCGAAGTGCCGACGGTGTTTGGAAAGGCAGGAGAGGTTCTTAAAAAA  1320
               ||||||||||||||||||||||||||||||||||||||||||||||||||||||||||||
Sbjct  873755  GAAATTTTAAAGCTCGAAGTGCCGACGGTGTTTGGAAAGGCAGGAGAGGTTCTTAAAAAA  873696

Query  1321    GCGGTGGAGCAATACAGACCCGACGCGGTGGTGTGCGTAGGTCAAGCCGGAGGG  1374
               ||||||||||||||||||||||||||||||||||||||||||||||||||||||
Sbjct  873695  GCGGTGGAGCAATACAGACCCGACGCGGTGGTGTGCGTAGGTCAAGCCGGAGGG  873642


Range 2: 870709 to 870911

Score:342 bits(185), Expect:8e-89, 
Identities:197/203(97%),  Gaps:0/203(0%), Strand: Plus/Plus

Query  1049    CTTGCGATTTTTTCTTGTACTGCGGAAACAGTATCTTTGATTGAATGCGTAGTTGTATCT  1108
               ||| | |||||||||| |||||| ||||||||||||||||||||||||||||||||||||
Sbjct  870709  CTTACTATTTTTTCTTTTACTGCTGAAACAGTATCTTTGATTGAATGCGTAGTTGTATCT  870768

Query  1109    ATAACATTTAATTCATAGATTCCCAAATTGGAAAATTGCTTCCACATTGTTTCAACTAAT  1168
               ||||||||||||||||||||||| |||||||||||||| |||||||||||||||||||||
Sbjct  870769  ATAACATTTAATTCATAGATTCCTAAATTGGAAAATTGATTCCACATTGTTTCAACTAAT  870828

Query  1169    TCAATATTTGTTTCTCTGTCTAACTTTGAGCGTTCGATAGCTCGCTTCATAGTTTCTTCT  1228
               ||||||||||||||||||||||||||||||||||||||||||||||||||||||||||||
Sbjct  870829  TCAATATTTGTTTCTCTGTCTAACTTTGAGCGTTCGATAGCTCGCTTCATAGTTTCTTCT  870888

Query  1229    TTACTTGCCCTTAAAACGATATA  1251
               |||||||||||||||||||||||
Sbjct  870889  TTACTTGCCCTTAAAACGATATA  870911


>Campylobacter coli strain SX81 aadE-sat4-aphA-3 gene cluster, complete sequence
Sequence ID: JQ655275.1 Length: 15316
Range 1: 5332 to 6706

Score:2505 bits(1356), Expect:0.0, 
Identities:1370/1376(99%),  Gaps:3/1376(0%), Strand: Plus/Plus

Query  1     TACCTAGATTTAGATGTCTAAAAAGCTTTAACTACAAGCTTTTTAGACATCTAATCTTTT  60
             ||||||||||||||||||||||||||||||||||||||||||||||||||||||||||||
Sbjct  5332  TACCTAGATTTAGATGTCTAAAAAGCTTTAACTACAAGCTTTTTAGACATCTAATCTTTT  5391

Query  61    CTGAAGTACATCCGCAACTGTCCATACTCTGATGTTTTATATCTTTTCTAAAAGTTCGCT  120
             ||||||||||||||||||||||||||||||||||||||||||||||||||||||||||||
Sbjct  5392  CTGAAGTACATCCGCAACTGTCCATACTCTGATGTTTTATATCTTTTCTAAAAGTTCGCT  5451

Query  121   AGATAGAGTTCTATATTAGAGATGTAAAGAGTTTTGGTGAAGAGGTTTGTGAGTATGGCT  180
             ||||||||||||||||||||||||||||||||||||||||||||||||||||||||||||
Sbjct  5452  AGATAGAGTTCTATATTAGAGATGTAAAGAGTTTTGGTGAAGAGGTTTGTGAGTATGGCT  5511

Query  181   TTTATAAC-CAGGGTGCAATGAGAAGCACTAACAGCAGCTAGCTTAAGAACGCATAGGAT  239
             |||||||| |||||||||||||||||||||||||||||||||||||||||||||||||||
Sbjct  5512  TTTATAACACAGGGTGCAATGAGAAGCACTAACAGCAGCTAGCTTAAGAACGCATAGGAT  5571

Query  240   ATACTTTTTATGGAAGTCACAGAGGAGGAATAAAATTTGAACAGGATTAACAGAGTAAAG  299
             ||||||||||||||||||||||||||||||||||||||||||||||||||||||||||||
Sbjct  5572  ATACTTTTTATGGAAGTCACAGAGGAGGAATAAAATTTGAACAGGATTAACAGAGTAAAG  5631

Query  300   ATGCATAACACCATGAACATTTTCCTCGTTATCAGCTGCGAAAAAGATCAGCAGGTGATT  359
             ||||||||||||||||||||||||||||||||||||||||||||||||||||||||||||
Sbjct  5632  ATGCATAACACCATGAACATTTTCCTCGTTATCAGCTGCGAAAAAGATCAGCAGGTGATT  5691

Query  360   GTCTATTGTTTGCCACGAGACTGCACGAACCGGAGTTCCTGCTTCCACACCGGAAATAGT  419
             ||||||||||||||||||||||||||||||||||||||||||||||||||||||||||||
Sbjct  5692  GTCTATTGTTTGCCACGAGACTGCACGAACCGGAGTTCCTGCTTCCACACCGGAAATAGT  5751

Query  420   GTTGCCTTCCGGTGAAGGAATATAGTCACATACCGCTTCCAGCCTACCGGCTTCTGTATT  479
             ||||||||||||||||||||||||||||||||||||||||||||||||||||||||||||
Sbjct  5752  GTTGCCTTCCGGTGAAGGAATATAGTCACATACCGCTTCCAGCCTACCGGCTTCTGTATT  5811

Query  480   GGCATAATGAAACTCCAAATCATAGAGCCACCCTATACAAAACAGGGCAACAAGTGCGGA  539
             ||||||||| ||||||||||||||||||||||||||||||||||||||||| ||||||||
Sbjct  5812  GGCATAATGCAACTCCAAATCATAGAGCCACCCTATACAAAACAGGGCAACCAGTGCGGA  5871

Query  540   AAGAATTGCCGCTATTAAGCGAGTGCGTTTAACACGCTTTAAAAATCTAAGTGCACGCTG  599
             ||| ||||||||||||||||||||||||||||||||||||||||||||||||||||||||
Sbjct  5872  AAG-ATTGCCGCTATTAAGCGAGTGCGTTTAACACGCTTTAAAAATCTAAGTGCACGCTG  5930

Query  600   TGGCGCTTTTTCAATAGGAACCTGCCTGCGCATATCCTCTTCAAGCTGGCGGCAGG-CCG  658
             |||||||||||||||||||||||||||||||||||||||||||||||||||||||| |||
Sbjct  5931  TGGCGCTTTTTCAATAGGAACCTGCCTGCGCATATCCTCTTCAAGCTGGCGGCAGGACCG  5990

Query  659   CACAATGCTCAATGTGTTCTCTGACCATAGCAGAGGTCTCTGTCTCGGTCAATTCTTCAA  718
             ||||||||||||||||||||||||||||||||||||||||||||||||||||||||||||
Sbjct  5991  CACAATGCTCAATGTGTTCTCTGACCATAGCAGAGGTCTCTGTCTCGGTCAATTCTTCAA  6050

Query  719   GATAGGATGGGAGTAAATCCCTGACTACGCAGCAGTCAAGATTGGTTTCACGCATTGTTA  778
             ||||||||||||||||||||||||||||||||||||||||||||||||||||||||||||
Sbjct  6051  GATAGGATGGGAGTAAATCCCTGACTACGCAGCAGTCAAGATTGGTTTCACGCATTGTTA  6110

Query  779   TCACCTCCGATAATCTTTACAAGTTTTTCCTTACCACGATAAAAGCGCACTCGAGCCCAT  838
             ||||||||||||||||||||||||||||||||||||||||||||||||||||||||||||
Sbjct  6111  TCACCTCCGATAATCTTTACAAGTTTTTCCTTACCACGATAAAAGCGCACTCGAGCCCAT  6170

Query  839   ACTTCGCTGTGCCCAAGAATGTCACCGATGTCACGGAAAGAGAAATCACCGGCTAATCGC  898
             ||||||||||||||||||||||||||||||||||||||||||||||||||||||||||||
Sbjct  6171  ACTTCGCTGTGCCCAAGAATGTCACCGATGTCACGGAAAGAGAAATCACCGGCTAATCGC  6230

Query  899   AGATGGATTACTTCACGAGTTTCGGCATCTAACTGTTGCATTGCTCGATATAGTGCAAAA  958
             ||||||||||||||||||||||||||||||||||||||||||||||||||||||||||||
Sbjct  6231  AGATGGATTACTTCACGAGTTTCGGCATCTAACTGTTGCATTGCTCGATATAGTGCAAAA  6290

Query  959   CGCTCTTGCCGGTTCTCAAACTCTTTCGTGGGATTATCAGGAGCCGCAACATGAGTAAGT  1018
             ||||||||||||||||||||||||||||||||||||||||||||||||||||||||||||
Sbjct  6291  CGCTCTTGCCGGTTCTCAAACTCTTTCGTGGGATTATCAGGAGCCGCAACATGAGTAAGT  6350

Query  1019  TCGCTTTCTTCCACAAGAGTGGTGCGCTTACTTGCGATTTTTTCTTGTACTGCGGAAACA  1078
             |||||||||||||||||||||||| |||||||||||||||||||||||||||||||||||
Sbjct  6351  TCGCTTTCTTCCACAAGAGTGGTGTGCTTACTTGCGATTTTTTCTTGTACTGCGGAAACA  6410

Query  1079  GTATCTTTGATTGAATGCGTAGTTGTATCTATAACATTTAATTCATAGATTCCCAAATTG  1138
             ||||||||||||||||||||||||||||||||||||||||||||||||||||||||||||
Sbjct  6411  GTATCTTTGATTGAATGCGTAGTTGTATCTATAACATTTAATTCATAGATTCCCAAATTG  6470

Query  1139  GAAAATTGCTTCCACATTGTTTCAACTAATTCAATATTTGTTTCTCTGTCTAACTTTGAG  1198
             ||||||||||||||||||||||||||||||||||||||||||||||||||||||||||||
Sbjct  6471  GAAAATTGCTTCCACATTGTTTCAACTAATTCAATATTTGTTTCTCTGTCTAACTTTGAG  6530

Query  1199  CGTTCGATAGCTCGCTTCATAGTTTCTTCTTTACTTGCCCTTAAAACGATATACAAGGCG  1258
             ||||||||||||||||||||||||||||||||||||||||||||||||||||||||||||
Sbjct  6531  CGTTCGATAGCTCGCTTCATAGTTTCTTCTTTACTTGCCCTTAAAACGATATACAAGGCG  6590

Query  1259  CGGAAATTTTAAAGCTCGAAGTGCCGACGGTGTTTGGAAAGGCAGGAGAGGTTCTTAAAA  1318
             ||||||||||||||||||||||||||||||||||||||||||||||||||||||||||||
Sbjct  6591  CGGAAATTTTAAAGCTCGAAGTGCCGACGGTGTTTGGAAAGGCAGGAGAGGTTCTTAAAA  6650

Query  1319  AAGCGGTGGAGCAATACAGACCCGACGCGGTGGTGTGCGTAGGTCAAGCCGGAGGG  1374
             ||||||||||||||||||||||||||||||||||||||||||||||||||||||||
Sbjct  6651  AAGCGGTGGAGCAATACAGACCCGACGCGGTGGTGTGCGTAGGTCAAGCCGGAGGG  6706


>Campylobacter coli strain SH-CCD11C145 aminoglycoside resistance gene cluster, complete sequence
Sequence ID: KJ610809.1 Length: 9384
Range 1: 4760 to 5910

Score:2126 bits(1151), Expect:0.0, 
Identities:1151/1151(100%),  Gaps:0/1151(0%), Strand: Plus/Plus

Query  224   TAAGAACGCATAGGATATACTTTTTATGGAAGTCACAGAGGAGGAATAAAATTTGAACAG  283
             ||||||||||||||||||||||||||||||||||||||||||||||||||||||||||||
Sbjct  4760  TAAGAACGCATAGGATATACTTTTTATGGAAGTCACAGAGGAGGAATAAAATTTGAACAG  4819

Query  284   GATTAACAGAGTAAAGATGCATAACACCATGAACATTTTCCTCGTTATCAGCTGCGAAAA  343
             ||||||||||||||||||||||||||||||||||||||||||||||||||||||||||||
Sbjct  4820  GATTAACAGAGTAAAGATGCATAACACCATGAACATTTTCCTCGTTATCAGCTGCGAAAA  4879

Query  344   AGATCAGCAGGTGATTGTCTATTGTTTGCCACGAGACTGCACGAACCGGAGTTCCTGCTT  403
             ||||||||||||||||||||||||||||||||||||||||||||||||||||||||||||
Sbjct  4880  AGATCAGCAGGTGATTGTCTATTGTTTGCCACGAGACTGCACGAACCGGAGTTCCTGCTT  4939

Query  404   CCACACCGGAAATAGTGTTGCCTTCCGGTGAAGGAATATAGTCACATACCGCTTCCAGCC  463
             ||||||||||||||||||||||||||||||||||||||||||||||||||||||||||||
Sbjct  4940  CCACACCGGAAATAGTGTTGCCTTCCGGTGAAGGAATATAGTCACATACCGCTTCCAGCC  4999

Query  464   TACCGGCTTCTGTATTGGCATAATGAAACTCCAAATCATAGAGCCACCCTATACAAAACA  523
             ||||||||||||||||||||||||||||||||||||||||||||||||||||||||||||
Sbjct  5000  TACCGGCTTCTGTATTGGCATAATGAAACTCCAAATCATAGAGCCACCCTATACAAAACA  5059

Query  524   GGGCAACAAGTGCGGAAAGAATTGCCGCTATTAAGCGAGTGCGTTTAACACGCTTTAAAA  583
             ||||||||||||||||||||||||||||||||||||||||||||||||||||||||||||
Sbjct  5060  GGGCAACAAGTGCGGAAAGAATTGCCGCTATTAAGCGAGTGCGTTTAACACGCTTTAAAA  5119

Query  584   ATCTAAGTGCACGCTGTGGCGCTTTTTCAATAGGAACCTGCCTGCGCATATCCTCTTCAA  643
             ||||||||||||||||||||||||||||||||||||||||||||||||||||||||||||
Sbjct  5120  ATCTAAGTGCACGCTGTGGCGCTTTTTCAATAGGAACCTGCCTGCGCATATCCTCTTCAA  5179

Query  644   GCTGGCGGCAGGCCGCACAATGCTCAATGTGTTCTCTGACCATAGCAGAGGTCTCTGTCT  703
             ||||||||||||||||||||||||||||||||||||||||||||||||||||||||||||
Sbjct  5180  GCTGGCGGCAGGCCGCACAATGCTCAATGTGTTCTCTGACCATAGCAGAGGTCTCTGTCT  5239

Query  704   CGGTCAATTCTTCAAGATAGGATGGGAGTAAATCCCTGACTACGCAGCAGTCAAGATTGG  763
             ||||||||||||||||||||||||||||||||||||||||||||||||||||||||||||
Sbjct  5240  CGGTCAATTCTTCAAGATAGGATGGGAGTAAATCCCTGACTACGCAGCAGTCAAGATTGG  5299

Query  764   TTTCACGCATTGTTATCACCTCCGATAATCTTTACAAGTTTTTCCTTACCACGATAAAAG  823
             ||||||||||||||||||||||||||||||||||||||||||||||||||||||||||||
Sbjct  5300  TTTCACGCATTGTTATCACCTCCGATAATCTTTACAAGTTTTTCCTTACCACGATAAAAG  5359

Query  824   CGCACTCGAGCCCATACTTCGCTGTGCCCAAGAATGTCACCGATGTCACGGAAAGAGAAA  883
             ||||||||||||||||||||||||||||||||||||||||||||||||||||||||||||
Sbjct  5360  CGCACTCGAGCCCATACTTCGCTGTGCCCAAGAATGTCACCGATGTCACGGAAAGAGAAA  5419

Query  884   TCACCGGCTAATCGCAGATGGATTACTTCACGAGTTTCGGCATCTAACTGTTGCATTGCT  943
             ||||||||||||||||||||||||||||||||||||||||||||||||||||||||||||
Sbjct  5420  TCACCGGCTAATCGCAGATGGATTACTTCACGAGTTTCGGCATCTAACTGTTGCATTGCT  5479

Query  944   CGATATAGTGCAAAACGCTCTTGCCGGTTCTCAAACTCTTTCGTGGGATTATCAGGAGCC  1003
             ||||||||||||||||||||||||||||||||||||||||||||||||||||||||||||
Sbjct  5480  CGATATAGTGCAAAACGCTCTTGCCGGTTCTCAAACTCTTTCGTGGGATTATCAGGAGCC  5539

Query  1004  GCAACATGAGTAAGTTCGCTTTCTTCCACAAGAGTGGTGCGCTTACTTGCGATTTTTTCT  1063
             ||||||||||||||||||||||||||||||||||||||||||||||||||||||||||||
Sbjct  5540  GCAACATGAGTAAGTTCGCTTTCTTCCACAAGAGTGGTGCGCTTACTTGCGATTTTTTCT  5599

Query  1064  TGTACTGCGGAAACAGTATCTTTGATTGAATGCGTAGTTGTATCTATAACATTTAATTCA  1123
             ||||||||||||||||||||||||||||||||||||||||||||||||||||||||||||
Sbjct  5600  TGTACTGCGGAAACAGTATCTTTGATTGAATGCGTAGTTGTATCTATAACATTTAATTCA  5659

Query  1124  TAGATTCCCAAATTGGAAAATTGCTTCCACATTGTTTCAACTAATTCAATATTTGTTTCT  1183
             ||||||||||||||||||||||||||||||||||||||||||||||||||||||||||||
Sbjct  5660  TAGATTCCCAAATTGGAAAATTGCTTCCACATTGTTTCAACTAATTCAATATTTGTTTCT  5719

Query  1184  CTGTCTAACTTTGAGCGTTCGATAGCTCGCTTCATAGTTTCTTCTTTACTTGCCCTTAAA  1243
             ||||||||||||||||||||||||||||||||||||||||||||||||||||||||||||
Sbjct  5720  CTGTCTAACTTTGAGCGTTCGATAGCTCGCTTCATAGTTTCTTCTTTACTTGCCCTTAAA  5779

Query  1244  ACGATATACAAGGCGCGGAAATTTTAAAGCTCGAAGTGCCGACGGTGTTTGGAAAGGCAG  1303
             ||||||||||||||||||||||||||||||||||||||||||||||||||||||||||||
Sbjct  5780  ACGATATACAAGGCGCGGAAATTTTAAAGCTCGAAGTGCCGACGGTGTTTGGAAAGGCAG  5839

Query  1304  GAGAGGTTCTTAAAAAAGCGGTGGAGCAATACAGACCCGACGCGGTGGTGTGCGTAGGTC  1363
             ||||||||||||||||||||||||||||||||||||||||||||||||||||||||||||
Sbjct  5840  GAGAGGTTCTTAAAAAAGCGGTGGAGCAATACAGACCCGACGCGGTGGTGTGCGTAGGTC  5899

Query  1364  AAGCCGGAGGG  1374
             |||||||||||
Sbjct  5900  AAGCCGGAGGG  5910


Range 2: 3474 to 3699

Score:418 bits(226), Expect:1e-111, 
Identities:226/226(100%),  Gaps:0/226(0%), Strand: Plus/Plus

Query  1     TACCTAGATTTAGATGTCTAAAAAGCTTTAACTACAAGCTTTTTAGACATCTAATCTTTT  60
             ||||||||||||||||||||||||||||||||||||||||||||||||||||||||||||
Sbjct  3474  TACCTAGATTTAGATGTCTAAAAAGCTTTAACTACAAGCTTTTTAGACATCTAATCTTTT  3533

Query  61    CTGAAGTACATCCGCAACTGTCCATACTCTGATGTTTTATATCTTTTCTAAAAGTTCGCT  120
             ||||||||||||||||||||||||||||||||||||||||||||||||||||||||||||
Sbjct  3534  CTGAAGTACATCCGCAACTGTCCATACTCTGATGTTTTATATCTTTTCTAAAAGTTCGCT  3593

Query  121   AGATAGAGTTCTATATTAGAGATGTAAAGAGTTTTGGTGAAGAGGTTTGTGAGTATGGCT  180
             ||||||||||||||||||||||||||||||||||||||||||||||||||||||||||||
Sbjct  3594  AGATAGAGTTCTATATTAGAGATGTAAAGAGTTTTGGTGAAGAGGTTTGTGAGTATGGCT  3653

Query  181   TTTATAACCAGGGTGCAATGAGAAGCACTAACAGCAGCTAGCTTAA  226
             ||||||||||||||||||||||||||||||||||||||||||||||
Sbjct  3654  TTTATAACCAGGGTGCAATGAGAAGCACTAACAGCAGCTAGCTTAA  3699


>Campylobacter jejuni strain AR-0413 plasmid pAR-0413-1, complete sequence
Sequence ID: CP044170.1 Length: 72808
Range 1: 41119 to 41627

Score:941 bits(509), Expect:0.0, 
Identities:509/509(100%),  Gaps:0/509(0%), Strand: Plus/Minus

Query  1364   AAGCCGGAGGGCGTTACTTTTCTATTATGGCGTTGTGCTCTTATGGCTTGAAGTGTGGCA  1423
              ||||||||||||||||||||||||||||||||||||||||||||||||||||||||||||
Sbjct  41627  AAGCCGGAGGGCGTTACTTTTCTATTATGGCGTTGTGCTCTTATGGCTTGAAGTGTGGCA  41568

Query  1424   TATCCGAGCAGAAGATACGGAGAGACGCCTATGCGTTCCTGGACCATTTAGAGAGCCTTA  1483
              ||||||||||||||||||||||||||||||||||||||||||||||||||||||||||||
Sbjct  41567  TATCCGAGCAGAAGATACGGAGAGACGCCTATGCGTTCCTGGACCATTTAGAGAGCCTTA  41508

Query  1484   CCGAGGACGAGGACAACCATTTCAGCCGGGCAGATGTGAAAGACGGTATAAAGAAGCCAA  1543
              ||||||||||||||||||||||||||||||||||||||||||||||||||||||||||||
Sbjct  41507  CCGAGGACGAGGACAACCATTTCAGCCGGGCAGATGTGAAAGACGGTATAAAGAAGCCAA  41448

Query  1544   AGATGATTTATTTTTATGGTATTTTGAAATATTAGaaaaaaaTGAAATCAAGATATATCC  1603
              ||||||||||||||||||||||||||||||||||||||||||||||||||||||||||||
Sbjct  41447  AGATGATTTATTTTTATGGTATTTTGAAATATTAGAAAAAAATGAAATCAAGATATATCC  41388

Query  1604   CaaaaaaaTGACTTATAATCAAATGATGGAAGAGTGTAAGAAAAACGATATATACATTAT  1663
              ||||||||||||||||||||||||||||||||||||||||||||||||||||||||||||
Sbjct  41387  CAAAAAAATGACTTATAATCAAATGATGGAAGAGTGTAAGAAAAACGATATATACATTAT  41328

Query  1664   AAAGCCATTATACTCTTTGGGATATACCTACAATAATAATAGGGAAGATTTTAAGAACTA  1723
              ||||||||||||||||||||||||||||||||||||||||||||||||||||||||||||
Sbjct  41327  AAAGCCATTATACTCTTTGGGATATACCTACAATAATAATAGGGAAGATTTTAAGAACTA  41268

Query  1724   CAACTAAAATAAGTCAAAAGGAATAAGTTTGAAAAATACTATGTATTCATATTTGCTCAA  1783
              ||||||||||||||||||||||||||||||||||||||||||||||||||||||||||||
Sbjct  41267  CAACTAAAATAAGTCAAAAGGAATAAGTTTGAAAAATACTATGTATTCATATTTGCTCAA  41208

Query  1784   TGATAAAATCAAAAATCATTCTATGATTTTATGCACAGAAATCGAGTGCAAAAAATGCGG  1843
              ||||||||||||||||||||||||||||||||||||||||||||||||||||||||||||
Sbjct  41207  TGATAAAATCAAAAATCATTCTATGATTTTATGCACAGAAATCGAGTGCAAAAAATGCGG  41148

Query  1844   AGAAAAGATTTATGTTGAGTTTCAGCCGA  1872
              |||||||||||||||||||||||||||||
Sbjct  41147  AGAAAAGATTTATGTTGAGTTTCAGCCGA  41119


Range 2: 47921 to 48170

Score:462 bits(250), Expect:6e-125, 
Identities:250/250(100%),  Gaps:0/250(0%), Strand: Plus/Minus

Query  224    TAAGAACGCATAGGATATACTTTTTATGGAAGTCACAGAGGAGGAATAAAATTTGAACAG  283
              ||||||||||||||||||||||||||||||||||||||||||||||||||||||||||||
Sbjct  48170  TAAGAACGCATAGGATATACTTTTTATGGAAGTCACAGAGGAGGAATAAAATTTGAACAG  48111

Query  284    GATTAACAGAGTAAAGATGCATAACACCATGAACATTTTCCTCGTTATCAGCTGCGAAAA  343
              ||||||||||||||||||||||||||||||||||||||||||||||||||||||||||||
Sbjct  48110  GATTAACAGAGTAAAGATGCATAACACCATGAACATTTTCCTCGTTATCAGCTGCGAAAA  48051

Query  344    AGATCAGCAGGTGATTGTCTATTGTTTGCCACGAGACTGCACGAACCGGAGTTCCTGCTT  403
              ||||||||||||||||||||||||||||||||||||||||||||||||||||||||||||
Sbjct  48050  AGATCAGCAGGTGATTGTCTATTGTTTGCCACGAGACTGCACGAACCGGAGTTCCTGCTT  47991

Query  404    CCACACCGGAAATAGTGTTGCCTTCCGGTGAAGGAATATAGTCACATACCGCTTCCAGCC  463
              ||||||||||||||||||||||||||||||||||||||||||||||||||||||||||||
Sbjct  47990  CCACACCGGAAATAGTGTTGCCTTCCGGTGAAGGAATATAGTCACATACCGCTTCCAGCC  47931

Query  464    TACCGGCTTC  473
              ||||||||||
Sbjct  47930  TACCGGCTTC  47921


Range 3: 49171 to 49399

Score:418 bits(226), Expect:1e-111, 
Identities:228/229(99%),  Gaps:0/229(0%), Strand: Plus/Minus

Query  1      TACCTAGATTTAGATGTCTAAAAAGCTTTAACTACAAGCTTTTTAGACATCTAATCTTTT  60
              ||||||||||||||||||||||||||||||||||||||||||||||||||||||||||||
Sbjct  49399  TACCTAGATTTAGATGTCTAAAAAGCTTTAACTACAAGCTTTTTAGACATCTAATCTTTT  49340

Query  61     CTGAAGTACATCCGCAACTGTCCATACTCTGATGTTTTATATCTTTTCTAAAAGTTCGCT  120
              ||||||||||||||||||||||||||||||||||||||||||||||||||||||||||||
Sbjct  49339  CTGAAGTACATCCGCAACTGTCCATACTCTGATGTTTTATATCTTTTCTAAAAGTTCGCT  49280

Query  121    AGATAGAGTTCTATATTAGAGATGTAAAGAGTTTTGGTGAAGAGGTTTGTGAGTATGGCT  180
              ||||||||||||||||||||||||||||||||||||||||||||||||||||||||||||
Sbjct  49279  AGATAGAGTTCTATATTAGAGATGTAAAGAGTTTTGGTGAAGAGGTTTGTGAGTATGGCT  49220

Query  181    TTTATAACCAGGGTGCAATGAGAAGCACTAACAGCAGCTAGCTTAAGAA  229
              |||||||||||||||||||||||||||||||||||||||||||||| ||
Sbjct  49219  TTTATAACCAGGGTGCAATGAGAAGCACTAACAGCAGCTAGCTTAACAA  49171


Range 4: 54633 to 54837

Score:246 bits(133), Expect:6e-60, 
Identities:181/205(88%),  Gaps:0/205(0%), Strand: Plus/Plus

Query  1047   TACTTGCGATTTTTTCTTGTACTGCGGAAACAGTATCTTTGATTGAATGCGTAGTTGTAT  1106
              |||||||||||||||||||||||||||||||||| ||||  || ||||  || || ||||
Sbjct  54633  TACTTGCGATTTTTTCTTGTACTGCGGAAACAGTTTCTTGAATGGAATAAGTGGTCGTAT  54692

Query  1107   CTATAACATTTAATTCATAGATTCCCAAATTGGAAAATTGCTTCCACATTGTTTCAACTA  1166
              ||||||||||  ||||||| ||||||| |||| ||||||||| |||||| ||||| ||||
Sbjct  54693  CTATAACATTCGATTCATATATTCCCAGATTGCAAAATTGCTCCCACATGGTTTCTACTA  54752

Query  1167   ATTCAATATTTGTTTCTCTGTCTAACTTTGAGCGTTCGATAGCTCGCTTCATAGTTTCTT  1226
              |||||| |||||||| ||||||||| |||||||| || | ||||||||||||||||||||
Sbjct  54753  ATTCAACATTTGTTTTTCTGTCTAATTTTGAGCGCTCCACAGCTCGCTTCATAGTTTCTT  54812

Query  1227   CTTTACTTGCCCTTAAAACGATATA  1251
              ||||||| ||||||||||| |||||
Sbjct  54813  CTTTACTGGCCCTTAAAACAATATA  54837


Range 5: 53420 to 53553

Score:243 bits(131), Expect:8e-59, 
Identities:133/134(99%),  Gaps:0/134(0%), Strand: Plus/Minus

Query  1241   AAAACGATATACAAGGCGCGGAAATTTTAAAGCTCGAAGTGCCGACGGTGTTTGGAAAGG  1300
              ||||||| ||||||||||||||||||||||||||||||||||||||||||||||||||||
Sbjct  53553  AAAACGAAATACAAGGCGCGGAAATTTTAAAGCTCGAAGTGCCGACGGTGTTTGGAAAGG  53494

Query  1301   CAGGAGAGGTTCTTAAAAAAGCGGTGGAGCAATACAGACCCGACGCGGTGGTGTGCGTAG  1360
              ||||||||||||||||||||||||||||||||||||||||||||||||||||||||||||
Sbjct  53493  CAGGAGAGGTTCTTAAAAAAGCGGTGGAGCAATACAGACCCGACGCGGTGGTGTGCGTAG  53434

Query  1361   GTCAAGCCGGAGGG  1374
              ||||||||||||||
Sbjct  53433  GTCAAGCCGGAGGG  53420


>Campylobacter coli strain SH96 peptidylprolyl isomerase, tetracycline resistance ribosomal protection protein Tet(O) (tet(O)), IS1380-like element ISEnca1 family transposase, GNAT family N-acetyltransferase, aminoglycoside O-phosphotransferase APH(2'')-Ia (aph(2'')-Ia), IS1380-like element ISEnca1 family transposase, streptothricin N-acetyltransferase Sat4 (sat4), aminoglycoside O-phosphotransferase APH(3')-IIIa (aph(3')-IIIa), ribosomal RNA large subunit methyltransferase N (cfr(C)), pyridoxine 5'-phosphate oxidase-like protein (PNPOx_like), hypothetical protein, peptidase C15, hypothetical protein, aminoglycoside 6-adenylyltransferase AadE (aadE), hypothetical protein, transposase, hypothetical protein, and MFS transporter genes, complete cds
Sequence ID: MT107516.1 Length: 19632
Range 1: 10953 to 12103

Score:2126 bits(1151), Expect:0.0, 
Identities:1151/1151(100%),  Gaps:0/1151(0%), Strand: Plus/Plus

Query  224    TAAGAACGCATAGGATATACTTTTTATGGAAGTCACAGAGGAGGAATAAAATTTGAACAG  283
              ||||||||||||||||||||||||||||||||||||||||||||||||||||||||||||
Sbjct  10953  TAAGAACGCATAGGATATACTTTTTATGGAAGTCACAGAGGAGGAATAAAATTTGAACAG  11012

Query  284    GATTAACAGAGTAAAGATGCATAACACCATGAACATTTTCCTCGTTATCAGCTGCGAAAA  343
              ||||||||||||||||||||||||||||||||||||||||||||||||||||||||||||
Sbjct  11013  GATTAACAGAGTAAAGATGCATAACACCATGAACATTTTCCTCGTTATCAGCTGCGAAAA  11072

Query  344    AGATCAGCAGGTGATTGTCTATTGTTTGCCACGAGACTGCACGAACCGGAGTTCCTGCTT  403
              ||||||||||||||||||||||||||||||||||||||||||||||||||||||||||||
Sbjct  11073  AGATCAGCAGGTGATTGTCTATTGTTTGCCACGAGACTGCACGAACCGGAGTTCCTGCTT  11132

Query  404    CCACACCGGAAATAGTGTTGCCTTCCGGTGAAGGAATATAGTCACATACCGCTTCCAGCC  463
              ||||||||||||||||||||||||||||||||||||||||||||||||||||||||||||
Sbjct  11133  CCACACCGGAAATAGTGTTGCCTTCCGGTGAAGGAATATAGTCACATACCGCTTCCAGCC  11192

Query  464    TACCGGCTTCTGTATTGGCATAATGAAACTCCAAATCATAGAGCCACCCTATACAAAACA  523
              ||||||||||||||||||||||||||||||||||||||||||||||||||||||||||||
Sbjct  11193  TACCGGCTTCTGTATTGGCATAATGAAACTCCAAATCATAGAGCCACCCTATACAAAACA  11252

Query  524    GGGCAACAAGTGCGGAAAGAATTGCCGCTATTAAGCGAGTGCGTTTAACACGCTTTAAAA  583
              ||||||||||||||||||||||||||||||||||||||||||||||||||||||||||||
Sbjct  11253  GGGCAACAAGTGCGGAAAGAATTGCCGCTATTAAGCGAGTGCGTTTAACACGCTTTAAAA  11312

Query  584    ATCTAAGTGCACGCTGTGGCGCTTTTTCAATAGGAACCTGCCTGCGCATATCCTCTTCAA  643
              ||||||||||||||||||||||||||||||||||||||||||||||||||||||||||||
Sbjct  11313  ATCTAAGTGCACGCTGTGGCGCTTTTTCAATAGGAACCTGCCTGCGCATATCCTCTTCAA  11372

Query  644    GCTGGCGGCAGGCCGCACAATGCTCAATGTGTTCTCTGACCATAGCAGAGGTCTCTGTCT  703
              ||||||||||||||||||||||||||||||||||||||||||||||||||||||||||||
Sbjct  11373  GCTGGCGGCAGGCCGCACAATGCTCAATGTGTTCTCTGACCATAGCAGAGGTCTCTGTCT  11432

Query  704    CGGTCAATTCTTCAAGATAGGATGGGAGTAAATCCCTGACTACGCAGCAGTCAAGATTGG  763
              ||||||||||||||||||||||||||||||||||||||||||||||||||||||||||||
Sbjct  11433  CGGTCAATTCTTCAAGATAGGATGGGAGTAAATCCCTGACTACGCAGCAGTCAAGATTGG  11492

Query  764    TTTCACGCATTGTTATCACCTCCGATAATCTTTACAAGTTTTTCCTTACCACGATAAAAG  823
              ||||||||||||||||||||||||||||||||||||||||||||||||||||||||||||
Sbjct  11493  TTTCACGCATTGTTATCACCTCCGATAATCTTTACAAGTTTTTCCTTACCACGATAAAAG  11552

Query  824    CGCACTCGAGCCCATACTTCGCTGTGCCCAAGAATGTCACCGATGTCACGGAAAGAGAAA  883
              ||||||||||||||||||||||||||||||||||||||||||||||||||||||||||||
Sbjct  11553  CGCACTCGAGCCCATACTTCGCTGTGCCCAAGAATGTCACCGATGTCACGGAAAGAGAAA  11612

Query  884    TCACCGGCTAATCGCAGATGGATTACTTCACGAGTTTCGGCATCTAACTGTTGCATTGCT  943
              ||||||||||||||||||||||||||||||||||||||||||||||||||||||||||||
Sbjct  11613  TCACCGGCTAATCGCAGATGGATTACTTCACGAGTTTCGGCATCTAACTGTTGCATTGCT  11672

Query  944    CGATATAGTGCAAAACGCTCTTGCCGGTTCTCAAACTCTTTCGTGGGATTATCAGGAGCC  1003
              ||||||||||||||||||||||||||||||||||||||||||||||||||||||||||||
Sbjct  11673  CGATATAGTGCAAAACGCTCTTGCCGGTTCTCAAACTCTTTCGTGGGATTATCAGGAGCC  11732

Query  1004   GCAACATGAGTAAGTTCGCTTTCTTCCACAAGAGTGGTGCGCTTACTTGCGATTTTTTCT  1063
              ||||||||||||||||||||||||||||||||||||||||||||||||||||||||||||
Sbjct  11733  GCAACATGAGTAAGTTCGCTTTCTTCCACAAGAGTGGTGCGCTTACTTGCGATTTTTTCT  11792

Query  1064   TGTACTGCGGAAACAGTATCTTTGATTGAATGCGTAGTTGTATCTATAACATTTAATTCA  1123
              ||||||||||||||||||||||||||||||||||||||||||||||||||||||||||||
Sbjct  11793  TGTACTGCGGAAACAGTATCTTTGATTGAATGCGTAGTTGTATCTATAACATTTAATTCA  11852

Query  1124   TAGATTCCCAAATTGGAAAATTGCTTCCACATTGTTTCAACTAATTCAATATTTGTTTCT  1183
              ||||||||||||||||||||||||||||||||||||||||||||||||||||||||||||
Sbjct  11853  TAGATTCCCAAATTGGAAAATTGCTTCCACATTGTTTCAACTAATTCAATATTTGTTTCT  11912

Query  1184   CTGTCTAACTTTGAGCGTTCGATAGCTCGCTTCATAGTTTCTTCTTTACTTGCCCTTAAA  1243
              ||||||||||||||||||||||||||||||||||||||||||||||||||||||||||||
Sbjct  11913  CTGTCTAACTTTGAGCGTTCGATAGCTCGCTTCATAGTTTCTTCTTTACTTGCCCTTAAA  11972

Query  1244   ACGATATACAAGGCGCGGAAATTTTAAAGCTCGAAGTGCCGACGGTGTTTGGAAAGGCAG  1303
              ||||||||||||||||||||||||||||||||||||||||||||||||||||||||||||
Sbjct  11973  ACGATATACAAGGCGCGGAAATTTTAAAGCTCGAAGTGCCGACGGTGTTTGGAAAGGCAG  12032

Query  1304   GAGAGGTTCTTAAAAAAGCGGTGGAGCAATACAGACCCGACGCGGTGGTGTGCGTAGGTC  1363
              ||||||||||||||||||||||||||||||||||||||||||||||||||||||||||||
Sbjct  12033  GAGAGGTTCTTAAAAAAGCGGTGGAGCAATACAGACCCGACGCGGTGGTGTGCGTAGGTC  12092

Query  1364   AAGCCGGAGGG  1374
              |||||||||||
Sbjct  12093  AAGCCGGAGGG  12103


Range 2: 9803 to 9892

Score:167 bits(90), Expect:5e-36, 
Identities:90/90(100%),  Gaps:0/90(0%), Strand: Plus/Plus

Query  137   TAGAGATGTAAAGAGTTTTGGTGAAGAGGTTTGTGAGTATGGCTTTTATAACCAGGGTGC  196
             ||||||||||||||||||||||||||||||||||||||||||||||||||||||||||||
Sbjct  9803  TAGAGATGTAAAGAGTTTTGGTGAAGAGGTTTGTGAGTATGGCTTTTATAACCAGGGTGC  9862

Query  197   AATGAGAAGCACTAACAGCAGCTAGCTTAA  226
             ||||||||||||||||||||||||||||||
Sbjct  9863  AATGAGAAGCACTAACAGCAGCTAGCTTAA  9892


>Campylobacter coli strain SHP40 cfrC gene cluster, complete sequence
Sequence ID: MF037584.1 Length: 21297
Range 1: 14706 to 15856

Score:2121 bits(1148), Expect:0.0, 
Identities:1150/1151(99%),  Gaps:0/1151(0%), Strand: Plus/Plus

Query  224    TAAGAACGCATAGGATATACTTTTTATGGAAGTCACAGAGGAGGAATAAAATTTGAACAG  283
              ||||||||||||||||||||||||||||||||||||||||||||||||||||||||||||
Sbjct  14706  TAAGAACGCATAGGATATACTTTTTATGGAAGTCACAGAGGAGGAATAAAATTTGAACAG  14765

Query  284    GATTAACAGAGTAAAGATGCATAACACCATGAACATTTTCCTCGTTATCAGCTGCGAAAA  343
              ||||||||||||||||||||||||||||||||||||||||||||||||||||||||||||
Sbjct  14766  GATTAACAGAGTAAAGATGCATAACACCATGAACATTTTCCTCGTTATCAGCTGCGAAAA  14825

Query  344    AGATCAGCAGGTGATTGTCTATTGTTTGCCACGAGACTGCACGAACCGGAGTTCCTGCTT  403
              ||||||||||||||||||||||||||||||||||||||||||||||||||||||||||||
Sbjct  14826  AGATCAGCAGGTGATTGTCTATTGTTTGCCACGAGACTGCACGAACCGGAGTTCCTGCTT  14885

Query  404    CCACACCGGAAATAGTGTTGCCTTCCGGTGAAGGAATATAGTCACATACCGCTTCCAGCC  463
              ||||||||||||||||||||||||||||||||||||||||||||||||||||||||||||
Sbjct  14886  CCACACCGGAAATAGTGTTGCCTTCCGGTGAAGGAATATAGTCACATACCGCTTCCAGCC  14945

Query  464    TACCGGCTTCTGTATTGGCATAATGAAACTCCAAATCATAGAGCCACCCTATACAAAACA  523
              ||||||||||||||||||||||||||||||||||||||||||||||||||||||||||||
Sbjct  14946  TACCGGCTTCTGTATTGGCATAATGAAACTCCAAATCATAGAGCCACCCTATACAAAACA  15005

Query  524    GGGCAACAAGTGCGGAAAGAATTGCCGCTATTAAGCGAGTGCGTTTAACACGCTTTAAAA  583
              ||||||||||||||||||||||||||||||||||||||||||||||||||||||||||||
Sbjct  15006  GGGCAACAAGTGCGGAAAGAATTGCCGCTATTAAGCGAGTGCGTTTAACACGCTTTAAAA  15065

Query  584    ATCTAAGTGCACGCTGTGGCGCTTTTTCAATAGGAACCTGCCTGCGCATATCCTCTTCAA  643
              ||||||||||||||||||||||||||||||||||||||||||||||||||||||||||||
Sbjct  15066  ATCTAAGTGCACGCTGTGGCGCTTTTTCAATAGGAACCTGCCTGCGCATATCCTCTTCAA  15125

Query  644    GCTGGCGGCAGGCCGCACAATGCTCAATGTGTTCTCTGACCATAGCAGAGGTCTCTGTCT  703
              ||||||||||||||||||||||||||||||||||||||||||||||||||||||||||||
Sbjct  15126  GCTGGCGGCAGGCCGCACAATGCTCAATGTGTTCTCTGACCATAGCAGAGGTCTCTGTCT  15185

Query  704    CGGTCAATTCTTCAAGATAGGATGGGAGTAAATCCCTGACTACGCAGCAGTCAAGATTGG  763
              ||||||||||||||||||||||||||||||||||||||||||||||||||||||||||||
Sbjct  15186  CGGTCAATTCTTCAAGATAGGATGGGAGTAAATCCCTGACTACGCAGCAGTCAAGATTGG  15245

Query  764    TTTCACGCATTGTTATCACCTCCGATAATCTTTACAAGTTTTTCCTTACCACGATAAAAG  823
              ||||||||||||||||||||||||||||||||||||||||||||||||||||||||||||
Sbjct  15246  TTTCACGCATTGTTATCACCTCCGATAATCTTTACAAGTTTTTCCTTACCACGATAAAAG  15305

Query  824    CGCACTCGAGCCCATACTTCGCTGTGCCCAAGAATGTCACCGATGTCACGGAAAGAGAAA  883
              ||||||||||||||||||||||||||||||||||||||||||||||||||||||||||||
Sbjct  15306  CGCACTCGAGCCCATACTTCGCTGTGCCCAAGAATGTCACCGATGTCACGGAAAGAGAAA  15365

Query  884    TCACCGGCTAATCGCAGATGGATTACTTCACGAGTTTCGGCATCTAACTGTTGCATTGCT  943
              ||||||||||||||||||||||||||||||||||||||||||||||||||||||||||||
Sbjct  15366  TCACCGGCTAATCGCAGATGGATTACTTCACGAGTTTCGGCATCTAACTGTTGCATTGCT  15425

Query  944    CGATATAGTGCAAAACGCTCTTGCCGGTTCTCAAACTCTTTCGTGGGATTATCAGGAGCC  1003
              ||||||||||||||||||||||||||||||||||||||||||||||||||||||||||||
Sbjct  15426  CGATATAGTGCAAAACGCTCTTGCCGGTTCTCAAACTCTTTCGTGGGATTATCAGGAGCC  15485

Query  1004   GCAACATGAGTAAGTTCGCTTTCTTCCACAAGAGTGGTGCGCTTACTTGCGATTTTTTCT  1063
              ||||||||||||||||||||||||||||||||||||||||||||||||||||||||||||
Sbjct  15486  GCAACATGAGTAAGTTCGCTTTCTTCCACAAGAGTGGTGCGCTTACTTGCGATTTTTTCT  15545

Query  1064   TGTACTGCGGAAACAGTATCTTTGATTGAATGCGTAGTTGTATCTATAACATTTAATTCA  1123
              ||||||||||||||||||||||||||||||||||||||||||||||||||||||||||||
Sbjct  15546  TGTACTGCGGAAACAGTATCTTTGATTGAATGCGTAGTTGTATCTATAACATTTAATTCA  15605

Query  1124   TAGATTCCCAAATTGGAAAATTGCTTCCACATTGTTTCAACTAATTCAATATTTGTTTCT  1183
              ||||||||||||||||||||||||||||||||||||||||||||||||||||||||||||
Sbjct  15606  TAGATTCCCAAATTGGAAAATTGCTTCCACATTGTTTCAACTAATTCAATATTTGTTTCT  15665

Query  1184   CTGTCTAACTTTGAGCGTTCGATAGCTCGCTTCATAGTTTCTTCTTTACTTGCCCTTAAA  1243
              ||||||||||||||||||||||||||||||||||||||||||||||||||||||||||||
Sbjct  15666  CTGTCTAACTTTGAGCGTTCGATAGCTCGCTTCATAGTTTCTTCTTTACTTGCCCTTAAA  15725

Query  1244   ACGATATACAAGGCGCGGAAATTTTAAAGCTCGAAGTGCCGACGGTGTTTGGAAAGGCAG  1303
              |||| |||||||||||||||||||||||||||||||||||||||||||||||||||||||
Sbjct  15726  ACGAAATACAAGGCGCGGAAATTTTAAAGCTCGAAGTGCCGACGGTGTTTGGAAAGGCAG  15785

Query  1304   GAGAGGTTCTTAAAAAAGCGGTGGAGCAATACAGACCCGACGCGGTGGTGTGCGTAGGTC  1363
              ||||||||||||||||||||||||||||||||||||||||||||||||||||||||||||
Sbjct  15786  GAGAGGTTCTTAAAAAAGCGGTGGAGCAATACAGACCCGACGCGGTGGTGTGCGTAGGTC  15845

Query  1364   AAGCCGGAGGG  1374
              |||||||||||
Sbjct  15846  AAGCCGGAGGG  15856


Range 2: 9908 to 10041

Score:243 bits(131), Expect:8e-59, 
Identities:133/134(99%),  Gaps:0/134(0%), Strand: Plus/Plus

Query  1241   AAAACGATATACAAGGCGCGGAAATTTTAAAGCTCGAAGTGCCGACGGTGTTTGGAAAGG  1300
              ||||||| ||||||||||||||||||||||||||||||||||||||||||||||||||||
Sbjct  9908   AAAACGAAATACAAGGCGCGGAAATTTTAAAGCTCGAAGTGCCGACGGTGTTTGGAAAGG  9967

Query  1301   CAGGAGAGGTTCTTAAAAAAGCGGTGGAGCAATACAGACCCGACGCGGTGGTGTGCGTAG  1360
              ||||||||||||||||||||||||||||||||||||||||||||||||||||||||||||
Sbjct  9968   CAGGAGAGGTTCTTAAAAAAGCGGTGGAGCAATACAGACCCGACGCGGTGGTGTGCGTAG  10027

Query  1361   GTCAAGCCGGAGGG  1374
              ||||||||||||||
Sbjct  10028  GTCAAGCCGGAGGG  10041


Range 3: 8622 to 8826

Score:230 bits(124), Expect:6e-55, 
Identities:178/205(87%),  Gaps:0/205(0%), Strand: Plus/Minus

Query  1047  TACTTGCGATTTTTTCTTGTACTGCGGAAACAGTATCTTTGATTGAATGCGTAGTTGTAT  1106
             |||||||||||||||||||||||||||||||||| ||||  || ||||  || || || |
Sbjct  8826  TACTTGCGATTTTTTCTTGTACTGCGGAAACAGTTTCTTGAATGGAATAAGTGGTCGTTT  8767

Query  1107  CTATAACATTTAATTCATAGATTCCCAAATTGGAAAATTGCTTCCACATTGTTTCAACTA  1166
             ||||||||||  ||||||| || ||||||||  ||||||||| |||||||||||| ||||
Sbjct  8766  CTATAACATTCGATTCATATATCCCCAAATTACAAAATTGCTCCCACATTGTTTCTACTA  8707

Query  1167  ATTCAATATTTGTTTCTCTGTCTAACTTTGAGCGTTCGATAGCTCGCTTCATAGTTTCTT  1226
             |||||| |||||||| ||||||||| ||||| ||||| | |||||| |||||||||||||
Sbjct  8706  ATTCAACATTTGTTTTTCTGTCTAATTTTGAACGTTCCACAGCTCGTTTCATAGTTTCTT  8647

Query  1227  CTTTACTTGCCCTTAAAACGATATA  1251
             ||||||| || |||||||| |||||
Sbjct  8646  CTTTACTGGCTCTTAAAACAATATA  8622


Range 4: 13556 to 13645

Score:167 bits(90), Expect:5e-36, 
Identities:90/90(100%),  Gaps:0/90(0%), Strand: Plus/Plus

Query  137    TAGAGATGTAAAGAGTTTTGGTGAAGAGGTTTGTGAGTATGGCTTTTATAACCAGGGTGC  196
              ||||||||||||||||||||||||||||||||||||||||||||||||||||||||||||
Sbjct  13556  TAGAGATGTAAAGAGTTTTGGTGAAGAGGTTTGTGAGTATGGCTTTTATAACCAGGGTGC  13615

Query  197    AATGAGAAGCACTAACAGCAGCTAGCTTAA  226
              ||||||||||||||||||||||||||||||
Sbjct  13616  AATGAGAAGCACTAACAGCAGCTAGCTTAA  13645


>Campylobacter jejuni strain ZS006 plasmid pCJ3K-03, complete sequence
Sequence ID: CP048759.1 Length: 3102
Range 1: 1 to 1000

Score:1731 bits(937), Expect:0.0, 
Identities:979/1000(98%),  Gaps:0/1000(0%), Strand: Plus/Plus

Query  375   CGAGACTGCACGAACCGGAGTTCCTGCTTCCACACCGGAAATAGTGTTGCCTTCCGGTGA  434
             ||||||||||||||||||||||||||||||||||||||||||||||||||||||||||||
Sbjct  1     CGAGACTGCACGAACCGGAGTTCCTGCTTCCACACCGGAAATAGTGTTGCCTTCCGGTGA  60

Query  435   AGGAATATAGTCACATACCGCTTCCAGCCTACCGGCTTCTGTATTGGCATAATGAAACTC  494
             ||||||||||||||||||||||||||||||||||||||||||||||||||||||||||||
Sbjct  61    AGGAATATAGTCACATACCGCTTCCAGCCTACCGGCTTCTGTATTGGCATAATGAAACTC  120

Query  495   CAAATCATAGAGCCACCCTATACAAAACAGGGCAACAAGTGCGGAAAGAATTGCCGCTAT  554
             ||||||||||||||||||||||||||||||||||||||||||||||||||||||||||||
Sbjct  121   CAAATCATAGAGCCACCCTATACAAAACAGGGCAACAAGTGCGGAAAGAATTGCCGCTAT  180

Query  555   TAAGCGAGTGCGTTTAACACGCTTTAAAAATCTAAGTGCACGCTGTGGCGCTTTTTCAAT  614
             ||||||||||||||||||||||||||||||||||||||||||||||||||||||||||||
Sbjct  181   TAAGCGAGTGCGTTTAACACGCTTTAAAAATCTAAGTGCACGCTGTGGCGCTTTTTCAAT  240

Query  615   AGGAACCTGCCTGCGCATATCCTCTTCAAGCTGGCGGCAGGCCGCACAATGCTCAATGTG  674
             ||||||||||||||||||||||||||||||||||||||||||||||||||||||||||||
Sbjct  241   AGGAACCTGCCTGCGCATATCCTCTTCAAGCTGGCGGCAGGCCGCACAATGCTCAATGTG  300

Query  675   TTCTCTGACCATAGCAGAGGTCTCTGTCTCGGTCAATTCTTCAAGATAGGATGGGAGTAA  734
             ||||||||||||||||||||||||||||||||||||||||||||||||||||||||||||
Sbjct  301   TTCTCTGACCATAGCAGAGGTCTCTGTCTCGGTCAATTCTTCAAGATAGGATGGGAGTAA  360

Query  735   ATCCCTGACTACGCAGCAGTCAAGATTGGTTTCACGCATTGTTATCACCTCCGATAATCT  794
             ||||||||||||||||||||||||||||||||||||||||||||||||||||||||||||
Sbjct  361   ATCCCTGACTACGCAGCAGTCAAGATTGGTTTCACGCATTGTTATCACCTCCGATAATCT  420

Query  795   TTACAAGTTTTTCCTTACCACGATAAAAGCGCACTCGAGCCCATACTTCGCTGTGCCCAA  854
             ||||||||||||||||||||||||||||||||||||||||||||||||||||||||||||
Sbjct  421   TTACAAGTTTTTCCTTACCACGATAAAAGCGCACTCGAGCCCATACTTCGCTGTGCCCAA  480

Query  855   GAATGTCACCGATGTCACGGAAAGAGAAATCACCGGCTAATCGCAGATGGATTACTTCAC  914
             ||||||||||||||||||||||||||||||||||||||||||||||||||||||||||||
Sbjct  481   GAATGTCACCGATGTCACGGAAAGAGAAATCACCGGCTAATCGCAGATGGATTACTTCAC  540

Query  915   GAGTTTCGGCATCTAACTGTTGCATTGCTCGATATAGTGCAAAACGCTCTTGCCGGTTCT  974
             ||||||||||||||||||||||||||||||||||||||||||||||||||||||||||||
Sbjct  541   GAGTTTCGGCATCTAACTGTTGCATTGCTCGATATAGTGCAAAACGCTCTTGCCGGTTCT  600

Query  975   CAAACTCTTTCGTGGGATTATCAGGAGCCGCAACATGAGTAAGTTCGCTTTCTTCCACAA  1034
             ||||||||||||||||||||||||||||||||||||||||||||||||||||||||||||
Sbjct  601   CAAACTCTTTCGTGGGATTATCAGGAGCCGCAACATGAGTAAGTTCGCTTTCTTCCACAA  660

Query  1035  GAGTGGTGCGCTTACTTGCGATTTTTTCTTGTACTGCGGAAACAGTATCTTTGATTGAAT  1094
             |||||||||||||||||||||||||||||||||||||||||||||| ||||  || ||||
Sbjct  661   GAGTGGTGCGCTTACTTGCGATTTTTTCTTGTACTGCGGAAACAGTTTCTTGAATGGAAT  720

Query  1095  GCGTAGTTGTATCTATAACATTTAATTCATAGATTCCCAAATTGGAAAATTGCTTCCACA  1154
               || || ||||||||||||||  ||||||| ||||||| |||| ||||||||| |||||
Sbjct  721   AAGTGGTCGTATCTATAACATTCGATTCATATATTCCCAGATTGCAAAATTGCTCCCACA  780

Query  1155  TTGTTTCAACTAATTCAATATTTGTTTCTCTGTCTAACTTTGAGCGTTCGATAGCTCGCT  1214
             | ||||| || ||||| |||||||| | || |||||||||||||||||||||||||||||
Sbjct  781   TGGTTTCTACCAATTCGATATTTGTCTTTCGGTCTAACTTTGAGCGTTCGATAGCTCGCT  840

Query  1215  TCATAGTTTCTTCTTTACTTGCCCTTAAAACGATATACAAGGCGCGGAAATTTTAAAGCT  1274
             ||||||||||||||||||||||||||||||||||||||||||||||||||||||||||||
Sbjct  841   TCATAGTTTCTTCTTTACTTGCCCTTAAAACGATATACAAGGCGCGGAAATTTTAAAGCT  900

Query  1275  CGAAGTGCCGACGGTGTTTGGAAAGGCAGGAGAGGTTCTTAAAAAAGCGGTGGAGCAATA  1334
             ||||||||||||||||||||||||||||||||||||||||||||||||||||||||||||
Sbjct  901   CGAAGTGCCGACGGTGTTTGGAAAGGCAGGAGAGGTTCTTAAAAAAGCGGTGGAGCAATA  960

Query  1335  CAGACCCGACGCGGTGGTGTGCGTAGGTCAAGCCGGAGGG  1374
             ||||||||||||||||||||||||||||||||||||||||
Sbjct  961   CAGACCCGACGCGGTGGTGTGCGTAGGTCAAGCCGGAGGG  1000


Range 2: 2877 to 3102

Score:418 bits(226), Expect:1e-111, 
Identities:226/226(100%),  Gaps:0/226(0%), Strand: Plus/Plus

Query  1     TACCTAGATTTAGATGTCTAAAAAGCTTTAACTACAAGCTTTTTAGACATCTAATCTTTT  60
             ||||||||||||||||||||||||||||||||||||||||||||||||||||||||||||
Sbjct  2877  TACCTAGATTTAGATGTCTAAAAAGCTTTAACTACAAGCTTTTTAGACATCTAATCTTTT  2936

Query  61    CTGAAGTACATCCGCAACTGTCCATACTCTGATGTTTTATATCTTTTCTAAAAGTTCGCT  120
             ||||||||||||||||||||||||||||||||||||||||||||||||||||||||||||
Sbjct  2937  CTGAAGTACATCCGCAACTGTCCATACTCTGATGTTTTATATCTTTTCTAAAAGTTCGCT  2996

Query  121   AGATAGAGTTCTATATTAGAGATGTAAAGAGTTTTGGTGAAGAGGTTTGTGAGTATGGCT  180
             ||||||||||||||||||||||||||||||||||||||||||||||||||||||||||||
Sbjct  2997  AGATAGAGTTCTATATTAGAGATGTAAAGAGTTTTGGTGAAGAGGTTTGTGAGTATGGCT  3056

Query  181   TTTATAACCAGGGTGCAATGAGAAGCACTAACAGCAGCTAGCTTAA  226
             ||||||||||||||||||||||||||||||||||||||||||||||
Sbjct  3057  TTTATAACCAGGGTGCAATGAGAAGCACTAACAGCAGCTAGCTTAA  3102


>Campylobacter coli strain SHP35 cfrC gene cluster, complete sequence
Sequence ID: MF037586.1 Length: 12756
Range 1: 6546 to 7573

Score:1744 bits(944), Expect:0.0, 
Identities:1000/1028(97%),  Gaps:0/1028(0%), Strand: Plus/Plus

Query  224   TAAGAACGCATAGGATATACTTTTTATGGAAGTCACAGAGGAGGAATAAAATTTGAACAG  283
             ||||||||||||||||||||||||||||||||||||||||||||||||||||||||||||
Sbjct  6546  TAAGAACGCATAGGATATACTTTTTATGGAAGTCACAGAGGAGGAATAAAATTTGAACAG  6605

Query  284   GATTAACAGAGTAAAGATGCATAACACCATGAACATTTTCCTCGTTATCAGCTGCGAAAA  343
             ||||||||||||||||||||||||||||||||||||||||||||||||||||||||||||
Sbjct  6606  GATTAACAGAGTAAAGATGCATAACACCATGAACATTTTCCTCGTTATCAGCTGCGAAAA  6665

Query  344   AGATCAGCAGGTGATTGTCTATTGTTTGCCACGAGACTGCACGAACCGGAGTTCCTGCTT  403
             ||||||||||||||||||||||||||||||||||||||||||||||||||||||||||||
Sbjct  6666  AGATCAGCAGGTGATTGTCTATTGTTTGCCACGAGACTGCACGAACCGGAGTTCCTGCTT  6725

Query  404   CCACACCGGAAATAGTGTTGCCTTCCGGTGAAGGAATATAGTCACATACCGCTTCCAGCC  463
             ||||||||||||||||||||||||||||||||||||||||||||||||||||||||||||
Sbjct  6726  CCACACCGGAAATAGTGTTGCCTTCCGGTGAAGGAATATAGTCACATACCGCTTCCAGCC  6785

Query  464   TACCGGCTTCTGTATTGGCATAATGAAACTCCAAATCATAGAGCCACCCTATACAAAACA  523
             ||||||||||||||||||||||||||||||||||||||||||||||||||||||||||||
Sbjct  6786  TACCGGCTTCTGTATTGGCATAATGAAACTCCAAATCATAGAGCCACCCTATACAAAACA  6845

Query  524   GGGCAACAAGTGCGGAAAGAATTGCCGCTATTAAGCGAGTGCGTTTAACACGCTTTAAAA  583
             ||||||||||||||||||||||||||||||||||||||||||||||||||||||||||||
Sbjct  6846  GGGCAACAAGTGCGGAAAGAATTGCCGCTATTAAGCGAGTGCGTTTAACACGCTTTAAAA  6905

Query  584   ATCTAAGTGCACGCTGTGGCGCTTTTTCAATAGGAACCTGCCTGCGCATATCCTCTTCAA  643
             ||||||||||||||||||||||||||||||||||||||||||||||||||||||||||||
Sbjct  6906  ATCTAAGTGCACGCTGTGGCGCTTTTTCAATAGGAACCTGCCTGCGCATATCCTCTTCAA  6965

Query  644   GCTGGCGGCAGGCCGCACAATGCTCAATGTGTTCTCTGACCATAGCAGAGGTCTCTGTCT  703
             ||||||||||||||||||||||||||||||||||||||||||||||||||||||||||||
Sbjct  6966  GCTGGCGGCAGGCCGCACAATGCTCAATGTGTTCTCTGACCATAGCAGAGGTCTCTGTCT  7025

Query  704   CGGTCAATTCTTCAAGATAGGATGGGAGTAAATCCCTGACTACGCAGCAGTCAAGATTGG  763
             ||||||||||||||||||||||||||||||||||||||||||||||||||||||||||||
Sbjct  7026  CGGTCAATTCTTCAAGATAGGATGGGAGTAAATCCCTGACTACGCAGCAGTCAAGATTGG  7085

Query  764   TTTCACGCATTGTTATCACCTCCGATAATCTTTACAAGTTTTTCCTTACCACGATAAAAG  823
             ||||||||||||||||||||||||||||||||||||||||||||||||||||||||||||
Sbjct  7086  TTTCACGCATTGTTATCACCTCCGATAATCTTTACAAGTTTTTCCTTACCACGATAAAAG  7145

Query  824   CGCACTCGAGCCCATACTTCGCTGTGCCCAAGAATGTCACCGATGTCACGGAAAGAGAAA  883
             ||||||||||||||||||||||||||||||||||||||||||||||||||||||||||||
Sbjct  7146  CGCACTCGAGCCCATACTTCGCTGTGCCCAAGAATGTCACCGATGTCACGGAAAGAGAAA  7205

Query  884   TCACCGGCTAATCGCAGATGGATTACTTCACGAGTTTCGGCATCTAACTGTTGCATTGCT  943
             ||||||||||||||||||||||||||||||||||||||||||||||||||||||||||||
Sbjct  7206  TCACCGGCTAATCGCAGATGGATTACTTCACGAGTTTCGGCATCTAACTGTTGCATTGCT  7265

Query  944   CGATATAGTGCAAAACGCTCTTGCCGGTTCTCAAACTCTTTCGTGGGATTATCAGGAGCC  1003
             ||||||||||||||||||||||||||||||||||||||||||||||||||||||||||||
Sbjct  7266  CGATATAGTGCAAAACGCTCTTGCCGGTTCTCAAACTCTTTCGTGGGATTATCAGGAGCC  7325

Query  1004  GCAACATGAGTAAGTTCGCTTTCTTCCACAAGAGTGGTGCGCTTACTTGCGATTTTTTCT  1063
             ||||||||||||||||||||||||||||||||||||||||||||||||||||||||||||
Sbjct  7326  GCAACATGAGTAAGTTCGCTTTCTTCCACAAGAGTGGTGCGCTTACTTGCGATTTTTTCT  7385

Query  1064  TGTACTGCGGAAACAGTATCTTTGATTGAATGCGTAGTTGTATCTATAACATTTAATTCA  1123
             ||||||||||||||||| ||||  || ||||  || || ||||||||||||||  |||||
Sbjct  7386  TGTACTGCGGAAACAGTTTCTTGAATGGAATAAGTGGTCGTATCTATAACATTCGATTCA  7445

Query  1124  TAGATTCCCAAATTGGAAAATTGCTTCCACATTGTTTCAACTAATTCAATATTTGTTTCT  1183
             || ||||||| |||| ||||||||| |||||| ||||| || ||||| |||||||| | |
Sbjct  7446  TATATTCCCAGATTGCAAAATTGCTCCCACATGGTTTCTACCAATTCGATATTTGTCTTT  7505

Query  1184  CTGTCTAACTTTGAGCGTTCGATAGCTCGCTTCATAGTTTCTTCTTTACTTGCCCTTAAA  1243
             | |||||||||||||||||| | |||||||||||  |||||||| |||||||||||||||
Sbjct  7506  CGGTCTAACTTTGAGCGTTCAACAGCTCGCTTCAAGGTTTCTTCCTTACTTGCCCTTAAA  7565

Query  1244  ACGATATA  1251
             |  |||||
Sbjct  7566  ATAATATA  7573


Range 2: 8519 to 8774

Score:440 bits(238), Expect:3e-118, 
Identities:250/256(98%),  Gaps:0/256(0%), Strand: Plus/Plus

Query  42    TTTAGACATCTAATCTTTTCTGAAGTACATCCGCAACTGTCCATACTCTGATGTTTTATA  101
             |||||||||||||||||||||||||| |||||||||||||||||||||||||||||||||
Sbjct  8519  TTTAGACATCTAATCTTTTCTGAAGTGCATCCGCAACTGTCCATACTCTGATGTTTTATA  8578

Query  102   TCTTTTCTAAAAGTTCGCTAGATAGAGTTCTATATTAGAGATGTAAAGAGTTTTGGTGAA  161
             |||||||||||||||||||||||||||||||||||||| |||||||||||||||||||||
Sbjct  8579  TCTTTTCTAAAAGTTCGCTAGATAGAGTTCTATATTAGGGATGTAAAGAGTTTTGGTGAA  8638

Query  162   GAGGTTTGTGAGTATGGCTTTTATAACCAGGGTGCAATGAGAAGCACTAACAGCAGCTAG  221
             |||||||||||||||  |||||||||||||||||||||||||||||||||||||||||||
Sbjct  8639  GAGGTTTGTGAGTATAACTTTTATAACCAGGGTGCAATGAGAAGCACTAACAGCAGCTAG  8698

Query  222   CTTAAGAACGCATAGGATATACTTTTTATGGAAGTCACAGAGGAGGAATAAAATTTGAAC  281
             ||||||||||||||||||||||||||||||||||||||||||||||||||||||||||||
Sbjct  8699  CTTAAGAACGCATAGGATATACTTTTTATGGAAGTCACAGAGGAGGAATAAAATTTGAAC  8758

Query  282   AGGATTAACAGAGTAA  297
             |||||| | |||||||
Sbjct  8759  AGGATTGATAGAGTAA  8774


Range 3: 5396 to 5485

Score:167 bits(90), Expect:5e-36, 
Identities:90/90(100%),  Gaps:0/90(0%), Strand: Plus/Plus

Query  137   TAGAGATGTAAAGAGTTTTGGTGAAGAGGTTTGTGAGTATGGCTTTTATAACCAGGGTGC  196
             ||||||||||||||||||||||||||||||||||||||||||||||||||||||||||||
Sbjct  5396  TAGAGATGTAAAGAGTTTTGGTGAAGAGGTTTGTGAGTATGGCTTTTATAACCAGGGTGC  5455

Query  197   AATGAGAAGCACTAACAGCAGCTAGCTTAA  226
             ||||||||||||||||||||||||||||||
Sbjct  5456  AATGAGAAGCACTAACAGCAGCTAGCTTAA  5485


>Campylobacter coli strain SHP63 cfrC gene cluster and tRNA-Leu gene, complete sequence
Sequence ID: MF037585.1 Length: 25469
Range 1: 14976 to 16003

Score:1855 bits(1004), Expect:0.0, 
Identities:1020/1028(99%),  Gaps:0/1028(0%), Strand: Plus/Plus

Query  224    TAAGAACGCATAGGATATACTTTTTATGGAAGTCACAGAGGAGGAATAAAATTTGAACAG  283
              ||||||||||||||||||||||||||||||||||||||||||||||||||||||||||||
Sbjct  14976  TAAGAACGCATAGGATATACTTTTTATGGAAGTCACAGAGGAGGAATAAAATTTGAACAG  15035

Query  284    GATTAACAGAGTAAAGATGCATAACACCATGAACATTTTCCTCGTTATCAGCTGCGAAAA  343
              ||||||||||||||||||||||||||||||||||||||||||||||||||||||||||||
Sbjct  15036  GATTAACAGAGTAAAGATGCATAACACCATGAACATTTTCCTCGTTATCAGCTGCGAAAA  15095

Query  344    AGATCAGCAGGTGATTGTCTATTGTTTGCCACGAGACTGCACGAACCGGAGTTCCTGCTT  403
              ||||||||||||||||||||||||||||||||||||||||||||||||||||||||||||
Sbjct  15096  AGATCAGCAGGTGATTGTCTATTGTTTGCCACGAGACTGCACGAACCGGAGTTCCTGCTT  15155

Query  404    CCACACCGGAAATAGTGTTGCCTTCCGGTGAAGGAATATAGTCACATACCGCTTCCAGCC  463
              ||||||||||||||||||||||||||||||||||||||||||||||||||||||||||||
Sbjct  15156  CCACACCGGAAATAGTGTTGCCTTCCGGTGAAGGAATATAGTCACATACCGCTTCCAGCC  15215

Query  464    TACCGGCTTCTGTATTGGCATAATGAAACTCCAAATCATAGAGCCACCCTATACAAAACA  523
              ||||||||||||||||||||||||||||||||||||||||||||||||||||||||||||
Sbjct  15216  TACCGGCTTCTGTATTGGCATAATGAAACTCCAAATCATAGAGCCACCCTATACAAAACA  15275

Query  524    GGGCAACAAGTGCGGAAAGAATTGCCGCTATTAAGCGAGTGCGTTTAACACGCTTTAAAA  583
              ||||||||||||||||||||||||||||||||||||||||||||||||||||||||||||
Sbjct  15276  GGGCAACAAGTGCGGAAAGAATTGCCGCTATTAAGCGAGTGCGTTTAACACGCTTTAAAA  15335

Query  584    ATCTAAGTGCACGCTGTGGCGCTTTTTCAATAGGAACCTGCCTGCGCATATCCTCTTCAA  643
              ||||||||||||||||||||||||||||||||||||||||||||||||||||||||||||
Sbjct  15336  ATCTAAGTGCACGCTGTGGCGCTTTTTCAATAGGAACCTGCCTGCGCATATCCTCTTCAA  15395

Query  644    GCTGGCGGCAGGCCGCACAATGCTCAATGTGTTCTCTGACCATAGCAGAGGTCTCTGTCT  703
              ||||||||||||||||||||||||||||||||||||||||||||||||||||||||||||
Sbjct  15396  GCTGGCGGCAGGCCGCACAATGCTCAATGTGTTCTCTGACCATAGCAGAGGTCTCTGTCT  15455

Query  704    CGGTCAATTCTTCAAGATAGGATGGGAGTAAATCCCTGACTACGCAGCAGTCAAGATTGG  763
              ||||||||||||||||||||||||||||||||||||||||||||||||||||||||||||
Sbjct  15456  CGGTCAATTCTTCAAGATAGGATGGGAGTAAATCCCTGACTACGCAGCAGTCAAGATTGG  15515

Query  764    TTTCACGCATTGTTATCACCTCCGATAATCTTTACAAGTTTTTCCTTACCACGATAAAAG  823
              ||||||||||||||||||||||||||||||||||||||||||||||||||||||||||||
Sbjct  15516  TTTCACGCATTGTTATCACCTCCGATAATCTTTACAAGTTTTTCCTTACCACGATAAAAG  15575

Query  824    CGCACTCGAGCCCATACTTCGCTGTGCCCAAGAATGTCACCGATGTCACGGAAAGAGAAA  883
              ||||||||||||||||||||||||||||||||||||||||||||||||||||||||||||
Sbjct  15576  CGCACTCGAGCCCATACTTCGCTGTGCCCAAGAATGTCACCGATGTCACGGAAAGAGAAA  15635

Query  884    TCACCGGCTAATCGCAGATGGATTACTTCACGAGTTTCGGCATCTAACTGTTGCATTGCT  943
              ||||||||||||||||||||||||||||||||||||||||||||||||||||||||||||
Sbjct  15636  TCACCGGCTAATCGCAGATGGATTACTTCACGAGTTTCGGCATCTAACTGTTGCATTGCT  15695

Query  944    CGATATAGTGCAAAACGCTCTTGCCGGTTCTCAAACTCTTTCGTGGGATTATCAGGAGCC  1003
              ||||||||||||||||||||||||||||||||||||||||||||||||||||||||||||
Sbjct  15696  CGATATAGTGCAAAACGCTCTTGCCGGTTCTCAAACTCTTTCGTGGGATTATCAGGAGCC  15755

Query  1004   GCAACATGAGTAAGTTCGCTTTCTTCCACAAGAGTGGTGCGCTTACTTGCGATTTTTTCT  1063
              ||||||||||||||||||||||||||||||||||||||||||||||||||||||||||||
Sbjct  15756  GCAACATGAGTAAGTTCGCTTTCTTCCACAAGAGTGGTGCGCTTACTTGCGATTTTTTCT  15815

Query  1064   TGTACTGCGGAAACAGTATCTTTGATTGAATGCGTAGTTGTATCTATAACATTTAATTCA  1123
              ||||||||||||||||||||||||||||||||||||||||||||||||||||||||||||
Sbjct  15816  TGTACTGCGGAAACAGTATCTTTGATTGAATGCGTAGTTGTATCTATAACATTTAATTCA  15875

Query  1124   TAGATTCCCAAATTGGAAAATTGCTTCCACATTGTTTCAACTAATTCAATATTTGTTTCT  1183
              |||||||||||||||||||||||||||||||||||||||||||||||||||||||| | |
Sbjct  15876  TAGATTCCCAAATTGGAAAATTGCTTCCACATTGTTTCAACTAATTCAATATTTGTCTTT  15935

Query  1184   CTGTCTAACTTTGAGCGTTCGATAGCTCGCTTCATAGTTTCTTCTTTACTTGCCCTTAAA  1243
              | ||||||||||||||||||||||||||||||||  |||||||| |||||||||||||||
Sbjct  15936  CGGTCTAACTTTGAGCGTTCGATAGCTCGCTTCAAGGTTTCTTCCTTACTTGCCCTTAAA  15995

Query  1244   ACGATATA  1251
              |  |||||
Sbjct  15996  ATAATATA  16003


Range 2: 13826 to 13915

Score:167 bits(90), Expect:5e-36, 
Identities:90/90(100%),  Gaps:0/90(0%), Strand: Plus/Plus

Query  137    TAGAGATGTAAAGAGTTTTGGTGAAGAGGTTTGTGAGTATGGCTTTTATAACCAGGGTGC  196
              ||||||||||||||||||||||||||||||||||||||||||||||||||||||||||||
Sbjct  13826  TAGAGATGTAAAGAGTTTTGGTGAAGAGGTTTGTGAGTATGGCTTTTATAACCAGGGTGC  13885

Query  197    AATGAGAAGCACTAACAGCAGCTAGCTTAA  226
              ||||||||||||||||||||||||||||||
Sbjct  13886  AATGAGAAGCACTAACAGCAGCTAGCTTAA  13915


>Campylobacter coli strain JZ_2_24 hypothetical protein, pyridoxamine 5'-phosphate oxidase-related protein, ribosomal RNA large subunit methyltransferase N (cfr(C)), aminoglycoside O-phosphotransferase APH(3')-IIIa (aph(3')-IIIa), streptothricin acetyltransferase (sat4), transposase, ABC transporter permease protein 2, ABC transporter permease protein 1, hypothetical protein, putative periplasmic protein, and ABC transporter substrate-binding protein genes, complete cds
Sequence ID: MT107519.1 Length: 10823
Range 1: 55 to 1081

Score:1748 bits(946), Expect:0.0, 
Identities:1001/1028(97%),  Gaps:1/1028(0%), Strand: Plus/Minus

Query  224   TAAGAACGCATAGGATATACTTTTTATGGAAGTCACAGAGGAGGAATAAAATTTGAACAG  283
             ||| ||||||||||||||||||||||||||||||||||||||||||||||||||||||||
Sbjct  1081  TAAAAACGCATAGGATATACTTTTTATGGAAGTCACAGAGGAGGAATAAAATTTGAACAG  1022

Query  284   GATTAACAGAGTAAAGATGCATAACACCATGAACATTTTCCTCGTTATCAGCTGCGAAAA  343
             ||||||||||||||||||||||| ||||||||||||||||||||||||||||||||||||
Sbjct  1021  GATTAACAGAGTAAAGATGCATA-CACCATGAACATTTTCCTCGTTATCAGCTGCGAAAA  963

Query  344   AGATCAGCAGGTGATTGTCTATTGTTTGCCACGAGACTGCACGAACCGGAGTTCCTGCTT  403
             ||||||||||||||||||||||||||||||||||||||||||||||||||||||||||||
Sbjct  962   AGATCAGCAGGTGATTGTCTATTGTTTGCCACGAGACTGCACGAACCGGAGTTCCTGCTT  903

Query  404   CCACACCGGAAATAGTGTTGCCTTCCGGTGAAGGAATATAGTCACATACCGCTTCCAGCC  463
             ||||||||||||||||||||||||||||||||||||||||||||||||||||||||||||
Sbjct  902   CCACACCGGAAATAGTGTTGCCTTCCGGTGAAGGAATATAGTCACATACCGCTTCCAGCC  843

Query  464   TACCGGCTTCTGTATTGGCATAATGAAACTCCAAATCATAGAGCCACCCTATACAAAACA  523
             ||||||||||||||||||||||||||||||||||||||||||||||||||||||||||||
Sbjct  842   TACCGGCTTCTGTATTGGCATAATGAAACTCCAAATCATAGAGCCACCCTATACAAAACA  783

Query  524   GGGCAACAAGTGCGGAAAGAATTGCCGCTATTAAGCGAGTGCGTTTAACACGCTTTAAAA  583
             ||||||||||||||||||||||||||||||||||||||||||||||||||||||||||||
Sbjct  782   GGGCAACAAGTGCGGAAAGAATTGCCGCTATTAAGCGAGTGCGTTTAACACGCTTTAAAA  723

Query  584   ATCTAAGTGCACGCTGTGGCGCTTTTTCAATAGGAACCTGCCTGCGCATATCCTCTTCAA  643
             ||||||||||||||||||||||||||||||||||||||||||||||||||||||||||||
Sbjct  722   ATCTAAGTGCACGCTGTGGCGCTTTTTCAATAGGAACCTGCCTGCGCATATCCTCTTCAA  663

Query  644   GCTGGCGGCAGGCCGCACAATGCTCAATGTGTTCTCTGACCATAGCAGAGGTCTCTGTCT  703
             ||||||||||||||||||||||||||||||||||||||||||||||||||||||||||||
Sbjct  662   GCTGGCGGCAGGCCGCACAATGCTCAATGTGTTCTCTGACCATAGCAGAGGTCTCTGTCT  603

Query  704   CGGTCAATTCTTCAAGATAGGATGGGAGTAAATCCCTGACTACGCAGCAGTCAAGATTGG  763
             ||||||||||||||||||||||||||||||||||||||||||||||||||||||||||||
Sbjct  602   CGGTCAATTCTTCAAGATAGGATGGGAGTAAATCCCTGACTACGCAGCAGTCAAGATTGG  543

Query  764   TTTCACGCATTGTTATCACCTCCGATAATCTTTACAAGTTTTTCCTTACCACGATAAAAG  823
             ||||||||||||||||||||||||||||||||||||||||||||||||||||||||||||
Sbjct  542   TTTCACGCATTGTTATCACCTCCGATAATCTTTACAAGTTTTTCCTTACCACGATAAAAG  483

Query  824   CGCACTCGAGCCCATACTTCGCTGTGCCCAAGAATGTCACCGATGTCACGGAAAGAGAAA  883
             ||||||||||||||||||||||||||||||||||||||||||||||||||||||||||||
Sbjct  482   CGCACTCGAGCCCATACTTCGCTGTGCCCAAGAATGTCACCGATGTCACGGAAAGAGAAA  423

Query  884   TCACCGGCTAATCGCAGATGGATTACTTCACGAGTTTCGGCATCTAACTGTTGCATTGCT  943
             ||||||||||||||||||||||||||||||||||||||||||||||||||||||||||||
Sbjct  422   TCACCGGCTAATCGCAGATGGATTACTTCACGAGTTTCGGCATCTAACTGTTGCATTGCT  363

Query  944   CGATATAGTGCAAAACGCTCTTGCCGGTTCTCAAACTCTTTCGTGGGATTATCAGGAGCC  1003
             ||||||||||||||||||||||||||||||||||||||||||||||||||||||||||||
Sbjct  362   CGATATAGTGCAAAACGCTCTTGCCGGTTCTCAAACTCTTTCGTGGGATTATCAGGAGCC  303

Query  1004  GCAACATGAGTAAGTTCGCTTTCTTCCACAAGAGTGGTGCGCTTACTTGCGATTTTTTCT  1063
             ||||||||||||||||||||||||||||||||||||||||||||||||||||||||||||
Sbjct  302   GCAACATGAGTAAGTTCGCTTTCTTCCACAAGAGTGGTGCGCTTACTTGCGATTTTTTCT  243

Query  1064  TGTACTGCGGAAACAGTATCTTTGATTGAATGCGTAGTTGTATCTATAACATTTAATTCA  1123
             ||||||||||||||||| ||||  || ||||  || || |||||||||||||||||||||
Sbjct  242   TGTACTGCGGAAACAGTTTCTTGAATGGAATAAGTGGTCGTATCTATAACATTTAATTCA  183

Query  1124  TAGATTCCCAAATTGGAAAATTGCTTCCACATTGTTTCAACTAATTCAATATTTGTTTCT  1183
             |||||||||| |||| ||||||||| |||||| ||||| || ||||| |||||||| | |
Sbjct  182   TAGATTCCCAGATTGCAAAATTGCTCCCACATGGTTTCTACCAATTCGATATTTGTCTTT  123

Query  1184  CTGTCTAACTTTGAGCGTTCGATAGCTCGCTTCATAGTTTCTTCTTTACTTGCCCTTAAA  1243
             | |||||||||||||||||| | |||||||||||  |||||||| |||||||||||||||
Sbjct  122   CGGTCTAACTTTGAGCGTTCAACAGCTCGCTTCAAGGTTTCTTCCTTACTTGCCCTTAAA  63

Query  1244  ACGATATA  1251
             |  |||||
Sbjct  62    ATAATATA  55


Range 2: 2139 to 2231

Score:167 bits(90), Expect:5e-36, 
Identities:92/93(99%),  Gaps:0/93(0%), Strand: Plus/Minus

Query  137   TAGAGATGTAAAGAGTTTTGGTGAAGAGGTTTGTGAGTATGGCTTTTATAACCAGGGTGC  196
             ||||||||||||||||||||||||||||||||||||||||||||||||||||||||||||
Sbjct  2231  TAGAGATGTAAAGAGTTTTGGTGAAGAGGTTTGTGAGTATGGCTTTTATAACCAGGGTGC  2172

Query  197   AATGAGAAGCACTAACAGCAGCTAGCTTAAGAA  229
             |||||||||||||||||||||||||||||| ||
Sbjct  2171  AATGAGAAGCACTAACAGCAGCTAGCTTAACAA  2139


>Campylobacter jejuni strain AR-0415 plasmid pAR-0415, complete sequence
Sequence ID: CP044168.1 Length: 49902
Range 1: 28400 to 28908

Score:929 bits(503), Expect:0.0, 
Identities:507/509(99%),  Gaps:0/509(0%), Strand: Plus/Minus

Query  1364   AAGCCGGAGGGCGTTACTTTTCTATTATGGCGTTGTGCTCTTATGGCTTGAAGTGTGGCA  1423
              ||||||||||||||||||||||||||||||||||||||||||||||||||||||||||||
Sbjct  28908  AAGCCGGAGGGCGTTACTTTTCTATTATGGCGTTGTGCTCTTATGGCTTGAAGTGTGGCA  28849

Query  1424   TATCCGAGCAGAAGATACGGAGAGACGCCTATGCGTTCCTGGACCATTTAGAGAGCCTTA  1483
              ||||||||||||||||||||||||||||||||||||||||||||||||||||||||||||
Sbjct  28848  TATCCGAGCAGAAGATACGGAGAGACGCCTATGCGTTCCTGGACCATTTAGAGAGCCTTA  28789

Query  1484   CCGAGGACGAGGACAACCATTTCAGCCGGGCAGATGTGAAAGACGGTATAAAGAAGCCAA  1543
              ||||||||||||||||||||||||||||||||||||||||||||||||||||||||||||
Sbjct  28788  CCGAGGACGAGGACAACCATTTCAGCCGGGCAGATGTGAAAGACGGTATAAAGAAGCCAA  28729

Query  1544   AGATGATTTATTTTTATGGTATTTTGAAATATTAGaaaaaaaTGAAATCAAGATATATCC  1603
              ||||||||||||||||||||||||||||||||||||||||||||||||||||||||||||
Sbjct  28728  AGATGATTTATTTTTATGGTATTTTGAAATATTAGAAAAAAATGAAATCAAGATATATCC  28669

Query  1604   CaaaaaaaTGACTTATAATCAAATGATGGAAGAGTGTAAGAAAAACGATATATACATTAT  1663
              ||||||||||||||||||||||||| | ||||||||||||||||||||||||||||||||
Sbjct  28668  CAAAAAAATGACTTATAATCAAATGCTAGAAGAGTGTAAGAAAAACGATATATACATTAT  28609

Query  1664   AAAGCCATTATACTCTTTGGGATATACCTACAATAATAATAGGGAAGATTTTAAGAACTA  1723
              ||||||||||||||||||||||||||||||||||||||||||||||||||||||||||||
Sbjct  28608  AAAGCCATTATACTCTTTGGGATATACCTACAATAATAATAGGGAAGATTTTAAGAACTA  28549

Query  1724   CAACTAAAATAAGTCAAAAGGAATAAGTTTGAAAAATACTATGTATTCATATTTGCTCAA  1783
              ||||||||||||||||||||||||||||||||||||||||||||||||||||||||||||
Sbjct  28548  CAACTAAAATAAGTCAAAAGGAATAAGTTTGAAAAATACTATGTATTCATATTTGCTCAA  28489

Query  1784   TGATAAAATCAAAAATCATTCTATGATTTTATGCACAGAAATCGAGTGCAAAAAATGCGG  1843
              ||||||||||||||||||||||||||||||||||||||||||||||||||||||||||||
Sbjct  28488  TGATAAAATCAAAAATCATTCTATGATTTTATGCACAGAAATCGAGTGCAAAAAATGCGG  28429

Query  1844   AGAAAAGATTTATGTTGAGTTTCAGCCGA  1872
              |||||||||||||||||||||||||||||
Sbjct  28428  AGAAAAGATTTATGTTGAGTTTCAGCCGA  28400


Range 2: 29526 to 29786

Score:470 bits(254), Expect:3e-127, 
Identities:259/261(99%),  Gaps:1/261(0%), Strand: Plus/Minus

Query  1      TACCTAGATTTAGATGTCTAAAAAGCTTTAACTACAAGCTTTTTAGACATCTAATCTTTT  60
              ||||||||||||||||||||||||||||||||||||||||||||||||||||||||||||
Sbjct  29786  TACCTAGATTTAGATGTCTAAAAAGCTTTAACTACAAGCTTTTTAGACATCTAATCTTTT  29727

Query  61     CTGAAGTACATCCGCAACTGTCCATACTCTGATGTTTTATATCTTTTCTAAAAGTTCGCT  120
              ||||||||||||||||||||||||||||||||||||||||||||||||||||||||||||
Sbjct  29726  CTGAAGTACATCCGCAACTGTCCATACTCTGATGTTTTATATCTTTTCTAAAAGTTCGCT  29667

Query  121    AGATAGAGTTCTATATTAGAGATGTAAAGAGTTTTGGTGAAGAGGTTTGTGAGTATGGCT  180
              ||||||||||||||||||||||||||||||||||||||||||||||||||||||||||||
Sbjct  29666  AGATAGAGTTCTATATTAGAGATGTAAAGAGTTTTGGTGAAGAGGTTTGTGAGTATGGCT  29607

Query  181    TTTATAACCAGGGTGCAATGAGAAGCACTAACAGCAGCTAGCTTAAGAACGCATAGGATA  240
              ||||||||||||||||||||||||||||||||||||||||||||||||||||||||||||
Sbjct  29606  TTTATAACCAGGGTGCAATGAGAAGCACTAACAGCAGCTAGCTTAAGAACGCATAGGATA  29547

Query  241    TACTTTTTATGGAA-GTCACA  260
              ||||||||| |||| ||||||
Sbjct  29546  TACTTTTTACGGAAAGTCACA  29526


Range 3: 33993 to 34197

Score:246 bits(133), Expect:6e-60, 
Identities:181/205(88%),  Gaps:0/205(0%), Strand: Plus/Plus

Query  1047   TACTTGCGATTTTTTCTTGTACTGCGGAAACAGTATCTTTGATTGAATGCGTAGTTGTAT  1106
              |||||||||||||||||||||||||||||||||| ||||  || ||||  || || ||||
Sbjct  33993  TACTTGCGATTTTTTCTTGTACTGCGGAAACAGTTTCTTGAATGGAATAAGTGGTCGTAT  34052

Query  1107   CTATAACATTTAATTCATAGATTCCCAAATTGGAAAATTGCTTCCACATTGTTTCAACTA  1166
              ||||||||||  ||||||| ||||||| |||| ||||||||| |||||| ||||| ||||
Sbjct  34053  CTATAACATTCGATTCATATATTCCCAGATTGCAAAATTGCTCCCACATGGTTTCTACTA  34112

Query  1167   ATTCAATATTTGTTTCTCTGTCTAACTTTGAGCGTTCGATAGCTCGCTTCATAGTTTCTT  1226
              |||||| |||||||| ||||||||| |||||||| || | ||||||||||||||||||||
Sbjct  34113  ATTCAACATTTGTTTTTCTGTCTAATTTTGAGCGCTCCACAGCTCGCTTCATAGTTTCTT  34172

Query  1227   CTTTACTTGCCCTTAAAACGATATA  1251
              ||||||| ||||||||||| |||||
Sbjct  34173  CTTTACTGGCCCTTAAAACAATATA  34197


Range 4: 32779 to 32912

Score:243 bits(131), Expect:8e-59, 
Identities:133/134(99%),  Gaps:0/134(0%), Strand: Plus/Minus

Query  1241   AAAACGATATACAAGGCGCGGAAATTTTAAAGCTCGAAGTGCCGACGGTGTTTGGAAAGG  1300
              ||||||| ||||||||||||||||||||||||||||||||||||||||||||||||||||
Sbjct  32912  AAAACGAAATACAAGGCGCGGAAATTTTAAAGCTCGAAGTGCCGACGGTGTTTGGAAAGG  32853

Query  1301   CAGGAGAGGTTCTTAAAAAAGCGGTGGAGCAATACAGACCCGACGCGGTGGTGTGCGTAG  1360
              ||||||||||||||||||||||||||||||||||||||||||||||||||||||||||||
Sbjct  32852  CAGGAGAGGTTCTTAAAAAAGCGGTGGAGCAATACAGACCCGACGCGGTGGTGTGCGTAG  32793

Query  1361   GTCAAGCCGGAGGG  1374
              ||||||||||||||
Sbjct  32792  GTCAAGCCGGAGGG  32779


>Campylobacter jejuni subsp. jejuni D42a plasmid pTet-D42a, complete sequence
Sequence ID: CP007752.1 Length: 46761
Range 1: 22472 to 22980

Score:929 bits(503), Expect:0.0, 
Identities:507/509(99%),  Gaps:0/509(0%), Strand: Plus/Minus

Query  1364   AAGCCGGAGGGCGTTACTTTTCTATTATGGCGTTGTGCTCTTATGGCTTGAAGTGTGGCA  1423
              ||||||||||||||||||||||||||||||||||||||||||||||||||||||||||||
Sbjct  22980  AAGCCGGAGGGCGTTACTTTTCTATTATGGCGTTGTGCTCTTATGGCTTGAAGTGTGGCA  22921

Query  1424   TATCCGAGCAGAAGATACGGAGAGACGCCTATGCGTTCCTGGACCATTTAGAGAGCCTTA  1483
              ||||||||||||||||||||||||||||||||||||||||||||||||||||||||||||
Sbjct  22920  TATCCGAGCAGAAGATACGGAGAGACGCCTATGCGTTCCTGGACCATTTAGAGAGCCTTA  22861

Query  1484   CCGAGGACGAGGACAACCATTTCAGCCGGGCAGATGTGAAAGACGGTATAAAGAAGCCAA  1543
              ||||||||||||||||||||||||||||||||||||||||||||||||||||||||||||
Sbjct  22860  CCGAGGACGAGGACAACCATTTCAGCCGGGCAGATGTGAAAGACGGTATAAAGAAGCCAA  22801

Query  1544   AGATGATTTATTTTTATGGTATTTTGAAATATTAGaaaaaaaTGAAATCAAGATATATCC  1603
              ||||||||||||||||||||||||||||||||||||||||||||||||||||||||||||
Sbjct  22800  AGATGATTTATTTTTATGGTATTTTGAAATATTAGAAAAAAATGAAATCAAGATATATCC  22741

Query  1604   CaaaaaaaTGACTTATAATCAAATGATGGAAGAGTGTAAGAAAAACGATATATACATTAT  1663
              ||||||||||||||||||||||||| | ||||||||||||||||||||||||||||||||
Sbjct  22740  CAAAAAAATGACTTATAATCAAATGCTAGAAGAGTGTAAGAAAAACGATATATACATTAT  22681

Query  1664   AAAGCCATTATACTCTTTGGGATATACCTACAATAATAATAGGGAAGATTTTAAGAACTA  1723
              ||||||||||||||||||||||||||||||||||||||||||||||||||||||||||||
Sbjct  22680  AAAGCCATTATACTCTTTGGGATATACCTACAATAATAATAGGGAAGATTTTAAGAACTA  22621

Query  1724   CAACTAAAATAAGTCAAAAGGAATAAGTTTGAAAAATACTATGTATTCATATTTGCTCAA  1783
              ||||||||||||||||||||||||||||||||||||||||||||||||||||||||||||
Sbjct  22620  CAACTAAAATAAGTCAAAAGGAATAAGTTTGAAAAATACTATGTATTCATATTTGCTCAA  22561

Query  1784   TGATAAAATCAAAAATCATTCTATGATTTTATGCACAGAAATCGAGTGCAAAAAATGCGG  1843
              ||||||||||||||||||||||||||||||||||||||||||||||||||||||||||||
Sbjct  22560  TGATAAAATCAAAAATCATTCTATGATTTTATGCACAGAAATCGAGTGCAAAAAATGCGG  22501

Query  1844   AGAAAAGATTTATGTTGAGTTTCAGCCGA  1872
              |||||||||||||||||||||||||||||
Sbjct  22500  AGAAAAGATTTATGTTGAGTTTCAGCCGA  22472


Range 2: 23598 to 23858

Score:470 bits(254), Expect:3e-127, 
Identities:259/261(99%),  Gaps:1/261(0%), Strand: Plus/Minus

Query  1      TACCTAGATTTAGATGTCTAAAAAGCTTTAACTACAAGCTTTTTAGACATCTAATCTTTT  60
              ||||||||||||||||||||||||||||||||||||||||||||||||||||||||||||
Sbjct  23858  TACCTAGATTTAGATGTCTAAAAAGCTTTAACTACAAGCTTTTTAGACATCTAATCTTTT  23799

Query  61     CTGAAGTACATCCGCAACTGTCCATACTCTGATGTTTTATATCTTTTCTAAAAGTTCGCT  120
              ||||||||||||||||||||||||||||||||||||||||||||||||||||||||||||
Sbjct  23798  CTGAAGTACATCCGCAACTGTCCATACTCTGATGTTTTATATCTTTTCTAAAAGTTCGCT  23739

Query  121    AGATAGAGTTCTATATTAGAGATGTAAAGAGTTTTGGTGAAGAGGTTTGTGAGTATGGCT  180
              ||||||||||||||||||||||||||||||||||||||||||||||||||||||||||||
Sbjct  23738  AGATAGAGTTCTATATTAGAGATGTAAAGAGTTTTGGTGAAGAGGTTTGTGAGTATGGCT  23679

Query  181    TTTATAACCAGGGTGCAATGAGAAGCACTAACAGCAGCTAGCTTAAGAACGCATAGGATA  240
              ||||||||||||||||||||||||||||||||||||||||||||||||||||||||||||
Sbjct  23678  TTTATAACCAGGGTGCAATGAGAAGCACTAACAGCAGCTAGCTTAAGAACGCATAGGATA  23619

Query  241    TACTTTTTATGGAA-GTCACA  260
              ||||||||| |||| ||||||
Sbjct  23618  TACTTTTTACGGAAAGTCACA  23598


Range 3: 26348 to 26552

Score:246 bits(133), Expect:6e-60, 
Identities:181/205(88%),  Gaps:0/205(0%), Strand: Plus/Plus

Query  1047   TACTTGCGATTTTTTCTTGTACTGCGGAAACAGTATCTTTGATTGAATGCGTAGTTGTAT  1106
              |||||||||||||||||||||||||||||||||| ||||  || ||||  || || ||||
Sbjct  26348  TACTTGCGATTTTTTCTTGTACTGCGGAAACAGTTTCTTGAATGGAATAAGTGGTCGTAT  26407

Query  1107   CTATAACATTTAATTCATAGATTCCCAAATTGGAAAATTGCTTCCACATTGTTTCAACTA  1166
              ||||||||||  ||||||| ||||||| |||| ||||||||| |||||| ||||| ||||
Sbjct  26408  CTATAACATTCGATTCATATATTCCCAGATTGCAAAATTGCTCCCACATGGTTTCTACTA  26467

Query  1167   ATTCAATATTTGTTTCTCTGTCTAACTTTGAGCGTTCGATAGCTCGCTTCATAGTTTCTT  1226
              |||||| |||||||| ||||||||| |||||||| || | ||||||||||||||||||||
Sbjct  26468  ATTCAACATTTGTTTTTCTGTCTAATTTTGAGCGCTCCACAGCTCGCTTCATAGTTTCTT  26527

Query  1227   CTTTACTTGCCCTTAAAACGATATA  1251
              ||||||| ||||||||||| |||||
Sbjct  26528  CTTTACTGGCCCTTAAAACAATATA  26552


Range 4: 25134 to 25267

Score:243 bits(131), Expect:8e-59, 
Identities:133/134(99%),  Gaps:0/134(0%), Strand: Plus/Minus

Query  1241   AAAACGATATACAAGGCGCGGAAATTTTAAAGCTCGAAGTGCCGACGGTGTTTGGAAAGG  1300
              ||||||| ||||||||||||||||||||||||||||||||||||||||||||||||||||
Sbjct  25267  AAAACGAAATACAAGGCGCGGAAATTTTAAAGCTCGAAGTGCCGACGGTGTTTGGAAAGG  25208

Query  1301   CAGGAGAGGTTCTTAAAAAAGCGGTGGAGCAATACAGACCCGACGCGGTGGTGTGCGTAG  1360
              ||||||||||||||||||||||||||||||||||||||||||||||||||||||||||||
Sbjct  25207  CAGGAGAGGTTCTTAAAAAAGCGGTGGAGCAATACAGACCCGACGCGGTGGTGTGCGTAG  25148

Query  1361   GTCAAGCCGGAGGG  1374
              ||||||||||||||
Sbjct  25147  GTCAAGCCGGAGGG  25134


>Campylobacter jejuni strain T1-21 plasmid pcjDM, complete sequence
Sequence ID: CP013117.1 Length: 82732
Range 1: 2966 to 3474

Score:929 bits(503), Expect:0.0, 
Identities:507/509(99%),  Gaps:0/509(0%), Strand: Plus/Plus

Query  1364  AAGCCGGAGGGCGTTACTTTTCTATTATGGCGTTGTGCTCTTATGGCTTGAAGTGTGGCA  1423
             ||||||||||||||||||||||||||||||||||||||||||||||||||||||||||||
Sbjct  2966  AAGCCGGAGGGCGTTACTTTTCTATTATGGCGTTGTGCTCTTATGGCTTGAAGTGTGGCA  3025

Query  1424  TATCCGAGCAGAAGATACGGAGAGACGCCTATGCGTTCCTGGACCATTTAGAGAGCCTTA  1483
             ||||||||||||||||||||||||||||||||||||||||||||||||||||||||||||
Sbjct  3026  TATCCGAGCAGAAGATACGGAGAGACGCCTATGCGTTCCTGGACCATTTAGAGAGCCTTA  3085

Query  1484  CCGAGGACGAGGACAACCATTTCAGCCGGGCAGATGTGAAAGACGGTATAAAGAAGCCAA  1543
             ||||||||||||||||||||||||||||||||||||||||||||||||||||||||||||
Sbjct  3086  CCGAGGACGAGGACAACCATTTCAGCCGGGCAGATGTGAAAGACGGTATAAAGAAGCCAA  3145

Query  1544  AGATGATTTATTTTTATGGTATTTTGAAATATTAGaaaaaaaTGAAATCAAGATATATCC  1603
             ||||||||||||||||||||||||||||||||||||||||||||||||||||||||||||
Sbjct  3146  AGATGATTTATTTTTATGGTATTTTGAAATATTAGAAAAAAATGAAATCAAGATATATCC  3205

Query  1604  CaaaaaaaTGACTTATAATCAAATGATGGAAGAGTGTAAGAAAAACGATATATACATTAT  1663
             ||||||||||||||||||||||||| | ||||||||||||||||||||||||||||||||
Sbjct  3206  CAAAAAAATGACTTATAATCAAATGCTAGAAGAGTGTAAGAAAAACGATATATACATTAT  3265

Query  1664  AAAGCCATTATACTCTTTGGGATATACCTACAATAATAATAGGGAAGATTTTAAGAACTA  1723
             ||||||||||||||||||||||||||||||||||||||||||||||||||||||||||||
Sbjct  3266  AAAGCCATTATACTCTTTGGGATATACCTACAATAATAATAGGGAAGATTTTAAGAACTA  3325

Query  1724  CAACTAAAATAAGTCAAAAGGAATAAGTTTGAAAAATACTATGTATTCATATTTGCTCAA  1783
             ||||||||||||||||||||||||||||||||||||||||||||||||||||||||||||
Sbjct  3326  CAACTAAAATAAGTCAAAAGGAATAAGTTTGAAAAATACTATGTATTCATATTTGCTCAA  3385

Query  1784  TGATAAAATCAAAAATCATTCTATGATTTTATGCACAGAAATCGAGTGCAAAAAATGCGG  1843
             ||||||||||||||||||||||||||||||||||||||||||||||||||||||||||||
Sbjct  3386  TGATAAAATCAAAAATCATTCTATGATTTTATGCACAGAAATCGAGTGCAAAAAATGCGG  3445

Query  1844  AGAAAAGATTTATGTTGAGTTTCAGCCGA  1872
             |||||||||||||||||||||||||||||
Sbjct  3446  AGAAAAGATTTATGTTGAGTTTCAGCCGA  3474


Range 2: 2088 to 2348

Score:470 bits(254), Expect:3e-127, 
Identities:259/261(99%),  Gaps:1/261(0%), Strand: Plus/Plus

Query  1     TACCTAGATTTAGATGTCTAAAAAGCTTTAACTACAAGCTTTTTAGACATCTAATCTTTT  60
             ||||||||||||||||||||||||||||||||||||||||||||||||||||||||||||
Sbjct  2088  TACCTAGATTTAGATGTCTAAAAAGCTTTAACTACAAGCTTTTTAGACATCTAATCTTTT  2147

Query  61    CTGAAGTACATCCGCAACTGTCCATACTCTGATGTTTTATATCTTTTCTAAAAGTTCGCT  120
             ||||||||||||||||||||||||||||||||||||||||||||||||||||||||||||
Sbjct  2148  CTGAAGTACATCCGCAACTGTCCATACTCTGATGTTTTATATCTTTTCTAAAAGTTCGCT  2207

Query  121   AGATAGAGTTCTATATTAGAGATGTAAAGAGTTTTGGTGAAGAGGTTTGTGAGTATGGCT  180
             ||||||||||||||||||||||||||||||||||||||||||||||||||||||||||||
Sbjct  2208  AGATAGAGTTCTATATTAGAGATGTAAAGAGTTTTGGTGAAGAGGTTTGTGAGTATGGCT  2267

Query  181   TTTATAACCAGGGTGCAATGAGAAGCACTAACAGCAGCTAGCTTAAGAACGCATAGGATA  240
             ||||||||||||||||||||||||||||||||||||||||||||||||||||||||||||
Sbjct  2268  TTTATAACCAGGGTGCAATGAGAAGCACTAACAGCAGCTAGCTTAAGAACGCATAGGATA  2327

Query  241   TACTTTTTATGGAA-GTCACA  260
             ||||||||| |||| ||||||
Sbjct  2328  TACTTTTTACGGAAAGTCACA  2348


Range 3: 82226 to 82359

Score:248 bits(134), Expect:2e-60, 
Identities:134/134(100%),  Gaps:0/134(0%), Strand: Plus/Plus

Query  1241   AAAACGATATACAAGGCGCGGAAATTTTAAAGCTCGAAGTGCCGACGGTGTTTGGAAAGG  1300
              ||||||||||||||||||||||||||||||||||||||||||||||||||||||||||||
Sbjct  82226  AAAACGATATACAAGGCGCGGAAATTTTAAAGCTCGAAGTGCCGACGGTGTTTGGAAAGG  82285

Query  1301   CAGGAGAGGTTCTTAAAAAAGCGGTGGAGCAATACAGACCCGACGCGGTGGTGTGCGTAG  1360
              ||||||||||||||||||||||||||||||||||||||||||||||||||||||||||||
Sbjct  82286  CAGGAGAGGTTCTTAAAAAAGCGGTGGAGCAATACAGACCCGACGCGGTGGTGTGCGTAG  82345

Query  1361   GTCAAGCCGGAGGG  1374
              ||||||||||||||
Sbjct  82346  GTCAAGCCGGAGGG  82359


Range 4: 80941 to 81145

Score:224 bits(121), Expect:3e-53, 
Identities:177/205(86%),  Gaps:0/205(0%), Strand: Plus/Minus

Query  1047   TACTTGCGATTTTTTCTTGTACTGCGGAAACAGTATCTTTGATTGAATGCGTAGTTGTAT  1106
              |||||||||||||||||||||||||||||||||| ||||  || ||||  || || ||||
Sbjct  81145  TACTTGCGATTTTTTCTTGTACTGCGGAAACAGTTTCTTGAATGGAATAAGTGGTCGTAT  81086

Query  1107   CTATAACATTTAATTCATAGATTCCCAAATTGGAAAATTGCTTCCACATTGTTTCAACTA  1166
              ||||||||||  ||||||| ||||||| |||| ||||||||| |||||| ||||| || |
Sbjct  81085  CTATAACATTCGATTCATATATTCCCAGATTGCAAAATTGCTCCCACATGGTTTCTACCA  81026

Query  1167   ATTCAATATTTGTTTCTCTGTCTAACTTTGAGCGTTCGATAGCTCGCTTCATAGTTTCTT  1226
              |||| |||||||| | || |||||||||||||||||| | |||||||||||  |||||||
Sbjct  81025  ATTCGATATTTGTCTTTCGGTCTAACTTTGAGCGTTCAACAGCTCGCTTCAAGGTTTCTT  80966

Query  1227   CTTTACTTGCCCTTAAAACGATATA  1251
              | ||||||||||||||||  |||||
Sbjct  80965  CCTTACTTGCCCTTAAAATAATATA  80941


>Campylobacter coli RM4661 plasmid pRM4661_48kbp, complete sequence
Sequence ID: CP007182.1 Length: 47962
Range 1: 699 to 1207

Score:929 bits(503), Expect:0.0, 
Identities:507/509(99%),  Gaps:0/509(0%), Strand: Plus/Plus

Query  1364  AAGCCGGAGGGCGTTACTTTTCTATTATGGCGTTGTGCTCTTATGGCTTGAAGTGTGGCA  1423
             ||||||||||||||||||||||||||||||||||||||||||||||||||||||||||||
Sbjct  699   AAGCCGGAGGGCGTTACTTTTCTATTATGGCGTTGTGCTCTTATGGCTTGAAGTGTGGCA  758

Query  1424  TATCCGAGCAGAAGATACGGAGAGACGCCTATGCGTTCCTGGACCATTTAGAGAGCCTTA  1483
             ||||||||||||||||||||||||||||||||||||||||||||||||||||||||||||
Sbjct  759   TATCCGAGCAGAAGATACGGAGAGACGCCTATGCGTTCCTGGACCATTTAGAGAGCCTTA  818

Query  1484  CCGAGGACGAGGACAACCATTTCAGCCGGGCAGATGTGAAAGACGGTATAAAGAAGCCAA  1543
             ||||||||||||||||||||||||||||||||||||||||||||||||||||||||||||
Sbjct  819   CCGAGGACGAGGACAACCATTTCAGCCGGGCAGATGTGAAAGACGGTATAAAGAAGCCAA  878

Query  1544  AGATGATTTATTTTTATGGTATTTTGAAATATTAGaaaaaaaTGAAATCAAGATATATCC  1603
             ||||||||||||||||||||||||||||||||||||||||||||||||||||||||||||
Sbjct  879   AGATGATTTATTTTTATGGTATTTTGAAATATTAGAAAAAAATGAAATCAAGATATATCC  938

Query  1604  CaaaaaaaTGACTTATAATCAAATGATGGAAGAGTGTAAGAAAAACGATATATACATTAT  1663
             ||||||||||||||||||||||||| | ||||||||||||||||||||||||||||||||
Sbjct  939   CAAAAAAATGACTTATAATCAAATGCTAGAAGAGTGTAAGAAAAACGATATATACATTAT  998

Query  1664  AAAGCCATTATACTCTTTGGGATATACCTACAATAATAATAGGGAAGATTTTAAGAACTA  1723
             ||||||||||||||||||||||||||||||||||||||||||||||||||||||||||||
Sbjct  999   AAAGCCATTATACTCTTTGGGATATACCTACAATAATAATAGGGAAGATTTTAAGAACTA  1058

Query  1724  CAACTAAAATAAGTCAAAAGGAATAAGTTTGAAAAATACTATGTATTCATATTTGCTCAA  1783
             ||||||||||||||||||||||||||||||||||||||||||||||||||||||||||||
Sbjct  1059  CAACTAAAATAAGTCAAAAGGAATAAGTTTGAAAAATACTATGTATTCATATTTGCTCAA  1118

Query  1784  TGATAAAATCAAAAATCATTCTATGATTTTATGCACAGAAATCGAGTGCAAAAAATGCGG  1843
             ||||||||||||||||||||||||||||||||||||||||||||||||||||||||||||
Sbjct  1119  TGATAAAATCAAAAATCATTCTATGATTTTATGCACAGAAATCGAGTGCAAAAAATGCGG  1178

Query  1844  AGAAAAGATTTATGTTGAGTTTCAGCCGA  1872
             |||||||||||||||||||||||||||||
Sbjct  1179  AGAAAAGATTTATGTTGAGTTTCAGCCGA  1207


Range 2: 47783 to 47962

Score:333 bits(180), Expect:5e-86, 
Identities:180/180(100%),  Gaps:0/180(0%), Strand: Plus/Plus

Query  1      TACCTAGATTTAGATGTCTAAAAAGCTTTAACTACAAGCTTTTTAGACATCTAATCTTTT  60
              ||||||||||||||||||||||||||||||||||||||||||||||||||||||||||||
Sbjct  47783  TACCTAGATTTAGATGTCTAAAAAGCTTTAACTACAAGCTTTTTAGACATCTAATCTTTT  47842

Query  61     CTGAAGTACATCCGCAACTGTCCATACTCTGATGTTTTATATCTTTTCTAAAAGTTCGCT  120
              ||||||||||||||||||||||||||||||||||||||||||||||||||||||||||||
Sbjct  47843  CTGAAGTACATCCGCAACTGTCCATACTCTGATGTTTTATATCTTTTCTAAAAGTTCGCT  47902

Query  121    AGATAGAGTTCTATATTAGAGATGTAAAGAGTTTTGGTGAAGAGGTTTGTGAGTATGGCT  180
              ||||||||||||||||||||||||||||||||||||||||||||||||||||||||||||
Sbjct  47903  AGATAGAGTTCTATATTAGAGATGTAAAGAGTTTTGGTGAAGAGGTTTGTGAGTATGGCT  47962


Range 3: 43954 to 44158

Score:246 bits(133), Expect:6e-60, 
Identities:181/205(88%),  Gaps:0/205(0%), Strand: Plus/Minus

Query  1047   TACTTGCGATTTTTTCTTGTACTGCGGAAACAGTATCTTTGATTGAATGCGTAGTTGTAT  1106
              |||||||||||||||||||||||||||||||||| ||||  || ||||  || || ||||
Sbjct  44158  TACTTGCGATTTTTTCTTGTACTGCGGAAACAGTTTCTTGAATGGAATAAGTGGTCGTAT  44099

Query  1107   CTATAACATTTAATTCATAGATTCCCAAATTGGAAAATTGCTTCCACATTGTTTCAACTA  1166
              ||||||||||  ||||||| ||||||| |||| ||||||||| |||||| ||||| ||||
Sbjct  44098  CTATAACATTCGATTCATATATTCCCAGATTGCAAAATTGCTCCCACATGGTTTCTACTA  44039

Query  1167   ATTCAATATTTGTTTCTCTGTCTAACTTTGAGCGTTCGATAGCTCGCTTCATAGTTTCTT  1226
              |||||| |||||||| ||||||||| |||||||| || | ||||||||||||||||||||
Sbjct  44038  ATTCAACATTTGTTTTTCTGTCTAATTTTGAGCGCTCCACAGCTCGCTTCATAGTTTCTT  43979

Query  1227   CTTTACTTGCCCTTAAAACGATATA  1251
              ||||||| ||||||||||| |||||
Sbjct  43978  CTTTACTGGCCCTTAAAACAATATA  43954


Range 4: 45239 to 45372

Score:243 bits(131), Expect:8e-59, 
Identities:133/134(99%),  Gaps:0/134(0%), Strand: Plus/Plus

Query  1241   AAAACGATATACAAGGCGCGGAAATTTTAAAGCTCGAAGTGCCGACGGTGTTTGGAAAGG  1300
              ||||||| ||||||||||||||||||||||||||||||||||||||||||||||||||||
Sbjct  45239  AAAACGAAATACAAGGCGCGGAAATTTTAAAGCTCGAAGTGCCGACGGTGTTTGGAAAGG  45298

Query  1301   CAGGAGAGGTTCTTAAAAAAGCGGTGGAGCAATACAGACCCGACGCGGTGGTGTGCGTAG  1360
              ||||||||||||||||||||||||||||||||||||||||||||||||||||||||||||
Sbjct  45299  CAGGAGAGGTTCTTAAAAAAGCGGTGGAGCAATACAGACCCGACGCGGTGGTGTGCGTAG  45358

Query  1361   GTCAAGCCGGAGGG  1374
              ||||||||||||||
Sbjct  45359  GTCAAGCCGGAGGG  45372


Range 5: 1 to 81

Score:137 bits(74), Expect:4e-27, 
Identities:79/81(98%),  Gaps:1/81(1%), Strand: Plus/Plus

Query  181  TTTATAACCAGGGTGCAATGAGAAGCACTAACAGCAGCTAGCTTAAGAACGCATAGGATA  240
            ||||||||||||||||||||||||||||||||||||||||||||||||||||||||||||
Sbjct  1    TTTATAACCAGGGTGCAATGAGAAGCACTAACAGCAGCTAGCTTAAGAACGCATAGGATA  60

Query  241  TACTTTTTATGGAA-GTCACA  260
            ||||||||| |||| ||||||
Sbjct  61   TACTTTTTACGGAAAGTCACA  81


>Campylobacter coli strain CVM N61925F plasmid pN61925F, complete sequence
Sequence ID: MK541989.1 Length: 48049
Range 1: 536 to 1044

Score:929 bits(503), Expect:0.0, 
Identities:507/509(99%),  Gaps:0/509(0%), Strand: Plus/Minus

Query  1364  AAGCCGGAGGGCGTTACTTTTCTATTATGGCGTTGTGCTCTTATGGCTTGAAGTGTGGCA  1423
             ||||||||||||||||||||||||||||||||||||||||||||||||||||||||||||
Sbjct  1044  AAGCCGGAGGGCGTTACTTTTCTATTATGGCGTTGTGCTCTTATGGCTTGAAGTGTGGCA  985

Query  1424  TATCCGAGCAGAAGATACGGAGAGACGCCTATGCGTTCCTGGACCATTTAGAGAGCCTTA  1483
             ||||||||||||||||||||||||||||||||||||||||||||||||||||||||||||
Sbjct  984   TATCCGAGCAGAAGATACGGAGAGACGCCTATGCGTTCCTGGACCATTTAGAGAGCCTTA  925

Query  1484  CCGAGGACGAGGACAACCATTTCAGCCGGGCAGATGTGAAAGACGGTATAAAGAAGCCAA  1543
             ||||||||||||||||||||||||||||||||||||||||||||||||||||||||||||
Sbjct  924   CCGAGGACGAGGACAACCATTTCAGCCGGGCAGATGTGAAAGACGGTATAAAGAAGCCAA  865

Query  1544  AGATGATTTATTTTTATGGTATTTTGAAATATTAGaaaaaaaTGAAATCAAGATATATCC  1603
             ||||||||||||||||||||||||||||||||||||||||||||||||||||||||||||
Sbjct  864   AGATGATTTATTTTTATGGTATTTTGAAATATTAGAAAAAAATGAAATCAAGATATATCC  805

Query  1604  CaaaaaaaTGACTTATAATCAAATGATGGAAGAGTGTAAGAAAAACGATATATACATTAT  1663
             ||||||||||||||||||||||||| | ||||||||||||||||||||||||||||||||
Sbjct  804   CAAAAAAATGACTTATAATCAAATGCTAGAAGAGTGTAAGAAAAACGATATATACATTAT  745

Query  1664  AAAGCCATTATACTCTTTGGGATATACCTACAATAATAATAGGGAAGATTTTAAGAACTA  1723
             ||||||||||||||||||||||||||||||||||||||||||||||||||||||||||||
Sbjct  744   AAAGCCATTATACTCTTTGGGATATACCTACAATAATAATAGGGAAGATTTTAAGAACTA  685

Query  1724  CAACTAAAATAAGTCAAAAGGAATAAGTTTGAAAAATACTATGTATTCATATTTGCTCAA  1783
             ||||||||||||||||||||||||||||||||||||||||||||||||||||||||||||
Sbjct  684   CAACTAAAATAAGTCAAAAGGAATAAGTTTGAAAAATACTATGTATTCATATTTGCTCAA  625

Query  1784  TGATAAAATCAAAAATCATTCTATGATTTTATGCACAGAAATCGAGTGCAAAAAATGCGG  1843
             ||||||||||||||||||||||||||||||||||||||||||||||||||||||||||||
Sbjct  624   TGATAAAATCAAAAATCATTCTATGATTTTATGCACAGAAATCGAGTGCAAAAAATGCGG  565

Query  1844  AGAAAAGATTTATGTTGAGTTTCAGCCGA  1872
             |||||||||||||||||||||||||||||
Sbjct  564   AGAAAAGATTTATGTTGAGTTTCAGCCGA  536


Range 2: 4492 to 4625

Score:243 bits(131), Expect:8e-59, 
Identities:133/134(99%),  Gaps:0/134(0%), Strand: Plus/Minus

Query  1241  AAAACGATATACAAGGCGCGGAAATTTTAAAGCTCGAAGTGCCGACGGTGTTTGGAAAGG  1300
             ||||||| ||||||||||||||||||||||||||||||||||||||||||||||||||||
Sbjct  4625  AAAACGAAATACAAGGCGCGGAAATTTTAAAGCTCGAAGTGCCGACGGTGTTTGGAAAGG  4566

Query  1301  CAGGAGAGGTTCTTAAAAAAGCGGTGGAGCAATACAGACCCGACGCGGTGGTGTGCGTAG  1360
             ||||||||||||||||||||||||||||||||||||||||||||||||||||||||||||
Sbjct  4565  CAGGAGAGGTTCTTAAAAAAGCGGTGGAGCAATACAGACCCGACGCGGTGGTGTGCGTAG  4506

Query  1361  GTCAAGCCGGAGGG  1374
             ||||||||||||||
Sbjct  4505  GTCAAGCCGGAGGG  4492


Range 3: 5706 to 5910

Score:224 bits(121), Expect:3e-53, 
Identities:177/205(86%),  Gaps:0/205(0%), Strand: Plus/Plus

Query  1047  TACTTGCGATTTTTTCTTGTACTGCGGAAACAGTATCTTTGATTGAATGCGTAGTTGTAT  1106
             |||||||||||||||||||||||||||||||||| ||||  || ||||  || || ||||
Sbjct  5706  TACTTGCGATTTTTTCTTGTACTGCGGAAACAGTTTCTTGAATGGAATAAGTGGTCGTAT  5765

Query  1107  CTATAACATTTAATTCATAGATTCCCAAATTGGAAAATTGCTTCCACATTGTTTCAACTA  1166
             ||||||||||  ||||||| ||||||| |||| ||||||||| |||||| ||||| || |
Sbjct  5766  CTATAACATTCGATTCATATATTCCCAGATTGCAAAATTGCTCCCACATGGTTTCTACCA  5825

Query  1167  ATTCAATATTTGTTTCTCTGTCTAACTTTGAGCGTTCGATAGCTCGCTTCATAGTTTCTT  1226
             |||| |||||||| | || |||||||||||||||||| | |||||||||||  |||||||
Sbjct  5826  ATTCGATATTTGTCTTTCGGTCTAACTTTGAGCGTTCAACAGCTCGCTTCAAGGTTTCTT  5885

Query  1227  CTTTACTTGCCCTTAAAACGATATA  1251
             | ||||||||||||||||  |||||
Sbjct  5886  CCTTACTTGCCCTTAAAATAATATA  5910


Range 4: 1662 to 1786

Score:219 bits(118), Expect:1e-51, 
Identities:123/125(98%),  Gaps:1/125(0%), Strand: Plus/Minus

Query  137   TAGAGATGTAAAGAGTTTTGGTGAAGAGGTTTGTGAGTATGGCTTTTATAACCAGGGTGC  196
             ||||||||||||||||||||||||||||||||||||||||||||||||||||||||||||
Sbjct  1786  TAGAGATGTAAAGAGTTTTGGTGAAGAGGTTTGTGAGTATGGCTTTTATAACCAGGGTGC  1727

Query  197   AATGAGAAGCACTAACAGCAGCTAGCTTAAGAACGCATAGGATATACTTTTTATGGAA-G  255
             ||||||||||||||||||||||||||||||||||||||||||||||||||||| |||| |
Sbjct  1726  AATGAGAAGCACTAACAGCAGCTAGCTTAAGAACGCATAGGATATACTTTTTACGGAAAG  1667

Query  256   TCACA  260
             |||||
Sbjct  1666  TCACA  1662


>Campylobacter coli strain CVM N61740F plasmid pN61740F, complete sequence
Sequence ID: MK541988.1 Length: 48049
Range 1: 24800 to 25308

Score:929 bits(503), Expect:0.0, 
Identities:507/509(99%),  Gaps:0/509(0%), Strand: Plus/Minus

Query  1364   AAGCCGGAGGGCGTTACTTTTCTATTATGGCGTTGTGCTCTTATGGCTTGAAGTGTGGCA  1423
              ||||||||||||||||||||||||||||||||||||||||||||||||||||||||||||
Sbjct  25308  AAGCCGGAGGGCGTTACTTTTCTATTATGGCGTTGTGCTCTTATGGCTTGAAGTGTGGCA  25249

Query  1424   TATCCGAGCAGAAGATACGGAGAGACGCCTATGCGTTCCTGGACCATTTAGAGAGCCTTA  1483
              ||||||||||||||||||||||||||||||||||||||||||||||||||||||||||||
Sbjct  25248  TATCCGAGCAGAAGATACGGAGAGACGCCTATGCGTTCCTGGACCATTTAGAGAGCCTTA  25189

Query  1484   CCGAGGACGAGGACAACCATTTCAGCCGGGCAGATGTGAAAGACGGTATAAAGAAGCCAA  1543
              ||||||||||||||||||||||||||||||||||||||||||||||||||||||||||||
Sbjct  25188  CCGAGGACGAGGACAACCATTTCAGCCGGGCAGATGTGAAAGACGGTATAAAGAAGCCAA  25129

Query  1544   AGATGATTTATTTTTATGGTATTTTGAAATATTAGaaaaaaaTGAAATCAAGATATATCC  1603
              ||||||||||||||||||||||||||||||||||||||||||||||||||||||||||||
Sbjct  25128  AGATGATTTATTTTTATGGTATTTTGAAATATTAGAAAAAAATGAAATCAAGATATATCC  25069

Query  1604   CaaaaaaaTGACTTATAATCAAATGATGGAAGAGTGTAAGAAAAACGATATATACATTAT  1663
              ||||||||||||||||||||||||| | ||||||||||||||||||||||||||||||||
Sbjct  25068  CAAAAAAATGACTTATAATCAAATGCTAGAAGAGTGTAAGAAAAACGATATATACATTAT  25009

Query  1664   AAAGCCATTATACTCTTTGGGATATACCTACAATAATAATAGGGAAGATTTTAAGAACTA  1723
              ||||||||||||||||||||||||||||||||||||||||||||||||||||||||||||
Sbjct  25008  AAAGCCATTATACTCTTTGGGATATACCTACAATAATAATAGGGAAGATTTTAAGAACTA  24949

Query  1724   CAACTAAAATAAGTCAAAAGGAATAAGTTTGAAAAATACTATGTATTCATATTTGCTCAA  1783
              ||||||||||||||||||||||||||||||||||||||||||||||||||||||||||||
Sbjct  24948  CAACTAAAATAAGTCAAAAGGAATAAGTTTGAAAAATACTATGTATTCATATTTGCTCAA  24889

Query  1784   TGATAAAATCAAAAATCATTCTATGATTTTATGCACAGAAATCGAGTGCAAAAAATGCGG  1843
              ||||||||||||||||||||||||||||||||||||||||||||||||||||||||||||
Sbjct  24888  TGATAAAATCAAAAATCATTCTATGATTTTATGCACAGAAATCGAGTGCAAAAAATGCGG  24829

Query  1844   AGAAAAGATTTATGTTGAGTTTCAGCCGA  1872
              |||||||||||||||||||||||||||||
Sbjct  24828  AGAAAAGATTTATGTTGAGTTTCAGCCGA  24800


Range 2: 28756 to 28889

Score:243 bits(131), Expect:8e-59, 
Identities:133/134(99%),  Gaps:0/134(0%), Strand: Plus/Minus

Query  1241   AAAACGATATACAAGGCGCGGAAATTTTAAAGCTCGAAGTGCCGACGGTGTTTGGAAAGG  1300
              ||||||| ||||||||||||||||||||||||||||||||||||||||||||||||||||
Sbjct  28889  AAAACGAAATACAAGGCGCGGAAATTTTAAAGCTCGAAGTGCCGACGGTGTTTGGAAAGG  28830

Query  1301   CAGGAGAGGTTCTTAAAAAAGCGGTGGAGCAATACAGACCCGACGCGGTGGTGTGCGTAG  1360
              ||||||||||||||||||||||||||||||||||||||||||||||||||||||||||||
Sbjct  28829  CAGGAGAGGTTCTTAAAAAAGCGGTGGAGCAATACAGACCCGACGCGGTGGTGTGCGTAG  28770

Query  1361   GTCAAGCCGGAGGG  1374
              ||||||||||||||
Sbjct  28769  GTCAAGCCGGAGGG  28756


Range 3: 29970 to 30174

Score:224 bits(121), Expect:3e-53, 
Identities:177/205(86%),  Gaps:0/205(0%), Strand: Plus/Plus

Query  1047   TACTTGCGATTTTTTCTTGTACTGCGGAAACAGTATCTTTGATTGAATGCGTAGTTGTAT  1106
              |||||||||||||||||||||||||||||||||| ||||  || ||||  || || ||||
Sbjct  29970  TACTTGCGATTTTTTCTTGTACTGCGGAAACAGTTTCTTGAATGGAATAAGTGGTCGTAT  30029

Query  1107   CTATAACATTTAATTCATAGATTCCCAAATTGGAAAATTGCTTCCACATTGTTTCAACTA  1166
              ||||||||||  ||||||| ||||||| |||| ||||||||| |||||| ||||| || |
Sbjct  30030  CTATAACATTCGATTCATATATTCCCAGATTGCAAAATTGCTCCCACATGGTTTCTACCA  30089

Query  1167   ATTCAATATTTGTTTCTCTGTCTAACTTTGAGCGTTCGATAGCTCGCTTCATAGTTTCTT  1226
              |||| |||||||| | || |||||||||||||||||| | |||||||||||  |||||||
Sbjct  30090  ATTCGATATTTGTCTTTCGGTCTAACTTTGAGCGTTCAACAGCTCGCTTCAAGGTTTCTT  30149

Query  1227   CTTTACTTGCCCTTAAAACGATATA  1251
              | ||||||||||||||||  |||||
Sbjct  30150  CCTTACTTGCCCTTAAAATAATATA  30174


Range 4: 25926 to 26050

Score:219 bits(118), Expect:1e-51, 
Identities:123/125(98%),  Gaps:1/125(0%), Strand: Plus/Minus

Query  137    TAGAGATGTAAAGAGTTTTGGTGAAGAGGTTTGTGAGTATGGCTTTTATAACCAGGGTGC  196
              ||||||||||||||||||||||||||||||||||||||||||||||||||||||||||||
Sbjct  26050  TAGAGATGTAAAGAGTTTTGGTGAAGAGGTTTGTGAGTATGGCTTTTATAACCAGGGTGC  25991

Query  197    AATGAGAAGCACTAACAGCAGCTAGCTTAAGAACGCATAGGATATACTTTTTATGGAA-G  255
              ||||||||||||||||||||||||||||||||||||||||||||||||||||| |||| |
Sbjct  25990  AATGAGAAGCACTAACAGCAGCTAGCTTAAGAACGCATAGGATATACTTTTTACGGAAAG  25931

Query  256    TCACA  260
              |||||
Sbjct  25930  TCACA  25926


>Campylobacter coli strain CVM N46788F plasmid pN46788F, complete sequence
Sequence ID: MK541987.1 Length: 50413
Range 1: 40015 to 40523

Score:929 bits(503), Expect:0.0, 
Identities:507/509(99%),  Gaps:0/509(0%), Strand: Plus/Minus

Query  1364   AAGCCGGAGGGCGTTACTTTTCTATTATGGCGTTGTGCTCTTATGGCTTGAAGTGTGGCA  1423
              ||||||||||||||||||||||||||||||||||||||||||||||||||||||||||||
Sbjct  40523  AAGCCGGAGGGCGTTACTTTTCTATTATGGCGTTGTGCTCTTATGGCTTGAAGTGTGGCA  40464

Query  1424   TATCCGAGCAGAAGATACGGAGAGACGCCTATGCGTTCCTGGACCATTTAGAGAGCCTTA  1483
              ||||||||||||||||||||||||||||||||||||||||||||||||||||||||||||
Sbjct  40463  TATCCGAGCAGAAGATACGGAGAGACGCCTATGCGTTCCTGGACCATTTAGAGAGCCTTA  40404

Query  1484   CCGAGGACGAGGACAACCATTTCAGCCGGGCAGATGTGAAAGACGGTATAAAGAAGCCAA  1543
              ||||||||||||||||||||||||||||||||||||||||||||||||||||||||||||
Sbjct  40403  CCGAGGACGAGGACAACCATTTCAGCCGGGCAGATGTGAAAGACGGTATAAAGAAGCCAA  40344

Query  1544   AGATGATTTATTTTTATGGTATTTTGAAATATTAGaaaaaaaTGAAATCAAGATATATCC  1603
              ||||||||||||||||||||||||||||||||||||||||||||||||||||||||||||
Sbjct  40343  AGATGATTTATTTTTATGGTATTTTGAAATATTAGAAAAAAATGAAATCAAGATATATCC  40284

Query  1604   CaaaaaaaTGACTTATAATCAAATGATGGAAGAGTGTAAGAAAAACGATATATACATTAT  1663
              ||||||||||||||||||||||||| | ||||||||||||||||||||||||||||||||
Sbjct  40283  CAAAAAAATGACTTATAATCAAATGCTAGAAGAGTGTAAGAAAAACGATATATACATTAT  40224

Query  1664   AAAGCCATTATACTCTTTGGGATATACCTACAATAATAATAGGGAAGATTTTAAGAACTA  1723
              ||||||||||||||||||||||||||||||||||||||||||||||||||||||||||||
Sbjct  40223  AAAGCCATTATACTCTTTGGGATATACCTACAATAATAATAGGGAAGATTTTAAGAACTA  40164

Query  1724   CAACTAAAATAAGTCAAAAGGAATAAGTTTGAAAAATACTATGTATTCATATTTGCTCAA  1783
              ||||||||||||||||||||||||||||||||||||||||||||||||||||||||||||
Sbjct  40163  CAACTAAAATAAGTCAAAAGGAATAAGTTTGAAAAATACTATGTATTCATATTTGCTCAA  40104

Query  1784   TGATAAAATCAAAAATCATTCTATGATTTTATGCACAGAAATCGAGTGCAAAAAATGCGG  1843
              ||||||||||||||||||||||||||||||||||||||||||||||||||||||||||||
Sbjct  40103  TGATAAAATCAAAAATCATTCTATGATTTTATGCACAGAAATCGAGTGCAAAAAATGCGG  40044

Query  1844   AGAAAAGATTTATGTTGAGTTTCAGCCGA  1872
              |||||||||||||||||||||||||||||
Sbjct  40043  AGAAAAGATTTATGTTGAGTTTCAGCCGA  40015


Range 2: 43971 to 44104

Score:243 bits(131), Expect:8e-59, 
Identities:133/134(99%),  Gaps:0/134(0%), Strand: Plus/Minus

Query  1241   AAAACGATATACAAGGCGCGGAAATTTTAAAGCTCGAAGTGCCGACGGTGTTTGGAAAGG  1300
              ||||||| ||||||||||||||||||||||||||||||||||||||||||||||||||||
Sbjct  44104  AAAACGAAATACAAGGCGCGGAAATTTTAAAGCTCGAAGTGCCGACGGTGTTTGGAAAGG  44045

Query  1301   CAGGAGAGGTTCTTAAAAAAGCGGTGGAGCAATACAGACCCGACGCGGTGGTGTGCGTAG  1360
              ||||||||||||||||||||||||||||||||||||||||||||||||||||||||||||
Sbjct  44044  CAGGAGAGGTTCTTAAAAAAGCGGTGGAGCAATACAGACCCGACGCGGTGGTGTGCGTAG  43985

Query  1361   GTCAAGCCGGAGGG  1374
              ||||||||||||||
Sbjct  43984  GTCAAGCCGGAGGG  43971


Range 3: 45185 to 45389

Score:224 bits(121), Expect:3e-53, 
Identities:177/205(86%),  Gaps:0/205(0%), Strand: Plus/Plus

Query  1047   TACTTGCGATTTTTTCTTGTACTGCGGAAACAGTATCTTTGATTGAATGCGTAGTTGTAT  1106
              |||||||||||||||||||||||||||||||||| ||||  || ||||  || || ||||
Sbjct  45185  TACTTGCGATTTTTTCTTGTACTGCGGAAACAGTTTCTTGAATGGAATAAGTGGTCGTAT  45244

Query  1107   CTATAACATTTAATTCATAGATTCCCAAATTGGAAAATTGCTTCCACATTGTTTCAACTA  1166
              ||||||||||  ||||||| ||||||| |||| ||||||||| |||||| ||||| || |
Sbjct  45245  CTATAACATTCGATTCATATATTCCCAGATTGCAAAATTGCTCCCACATGGTTTCTACCA  45304

Query  1167   ATTCAATATTTGTTTCTCTGTCTAACTTTGAGCGTTCGATAGCTCGCTTCATAGTTTCTT  1226
              |||| |||||||| | || |||||||||||||||||| | |||||||||||  |||||||
Sbjct  45305  ATTCGATATTTGTCTTTCGGTCTAACTTTGAGCGTTCAACAGCTCGCTTCAAGGTTTCTT  45364

Query  1227   CTTTACTTGCCCTTAAAACGATATA  1251
              | ||||||||||||||||  |||||
Sbjct  45365  CCTTACTTGCCCTTAAAATAATATA  45389


Range 4: 41141 to 41265

Score:219 bits(118), Expect:1e-51, 
Identities:123/125(98%),  Gaps:1/125(0%), Strand: Plus/Minus

Query  137    TAGAGATGTAAAGAGTTTTGGTGAAGAGGTTTGTGAGTATGGCTTTTATAACCAGGGTGC  196
              ||||||||||||||||||||||||||||||||||||||||||||||||||||||||||||
Sbjct  41265  TAGAGATGTAAAGAGTTTTGGTGAAGAGGTTTGTGAGTATGGCTTTTATAACCAGGGTGC  41206

Query  197    AATGAGAAGCACTAACAGCAGCTAGCTTAAGAACGCATAGGATATACTTTTTATGGAA-G  255
              ||||||||||||||||||||||||||||||||||||||||||||||||||||| |||| |
Sbjct  41205  AATGAGAAGCACTAACAGCAGCTAGCTTAAGAACGCATAGGATATACTTTTTACGGAAAG  41146

Query  256    TCACA  260
              |||||
Sbjct  41145  TCACA  41141


>Campylobacter coli strain Tx40 plasmid unnamed, complete sequence
Sequence ID: KX686749.1 Length: 48048
Range 1: 636 to 1143

Score:922 bits(499), Expect:0.0, 
Identities:506/509(99%),  Gaps:1/509(0%), Strand: Plus/Plus

Query  1364  AAGCCGGAGGGCGTTACTTTTCTATTATGGCGTTGTGCTCTTATGGCTTGAAGTGTGGCA  1423
             ||||||||||||||||||||||||||||||||||||||||||||||||||||||||||||
Sbjct  636   AAGCCGGAGGGCGTTACTTTTCTATTATGGCGTTGTGCTCTTATGGCTTGAAGTGTGGCA  695

Query  1424  TATCCGAGCAGAAGATACGGAGAGACGCCTATGCGTTCCTGGACCATTTAGAGAGCCTTA  1483
             ||||||||||||||||||||||||||||||||||||||||||||||||||||||| ||||
Sbjct  696   TATCCGAGCAGAAGATACGGAGAGACGCCTATGCGTTCCTGGACCATTTAGAGAG-CTTA  754

Query  1484  CCGAGGACGAGGACAACCATTTCAGCCGGGCAGATGTGAAAGACGGTATAAAGAAGCCAA  1543
             ||||||||||||||||||||||||||||||||||||||||||||||||||||||||||||
Sbjct  755   CCGAGGACGAGGACAACCATTTCAGCCGGGCAGATGTGAAAGACGGTATAAAGAAGCCAA  814

Query  1544  AGATGATTTATTTTTATGGTATTTTGAAATATTAGaaaaaaaTGAAATCAAGATATATCC  1603
             ||||||||||||||||||||||||||||||||||||||||||||||||||||||||||||
Sbjct  815   AGATGATTTATTTTTATGGTATTTTGAAATATTAGAAAAAAATGAAATCAAGATATATCC  874

Query  1604  CaaaaaaaTGACTTATAATCAAATGATGGAAGAGTGTAAGAAAAACGATATATACATTAT  1663
             ||||||||||||||||||||||||| | ||||||||||||||||||||||||||||||||
Sbjct  875   CAAAAAAATGACTTATAATCAAATGCTAGAAGAGTGTAAGAAAAACGATATATACATTAT  934

Query  1664  AAAGCCATTATACTCTTTGGGATATACCTACAATAATAATAGGGAAGATTTTAAGAACTA  1723
             ||||||||||||||||||||||||||||||||||||||||||||||||||||||||||||
Sbjct  935   AAAGCCATTATACTCTTTGGGATATACCTACAATAATAATAGGGAAGATTTTAAGAACTA  994

Query  1724  CAACTAAAATAAGTCAAAAGGAATAAGTTTGAAAAATACTATGTATTCATATTTGCTCAA  1783
             ||||||||||||||||||||||||||||||||||||||||||||||||||||||||||||
Sbjct  995   CAACTAAAATAAGTCAAAAGGAATAAGTTTGAAAAATACTATGTATTCATATTTGCTCAA  1054

Query  1784  TGATAAAATCAAAAATCATTCTATGATTTTATGCACAGAAATCGAGTGCAAAAAATGCGG  1843
             ||||||||||||||||||||||||||||||||||||||||||||||||||||||||||||
Sbjct  1055  TGATAAAATCAAAAATCATTCTATGATTTTATGCACAGAAATCGAGTGCAAAAAATGCGG  1114

Query  1844  AGAAAAGATTTATGTTGAGTTTCAGCCGA  1872
             |||||||||||||||||||||||||||||
Sbjct  1115  AGAAAAGATTTATGTTGAGTTTCAGCCGA  1143


Range 2: 45103 to 45236

Score:243 bits(131), Expect:8e-59, 
Identities:133/134(99%),  Gaps:0/134(0%), Strand: Plus/Plus

Query  1241   AAAACGATATACAAGGCGCGGAAATTTTAAAGCTCGAAGTGCCGACGGTGTTTGGAAAGG  1300
              ||||||| ||||||||||||||||||||||||||||||||||||||||||||||||||||
Sbjct  45103  AAAACGAAATACAAGGCGCGGAAATTTTAAAGCTCGAAGTGCCGACGGTGTTTGGAAAGG  45162

Query  1301   CAGGAGAGGTTCTTAAAAAAGCGGTGGAGCAATACAGACCCGACGCGGTGGTGTGCGTAG  1360
              ||||||||||||||||||||||||||||||||||||||||||||||||||||||||||||
Sbjct  45163  CAGGAGAGGTTCTTAAAAAAGCGGTGGAGCAATACAGACCCGACGCGGTGGTGTGCGTAG  45222

Query  1361   GTCAAGCCGGAGGG  1374
              ||||||||||||||
Sbjct  45223  GTCAAGCCGGAGGG  45236


Range 3: 43818 to 44022

Score:224 bits(121), Expect:3e-53, 
Identities:177/205(86%),  Gaps:0/205(0%), Strand: Plus/Minus

Query  1047   TACTTGCGATTTTTTCTTGTACTGCGGAAACAGTATCTTTGATTGAATGCGTAGTTGTAT  1106
              |||||||||||||||||||||||||||||||||| ||||  || ||||  || || ||||
Sbjct  44022  TACTTGCGATTTTTTCTTGTACTGCGGAAACAGTTTCTTGAATGGAATAAGTGGTCGTAT  43963

Query  1107   CTATAACATTTAATTCATAGATTCCCAAATTGGAAAATTGCTTCCACATTGTTTCAACTA  1166
              ||||||||||  ||||||| ||||||| |||| ||||||||| |||||| ||||| || |
Sbjct  43962  CTATAACATTCGATTCATATATTCCCAGATTGCAAAATTGCTCCCACATGGTTTCTACCA  43903

Query  1167   ATTCAATATTTGTTTCTCTGTCTAACTTTGAGCGTTCGATAGCTCGCTTCATAGTTTCTT  1226
              |||| |||||||| | || |||||||||||||||||| | |||||||||||  |||||||
Sbjct  43902  ATTCGATATTTGTCTTTCGGTCTAACTTTGAGCGTTCAACAGCTCGCTTCAAGGTTTCTT  43843

Query  1227   CTTTACTTGCCCTTAAAACGATATA  1251
              | ||||||||||||||||  |||||
Sbjct  43842  CCTTACTTGCCCTTAAAATAATATA  43818


Range 4: 47942 to 48048

Score:198 bits(107), Expect:2e-45, 
Identities:107/107(100%),  Gaps:0/107(0%), Strand: Plus/Plus

Query  137    TAGAGATGTAAAGAGTTTTGGTGAAGAGGTTTGTGAGTATGGCTTTTATAACCAGGGTGC  196
              ||||||||||||||||||||||||||||||||||||||||||||||||||||||||||||
Sbjct  47942  TAGAGATGTAAAGAGTTTTGGTGAAGAGGTTTGTGAGTATGGCTTTTATAACCAGGGTGC  48001

Query  197    AATGAGAAGCACTAACAGCAGCTAGCTTAAGAACGCATAGGATATAC  243
              |||||||||||||||||||||||||||||||||||||||||||||||
Sbjct  48002  AATGAGAAGCACTAACAGCAGCTAGCTTAAGAACGCATAGGATATAC  48048


>Campylobacter jejuni strain 11601MD plasmid p11601MD, complete sequence
Sequence ID: KJ646012.1 Length: 44095
Range 1: 11715 to 12223

Score:941 bits(509), Expect:0.0, 
Identities:509/509(100%),  Gaps:0/509(0%), Strand: Plus/Minus

Query  1364   AAGCCGGAGGGCGTTACTTTTCTATTATGGCGTTGTGCTCTTATGGCTTGAAGTGTGGCA  1423
              ||||||||||||||||||||||||||||||||||||||||||||||||||||||||||||
Sbjct  12223  AAGCCGGAGGGCGTTACTTTTCTATTATGGCGTTGTGCTCTTATGGCTTGAAGTGTGGCA  12164

Query  1424   TATCCGAGCAGAAGATACGGAGAGACGCCTATGCGTTCCTGGACCATTTAGAGAGCCTTA  1483
              ||||||||||||||||||||||||||||||||||||||||||||||||||||||||||||
Sbjct  12163  TATCCGAGCAGAAGATACGGAGAGACGCCTATGCGTTCCTGGACCATTTAGAGAGCCTTA  12104

Query  1484   CCGAGGACGAGGACAACCATTTCAGCCGGGCAGATGTGAAAGACGGTATAAAGAAGCCAA  1543
              ||||||||||||||||||||||||||||||||||||||||||||||||||||||||||||
Sbjct  12103  CCGAGGACGAGGACAACCATTTCAGCCGGGCAGATGTGAAAGACGGTATAAAGAAGCCAA  12044

Query  1544   AGATGATTTATTTTTATGGTATTTTGAAATATTAGaaaaaaaTGAAATCAAGATATATCC  1603
              ||||||||||||||||||||||||||||||||||||||||||||||||||||||||||||
Sbjct  12043  AGATGATTTATTTTTATGGTATTTTGAAATATTAGAAAAAAATGAAATCAAGATATATCC  11984

Query  1604   CaaaaaaaTGACTTATAATCAAATGATGGAAGAGTGTAAGAAAAACGATATATACATTAT  1663
              ||||||||||||||||||||||||||||||||||||||||||||||||||||||||||||
Sbjct  11983  CAAAAAAATGACTTATAATCAAATGATGGAAGAGTGTAAGAAAAACGATATATACATTAT  11924

Query  1664   AAAGCCATTATACTCTTTGGGATATACCTACAATAATAATAGGGAAGATTTTAAGAACTA  1723
              ||||||||||||||||||||||||||||||||||||||||||||||||||||||||||||
Sbjct  11923  AAAGCCATTATACTCTTTGGGATATACCTACAATAATAATAGGGAAGATTTTAAGAACTA  11864

Query  1724   CAACTAAAATAAGTCAAAAGGAATAAGTTTGAAAAATACTATGTATTCATATTTGCTCAA  1783
              ||||||||||||||||||||||||||||||||||||||||||||||||||||||||||||
Sbjct  11863  CAACTAAAATAAGTCAAAAGGAATAAGTTTGAAAAATACTATGTATTCATATTTGCTCAA  11804

Query  1784   TGATAAAATCAAAAATCATTCTATGATTTTATGCACAGAAATCGAGTGCAAAAAATGCGG  1843
              ||||||||||||||||||||||||||||||||||||||||||||||||||||||||||||
Sbjct  11803  TGATAAAATCAAAAATCATTCTATGATTTTATGCACAGAAATCGAGTGCAAAAAATGCGG  11744

Query  1844   AGAAAAGATTTATGTTGAGTTTCAGCCGA  1872
              |||||||||||||||||||||||||||||
Sbjct  11743  AGAAAAGATTTATGTTGAGTTTCAGCCGA  11715


Range 2: 12552 to 12947

Score:726 bits(393), Expect:0.0, 
Identities:395/396(99%),  Gaps:0/396(0%), Strand: Plus/Minus

Query  1      TACCTAGATTTAGATGTCTAAAAAGCTTTAACTACAAGCTTTTTAGACATCTAATCTTTT  60
              ||||||||||||||||||||||||||||||||||||||||||||||||||||||||||||
Sbjct  12947  TACCTAGATTTAGATGTCTAAAAAGCTTTAACTACAAGCTTTTTAGACATCTAATCTTTT  12888

Query  61     CTGAAGTACATCCGCAACTGTCCATACTCTGATGTTTTATATCTTTTCTAAAAGTTCGCT  120
              ||||||||||||||||||||||||||||||||||||||||||||||||||||||||||||
Sbjct  12887  CTGAAGTACATCCGCAACTGTCCATACTCTGATGTTTTATATCTTTTCTAAAAGTTCGCT  12828

Query  121    AGATAGAGTTCTATATTAGAGATGTAAAGAGTTTTGGTGAAGAGGTTTGTGAGTATGGCT  180
              ||||||||||||||||||||||||||||||||||||||||||||||||||||||||||||
Sbjct  12827  AGATAGAGTTCTATATTAGAGATGTAAAGAGTTTTGGTGAAGAGGTTTGTGAGTATGGCT  12768

Query  181    TTTATAACCAGGGTGCAATGAGAAGCACTAACAGCAGCTAGCTTAAGAACGCATAGGATA  240
              ||||||||||||||||||||||||||||||||||||||||||||||||||||||||||||
Sbjct  12767  TTTATAACCAGGGTGCAATGAGAAGCACTAACAGCAGCTAGCTTAAGAACGCATAGGATA  12708

Query  241    TACTTTTTATGGAAGTCACAGAGGAGGAATAAAATTTGAACAGGATTAACAGAGTAAAGA  300
              ||||||||||||||||||||||||||||||||||||||||||||||||||||||||||||
Sbjct  12707  TACTTTTTATGGAAGTCACAGAGGAGGAATAAAATTTGAACAGGATTAACAGAGTAAAGA  12648

Query  301    TGCATAACACCATGAACATTTTCCTCGTTATCAGCTGCGAAAAAGATCAGCAGGTGATTG  360
              ||||||||||||||||||||||||||||||||||||||||||||||||||||||||||||
Sbjct  12647  TGCATAACACCATGAACATTTTCCTCGTTATCAGCTGCGAAAAAGATCAGCAGGTGATTG  12588

Query  361    TCTATTGTTTGCCACGAGACTGCACGAACCGGAGTT  396
              ||||||||||||||||||||||||||||||||| ||
Sbjct  12587  TCTATTGTTTGCCACGAGACTGCACGAACCGGAATT  12552


>Campylobacter jejuni subsp. jejuni strain 14980A plasmid pCJ14980A, complete sequence
Sequence ID: CP017030.1 Length: 50689
Range 1: 24584 to 25092

Score:941 bits(509), Expect:0.0, 
Identities:509/509(100%),  Gaps:0/509(0%), Strand: Plus/Minus

Query  1364   AAGCCGGAGGGCGTTACTTTTCTATTATGGCGTTGTGCTCTTATGGCTTGAAGTGTGGCA  1423
              ||||||||||||||||||||||||||||||||||||||||||||||||||||||||||||
Sbjct  25092  AAGCCGGAGGGCGTTACTTTTCTATTATGGCGTTGTGCTCTTATGGCTTGAAGTGTGGCA  25033

Query  1424   TATCCGAGCAGAAGATACGGAGAGACGCCTATGCGTTCCTGGACCATTTAGAGAGCCTTA  1483
              ||||||||||||||||||||||||||||||||||||||||||||||||||||||||||||
Sbjct  25032  TATCCGAGCAGAAGATACGGAGAGACGCCTATGCGTTCCTGGACCATTTAGAGAGCCTTA  24973

Query  1484   CCGAGGACGAGGACAACCATTTCAGCCGGGCAGATGTGAAAGACGGTATAAAGAAGCCAA  1543
              ||||||||||||||||||||||||||||||||||||||||||||||||||||||||||||
Sbjct  24972  CCGAGGACGAGGACAACCATTTCAGCCGGGCAGATGTGAAAGACGGTATAAAGAAGCCAA  24913

Query  1544   AGATGATTTATTTTTATGGTATTTTGAAATATTAGaaaaaaaTGAAATCAAGATATATCC  1603
              ||||||||||||||||||||||||||||||||||||||||||||||||||||||||||||
Sbjct  24912  AGATGATTTATTTTTATGGTATTTTGAAATATTAGAAAAAAATGAAATCAAGATATATCC  24853

Query  1604   CaaaaaaaTGACTTATAATCAAATGATGGAAGAGTGTAAGAAAAACGATATATACATTAT  1663
              ||||||||||||||||||||||||||||||||||||||||||||||||||||||||||||
Sbjct  24852  CAAAAAAATGACTTATAATCAAATGATGGAAGAGTGTAAGAAAAACGATATATACATTAT  24793

Query  1664   AAAGCCATTATACTCTTTGGGATATACCTACAATAATAATAGGGAAGATTTTAAGAACTA  1723
              ||||||||||||||||||||||||||||||||||||||||||||||||||||||||||||
Sbjct  24792  AAAGCCATTATACTCTTTGGGATATACCTACAATAATAATAGGGAAGATTTTAAGAACTA  24733

Query  1724   CAACTAAAATAAGTCAAAAGGAATAAGTTTGAAAAATACTATGTATTCATATTTGCTCAA  1783
              ||||||||||||||||||||||||||||||||||||||||||||||||||||||||||||
Sbjct  24732  CAACTAAAATAAGTCAAAAGGAATAAGTTTGAAAAATACTATGTATTCATATTTGCTCAA  24673

Query  1784   TGATAAAATCAAAAATCATTCTATGATTTTATGCACAGAAATCGAGTGCAAAAAATGCGG  1843
              ||||||||||||||||||||||||||||||||||||||||||||||||||||||||||||
Sbjct  24672  TGATAAAATCAAAAATCATTCTATGATTTTATGCACAGAAATCGAGTGCAAAAAATGCGG  24613

Query  1844   AGAAAAGATTTATGTTGAGTTTCAGCCGA  1872
              |||||||||||||||||||||||||||||
Sbjct  24612  AGAAAAGATTTATGTTGAGTTTCAGCCGA  24584


Range 2: 25421 to 25816

Score:726 bits(393), Expect:0.0, 
Identities:395/396(99%),  Gaps:0/396(0%), Strand: Plus/Minus

Query  1      TACCTAGATTTAGATGTCTAAAAAGCTTTAACTACAAGCTTTTTAGACATCTAATCTTTT  60
              ||||||||||||||||||||||||||||||||||||||||||||||||||||||||||||
Sbjct  25816  TACCTAGATTTAGATGTCTAAAAAGCTTTAACTACAAGCTTTTTAGACATCTAATCTTTT  25757

Query  61     CTGAAGTACATCCGCAACTGTCCATACTCTGATGTTTTATATCTTTTCTAAAAGTTCGCT  120
              ||||||||||||||||||||||||||||||||||||||||||||||||||||||||||||
Sbjct  25756  CTGAAGTACATCCGCAACTGTCCATACTCTGATGTTTTATATCTTTTCTAAAAGTTCGCT  25697

Query  121    AGATAGAGTTCTATATTAGAGATGTAAAGAGTTTTGGTGAAGAGGTTTGTGAGTATGGCT  180
              ||||||||||||||||||||||||||||||||||||||||||||||||||||||||||||
Sbjct  25696  AGATAGAGTTCTATATTAGAGATGTAAAGAGTTTTGGTGAAGAGGTTTGTGAGTATGGCT  25637

Query  181    TTTATAACCAGGGTGCAATGAGAAGCACTAACAGCAGCTAGCTTAAGAACGCATAGGATA  240
              ||||||||||||||||||||||||||||||||||||||||||||||||||||||||||||
Sbjct  25636  TTTATAACCAGGGTGCAATGAGAAGCACTAACAGCAGCTAGCTTAAGAACGCATAGGATA  25577

Query  241    TACTTTTTATGGAAGTCACAGAGGAGGAATAAAATTTGAACAGGATTAACAGAGTAAAGA  300
              ||||||||||||||||||||||||||||||||||||||||||||||||||||||||||||
Sbjct  25576  TACTTTTTATGGAAGTCACAGAGGAGGAATAAAATTTGAACAGGATTAACAGAGTAAAGA  25517

Query  301    TGCATAACACCATGAACATTTTCCTCGTTATCAGCTGCGAAAAAGATCAGCAGGTGATTG  360
              ||||||||||||||||||||||||||||||||||||||||||||||||||||||||||||
Sbjct  25516  TGCATAACACCATGAACATTTTCCTCGTTATCAGCTGCGAAAAAGATCAGCAGGTGATTG  25457

Query  361    TCTATTGTTTGCCACGAGACTGCACGAACCGGAGTT  396
              ||||||||||||||||||||||||||||||||| ||
Sbjct  25456  TCTATTGTTTGCCACGAGACTGCACGAACCGGAATT  25421


>Campylobacter jejuni subsp. jejuni 00-2544 plasmid, complete sequence
Sequence ID: CP006710.1 Length: 46902
Range 1: 3752 to 4260

Score:941 bits(509), Expect:0.0, 
Identities:509/509(100%),  Gaps:0/509(0%), Strand: Plus/Minus

Query  1364  AAGCCGGAGGGCGTTACTTTTCTATTATGGCGTTGTGCTCTTATGGCTTGAAGTGTGGCA  1423
             ||||||||||||||||||||||||||||||||||||||||||||||||||||||||||||
Sbjct  4260  AAGCCGGAGGGCGTTACTTTTCTATTATGGCGTTGTGCTCTTATGGCTTGAAGTGTGGCA  4201

Query  1424  TATCCGAGCAGAAGATACGGAGAGACGCCTATGCGTTCCTGGACCATTTAGAGAGCCTTA  1483
             ||||||||||||||||||||||||||||||||||||||||||||||||||||||||||||
Sbjct  4200  TATCCGAGCAGAAGATACGGAGAGACGCCTATGCGTTCCTGGACCATTTAGAGAGCCTTA  4141

Query  1484  CCGAGGACGAGGACAACCATTTCAGCCGGGCAGATGTGAAAGACGGTATAAAGAAGCCAA  1543
             ||||||||||||||||||||||||||||||||||||||||||||||||||||||||||||
Sbjct  4140  CCGAGGACGAGGACAACCATTTCAGCCGGGCAGATGTGAAAGACGGTATAAAGAAGCCAA  4081

Query  1544  AGATGATTTATTTTTATGGTATTTTGAAATATTAGaaaaaaaTGAAATCAAGATATATCC  1603
             ||||||||||||||||||||||||||||||||||||||||||||||||||||||||||||
Sbjct  4080  AGATGATTTATTTTTATGGTATTTTGAAATATTAGAAAAAAATGAAATCAAGATATATCC  4021

Query  1604  CaaaaaaaTGACTTATAATCAAATGATGGAAGAGTGTAAGAAAAACGATATATACATTAT  1663
             ||||||||||||||||||||||||||||||||||||||||||||||||||||||||||||
Sbjct  4020  CAAAAAAATGACTTATAATCAAATGATGGAAGAGTGTAAGAAAAACGATATATACATTAT  3961

Query  1664  AAAGCCATTATACTCTTTGGGATATACCTACAATAATAATAGGGAAGATTTTAAGAACTA  1723
             ||||||||||||||||||||||||||||||||||||||||||||||||||||||||||||
Sbjct  3960  AAAGCCATTATACTCTTTGGGATATACCTACAATAATAATAGGGAAGATTTTAAGAACTA  3901

Query  1724  CAACTAAAATAAGTCAAAAGGAATAAGTTTGAAAAATACTATGTATTCATATTTGCTCAA  1783
             ||||||||||||||||||||||||||||||||||||||||||||||||||||||||||||
Sbjct  3900  CAACTAAAATAAGTCAAAAGGAATAAGTTTGAAAAATACTATGTATTCATATTTGCTCAA  3841

Query  1784  TGATAAAATCAAAAATCATTCTATGATTTTATGCACAGAAATCGAGTGCAAAAAATGCGG  1843
             ||||||||||||||||||||||||||||||||||||||||||||||||||||||||||||
Sbjct  3840  TGATAAAATCAAAAATCATTCTATGATTTTATGCACAGAAATCGAGTGCAAAAAATGCGG  3781

Query  1844  AGAAAAGATTTATGTTGAGTTTCAGCCGA  1872
             |||||||||||||||||||||||||||||
Sbjct  3780  AGAAAAGATTTATGTTGAGTTTCAGCCGA  3752


Range 2: 4589 to 4984

Score:726 bits(393), Expect:0.0, 
Identities:395/396(99%),  Gaps:0/396(0%), Strand: Plus/Minus

Query  1     TACCTAGATTTAGATGTCTAAAAAGCTTTAACTACAAGCTTTTTAGACATCTAATCTTTT  60
             ||||||||||||||||||||||||||||||||||||||||||||||||||||||||||||
Sbjct  4984  TACCTAGATTTAGATGTCTAAAAAGCTTTAACTACAAGCTTTTTAGACATCTAATCTTTT  4925

Query  61    CTGAAGTACATCCGCAACTGTCCATACTCTGATGTTTTATATCTTTTCTAAAAGTTCGCT  120
             ||||||||||||||||||||||||||||||||||||||||||||||||||||||||||||
Sbjct  4924  CTGAAGTACATCCGCAACTGTCCATACTCTGATGTTTTATATCTTTTCTAAAAGTTCGCT  4865

Query  121   AGATAGAGTTCTATATTAGAGATGTAAAGAGTTTTGGTGAAGAGGTTTGTGAGTATGGCT  180
             ||||||||||||||||||||||||||||||||||||||||||||||||||||||||||||
Sbjct  4864  AGATAGAGTTCTATATTAGAGATGTAAAGAGTTTTGGTGAAGAGGTTTGTGAGTATGGCT  4805

Query  181   TTTATAACCAGGGTGCAATGAGAAGCACTAACAGCAGCTAGCTTAAGAACGCATAGGATA  240
             ||||||||||||||||||||||||||||||||||||||||||||||||||||||||||||
Sbjct  4804  TTTATAACCAGGGTGCAATGAGAAGCACTAACAGCAGCTAGCTTAAGAACGCATAGGATA  4745

Query  241   TACTTTTTATGGAAGTCACAGAGGAGGAATAAAATTTGAACAGGATTAACAGAGTAAAGA  300
             ||||||||||||||||||||||||||||||||||||||||||||||||||||||||||||
Sbjct  4744  TACTTTTTATGGAAGTCACAGAGGAGGAATAAAATTTGAACAGGATTAACAGAGTAAAGA  4685

Query  301   TGCATAACACCATGAACATTTTCCTCGTTATCAGCTGCGAAAAAGATCAGCAGGTGATTG  360
             ||||||||||||||||||||||||||||||||||||||||||||||||||||||||||||
Sbjct  4684  TGCATAACACCATGAACATTTTCCTCGTTATCAGCTGCGAAAAAGATCAGCAGGTGATTG  4625

Query  361   TCTATTGTTTGCCACGAGACTGCACGAACCGGAGTT  396
             ||||||||||||||||||||||||||||||||| ||
Sbjct  4624  TCTATTGTTTGCCACGAGACTGCACGAACCGGAATT  4589


>Campylobacter coli strain AR-0416 plasmid pAR-0416
Sequence ID: CP044166.1 Length: 192651
Range 1: 179553 to 180061

Score:941 bits(509), Expect:0.0, 
Identities:509/509(100%),  Gaps:0/509(0%), Strand: Plus/Plus

Query  1364    AAGCCGGAGGGCGTTACTTTTCTATTATGGCGTTGTGCTCTTATGGCTTGAAGTGTGGCA  1423
               ||||||||||||||||||||||||||||||||||||||||||||||||||||||||||||
Sbjct  179553  AAGCCGGAGGGCGTTACTTTTCTATTATGGCGTTGTGCTCTTATGGCTTGAAGTGTGGCA  179612

Query  1424    TATCCGAGCAGAAGATACGGAGAGACGCCTATGCGTTCCTGGACCATTTAGAGAGCCTTA  1483
               ||||||||||||||||||||||||||||||||||||||||||||||||||||||||||||
Sbjct  179613  TATCCGAGCAGAAGATACGGAGAGACGCCTATGCGTTCCTGGACCATTTAGAGAGCCTTA  179672

Query  1484    CCGAGGACGAGGACAACCATTTCAGCCGGGCAGATGTGAAAGACGGTATAAAGAAGCCAA  1543
               ||||||||||||||||||||||||||||||||||||||||||||||||||||||||||||
Sbjct  179673  CCGAGGACGAGGACAACCATTTCAGCCGGGCAGATGTGAAAGACGGTATAAAGAAGCCAA  179732

Query  1544    AGATGATTTATTTTTATGGTATTTTGAAATATTAGaaaaaaaTGAAATCAAGATATATCC  1603
               ||||||||||||||||||||||||||||||||||||||||||||||||||||||||||||
Sbjct  179733  AGATGATTTATTTTTATGGTATTTTGAAATATTAGAAAAAAATGAAATCAAGATATATCC  179792

Query  1604    CaaaaaaaTGACTTATAATCAAATGATGGAAGAGTGTAAGAAAAACGATATATACATTAT  1663
               ||||||||||||||||||||||||||||||||||||||||||||||||||||||||||||
Sbjct  179793  CAAAAAAATGACTTATAATCAAATGATGGAAGAGTGTAAGAAAAACGATATATACATTAT  179852

Query  1664    AAAGCCATTATACTCTTTGGGATATACCTACAATAATAATAGGGAAGATTTTAAGAACTA  1723
               ||||||||||||||||||||||||||||||||||||||||||||||||||||||||||||
Sbjct  179853  AAAGCCATTATACTCTTTGGGATATACCTACAATAATAATAGGGAAGATTTTAAGAACTA  179912

Query  1724    CAACTAAAATAAGTCAAAAGGAATAAGTTTGAAAAATACTATGTATTCATATTTGCTCAA  1783
               ||||||||||||||||||||||||||||||||||||||||||||||||||||||||||||
Sbjct  179913  CAACTAAAATAAGTCAAAAGGAATAAGTTTGAAAAATACTATGTATTCATATTTGCTCAA  179972

Query  1784    TGATAAAATCAAAAATCATTCTATGATTTTATGCACAGAAATCGAGTGCAAAAAATGCGG  1843
               ||||||||||||||||||||||||||||||||||||||||||||||||||||||||||||
Sbjct  179973  TGATAAAATCAAAAATCATTCTATGATTTTATGCACAGAAATCGAGTGCAAAAAATGCGG  180032

Query  1844    AGAAAAGATTTATGTTGAGTTTCAGCCGA  1872
               |||||||||||||||||||||||||||||
Sbjct  180033  AGAAAAGATTTATGTTGAGTTTCAGCCGA  180061


Range 2: 178829 to 179221

Score:721 bits(390), Expect:0.0, 
Identities:392/393(99%),  Gaps:0/393(0%), Strand: Plus/Plus

Query  1       TACCTAGATTTAGATGTCTAAAAAGCTTTAACTACAAGCTTTTTAGACATCTAATCTTTT  60
               ||||||||||||||||||||||||||||||||||||||||||||||||||||||||||||
Sbjct  178829  TACCTAGATTTAGATGTCTAAAAAGCTTTAACTACAAGCTTTTTAGACATCTAATCTTTT  178888

Query  61      CTGAAGTACATCCGCAACTGTCCATACTCTGATGTTTTATATCTTTTCTAAAAGTTCGCT  120
               ||||||||||||||||||||||||||||||||||||||||||||||||||||||||||||
Sbjct  178889  CTGAAGTACATCCGCAACTGTCCATACTCTGATGTTTTATATCTTTTCTAAAAGTTCGCT  178948

Query  121     AGATAGAGTTCTATATTAGAGATGTAAAGAGTTTTGGTGAAGAGGTTTGTGAGTATGGCT  180
               ||||||||||||||||||||||||||||||||||||||||||||||||||||||||||||
Sbjct  178949  AGATAGAGTTCTATATTAGAGATGTAAAGAGTTTTGGTGAAGAGGTTTGTGAGTATGGCT  179008

Query  181     TTTATAACCAGGGTGCAATGAGAAGCACTAACAGCAGCTAGCTTAAGAACGCATAGGATA  240
               |||||||||||||||||||||||||||||||||| |||||||||||||||||||||||||
Sbjct  179009  TTTATAACCAGGGTGCAATGAGAAGCACTAACAGTAGCTAGCTTAAGAACGCATAGGATA  179068

Query  241     TACTTTTTATGGAAGTCACAGAGGAGGAATAAAATTTGAACAGGATTAACAGAGTAAAGA  300
               ||||||||||||||||||||||||||||||||||||||||||||||||||||||||||||
Sbjct  179069  TACTTTTTATGGAAGTCACAGAGGAGGAATAAAATTTGAACAGGATTAACAGAGTAAAGA  179128

Query  301     TGCATAACACCATGAACATTTTCCTCGTTATCAGCTGCGAAAAAGATCAGCAGGTGATTG  360
               ||||||||||||||||||||||||||||||||||||||||||||||||||||||||||||
Sbjct  179129  TGCATAACACCATGAACATTTTCCTCGTTATCAGCTGCGAAAAAGATCAGCAGGTGATTG  179188

Query  361     TCTATTGTTTGCCACGAGACTGCACGAACCGGA  393
               |||||||||||||||||||||||||||||||||
Sbjct  179189  TCTATTGTTTGCCACGAGACTGCACGAACCGGA  179221


>Campylobacter coli strain ZV1224 plasmid pCCDM224L, complete sequence
Sequence ID: CP017877.1 Length: 55234
Range 1: 13178 to 13686

Score:941 bits(509), Expect:0.0, 
Identities:509/509(100%),  Gaps:0/509(0%), Strand: Plus/Minus

Query  1364   AAGCCGGAGGGCGTTACTTTTCTATTATGGCGTTGTGCTCTTATGGCTTGAAGTGTGGCA  1423
              ||||||||||||||||||||||||||||||||||||||||||||||||||||||||||||
Sbjct  13686  AAGCCGGAGGGCGTTACTTTTCTATTATGGCGTTGTGCTCTTATGGCTTGAAGTGTGGCA  13627

Query  1424   TATCCGAGCAGAAGATACGGAGAGACGCCTATGCGTTCCTGGACCATTTAGAGAGCCTTA  1483
              ||||||||||||||||||||||||||||||||||||||||||||||||||||||||||||
Sbjct  13626  TATCCGAGCAGAAGATACGGAGAGACGCCTATGCGTTCCTGGACCATTTAGAGAGCCTTA  13567

Query  1484   CCGAGGACGAGGACAACCATTTCAGCCGGGCAGATGTGAAAGACGGTATAAAGAAGCCAA  1543
              ||||||||||||||||||||||||||||||||||||||||||||||||||||||||||||
Sbjct  13566  CCGAGGACGAGGACAACCATTTCAGCCGGGCAGATGTGAAAGACGGTATAAAGAAGCCAA  13507

Query  1544   AGATGATTTATTTTTATGGTATTTTGAAATATTAGaaaaaaaTGAAATCAAGATATATCC  1603
              ||||||||||||||||||||||||||||||||||||||||||||||||||||||||||||
Sbjct  13506  AGATGATTTATTTTTATGGTATTTTGAAATATTAGAAAAAAATGAAATCAAGATATATCC  13447

Query  1604   CaaaaaaaTGACTTATAATCAAATGATGGAAGAGTGTAAGAAAAACGATATATACATTAT  1663
              ||||||||||||||||||||||||||||||||||||||||||||||||||||||||||||
Sbjct  13446  CAAAAAAATGACTTATAATCAAATGATGGAAGAGTGTAAGAAAAACGATATATACATTAT  13387

Query  1664   AAAGCCATTATACTCTTTGGGATATACCTACAATAATAATAGGGAAGATTTTAAGAACTA  1723
              ||||||||||||||||||||||||||||||||||||||||||||||||||||||||||||
Sbjct  13386  AAAGCCATTATACTCTTTGGGATATACCTACAATAATAATAGGGAAGATTTTAAGAACTA  13327

Query  1724   CAACTAAAATAAGTCAAAAGGAATAAGTTTGAAAAATACTATGTATTCATATTTGCTCAA  1783
              ||||||||||||||||||||||||||||||||||||||||||||||||||||||||||||
Sbjct  13326  CAACTAAAATAAGTCAAAAGGAATAAGTTTGAAAAATACTATGTATTCATATTTGCTCAA  13267

Query  1784   TGATAAAATCAAAAATCATTCTATGATTTTATGCACAGAAATCGAGTGCAAAAAATGCGG  1843
              ||||||||||||||||||||||||||||||||||||||||||||||||||||||||||||
Sbjct  13266  TGATAAAATCAAAAATCATTCTATGATTTTATGCACAGAAATCGAGTGCAAAAAATGCGG  13207

Query  1844   AGAAAAGATTTATGTTGAGTTTCAGCCGA  1872
              |||||||||||||||||||||||||||||
Sbjct  13206  AGAAAAGATTTATGTTGAGTTTCAGCCGA  13178


Range 2: 14015 to 14372

Score:656 bits(355), Expect:0.0, 
Identities:357/358(99%),  Gaps:0/358(0%), Strand: Plus/Minus

Query  39     CTTTTTAGACATCTAATCTTTTCTGAAGTACATCCGCAACTGTCCATACTCTGATGTTTT  98
              ||||||||||||||||||||||||||||||||||||||||||||||||||||||||||||
Sbjct  14372  CTTTTTAGACATCTAATCTTTTCTGAAGTACATCCGCAACTGTCCATACTCTGATGTTTT  14313

Query  99     ATATCTTTTCTAAAAGTTCGCTAGATAGAGTTCTATATTAGAGATGTAAAGAGTTTTGGT  158
              ||||||||||||||||||||||||||||||||||||||||||||||||||||||||||||
Sbjct  14312  ATATCTTTTCTAAAAGTTCGCTAGATAGAGTTCTATATTAGAGATGTAAAGAGTTTTGGT  14253

Query  159    GAAGAGGTTTGTGAGTATGGCTTTTATAACCAGGGTGCAATGAGAAGCACTAACAGCAGC  218
              ||||||||||||||||||||||||||||||||||||||||||||||||||||||||||||
Sbjct  14252  GAAGAGGTTTGTGAGTATGGCTTTTATAACCAGGGTGCAATGAGAAGCACTAACAGCAGC  14193

Query  219    TAGCTTAAGAACGCATAGGATATACTTTTTATGGAAGTCACAGAGGAGGAATAAAATTTG  278
              ||||||||||||||||||||||||||||||||||||||||||||||||||||||||||||
Sbjct  14192  TAGCTTAAGAACGCATAGGATATACTTTTTATGGAAGTCACAGAGGAGGAATAAAATTTG  14133

Query  279    AACAGGATTAACAGAGTAAAGATGCATAACACCATGAACATTTTCCTCGTTATCAGCTGC  338
              ||||||||||||||||||||||||||||||||||||||||||||||||||||||||||||
Sbjct  14132  AACAGGATTAACAGAGTAAAGATGCATAACACCATGAACATTTTCCTCGTTATCAGCTGC  14073

Query  339    GAAAAAGATCAGCAGGTGATTGTCTATTGTTTGCCACGAGACTGCACGAACCGGAGTT  396
              ||||||||||||||||||||||||||||||||||||||||||||||||||||||| ||
Sbjct  14072  GAAAAAGATCAGCAGGTGATTGTCTATTGTTTGCCACGAGACTGCACGAACCGGAATT  14015


>Campylobacter jejuni strain BC chromosome, complete genome
Sequence ID: CP032522.1 Length: 1608510
Range 1: 88326 to 88699

Score:691 bits(374), Expect:0.0, 
Identities:374/374(100%),  Gaps:0/374(0%), Strand: Plus/Minus

Query  1      TACCTAGATTTAGATGTCTAAAAAGCTTTAACTACAAGCTTTTTAGACATCTAATCTTTT  60
              ||||||||||||||||||||||||||||||||||||||||||||||||||||||||||||
Sbjct  88699  TACCTAGATTTAGATGTCTAAAAAGCTTTAACTACAAGCTTTTTAGACATCTAATCTTTT  88640

Query  61     CTGAAGTACATCCGCAACTGTCCATACTCTGATGTTTTATATCTTTTCTAAAAGTTCGCT  120
              ||||||||||||||||||||||||||||||||||||||||||||||||||||||||||||
Sbjct  88639  CTGAAGTACATCCGCAACTGTCCATACTCTGATGTTTTATATCTTTTCTAAAAGTTCGCT  88580

Query  121    AGATAGAGTTCTATATTAGAGATGTAAAGAGTTTTGGTGAAGAGGTTTGTGAGTATGGCT  180
              ||||||||||||||||||||||||||||||||||||||||||||||||||||||||||||
Sbjct  88579  AGATAGAGTTCTATATTAGAGATGTAAAGAGTTTTGGTGAAGAGGTTTGTGAGTATGGCT  88520

Query  181    TTTATAACCAGGGTGCAATGAGAAGCACTAACAGCAGCTAGCTTAAGAACGCATAGGATA  240
              ||||||||||||||||||||||||||||||||||||||||||||||||||||||||||||
Sbjct  88519  TTTATAACCAGGGTGCAATGAGAAGCACTAACAGCAGCTAGCTTAAGAACGCATAGGATA  88460

Query  241    TACTTTTTATGGAAGTCACAGAGGAGGAATAAAATTTGAACAGGATTAACAGAGTAAAGA  300
              ||||||||||||||||||||||||||||||||||||||||||||||||||||||||||||
Sbjct  88459  TACTTTTTATGGAAGTCACAGAGGAGGAATAAAATTTGAACAGGATTAACAGAGTAAAGA  88400

Query  301    TGCATAACACCATGAACATTTTCCTCGTTATCAGCTGCGAAAAAGATCAGCAGGTGATTG  360
              ||||||||||||||||||||||||||||||||||||||||||||||||||||||||||||
Sbjct  88399  TGCATAACACCATGAACATTTTCCTCGTTATCAGCTGCGAAAAAGATCAGCAGGTGATTG  88340

Query  361    TCTATTGTTTGCCA  374
              ||||||||||||||
Sbjct  88339  TCTATTGTTTGCCA  88326


Range 2: 86749 to 86951

Score:331 bits(179), Expect:2e-85, 
Identities:195/203(96%),  Gaps:0/203(0%), Strand: Plus/Plus

Query  1049   CTTGCGATTTTTTCTTGTACTGCGGAAACAGTATCTTTGATTGAATGCGTAGTTGTATCT  1108
              ||| | |||||||||| |||||| ||||||||||||||||||||||||| ||||||||||
Sbjct  86749  CTTACTATTTTTTCTTTTACTGCTGAAACAGTATCTTTGATTGAATGCGCAGTTGTATCT  86808

Query  1109   ATAACATTTAATTCATAGATTCCCAAATTGGAAAATTGCTTCCACATTGTTTCAACTAAT  1168
              ||||||||||||||||||||||| |||||||||||||| |||||||||||||||||||||
Sbjct  86809  ATAACATTTAATTCATAGATTCCTAAATTGGAAAATTGATTCCACATTGTTTCAACTAAT  86868

Query  1169   TCAATATTTGTTTCTCTGTCTAACTTTGAGCGTTCGATAGCTCGCTTCATAGTTTCTTCT  1228
              |||||||||||||||||||||||||||||||||||||||||||||||||| |||||||||
Sbjct  86869  TCAATATTTGTTTCTCTGTCTAACTTTGAGCGTTCGATAGCTCGCTTCATGGTTTCTTCT  86928

Query  1229   TTACTTGCCCTTAAAACGATATA  1251
              |||||||||||||||||||||||
Sbjct  86929  TTACTTGCCCTTAAAACGATATA  86951


Range 3: 1428515 to 1428679

Score:305 bits(165), Expect:1e-77, 
Identities:165/165(100%),  Gaps:0/165(0%), Strand: Plus/Minus

Query  1364     AAGCCGGAGGGCGTTACTTTTCTATTATGGCGTTGTGCTCTTATGGCTTGAAGTGTGGCA  1423
                ||||||||||||||||||||||||||||||||||||||||||||||||||||||||||||
Sbjct  1428679  AAGCCGGAGGGCGTTACTTTTCTATTATGGCGTTGTGCTCTTATGGCTTGAAGTGTGGCA  1428620

Query  1424     TATCCGAGCAGAAGATACGGAGAGACGCCTATGCGTTCCTGGACCATTTAGAGAGCCTTA  1483
                ||||||||||||||||||||||||||||||||||||||||||||||||||||||||||||
Sbjct  1428619  TATCCGAGCAGAAGATACGGAGAGACGCCTATGCGTTCCTGGACCATTTAGAGAGCCTTA  1428560

Query  1484     CCGAGGACGAGGACAACCATTTCAGCCGGGCAGATGTGAAAGACG  1528
                |||||||||||||||||||||||||||||||||||||||||||||
Sbjct  1428559  CCGAGGACGAGGACAACCATTTCAGCCGGGCAGATGTGAAAGACG  1428515


Range 4: 90843 to 90976

Score:248 bits(134), Expect:2e-60, 
Identities:134/134(100%),  Gaps:0/134(0%), Strand: Plus/Minus

Query  1241   AAAACGATATACAAGGCGCGGAAATTTTAAAGCTCGAAGTGCCGACGGTGTTTGGAAAGG  1300
              ||||||||||||||||||||||||||||||||||||||||||||||||||||||||||||
Sbjct  90976  AAAACGATATACAAGGCGCGGAAATTTTAAAGCTCGAAGTGCCGACGGTGTTTGGAAAGG  90917

Query  1301   CAGGAGAGGTTCTTAAAAAAGCGGTGGAGCAATACAGACCCGACGCGGTGGTGTGCGTAG  1360
              ||||||||||||||||||||||||||||||||||||||||||||||||||||||||||||
Sbjct  90916  CAGGAGAGGTTCTTAAAAAAGCGGTGGAGCAATACAGACCCGACGCGGTGGTGTGCGTAG  90857

Query  1361   GTCAAGCCGGAGGG  1374
              ||||||||||||||
Sbjct  90856  GTCAAGCCGGAGGG  90843


Range 5: 92057 to 92261

Score:224 bits(121), Expect:3e-53, 
Identities:177/205(86%),  Gaps:0/205(0%), Strand: Plus/Plus

Query  1047   TACTTGCGATTTTTTCTTGTACTGCGGAAACAGTATCTTTGATTGAATGCGTAGTTGTAT  1106
              |||||||||||||||||||||||||||||||||| ||||  || ||||  || || ||||
Sbjct  92057  TACTTGCGATTTTTTCTTGTACTGCGGAAACAGTTTCTTGAATGGAATAAGTGGTCGTAT  92116

Query  1107   CTATAACATTTAATTCATAGATTCCCAAATTGGAAAATTGCTTCCACATTGTTTCAACTA  1166
              ||||||||||  ||||||| ||||||| |||| ||||||||| |||||| ||||| || |
Sbjct  92117  CTATAACATTCGATTCATATATTCCCAGATTGCAAAATTGCTCCCACATGGTTTCTACCA  92176

Query  1167   ATTCAATATTTGTTTCTCTGTCTAACTTTGAGCGTTCGATAGCTCGCTTCATAGTTTCTT  1226
              |||| |||||||| | || |||||||||||||||||| | |||||||||||  |||||||
Sbjct  92177  ATTCGATATTTGTCTTTCGGTCTAACTTTGAGCGTTCAACAGCTCGCTTCAAGGTTTCTT  92236

Query  1227   CTTTACTTGCCCTTAAAACGATATA  1251
              | ||||||||||||||||  |||||
Sbjct  92237  CCTTACTTGCCCTTAAAATAATATA  92261


>Campylobacter coli strain R19.0895 chromosome, complete genome
Sequence ID: CP076503.1 Length: 1715528
Range 1: 1695510 to 1695883

Score:691 bits(374), Expect:0.0, 
Identities:374/374(100%),  Gaps:0/374(0%), Strand: Plus/Plus

Query  1        TACCTAGATTTAGATGTCTAAAAAGCTTTAACTACAAGCTTTTTAGACATCTAATCTTTT  60
                ||||||||||||||||||||||||||||||||||||||||||||||||||||||||||||
Sbjct  1695510  TACCTAGATTTAGATGTCTAAAAAGCTTTAACTACAAGCTTTTTAGACATCTAATCTTTT  1695569

Query  61       CTGAAGTACATCCGCAACTGTCCATACTCTGATGTTTTATATCTTTTCTAAAAGTTCGCT  120
                ||||||||||||||||||||||||||||||||||||||||||||||||||||||||||||
Sbjct  1695570  CTGAAGTACATCCGCAACTGTCCATACTCTGATGTTTTATATCTTTTCTAAAAGTTCGCT  1695629

Query  121      AGATAGAGTTCTATATTAGAGATGTAAAGAGTTTTGGTGAAGAGGTTTGTGAGTATGGCT  180
                ||||||||||||||||||||||||||||||||||||||||||||||||||||||||||||
Sbjct  1695630  AGATAGAGTTCTATATTAGAGATGTAAAGAGTTTTGGTGAAGAGGTTTGTGAGTATGGCT  1695689

Query  181      TTTATAACCAGGGTGCAATGAGAAGCACTAACAGCAGCTAGCTTAAGAACGCATAGGATA  240
                ||||||||||||||||||||||||||||||||||||||||||||||||||||||||||||
Sbjct  1695690  TTTATAACCAGGGTGCAATGAGAAGCACTAACAGCAGCTAGCTTAAGAACGCATAGGATA  1695749

Query  241      TACTTTTTATGGAAGTCACAGAGGAGGAATAAAATTTGAACAGGATTAACAGAGTAAAGA  300
                ||||||||||||||||||||||||||||||||||||||||||||||||||||||||||||
Sbjct  1695750  TACTTTTTATGGAAGTCACAGAGGAGGAATAAAATTTGAACAGGATTAACAGAGTAAAGA  1695809

Query  301      TGCATAACACCATGAACATTTTCCTCGTTATCAGCTGCGAAAAAGATCAGCAGGTGATTG  360
                ||||||||||||||||||||||||||||||||||||||||||||||||||||||||||||
Sbjct  1695810  TGCATAACACCATGAACATTTTCCTCGTTATCAGCTGCGAAAAAGATCAGCAGGTGATTG  1695869

Query  361      TCTATTGTTTGCCA  374
                ||||||||||||||
Sbjct  1695870  TCTATTGTTTGCCA  1695883


Range 2: 1697257 to 1697453

Score:331 bits(179), Expect:2e-85, 
Identities:191/197(97%),  Gaps:0/197(0%), Strand: Plus/Minus

Query  1055     ATTTTTTCTTGTACTGCGGAAACAGTATCTTTGATTGAATGCGTAGTTGTATCTATAACA  1114
                |||||||||| |||||| ||||||||||||||||||||||||| ||||||||||||||||
Sbjct  1697453  ATTTTTTCTTTTACTGCTGAAACAGTATCTTTGATTGAATGCGCAGTTGTATCTATAACA  1697394

Query  1115     TTTAATTCATAGATTCCCAAATTGGAAAATTGCTTCCACATTGTTTCAACTAATTCAATA  1174
                ||||||||||||||||| |||||||||||||| |||||||||||||||||||||||||||
Sbjct  1697393  TTTAATTCATAGATTCCTAAATTGGAAAATTGATTCCACATTGTTTCAACTAATTCAATA  1697334

Query  1175     TTTGTTTCTCTGTCTAACTTTGAGCGTTCGATAGCTCGCTTCATAGTTTCTTCTTTACTT  1234
                |||||||||||||||||||||||||||||||||||||||||||| |||||||||||||||
Sbjct  1697333  TTTGTTTCTCTGTCTAACTTTGAGCGTTCGATAGCTCGCTTCATGGTTTCTTCTTTACTT  1697274

Query  1235     GCCCTTAAAACGATATA  1251
                |||||||||||||||||
Sbjct  1697273  GCCCTTAAAACGATATA  1697257


Range 3: 1575894 to 1576058

Score:305 bits(165), Expect:1e-77, 
Identities:165/165(100%),  Gaps:0/165(0%), Strand: Plus/Minus

Query  1364     AAGCCGGAGGGCGTTACTTTTCTATTATGGCGTTGTGCTCTTATGGCTTGAAGTGTGGCA  1423
                ||||||||||||||||||||||||||||||||||||||||||||||||||||||||||||
Sbjct  1576058  AAGCCGGAGGGCGTTACTTTTCTATTATGGCGTTGTGCTCTTATGGCTTGAAGTGTGGCA  1575999

Query  1424     TATCCGAGCAGAAGATACGGAGAGACGCCTATGCGTTCCTGGACCATTTAGAGAGCCTTA  1483
                ||||||||||||||||||||||||||||||||||||||||||||||||||||||||||||
Sbjct  1575998  TATCCGAGCAGAAGATACGGAGAGACGCCTATGCGTTCCTGGACCATTTAGAGAGCCTTA  1575939

Query  1484     CCGAGGACGAGGACAACCATTTCAGCCGGGCAGATGTGAAAGACG  1528
                |||||||||||||||||||||||||||||||||||||||||||||
Sbjct  1575938  CCGAGGACGAGGACAACCATTTCAGCCGGGCAGATGTGAAAGACG  1575894


Range 4: 1693233 to 1693366

Score:248 bits(134), Expect:2e-60, 
Identities:134/134(100%),  Gaps:0/134(0%), Strand: Plus/Plus

Query  1241     AAAACGATATACAAGGCGCGGAAATTTTAAAGCTCGAAGTGCCGACGGTGTTTGGAAAGG  1300
                ||||||||||||||||||||||||||||||||||||||||||||||||||||||||||||
Sbjct  1693233  AAAACGATATACAAGGCGCGGAAATTTTAAAGCTCGAAGTGCCGACGGTGTTTGGAAAGG  1693292

Query  1301     CAGGAGAGGTTCTTAAAAAAGCGGTGGAGCAATACAGACCCGACGCGGTGGTGTGCGTAG  1360
                ||||||||||||||||||||||||||||||||||||||||||||||||||||||||||||
Sbjct  1693293  CAGGAGAGGTTCTTAAAAAAGCGGTGGAGCAATACAGACCCGACGCGGTGGTGTGCGTAG  1693352

Query  1361     GTCAAGCCGGAGGG  1374
                ||||||||||||||
Sbjct  1693353  GTCAAGCCGGAGGG  1693366


Range 5: 1691948 to 1692152

Score:235 bits(127), Expect:1e-56, 
Identities:179/205(87%),  Gaps:0/205(0%), Strand: Plus/Minus

Query  1047     TACTTGCGATTTTTTCTTGTACTGCGGAAACAGTATCTTTGATTGAATGCGTAGTTGTAT  1106
                |||||||||||||||||||||||||||||||||| ||||  || ||||  || || ||||
Sbjct  1692152  TACTTGCGATTTTTTCTTGTACTGCGGAAACAGTTTCTTGAATGGAATAAGTGGTCGTAT  1692093

Query  1107     CTATAACATTTAATTCATAGATTCCCAAATTGGAAAATTGCTTCCACATTGTTTCAACTA  1166
                ||||||||||  ||||||| ||||||| |||| ||||||||| |||||| ||||| || |
Sbjct  1692092  CTATAACATTCGATTCATATATTCCCAGATTGCAAAATTGCTCCCACATGGTTTCTACCA  1692033

Query  1167     ATTCAATATTTGTTTCTCTGTCTAACTTTGAGCGTTCGATAGCTCGCTTCATAGTTTCTT  1226
                |||| |||||||| | || |||||||||||||||||| | |||||||||||  |||||||
Sbjct  1692032  ATTCGATATTTGTCTTTCGGTCTAACTTTGAGCGTTCAACAGCTCGCTTCAAGGTTTCTT  1691973

Query  1227     CTTTACTTGCCCTTAAAACGATATA  1251
                | |||||||||||||||||||||||
Sbjct  1691972  CCTTACTTGCCCTTAAAACGATATA  1691948


>Campylobacter jejuni subsp. jejuni strain 01-1512 plasmid pCj1, complete sequence
Sequence ID: CP010073.1 Length: 48872
>Campylobacter jejuni subsp. jejuni strain 00-0949 plasmid pTet, complete sequence
Sequence ID: CP010302.1 Length: 48872 
Range 1: 36963 to 37594

Score:1162 bits(629), Expect:0.0, 
Identities:631/632(99%),  Gaps:0/632(0%), Strand: Plus/Plus

Query  1241   AAAACGATATACAAGGCGCGGAAATTTTAAAGCTCGAAGTGCCGACGGTGTTTGGAAAGG  1300
              ||||||| ||||||||||||||||||||||||||||||||||||||||||||||||||||
Sbjct  36963  AAAACGAAATACAAGGCGCGGAAATTTTAAAGCTCGAAGTGCCGACGGTGTTTGGAAAGG  37022

Query  1301   CAGGAGAGGTTCTTAAAAAAGCGGTGGAGCAATACAGACCCGACGCGGTGGTGTGCGTAG  1360
              ||||||||||||||||||||||||||||||||||||||||||||||||||||||||||||
Sbjct  37023  CAGGAGAGGTTCTTAAAAAAGCGGTGGAGCAATACAGACCCGACGCGGTGGTGTGCGTAG  37082

Query  1361   GTCAAGCCGGAGGGCGTTACTTTTCTATTATGGCGTTGTGCTCTTATGGCTTGAAGTGTG  1420
              ||||||||||||||||||||||||||||||||||||||||||||||||||||||||||||
Sbjct  37083  GTCAAGCCGGAGGGCGTTACTTTTCTATTATGGCGTTGTGCTCTTATGGCTTGAAGTGTG  37142

Query  1421   GCATATCCGAGCAGAAGATACGGAGAGACGCCTATGCGTTCCTGGACCATTTAGAGAGCC  1480
              ||||||||||||||||||||||||||||||||||||||||||||||||||||||||||||
Sbjct  37143  GCATATCCGAGCAGAAGATACGGAGAGACGCCTATGCGTTCCTGGACCATTTAGAGAGCC  37202

Query  1481   TTACCGAGGACGAGGACAACCATTTCAGCCGGGCAGATGTGAAAGACGGTATAAAGAAGC  1540
              ||||||||||||||||||||||||||||||||||||||||||||||||||||||||||||
Sbjct  37203  TTACCGAGGACGAGGACAACCATTTCAGCCGGGCAGATGTGAAAGACGGTATAAAGAAGC  37262

Query  1541   CAAAGATGATTTATTTTTATGGTATTTTGAAATATTAGaaaaaaaTGAAATCAAGATATA  1600
              ||||||||||||||||||||||||||||||||||||||||||||||||||||||||||||
Sbjct  37263  CAAAGATGATTTATTTTTATGGTATTTTGAAATATTAGAAAAAAATGAAATCAAGATATA  37322

Query  1601   TCCCaaaaaaaTGACTTATAATCAAATGATGGAAGAGTGTAAGAAAAACGATATATACAT  1660
              ||||||||||||||||||||||||||||||||||||||||||||||||||||||||||||
Sbjct  37323  TCCCAAAAAAATGACTTATAATCAAATGATGGAAGAGTGTAAGAAAAACGATATATACAT  37382

Query  1661   TATAAAGCCATTATACTCTTTGGGATATACCTACAATAATAATAGGGAAGATTTTAAGAA  1720
              ||||||||||||||||||||||||||||||||||||||||||||||||||||||||||||
Sbjct  37383  TATAAAGCCATTATACTCTTTGGGATATACCTACAATAATAATAGGGAAGATTTTAAGAA  37442

Query  1721   CTACAACTAAAATAAGTCAAAAGGAATAAGTTTGAAAAATACTATGTATTCATATTTGCT  1780
              ||||||||||||||||||||||||||||||||||||||||||||||||||||||||||||
Sbjct  37443  CTACAACTAAAATAAGTCAAAAGGAATAAGTTTGAAAAATACTATGTATTCATATTTGCT  37502

Query  1781   CAATGATAAAATCAAAAATCATTCTATGATTTTATGCACAGAAATCGAGTGCAAAAAATG  1840
              ||||||||||||||||||||||||||||||||||||||||||||||||||||||||||||
Sbjct  37503  CAATGATAAAATCAAAAATCATTCTATGATTTTATGCACAGAAATCGAGTGCAAAAAATG  37562

Query  1841   CGGAGAAAAGATTTATGTTGAGTTTCAGCCGA  1872
              ||||||||||||||||||||||||||||||||
Sbjct  37563  CGGAGAAAAGATTTATGTTGAGTTTCAGCCGA  37594


Range 2: 35678 to 35882

Score:246 bits(133), Expect:6e-60, 
Identities:181/205(88%),  Gaps:0/205(0%), Strand: Plus/Minus

Query  1047   TACTTGCGATTTTTTCTTGTACTGCGGAAACAGTATCTTTGATTGAATGCGTAGTTGTAT  1106
              |||||||||||||||||||||||||||||||||| ||||  || ||||  || || ||||
Sbjct  35882  TACTTGCGATTTTTTCTTGTACTGCGGAAACAGTTTCTTGAATGGAATAAGTGGTCGTAT  35823

Query  1107   CTATAACATTTAATTCATAGATTCCCAAATTGGAAAATTGCTTCCACATTGTTTCAACTA  1166
              ||||||||||  ||||||| ||||||| |||| ||||||||| |||||| ||||| ||||
Sbjct  35822  CTATAACATTCGATTCATATATTCCCAGATTGCAAAATTGCTCCCACATGGTTTCTACTA  35763

Query  1167   ATTCAATATTTGTTTCTCTGTCTAACTTTGAGCGTTCGATAGCTCGCTTCATAGTTTCTT  1226
              |||||| |||||||| ||||||||| |||||||| || | ||||||||||||||||||||
Sbjct  35762  ATTCAACATTTGTTTTTCTGTCTAATTTTGAGCGCTCCACAGCTCGCTTCATAGTTTCTT  35703

Query  1227   CTTTACTTGCCCTTAAAACGATATA  1251
              ||||||| ||||||||||| |||||
Sbjct  35702  CTTTACTGGCCCTTAAAACAATATA  35678


>Campylobacter coli strain FDAARGOS_1028 plasmid unnamed1, complete sequence
Sequence ID: CP066028.1 Length: 182425
Range 1: 93660 to 94168

Score:941 bits(509), Expect:0.0, 
Identities:509/509(100%),  Gaps:0/509(0%), Strand: Plus/Minus

Query  1364   AAGCCGGAGGGCGTTACTTTTCTATTATGGCGTTGTGCTCTTATGGCTTGAAGTGTGGCA  1423
              ||||||||||||||||||||||||||||||||||||||||||||||||||||||||||||
Sbjct  94168  AAGCCGGAGGGCGTTACTTTTCTATTATGGCGTTGTGCTCTTATGGCTTGAAGTGTGGCA  94109

Query  1424   TATCCGAGCAGAAGATACGGAGAGACGCCTATGCGTTCCTGGACCATTTAGAGAGCCTTA  1483
              ||||||||||||||||||||||||||||||||||||||||||||||||||||||||||||
Sbjct  94108  TATCCGAGCAGAAGATACGGAGAGACGCCTATGCGTTCCTGGACCATTTAGAGAGCCTTA  94049

Query  1484   CCGAGGACGAGGACAACCATTTCAGCCGGGCAGATGTGAAAGACGGTATAAAGAAGCCAA  1543
              ||||||||||||||||||||||||||||||||||||||||||||||||||||||||||||
Sbjct  94048  CCGAGGACGAGGACAACCATTTCAGCCGGGCAGATGTGAAAGACGGTATAAAGAAGCCAA  93989

Query  1544   AGATGATTTATTTTTATGGTATTTTGAAATATTAGaaaaaaaTGAAATCAAGATATATCC  1603
              ||||||||||||||||||||||||||||||||||||||||||||||||||||||||||||
Sbjct  93988  AGATGATTTATTTTTATGGTATTTTGAAATATTAGAAAAAAATGAAATCAAGATATATCC  93929

Query  1604   CaaaaaaaTGACTTATAATCAAATGATGGAAGAGTGTAAGAAAAACGATATATACATTAT  1663
              ||||||||||||||||||||||||||||||||||||||||||||||||||||||||||||
Sbjct  93928  CAAAAAAATGACTTATAATCAAATGATGGAAGAGTGTAAGAAAAACGATATATACATTAT  93869

Query  1664   AAAGCCATTATACTCTTTGGGATATACCTACAATAATAATAGGGAAGATTTTAAGAACTA  1723
              ||||||||||||||||||||||||||||||||||||||||||||||||||||||||||||
Sbjct  93868  AAAGCCATTATACTCTTTGGGATATACCTACAATAATAATAGGGAAGATTTTAAGAACTA  93809

Query  1724   CAACTAAAATAAGTCAAAAGGAATAAGTTTGAAAAATACTATGTATTCATATTTGCTCAA  1783
              ||||||||||||||||||||||||||||||||||||||||||||||||||||||||||||
Sbjct  93808  CAACTAAAATAAGTCAAAAGGAATAAGTTTGAAAAATACTATGTATTCATATTTGCTCAA  93749

Query  1784   TGATAAAATCAAAAATCATTCTATGATTTTATGCACAGAAATCGAGTGCAAAAAATGCGG  1843
              ||||||||||||||||||||||||||||||||||||||||||||||||||||||||||||
Sbjct  93748  TGATAAAATCAAAAATCATTCTATGATTTTATGCACAGAAATCGAGTGCAAAAAATGCGG  93689

Query  1844   AGAAAAGATTTATGTTGAGTTTCAGCCGA  1872
              |||||||||||||||||||||||||||||
Sbjct  93688  AGAAAAGATTTATGTTGAGTTTCAGCCGA  93660


Range 2: 37298 to 37494

Score:342 bits(185), Expect:8e-89, 
Identities:193/197(98%),  Gaps:0/197(0%), Strand: Plus/Minus

Query  1055   ATTTTTTCTTGTACTGCGGAAACAGTATCTTTGATTGAATGCGTAGTTGTATCTATAACA  1114
              |||||||||| |||||| ||||||||||||||||||||||||||||||||||||||||||
Sbjct  37494  ATTTTTTCTTTTACTGCTGAAACAGTATCTTTGATTGAATGCGTAGTTGTATCTATAACA  37435

Query  1115   TTTAATTCATAGATTCCCAAATTGGAAAATTGCTTCCACATTGTTTCAACTAATTCAATA  1174
              ||||||||||||||||| |||||||||||||| |||||||||||||||||||||||||||
Sbjct  37434  TTTAATTCATAGATTCCTAAATTGGAAAATTGATTCCACATTGTTTCAACTAATTCAATA  37375

Query  1175   TTTGTTTCTCTGTCTAACTTTGAGCGTTCGATAGCTCGCTTCATAGTTTCTTCTTTACTT  1234
              ||||||||||||||||||||||||||||||||||||||||||||||||||||||||||||
Sbjct  37374  TTTGTTTCTCTGTCTAACTTTGAGCGTTCGATAGCTCGCTTCATAGTTTCTTCTTTACTT  37315

Query  1235   GCCCTTAAAACGATATA  1251
              |||||||||||||||||
Sbjct  37314  GCCCTTAAAACGATATA  37298


Range 3: 35170 to 35303

Score:237 bits(128), Expect:4e-57, 
Identities:132/134(99%),  Gaps:0/134(0%), Strand: Plus/Plus

Query  1241   AAAACGATATACAAGGCGCGGAAATTTTAAAGCTCGAAGTGCCGACGGTGTTTGGAAAGG  1300
              ||||||| |||||||||||||||||||||||||||||||||||||||||||||| |||||
Sbjct  35170  AAAACGAAATACAAGGCGCGGAAATTTTAAAGCTCGAAGTGCCGACGGTGTTTGAAAAGG  35229

Query  1301   CAGGAGAGGTTCTTAAAAAAGCGGTGGAGCAATACAGACCCGACGCGGTGGTGTGCGTAG  1360
              ||||||||||||||||||||||||||||||||||||||||||||||||||||||||||||
Sbjct  35230  CAGGAGAGGTTCTTAAAAAAGCGGTGGAGCAATACAGACCCGACGCGGTGGTGTGCGTAG  35289

Query  1361   GTCAAGCCGGAGGG  1374
              ||||||||||||||
Sbjct  35290  GTCAAGCCGGAGGG  35303


Range 4: 33885 to 34089

Score:224 bits(121), Expect:3e-53, 
Identities:177/205(86%),  Gaps:0/205(0%), Strand: Plus/Minus

Query  1047   TACTTGCGATTTTTTCTTGTACTGCGGAAACAGTATCTTTGATTGAATGCGTAGTTGTAT  1106
              |||||||||||||||||||||||||||||||||| ||||  || ||||  || || ||||
Sbjct  34089  TACTTGCGATTTTTTCTTGTACTGCGGAAACAGTTTCTTGAATGGAATAAGTGGTCGTAT  34030

Query  1107   CTATAACATTTAATTCATAGATTCCCAAATTGGAAAATTGCTTCCACATTGTTTCAACTA  1166
              ||||||||||  ||||||| ||||||| |||| ||||||||| |||||| ||||| || |
Sbjct  34029  CTATAACATTCGATTCATATATTCCCAGATTGCAAAATTGCTCCCACATGGTTTCTACCA  33970

Query  1167   ATTCAATATTTGTTTCTCTGTCTAACTTTGAGCGTTCGATAGCTCGCTTCATAGTTTCTT  1226
              |||| |||||||| | || |||||||||||||||||| | |||||||||||  |||||||
Sbjct  33969  ATTCGATATTTGTCTTTCGGTCTAACTTTGAGCGTTCAACAGCTCGCTTCAAGGTTTCTT  33910

Query  1227   CTTTACTTGCCCTTAAAACGATATA  1251
              | ||||||||||||||||  |||||
Sbjct  33909  CCTTACTTGCCCTTAAAATAATATA  33885


>Campylobacter coli plasmid pCC14983A-1, complete sequence
Sequence ID: CP017026.1 Length: 180543
Range 1: 96577 to 97085

Score:935 bits(506), Expect:0.0, 
Identities:508/509(99%),  Gaps:0/509(0%), Strand: Plus/Minus

Query  1364   AAGCCGGAGGGCGTTACTTTTCTATTATGGCGTTGTGCTCTTATGGCTTGAAGTGTGGCA  1423
              ||||||||||||||||||||||||||||||||||||||||||||||||||||||||||||
Sbjct  97085  AAGCCGGAGGGCGTTACTTTTCTATTATGGCGTTGTGCTCTTATGGCTTGAAGTGTGGCA  97026

Query  1424   TATCCGAGCAGAAGATACGGAGAGACGCCTATGCGTTCCTGGACCATTTAGAGAGCCTTA  1483
              ||||||||||||||||||||||||||||||||||||||||||||||||||||||||||||
Sbjct  97025  TATCCGAGCAGAAGATACGGAGAGACGCCTATGCGTTCCTGGACCATTTAGAGAGCCTTA  96966

Query  1484   CCGAGGACGAGGACAACCATTTCAGCCGGGCAGATGTGAAAGACGGTATAAAGAAGCCAA  1543
              ||||||||||||||||||||||||||||||||||||||||||||||||||||||||||||
Sbjct  96965  CCGAGGACGAGGACAACCATTTCAGCCGGGCAGATGTGAAAGACGGTATAAAGAAGCCAA  96906

Query  1544   AGATGATTTATTTTTATGGTATTTTGAAATATTAGaaaaaaaTGAAATCAAGATATATCC  1603
              ||||||||||||||||||||||||||||||||||||||||||||||||||||||||||||
Sbjct  96905  AGATGATTTATTTTTATGGTATTTTGAAATATTAGAAAAAAATGAAATCAAGATATATCC  96846

Query  1604   CaaaaaaaTGACTTATAATCAAATGATGGAAGAGTGTAAGAAAAACGATATATACATTAT  1663
              ||||||||| ||||||||||||||||||||||||||||||||||||||||||||||||||
Sbjct  96845  CAAAAAAATAACTTATAATCAAATGATGGAAGAGTGTAAGAAAAACGATATATACATTAT  96786

Query  1664   AAAGCCATTATACTCTTTGGGATATACCTACAATAATAATAGGGAAGATTTTAAGAACTA  1723
              ||||||||||||||||||||||||||||||||||||||||||||||||||||||||||||
Sbjct  96785  AAAGCCATTATACTCTTTGGGATATACCTACAATAATAATAGGGAAGATTTTAAGAACTA  96726

Query  1724   CAACTAAAATAAGTCAAAAGGAATAAGTTTGAAAAATACTATGTATTCATATTTGCTCAA  1783
              ||||||||||||||||||||||||||||||||||||||||||||||||||||||||||||
Sbjct  96725  CAACTAAAATAAGTCAAAAGGAATAAGTTTGAAAAATACTATGTATTCATATTTGCTCAA  96666

Query  1784   TGATAAAATCAAAAATCATTCTATGATTTTATGCACAGAAATCGAGTGCAAAAAATGCGG  1843
              ||||||||||||||||||||||||||||||||||||||||||||||||||||||||||||
Sbjct  96665  TGATAAAATCAAAAATCATTCTATGATTTTATGCACAGAAATCGAGTGCAAAAAATGCGG  96606

Query  1844   AGAAAAGATTTATGTTGAGTTTCAGCCGA  1872
              |||||||||||||||||||||||||||||
Sbjct  96605  AGAAAAGATTTATGTTGAGTTTCAGCCGA  96577


Range 2: 3401 to 3605

Score:346 bits(187), Expect:6e-90, 
Identities:199/205(97%),  Gaps:0/205(0%), Strand: Plus/Minus

Query  1047  TACTTGCGATTTTTTCTTGTACTGCGGAAACAGTATCTTTGATTGAATGCGTAGTTGTAT  1106
             ||||| | |||||||||| |||||| ||||||||||||||||||||||||||||||||||
Sbjct  3605  TACTTACTATTTTTTCTTTTACTGCTGAAACAGTATCTTTGATTGAATGCGTAGTTGTAT  3546

Query  1107  CTATAACATTTAATTCATAGATTCCCAAATTGGAAAATTGCTTCCACATTGTTTCAACTA  1166
             ||||||||||||||||||||||||| |||||||||||||| |||||||||||||||||||
Sbjct  3545  CTATAACATTTAATTCATAGATTCCTAAATTGGAAAATTGATTCCACATTGTTTCAACTA  3486

Query  1167  ATTCAATATTTGTTTCTCTGTCTAACTTTGAGCGTTCGATAGCTCGCTTCATAGTTTCTT  1226
             ||||||||||||||||||||||||||||||||||||||||||||||||||||||||||||
Sbjct  3485  ATTCAATATTTGTTTCTCTGTCTAACTTTGAGCGTTCGATAGCTCGCTTCATAGTTTCTT  3426

Query  1227  CTTTACTTGCCCTTAAAACGATATA  1251
             |||||||||||||||||||||||||
Sbjct  3425  CTTTACTTGCCCTTAAAACGATATA  3401


Range 3: 6814 to 7010

Score:342 bits(185), Expect:8e-89, 
Identities:193/197(98%),  Gaps:0/197(0%), Strand: Plus/Minus

Query  1055  ATTTTTTCTTGTACTGCGGAAACAGTATCTTTGATTGAATGCGTAGTTGTATCTATAACA  1114
             |||||||||| |||||| ||||||||||||||||||||||||||||||||||||||||||
Sbjct  7010  ATTTTTTCTTTTACTGCTGAAACAGTATCTTTGATTGAATGCGTAGTTGTATCTATAACA  6951

Query  1115  TTTAATTCATAGATTCCCAAATTGGAAAATTGCTTCCACATTGTTTCAACTAATTCAATA  1174
             ||||||||||||||||| |||||||||||||| |||||||||||||||||||||||||||
Sbjct  6950  TTTAATTCATAGATTCCTAAATTGGAAAATTGATTCCACATTGTTTCAACTAATTCAATA  6891

Query  1175  TTTGTTTCTCTGTCTAACTTTGAGCGTTCGATAGCTCGCTTCATAGTTTCTTCTTTACTT  1234
             ||||||||||||||||||||||||||||||||||||||||||||||||||||||||||||
Sbjct  6890  TTTGTTTCTCTGTCTAACTTTGAGCGTTCGATAGCTCGCTTCATAGTTTCTTCTTTACTT  6831

Query  1235  GCCCTTAAAACGATATA  1251
             |||||||||||||||||
Sbjct  6830  GCCCTTAAAACGATATA  6814


Range 4: 4686 to 4819

Score:237 bits(128), Expect:4e-57, 
Identities:132/134(99%),  Gaps:0/134(0%), Strand: Plus/Plus

Query  1241  AAAACGATATACAAGGCGCGGAAATTTTAAAGCTCGAAGTGCCGACGGTGTTTGGAAAGG  1300
             ||||||| |||||||||||||||||||||||||||||||||||||||||||||| |||||
Sbjct  4686  AAAACGAAATACAAGGCGCGGAAATTTTAAAGCTCGAAGTGCCGACGGTGTTTGAAAAGG  4745

Query  1301  CAGGAGAGGTTCTTAAAAAAGCGGTGGAGCAATACAGACCCGACGCGGTGGTGTGCGTAG  1360
             ||||||||||||||||||||||||||||||||||||||||||||||||||||||||||||
Sbjct  4746  CAGGAGAGGTTCTTAAAAAAGCGGTGGAGCAATACAGACCCGACGCGGTGGTGTGCGTAG  4805

Query  1361  GTCAAGCCGGAGGG  1374
             ||||||||||||||
Sbjct  4806  GTCAAGCCGGAGGG  4819


>Campylobacter jejuni strain R19.1007 plasmid pR19.1007_53.9k, complete sequence
Sequence ID: CP077637.1 Length: 53897
Range 1: 34456 to 34928

Score:874 bits(473), Expect:0.0, 
Identities:473/473(100%),  Gaps:0/473(0%), Strand: Plus/Plus

Query  1      TACCTAGATTTAGATGTCTAAAAAGCTTTAACTACAAGCTTTTTAGACATCTAATCTTTT  60
              ||||||||||||||||||||||||||||||||||||||||||||||||||||||||||||
Sbjct  34456  TACCTAGATTTAGATGTCTAAAAAGCTTTAACTACAAGCTTTTTAGACATCTAATCTTTT  34515

Query  61     CTGAAGTACATCCGCAACTGTCCATACTCTGATGTTTTATATCTTTTCTAAAAGTTCGCT  120
              ||||||||||||||||||||||||||||||||||||||||||||||||||||||||||||
Sbjct  34516  CTGAAGTACATCCGCAACTGTCCATACTCTGATGTTTTATATCTTTTCTAAAAGTTCGCT  34575

Query  121    AGATAGAGTTCTATATTAGAGATGTAAAGAGTTTTGGTGAAGAGGTTTGTGAGTATGGCT  180
              ||||||||||||||||||||||||||||||||||||||||||||||||||||||||||||
Sbjct  34576  AGATAGAGTTCTATATTAGAGATGTAAAGAGTTTTGGTGAAGAGGTTTGTGAGTATGGCT  34635

Query  181    TTTATAACCAGGGTGCAATGAGAAGCACTAACAGCAGCTAGCTTAAGAACGCATAGGATA  240
              ||||||||||||||||||||||||||||||||||||||||||||||||||||||||||||
Sbjct  34636  TTTATAACCAGGGTGCAATGAGAAGCACTAACAGCAGCTAGCTTAAGAACGCATAGGATA  34695

Query  241    TACTTTTTATGGAAGTCACAGAGGAGGAATAAAATTTGAACAGGATTAACAGAGTAAAGA  300
              ||||||||||||||||||||||||||||||||||||||||||||||||||||||||||||
Sbjct  34696  TACTTTTTATGGAAGTCACAGAGGAGGAATAAAATTTGAACAGGATTAACAGAGTAAAGA  34755

Query  301    TGCATAACACCATGAACATTTTCCTCGTTATCAGCTGCGAAAAAGATCAGCAGGTGATTG  360
              ||||||||||||||||||||||||||||||||||||||||||||||||||||||||||||
Sbjct  34756  TGCATAACACCATGAACATTTTCCTCGTTATCAGCTGCGAAAAAGATCAGCAGGTGATTG  34815

Query  361    TCTATTGTTTGCCACGAGACTGCACGAACCGGAGTTCCTGCTTCCACACCGGAAATAGTG  420
              ||||||||||||||||||||||||||||||||||||||||||||||||||||||||||||
Sbjct  34816  TCTATTGTTTGCCACGAGACTGCACGAACCGGAGTTCCTGCTTCCACACCGGAAATAGTG  34875

Query  421    TTGCCTTCCGGTGAAGGAATATAGTCACATACCGCTTCCAGCCTACCGGCTTC  473
              |||||||||||||||||||||||||||||||||||||||||||||||||||||
Sbjct  34876  TTGCCTTCCGGTGAAGGAATATAGTCACATACCGCTTCCAGCCTACCGGCTTC  34928


Range 2: 31653 to 31857

Score:246 bits(133), Expect:6e-60, 
Identities:181/205(88%),  Gaps:0/205(0%), Strand: Plus/Minus

Query  1047   TACTTGCGATTTTTTCTTGTACTGCGGAAACAGTATCTTTGATTGAATGCGTAGTTGTAT  1106
              |||||||||||||||||||||||||||||||||| ||||  || ||||  || || ||||
Sbjct  31857  TACTTGCGATTTTTTCTTGTACTGCGGAAACAGTTTCTTGAATGGAATAAGTGGTCGTAT  31798

Query  1107   CTATAACATTTAATTCATAGATTCCCAAATTGGAAAATTGCTTCCACATTGTTTCAACTA  1166
              ||||||||||  ||||||| ||||||| |||| ||||||||| |||||| ||||| ||||
Sbjct  31797  CTATAACATTCGATTCATATATTCCCAGATTGCAAAATTGCTCCCACATGGTTTCTACTA  31738

Query  1167   ATTCAATATTTGTTTCTCTGTCTAACTTTGAGCGTTCGATAGCTCGCTTCATAGTTTCTT  1226
              |||||| |||||||| ||||||||| |||||||| || | ||||||||||||||||||||
Sbjct  31737  ATTCAACATTTGTTTTTCTGTCTAATTTTGAGCGCTCCACAGCTCGCTTCATAGTTTCTT  31678

Query  1227   CTTTACTTGCCCTTAAAACGATATA  1251
              ||||||| ||||||||||| |||||
Sbjct  31677  CTTTACTGGCCCTTAAAACAATATA  31653


Range 3: 32938 to 33071

Score:243 bits(131), Expect:8e-59, 
Identities:133/134(99%),  Gaps:0/134(0%), Strand: Plus/Plus

Query  1241   AAAACGATATACAAGGCGCGGAAATTTTAAAGCTCGAAGTGCCGACGGTGTTTGGAAAGG  1300
              ||||||| ||||||||||||||||||||||||||||||||||||||||||||||||||||
Sbjct  32938  AAAACGAAATACAAGGCGCGGAAATTTTAAAGCTCGAAGTGCCGACGGTGTTTGGAAAGG  32997

Query  1301   CAGGAGAGGTTCTTAAAAAAGCGGTGGAGCAATACAGACCCGACGCGGTGGTGTGCGTAG  1360
              ||||||||||||||||||||||||||||||||||||||||||||||||||||||||||||
Sbjct  32998  CAGGAGAGGTTCTTAAAAAAGCGGTGGAGCAATACAGACCCGACGCGGTGGTGTGCGTAG  33057

Query  1361   GTCAAGCCGGAGGG  1374
              ||||||||||||||
Sbjct  33058  GTCAAGCCGGAGGG  33071


>Helcococcus kunzii strain UCN99 erm(47)-containing element genomic sequence
Sequence ID: KU612222.1 Length: 81177
Range 1: 21914 to 22662

Score:1384 bits(749), Expect:0.0, 
Identities:749/749(100%),  Gaps:0/749(0%), Strand: Plus/Plus

Query  1      TACCTAGATTTAGATGTCTAAAAAGCTTTAACTACAAGCTTTTTAGACATCTAATCTTTT  60
              ||||||||||||||||||||||||||||||||||||||||||||||||||||||||||||
Sbjct  21914  TACCTAGATTTAGATGTCTAAAAAGCTTTAACTACAAGCTTTTTAGACATCTAATCTTTT  21973

Query  61     CTGAAGTACATCCGCAACTGTCCATACTCTGATGTTTTATATCTTTTCTAAAAGTTCGCT  120
              ||||||||||||||||||||||||||||||||||||||||||||||||||||||||||||
Sbjct  21974  CTGAAGTACATCCGCAACTGTCCATACTCTGATGTTTTATATCTTTTCTAAAAGTTCGCT  22033

Query  121    AGATAGAGTTCTATATTAGAGATGTAAAGAGTTTTGGTGAAGAGGTTTGTGAGTATGGCT  180
              ||||||||||||||||||||||||||||||||||||||||||||||||||||||||||||
Sbjct  22034  AGATAGAGTTCTATATTAGAGATGTAAAGAGTTTTGGTGAAGAGGTTTGTGAGTATGGCT  22093

Query  181    TTTATAACCAGGGTGCAATGAGAAGCACTAACAGCAGCTAGCTTAAGAACGCATAGGATA  240
              ||||||||||||||||||||||||||||||||||||||||||||||||||||||||||||
Sbjct  22094  TTTATAACCAGGGTGCAATGAGAAGCACTAACAGCAGCTAGCTTAAGAACGCATAGGATA  22153

Query  241    TACTTTTTATGGAAGTCACAGAGGAGGAATAAAATTTGAACAGGATTAACAGAGTAAAGA  300
              ||||||||||||||||||||||||||||||||||||||||||||||||||||||||||||
Sbjct  22154  TACTTTTTATGGAAGTCACAGAGGAGGAATAAAATTTGAACAGGATTAACAGAGTAAAGA  22213

Query  301    TGCATAACACCATGAACATTTTCCTCGTTATCAGCTGCGAAAAAGATCAGCAGGTGATTG  360
              ||||||||||||||||||||||||||||||||||||||||||||||||||||||||||||
Sbjct  22214  TGCATAACACCATGAACATTTTCCTCGTTATCAGCTGCGAAAAAGATCAGCAGGTGATTG  22273

Query  361    TCTATTGTTTGCCACGAGACTGCACGAACCGGAGTTCCTGCTTCCACACCGGAAATAGTG  420
              ||||||||||||||||||||||||||||||||||||||||||||||||||||||||||||
Sbjct  22274  TCTATTGTTTGCCACGAGACTGCACGAACCGGAGTTCCTGCTTCCACACCGGAAATAGTG  22333

Query  421    TTGCCTTCCGGTGAAGGAATATAGTCACATACCGCTTCCAGCCTACCGGCTTCTGTATTG  480
              ||||||||||||||||||||||||||||||||||||||||||||||||||||||||||||
Sbjct  22334  TTGCCTTCCGGTGAAGGAATATAGTCACATACCGCTTCCAGCCTACCGGCTTCTGTATTG  22393

Query  481    GCATAATGAAACTCCAAATCATAGAGCCACCCTATACAAAACAGGGCAACAAGTGCGGAA  540
              ||||||||||||||||||||||||||||||||||||||||||||||||||||||||||||
Sbjct  22394  GCATAATGAAACTCCAAATCATAGAGCCACCCTATACAAAACAGGGCAACAAGTGCGGAA  22453

Query  541    AGAATTGCCGCTATTAAGCGAGTGCGTTTAACACGCTTTAAAAATCTAAGTGCACGCTGT  600
              ||||||||||||||||||||||||||||||||||||||||||||||||||||||||||||
Sbjct  22454  AGAATTGCCGCTATTAAGCGAGTGCGTTTAACACGCTTTAAAAATCTAAGTGCACGCTGT  22513

Query  601    GGCGCTTTTTCAATAGGAACCTGCCTGCGCATATCCTCTTCAAGCTGGCGGCAGGCCGCA  660
              ||||||||||||||||||||||||||||||||||||||||||||||||||||||||||||
Sbjct  22514  GGCGCTTTTTCAATAGGAACCTGCCTGCGCATATCCTCTTCAAGCTGGCGGCAGGCCGCA  22573

Query  661    CAATGCTCAATGTGTTCTCTGACCATAGCAGAGGTCTCTGTCTCGGTCAATTCTTCAAGA  720
              ||||||||||||||||||||||||||||||||||||||||||||||||||||||||||||
Sbjct  22574  CAATGCTCAATGTGTTCTCTGACCATAGCAGAGGTCTCTGTCTCGGTCAATTCTTCAAGA  22633

Query  721    TAGGATGGGAGTAAATCCCTGACTACGCA  749
              |||||||||||||||||||||||||||||
Sbjct  22634  TAGGATGGGAGTAAATCCCTGACTACGCA  22662


Range 2: 22655 to 22701

Score:76.8 bits(41), Expect:9e-09, 
Identities:45/47(96%),  Gaps:0/47(0%), Strand: Plus/Minus

Query  1055   ATTTTTTCTTGTACTGCGGAAACAGTATCTTTGATTGAATGCGTAGT  1101
              |||||||||| |||||| |||||||||||||||||||||||||||||
Sbjct  22701  ATTTTTTCTTTTACTGCTGAAACAGTATCTTTGATTGAATGCGTAGT  22655


>Campylobacter coli strain SH89 plasmid pSH89, complete sequence
Sequence ID: CP047217.1 Length: 57366
Range 1: 46521 to 47029

Score:941 bits(509), Expect:0.0, 
Identities:509/509(100%),  Gaps:0/509(0%), Strand: Plus/Minus

Query  1364   AAGCCGGAGGGCGTTACTTTTCTATTATGGCGTTGTGCTCTTATGGCTTGAAGTGTGGCA  1423
              ||||||||||||||||||||||||||||||||||||||||||||||||||||||||||||
Sbjct  47029  AAGCCGGAGGGCGTTACTTTTCTATTATGGCGTTGTGCTCTTATGGCTTGAAGTGTGGCA  46970

Query  1424   TATCCGAGCAGAAGATACGGAGAGACGCCTATGCGTTCCTGGACCATTTAGAGAGCCTTA  1483
              ||||||||||||||||||||||||||||||||||||||||||||||||||||||||||||
Sbjct  46969  TATCCGAGCAGAAGATACGGAGAGACGCCTATGCGTTCCTGGACCATTTAGAGAGCCTTA  46910

Query  1484   CCGAGGACGAGGACAACCATTTCAGCCGGGCAGATGTGAAAGACGGTATAAAGAAGCCAA  1543
              ||||||||||||||||||||||||||||||||||||||||||||||||||||||||||||
Sbjct  46909  CCGAGGACGAGGACAACCATTTCAGCCGGGCAGATGTGAAAGACGGTATAAAGAAGCCAA  46850

Query  1544   AGATGATTTATTTTTATGGTATTTTGAAATATTAGaaaaaaaTGAAATCAAGATATATCC  1603
              ||||||||||||||||||||||||||||||||||||||||||||||||||||||||||||
Sbjct  46849  AGATGATTTATTTTTATGGTATTTTGAAATATTAGAAAAAAATGAAATCAAGATATATCC  46790

Query  1604   CaaaaaaaTGACTTATAATCAAATGATGGAAGAGTGTAAGAAAAACGATATATACATTAT  1663
              ||||||||||||||||||||||||||||||||||||||||||||||||||||||||||||
Sbjct  46789  CAAAAAAATGACTTATAATCAAATGATGGAAGAGTGTAAGAAAAACGATATATACATTAT  46730

Query  1664   AAAGCCATTATACTCTTTGGGATATACCTACAATAATAATAGGGAAGATTTTAAGAACTA  1723
              ||||||||||||||||||||||||||||||||||||||||||||||||||||||||||||
Sbjct  46729  AAAGCCATTATACTCTTTGGGATATACCTACAATAATAATAGGGAAGATTTTAAGAACTA  46670

Query  1724   CAACTAAAATAAGTCAAAAGGAATAAGTTTGAAAAATACTATGTATTCATATTTGCTCAA  1783
              ||||||||||||||||||||||||||||||||||||||||||||||||||||||||||||
Sbjct  46669  CAACTAAAATAAGTCAAAAGGAATAAGTTTGAAAAATACTATGTATTCATATTTGCTCAA  46610

Query  1784   TGATAAAATCAAAAATCATTCTATGATTTTATGCACAGAAATCGAGTGCAAAAAATGCGG  1843
              ||||||||||||||||||||||||||||||||||||||||||||||||||||||||||||
Sbjct  46609  TGATAAAATCAAAAATCATTCTATGATTTTATGCACAGAAATCGAGTGCAAAAAATGCGG  46550

Query  1844   AGAAAAGATTTATGTTGAGTTTCAGCCGA  1872
              |||||||||||||||||||||||||||||
Sbjct  46549  AGAAAAGATTTATGTTGAGTTTCAGCCGA  46521


Range 2: 47358 to 47530

Score:315 bits(170), Expect:2e-80, 
Identities:172/173(99%),  Gaps:0/173(0%), Strand: Plus/Minus

Query  224    TAAGAACGCATAGGATATACTTTTTATGGAAGTCACAGAGGAGGAATAAAATTTGAACAG  283
              ||||||||||||||||||||||||||||||||||||||||||||||||||||||||||||
Sbjct  47530  TAAGAACGCATAGGATATACTTTTTATGGAAGTCACAGAGGAGGAATAAAATTTGAACAG  47471

Query  284    GATTAACAGAGTAAAGATGCATAACACCATGAACATTTTCCTCGTTATCAGCTGCGAAAA  343
              ||||||||||||||||||||||||||||||||||||||||||||||||||||||||||||
Sbjct  47470  GATTAACAGAGTAAAGATGCATAACACCATGAACATTTTCCTCGTTATCAGCTGCGAAAA  47411

Query  344    AGATCAGCAGGTGATTGTCTATTGTTTGCCACGAGACTGCACGAACCGGAGTT  396
              |||||||||||||||||||||||||||||||||||||||||||||||||| ||
Sbjct  47410  AGATCAGCAGGTGATTGTCTATTGTTTGCCACGAGACTGCACGAACCGGAATT  47358


Range 3: 48588 to 48680

Score:167 bits(90), Expect:5e-36, 
Identities:92/93(99%),  Gaps:0/93(0%), Strand: Plus/Minus

Query  137    TAGAGATGTAAAGAGTTTTGGTGAAGAGGTTTGTGAGTATGGCTTTTATAACCAGGGTGC  196
              ||||||||||||||||||||||||||||||||||||||||||||||||||||||||||||
Sbjct  48680  TAGAGATGTAAAGAGTTTTGGTGAAGAGGTTTGTGAGTATGGCTTTTATAACCAGGGTGC  48621

Query  197    AATGAGAAGCACTAACAGCAGCTAGCTTAAGAA  229
              |||||||||||||||||||||||||||||| ||
Sbjct  48620  AATGAGAAGCACTAACAGCAGCTAGCTTAACAA  48588


>Campylobacter jejuni strain YH002 plasmid pCJP002, complete sequence
Sequence ID: CP020775.1 Length: 45904
Range 1: 3927 to 4435

Score:929 bits(503), Expect:0.0, 
Identities:507/509(99%),  Gaps:0/509(0%), Strand: Plus/Plus

Query  1364  AAGCCGGAGGGCGTTACTTTTCTATTATGGCGTTGTGCTCTTATGGCTTGAAGTGTGGCA  1423
             ||||||||||||||||||||||||||||||||||||||||||||||||||||||||||||
Sbjct  3927  AAGCCGGAGGGCGTTACTTTTCTATTATGGCGTTGTGCTCTTATGGCTTGAAGTGTGGCA  3986

Query  1424  TATCCGAGCAGAAGATACGGAGAGACGCCTATGCGTTCCTGGACCATTTAGAGAGCCTTA  1483
             ||||||||||||||||||||||||||||||||||||||||||||||||||||||||||||
Sbjct  3987  TATCCGAGCAGAAGATACGGAGAGACGCCTATGCGTTCCTGGACCATTTAGAGAGCCTTA  4046

Query  1484  CCGAGGACGAGGACAACCATTTCAGCCGGGCAGATGTGAAAGACGGTATAAAGAAGCCAA  1543
             ||||||||||||||||||||||||||||||||||||||||||||||||||||||||||||
Sbjct  4047  CCGAGGACGAGGACAACCATTTCAGCCGGGCAGATGTGAAAGACGGTATAAAGAAGCCAA  4106

Query  1544  AGATGATTTATTTTTATGGTATTTTGAAATATTAGaaaaaaaTGAAATCAAGATATATCC  1603
             ||||||||||||||||||||||||||||||||||||||||||||||||||||||||||||
Sbjct  4107  AGATGATTTATTTTTATGGTATTTTGAAATATTAGAAAAAAATGAAATCAAGATATATCC  4166

Query  1604  CaaaaaaaTGACTTATAATCAAATGATGGAAGAGTGTAAGAAAAACGATATATACATTAT  1663
             ||||||||||||||||||||||||| | ||||||||||||||||||||||||||||||||
Sbjct  4167  CAAAAAAATGACTTATAATCAAATGCTAGAAGAGTGTAAGAAAAACGATATATACATTAT  4226

Query  1664  AAAGCCATTATACTCTTTGGGATATACCTACAATAATAATAGGGAAGATTTTAAGAACTA  1723
             ||||||||||||||||||||||||||||||||||||||||||||||||||||||||||||
Sbjct  4227  AAAGCCATTATACTCTTTGGGATATACCTACAATAATAATAGGGAAGATTTTAAGAACTA  4286

Query  1724  CAACTAAAATAAGTCAAAAGGAATAAGTTTGAAAAATACTATGTATTCATATTTGCTCAA  1783
             ||||||||||||||||||||||||||||||||||||||||||||||||||||||||||||
Sbjct  4287  CAACTAAAATAAGTCAAAAGGAATAAGTTTGAAAAATACTATGTATTCATATTTGCTCAA  4346

Query  1784  TGATAAAATCAAAAATCATTCTATGATTTTATGCACAGAAATCGAGTGCAAAAAATGCGG  1843
             ||||||||||||||||||||||||||||||||||||||||||||||||||||||||||||
Sbjct  4347  TGATAAAATCAAAAATCATTCTATGATTTTATGCACAGAAATCGAGTGCAAAAAATGCGG  4406

Query  1844  AGAAAAGATTTATGTTGAGTTTCAGCCGA  1872
             |||||||||||||||||||||||||||||
Sbjct  4407  AGAAAAGATTTATGTTGAGTTTCAGCCGA  4435


Range 2: 3049 to 3309

Score:470 bits(254), Expect:3e-127, 
Identities:259/261(99%),  Gaps:1/261(0%), Strand: Plus/Plus

Query  1     TACCTAGATTTAGATGTCTAAAAAGCTTTAACTACAAGCTTTTTAGACATCTAATCTTTT  60
             ||||||||||||||||||||||||||||||||||||||||||||||||||||||||||||
Sbjct  3049  TACCTAGATTTAGATGTCTAAAAAGCTTTAACTACAAGCTTTTTAGACATCTAATCTTTT  3108

Query  61    CTGAAGTACATCCGCAACTGTCCATACTCTGATGTTTTATATCTTTTCTAAAAGTTCGCT  120
             ||||||||||||||||||||||||||||||||||||||||||||||||||||||||||||
Sbjct  3109  CTGAAGTACATCCGCAACTGTCCATACTCTGATGTTTTATATCTTTTCTAAAAGTTCGCT  3168

Query  121   AGATAGAGTTCTATATTAGAGATGTAAAGAGTTTTGGTGAAGAGGTTTGTGAGTATGGCT  180
             ||||||||||||||||||||||||||||||||||||||||||||||||||||||||||||
Sbjct  3169  AGATAGAGTTCTATATTAGAGATGTAAAGAGTTTTGGTGAAGAGGTTTGTGAGTATGGCT  3228

Query  181   TTTATAACCAGGGTGCAATGAGAAGCACTAACAGCAGCTAGCTTAAGAACGCATAGGATA  240
             ||||||||||||||||||||||||||||||||||||||||||||||||||||||||||||
Sbjct  3229  TTTATAACCAGGGTGCAATGAGAAGCACTAACAGCAGCTAGCTTAAGAACGCATAGGATA  3288

Query  241   TACTTTTTATGGAA-GTCACA  260
             ||||||||| |||| ||||||
Sbjct  3289  TACTTTTTACGGAAAGTCACA  3309


>Campylobacter coli strain HC2-48 plasmid pccdm1, complete sequence
Sequence ID: CP013035.1 Length: 44064
Range 1: 21342 to 21850

Score:929 bits(503), Expect:0.0, 
Identities:507/509(99%),  Gaps:0/509(0%), Strand: Plus/Minus

Query  1364   AAGCCGGAGGGCGTTACTTTTCTATTATGGCGTTGTGCTCTTATGGCTTGAAGTGTGGCA  1423
              ||||||||||||||||||||||||||||||||||||||||||||||||||||||||||||
Sbjct  21850  AAGCCGGAGGGCGTTACTTTTCTATTATGGCGTTGTGCTCTTATGGCTTGAAGTGTGGCA  21791

Query  1424   TATCCGAGCAGAAGATACGGAGAGACGCCTATGCGTTCCTGGACCATTTAGAGAGCCTTA  1483
              ||||||||||||||||||||||||||||||||||||||||||||||||||||||||||||
Sbjct  21790  TATCCGAGCAGAAGATACGGAGAGACGCCTATGCGTTCCTGGACCATTTAGAGAGCCTTA  21731

Query  1484   CCGAGGACGAGGACAACCATTTCAGCCGGGCAGATGTGAAAGACGGTATAAAGAAGCCAA  1543
              ||||||||||||||||||||||||||||||||||||||||||||||||||||||||||||
Sbjct  21730  CCGAGGACGAGGACAACCATTTCAGCCGGGCAGATGTGAAAGACGGTATAAAGAAGCCAA  21671

Query  1544   AGATGATTTATTTTTATGGTATTTTGAAATATTAGaaaaaaaTGAAATCAAGATATATCC  1603
              ||||||||||||||||||||||||||||||||||||||||||||||||||||||||||||
Sbjct  21670  AGATGATTTATTTTTATGGTATTTTGAAATATTAGAAAAAAATGAAATCAAGATATATCC  21611

Query  1604   CaaaaaaaTGACTTATAATCAAATGATGGAAGAGTGTAAGAAAAACGATATATACATTAT  1663
              ||||||||||||||||||||||||| | ||||||||||||||||||||||||||||||||
Sbjct  21610  CAAAAAAATGACTTATAATCAAATGCTAGAAGAGTGTAAGAAAAACGATATATACATTAT  21551

Query  1664   AAAGCCATTATACTCTTTGGGATATACCTACAATAATAATAGGGAAGATTTTAAGAACTA  1723
              ||||||||||||||||||||||||||||||||||||||||||||||||||||||||||||
Sbjct  21550  AAAGCCATTATACTCTTTGGGATATACCTACAATAATAATAGGGAAGATTTTAAGAACTA  21491

Query  1724   CAACTAAAATAAGTCAAAAGGAATAAGTTTGAAAAATACTATGTATTCATATTTGCTCAA  1783
              ||||||||||||||||||||||||||||||||||||||||||||||||||||||||||||
Sbjct  21490  CAACTAAAATAAGTCAAAAGGAATAAGTTTGAAAAATACTATGTATTCATATTTGCTCAA  21431

Query  1784   TGATAAAATCAAAAATCATTCTATGATTTTATGCACAGAAATCGAGTGCAAAAAATGCGG  1843
              ||||||||||||||||||||||||||||||||||||||||||||||||||||||||||||
Sbjct  21430  TGATAAAATCAAAAATCATTCTATGATTTTATGCACAGAAATCGAGTGCAAAAAATGCGG  21371

Query  1844   AGAAAAGATTTATGTTGAGTTTCAGCCGA  1872
              |||||||||||||||||||||||||||||
Sbjct  21370  AGAAAAGATTTATGTTGAGTTTCAGCCGA  21342


Range 2: 22468 to 22728

Score:470 bits(254), Expect:3e-127, 
Identities:259/261(99%),  Gaps:1/261(0%), Strand: Plus/Minus

Query  1      TACCTAGATTTAGATGTCTAAAAAGCTTTAACTACAAGCTTTTTAGACATCTAATCTTTT  60
              ||||||||||||||||||||||||||||||||||||||||||||||||||||||||||||
Sbjct  22728  TACCTAGATTTAGATGTCTAAAAAGCTTTAACTACAAGCTTTTTAGACATCTAATCTTTT  22669

Query  61     CTGAAGTACATCCGCAACTGTCCATACTCTGATGTTTTATATCTTTTCTAAAAGTTCGCT  120
              ||||||||||||||||||||||||||||||||||||||||||||||||||||||||||||
Sbjct  22668  CTGAAGTACATCCGCAACTGTCCATACTCTGATGTTTTATATCTTTTCTAAAAGTTCGCT  22609

Query  121    AGATAGAGTTCTATATTAGAGATGTAAAGAGTTTTGGTGAAGAGGTTTGTGAGTATGGCT  180
              ||||||||||||||||||||||||||||||||||||||||||||||||||||||||||||
Sbjct  22608  AGATAGAGTTCTATATTAGAGATGTAAAGAGTTTTGGTGAAGAGGTTTGTGAGTATGGCT  22549

Query  181    TTTATAACCAGGGTGCAATGAGAAGCACTAACAGCAGCTAGCTTAAGAACGCATAGGATA  240
              ||||||||||||||||||||||||||||||||||||||||||||||||||||||||||||
Sbjct  22548  TTTATAACCAGGGTGCAATGAGAAGCACTAACAGCAGCTAGCTTAAGAACGCATAGGATA  22489

Query  241    TACTTTTTATGGAA-GTCACA  260
              ||||||||| |||| ||||||
Sbjct  22488  TACTTTTTACGGAAAGTCACA  22468


>Campylobacter coli strain 2014D-0261 plasmid p2014D-0261-1
Sequence ID: CP059367.1 Length: 52384
Range 1: 39354 to 39862

Score:929 bits(503), Expect:0.0, 
Identities:507/509(99%),  Gaps:0/509(0%), Strand: Plus/Minus

Query  1364   AAGCCGGAGGGCGTTACTTTTCTATTATGGCGTTGTGCTCTTATGGCTTGAAGTGTGGCA  1423
              ||||||||||||||||||||||||||||||||||||||||||||||||||||||||||||
Sbjct  39862  AAGCCGGAGGGCGTTACTTTTCTATTATGGCGTTGTGCTCTTATGGCTTGAAGTGTGGCA  39803

Query  1424   TATCCGAGCAGAAGATACGGAGAGACGCCTATGCGTTCCTGGACCATTTAGAGAGCCTTA  1483
              ||||||||||||||||||||||||||||||||||||||||||||||||||||||||||||
Sbjct  39802  TATCCGAGCAGAAGATACGGAGAGACGCCTATGCGTTCCTGGACCATTTAGAGAGCCTTA  39743

Query  1484   CCGAGGACGAGGACAACCATTTCAGCCGGGCAGATGTGAAAGACGGTATAAAGAAGCCAA  1543
              ||||||||||||||||||||||||||||||||||||||||||||||||||||||||||||
Sbjct  39742  CCGAGGACGAGGACAACCATTTCAGCCGGGCAGATGTGAAAGACGGTATAAAGAAGCCAA  39683

Query  1544   AGATGATTTATTTTTATGGTATTTTGAAATATTAGaaaaaaaTGAAATCAAGATATATCC  1603
              ||||||||||||||||||||||||||||||||||||||||||||||||||||||||||||
Sbjct  39682  AGATGATTTATTTTTATGGTATTTTGAAATATTAGAAAAAAATGAAATCAAGATATATCC  39623

Query  1604   CaaaaaaaTGACTTATAATCAAATGATGGAAGAGTGTAAGAAAAACGATATATACATTAT  1663
              ||||||||||||||||||||||||| | ||||||||||||||||||||||||||||||||
Sbjct  39622  CAAAAAAATGACTTATAATCAAATGCTAGAAGAGTGTAAGAAAAACGATATATACATTAT  39563

Query  1664   AAAGCCATTATACTCTTTGGGATATACCTACAATAATAATAGGGAAGATTTTAAGAACTA  1723
              ||||||||||||||||||||||||||||||||||||||||||||||||||||||||||||
Sbjct  39562  AAAGCCATTATACTCTTTGGGATATACCTACAATAATAATAGGGAAGATTTTAAGAACTA  39503

Query  1724   CAACTAAAATAAGTCAAAAGGAATAAGTTTGAAAAATACTATGTATTCATATTTGCTCAA  1783
              ||||||||||||||||||||||||||||||||||||||||||||||||||||||||||||
Sbjct  39502  CAACTAAAATAAGTCAAAAGGAATAAGTTTGAAAAATACTATGTATTCATATTTGCTCAA  39443

Query  1784   TGATAAAATCAAAAATCATTCTATGATTTTATGCACAGAAATCGAGTGCAAAAAATGCGG  1843
              ||||||||||||||||||||||||||||||||||||||||||||||||||||||||||||
Sbjct  39442  TGATAAAATCAAAAATCATTCTATGATTTTATGCACAGAAATCGAGTGCAAAAAATGCGG  39383

Query  1844   AGAAAAGATTTATGTTGAGTTTCAGCCGA  1872
              |||||||||||||||||||||||||||||
Sbjct  39382  AGAAAAGATTTATGTTGAGTTTCAGCCGA  39354


Range 2: 40480 to 40740

Score:470 bits(254), Expect:3e-127, 
Identities:259/261(99%),  Gaps:1/261(0%), Strand: Plus/Minus

Query  1      TACCTAGATTTAGATGTCTAAAAAGCTTTAACTACAAGCTTTTTAGACATCTAATCTTTT  60
              ||||||||||||||||||||||||||||||||||||||||||||||||||||||||||||
Sbjct  40740  TACCTAGATTTAGATGTCTAAAAAGCTTTAACTACAAGCTTTTTAGACATCTAATCTTTT  40681

Query  61     CTGAAGTACATCCGCAACTGTCCATACTCTGATGTTTTATATCTTTTCTAAAAGTTCGCT  120
              ||||||||||||||||||||||||||||||||||||||||||||||||||||||||||||
Sbjct  40680  CTGAAGTACATCCGCAACTGTCCATACTCTGATGTTTTATATCTTTTCTAAAAGTTCGCT  40621

Query  121    AGATAGAGTTCTATATTAGAGATGTAAAGAGTTTTGGTGAAGAGGTTTGTGAGTATGGCT  180
              ||||||||||||||||||||||||||||||||||||||||||||||||||||||||||||
Sbjct  40620  AGATAGAGTTCTATATTAGAGATGTAAAGAGTTTTGGTGAAGAGGTTTGTGAGTATGGCT  40561

Query  181    TTTATAACCAGGGTGCAATGAGAAGCACTAACAGCAGCTAGCTTAAGAACGCATAGGATA  240
              ||||||||||||||||||||||||||||||||||||||||||||||||||||||||||||
Sbjct  40560  TTTATAACCAGGGTGCAATGAGAAGCACTAACAGCAGCTAGCTTAAGAACGCATAGGATA  40501

Query  241    TACTTTTTATGGAA-GTCACA  260
              ||||||||| |||| ||||||
Sbjct  40500  TACTTTTTACGGAAAGTCACA  40480


>Campylobacter coli strain 16SHKX65C chromosome, complete genome
Sequence ID: CP038868.1 Length: 1728473
Range 1: 1129289 to 1129662

Score:691 bits(374), Expect:0.0, 
Identities:374/374(100%),  Gaps:0/374(0%), Strand: Plus/Plus

Query  1        TACCTAGATTTAGATGTCTAAAAAGCTTTAACTACAAGCTTTTTAGACATCTAATCTTTT  60
                ||||||||||||||||||||||||||||||||||||||||||||||||||||||||||||
Sbjct  1129289  TACCTAGATTTAGATGTCTAAAAAGCTTTAACTACAAGCTTTTTAGACATCTAATCTTTT  1129348

Query  61       CTGAAGTACATCCGCAACTGTCCATACTCTGATGTTTTATATCTTTTCTAAAAGTTCGCT  120
                ||||||||||||||||||||||||||||||||||||||||||||||||||||||||||||
Sbjct  1129349  CTGAAGTACATCCGCAACTGTCCATACTCTGATGTTTTATATCTTTTCTAAAAGTTCGCT  1129408

Query  121      AGATAGAGTTCTATATTAGAGATGTAAAGAGTTTTGGTGAAGAGGTTTGTGAGTATGGCT  180
                ||||||||||||||||||||||||||||||||||||||||||||||||||||||||||||
Sbjct  1129409  AGATAGAGTTCTATATTAGAGATGTAAAGAGTTTTGGTGAAGAGGTTTGTGAGTATGGCT  1129468

Query  181      TTTATAACCAGGGTGCAATGAGAAGCACTAACAGCAGCTAGCTTAAGAACGCATAGGATA  240
                ||||||||||||||||||||||||||||||||||||||||||||||||||||||||||||
Sbjct  1129469  TTTATAACCAGGGTGCAATGAGAAGCACTAACAGCAGCTAGCTTAAGAACGCATAGGATA  1129528

Query  241      TACTTTTTATGGAAGTCACAGAGGAGGAATAAAATTTGAACAGGATTAACAGAGTAAAGA  300
                ||||||||||||||||||||||||||||||||||||||||||||||||||||||||||||
Sbjct  1129529  TACTTTTTATGGAAGTCACAGAGGAGGAATAAAATTTGAACAGGATTAACAGAGTAAAGA  1129588

Query  301      TGCATAACACCATGAACATTTTCCTCGTTATCAGCTGCGAAAAAGATCAGCAGGTGATTG  360
                ||||||||||||||||||||||||||||||||||||||||||||||||||||||||||||
Sbjct  1129589  TGCATAACACCATGAACATTTTCCTCGTTATCAGCTGCGAAAAAGATCAGCAGGTGATTG  1129648

Query  361      TCTATTGTTTGCCA  374
                ||||||||||||||
Sbjct  1129649  TCTATTGTTTGCCA  1129662


Range 2: 1131036 to 1131232

Score:331 bits(179), Expect:2e-85, 
Identities:191/197(97%),  Gaps:0/197(0%), Strand: Plus/Minus

Query  1055     ATTTTTTCTTGTACTGCGGAAACAGTATCTTTGATTGAATGCGTAGTTGTATCTATAACA  1114
                |||||||||| |||||| ||||||||||||||||||||||||| ||||||||||||||||
Sbjct  1131232  ATTTTTTCTTTTACTGCTGAAACAGTATCTTTGATTGAATGCGCAGTTGTATCTATAACA  1131173

Query  1115     TTTAATTCATAGATTCCCAAATTGGAAAATTGCTTCCACATTGTTTCAACTAATTCAATA  1174
                ||||||||||||||||| |||||||||||||| |||||||||||||||||||||||||||
Sbjct  1131172  TTTAATTCATAGATTCCTAAATTGGAAAATTGATTCCACATTGTTTCAACTAATTCAATA  1131113

Query  1175     TTTGTTTCTCTGTCTAACTTTGAGCGTTCGATAGCTCGCTTCATAGTTTCTTCTTTACTT  1234
                |||||||||||||||||||||||||||||||||||||||||||| |||||||||||||||
Sbjct  1131112  TTTGTTTCTCTGTCTAACTTTGAGCGTTCGATAGCTCGCTTCATGGTTTCTTCTTTACTT  1131053

Query  1235     GCCCTTAAAACGATATA  1251
                |||||||||||||||||
Sbjct  1131052  GCCCTTAAAACGATATA  1131036


Range 3: 1066732 to 1066896

Score:305 bits(165), Expect:1e-77, 
Identities:165/165(100%),  Gaps:0/165(0%), Strand: Plus/Plus

Query  1364     AAGCCGGAGGGCGTTACTTTTCTATTATGGCGTTGTGCTCTTATGGCTTGAAGTGTGGCA  1423
                ||||||||||||||||||||||||||||||||||||||||||||||||||||||||||||
Sbjct  1066732  AAGCCGGAGGGCGTTACTTTTCTATTATGGCGTTGTGCTCTTATGGCTTGAAGTGTGGCA  1066791

Query  1424     TATCCGAGCAGAAGATACGGAGAGACGCCTATGCGTTCCTGGACCATTTAGAGAGCCTTA  1483
                ||||||||||||||||||||||||||||||||||||||||||||||||||||||||||||
Sbjct  1066792  TATCCGAGCAGAAGATACGGAGAGACGCCTATGCGTTCCTGGACCATTTAGAGAGCCTTA  1066851

Query  1484     CCGAGGACGAGGACAACCATTTCAGCCGGGCAGATGTGAAAGACG  1528
                |||||||||||||||||||||||||||||||||||||||||||||
Sbjct  1066852  CCGAGGACGAGGACAACCATTTCAGCCGGGCAGATGTGAAAGACG  1066896


>Campylobacter coli strain HS11B 3-methyl-2-oxobutanoate hydroxymethyl transferase (panB), hypothetical protein (aph(2'')-If), hypothetical protein, AphA7 (aphA7), hypothetical protein, Cat (cat), AphA3 (aphA3), Aad9, Aph2 (aph2), AadA (aadA), Aac (aac), Aph(2'')-If (aph(2'')-If), and putative periplasmic beta-lactamase genes, complete cds
Sequence ID: KX272768.1 Length: 12149
Range 1: 6061 to 6434

Score:691 bits(374), Expect:0.0, 
Identities:374/374(100%),  Gaps:0/374(0%), Strand: Plus/Plus

Query  1     TACCTAGATTTAGATGTCTAAAAAGCTTTAACTACAAGCTTTTTAGACATCTAATCTTTT  60
             ||||||||||||||||||||||||||||||||||||||||||||||||||||||||||||
Sbjct  6061  TACCTAGATTTAGATGTCTAAAAAGCTTTAACTACAAGCTTTTTAGACATCTAATCTTTT  6120

Query  61    CTGAAGTACATCCGCAACTGTCCATACTCTGATGTTTTATATCTTTTCTAAAAGTTCGCT  120
             ||||||||||||||||||||||||||||||||||||||||||||||||||||||||||||
Sbjct  6121  CTGAAGTACATCCGCAACTGTCCATACTCTGATGTTTTATATCTTTTCTAAAAGTTCGCT  6180

Query  121   AGATAGAGTTCTATATTAGAGATGTAAAGAGTTTTGGTGAAGAGGTTTGTGAGTATGGCT  180
             ||||||||||||||||||||||||||||||||||||||||||||||||||||||||||||
Sbjct  6181  AGATAGAGTTCTATATTAGAGATGTAAAGAGTTTTGGTGAAGAGGTTTGTGAGTATGGCT  6240

Query  181   TTTATAACCAGGGTGCAATGAGAAGCACTAACAGCAGCTAGCTTAAGAACGCATAGGATA  240
             ||||||||||||||||||||||||||||||||||||||||||||||||||||||||||||
Sbjct  6241  TTTATAACCAGGGTGCAATGAGAAGCACTAACAGCAGCTAGCTTAAGAACGCATAGGATA  6300

Query  241   TACTTTTTATGGAAGTCACAGAGGAGGAATAAAATTTGAACAGGATTAACAGAGTAAAGA  300
             ||||||||||||||||||||||||||||||||||||||||||||||||||||||||||||
Sbjct  6301  TACTTTTTATGGAAGTCACAGAGGAGGAATAAAATTTGAACAGGATTAACAGAGTAAAGA  6360

Query  301   TGCATAACACCATGAACATTTTCCTCGTTATCAGCTGCGAAAAAGATCAGCAGGTGATTG  360
             ||||||||||||||||||||||||||||||||||||||||||||||||||||||||||||
Sbjct  6361  TGCATAACACCATGAACATTTTCCTCGTTATCAGCTGCGAAAAAGATCAGCAGGTGATTG  6420

Query  361   TCTATTGTTTGCCA  374
             ||||||||||||||
Sbjct  6421  TCTATTGTTTGCCA  6434


Range 2: 7808 to 8004

Score:331 bits(179), Expect:2e-85, 
Identities:191/197(97%),  Gaps:0/197(0%), Strand: Plus/Minus

Query  1055  ATTTTTTCTTGTACTGCGGAAACAGTATCTTTGATTGAATGCGTAGTTGTATCTATAACA  1114
             |||||||||| |||||| ||||||||||||||||||||||||| ||||||||||||||||
Sbjct  8004  ATTTTTTCTTTTACTGCTGAAACAGTATCTTTGATTGAATGCGCAGTTGTATCTATAACA  7945

Query  1115  TTTAATTCATAGATTCCCAAATTGGAAAATTGCTTCCACATTGTTTCAACTAATTCAATA  1174
             ||||||||||||||||| |||||||||||||| |||||||||||||||||||||||||||
Sbjct  7944  TTTAATTCATAGATTCCTAAATTGGAAAATTGATTCCACATTGTTTCAACTAATTCAATA  7885

Query  1175  TTTGTTTCTCTGTCTAACTTTGAGCGTTCGATAGCTCGCTTCATAGTTTCTTCTTTACTT  1234
             |||||||||||||||||||||||||||||||||||||||||||| |||||||||||||||
Sbjct  7884  TTTGTTTCTCTGTCTAACTTTGAGCGTTCGATAGCTCGCTTCATGGTTTCTTCTTTACTT  7825

Query  1235  GCCCTTAAAACGATATA  1251
             |||||||||||||||||
Sbjct  7824  GCCCTTAAAACGATATA  7808


Range 3: 3784 to 3917

Score:237 bits(128), Expect:4e-57, 
Identities:132/134(99%),  Gaps:0/134(0%), Strand: Plus/Plus

Query  1241  AAAACGATATACAAGGCGCGGAAATTTTAAAGCTCGAAGTGCCGACGGTGTTTGGAAAGG  1300
             ||||||| ||||||||||||||||||||||||||||||||||||||||||||||||||||
Sbjct  3784  AAAACGAAATACAAGGCGCGGAAATTTTAAAGCTCGAAGTGCCGACGGTGTTTGGAAAGG  3843

Query  1301  CAGGAGAGGTTCTTAAAAAAGCGGTGGAGCAATACAGACCCGACGCGGTGGTGTGCGTAG  1360
             |||||||||||||||||||||||| |||||||||||||||||||||||||||||||||||
Sbjct  3844  CAGGAGAGGTTCTTAAAAAAGCGGCGGAGCAATACAGACCCGACGCGGTGGTGTGCGTAG  3903

Query  1361  GTCAAGCCGGAGGG  1374
             ||||||||||||||
Sbjct  3904  GTCAAGCCGGAGGG  3917


Range 4: 2499 to 2703

Score:224 bits(121), Expect:3e-53, 
Identities:177/205(86%),  Gaps:0/205(0%), Strand: Plus/Minus

Query  1047  TACTTGCGATTTTTTCTTGTACTGCGGAAACAGTATCTTTGATTGAATGCGTAGTTGTAT  1106
             |||||||||||||||||||||||||||||||||| ||||  || ||||  || || ||||
Sbjct  2703  TACTTGCGATTTTTTCTTGTACTGCGGAAACAGTTTCTTGAATGGAATAAGTGGTCGTAT  2644

Query  1107  CTATAACATTTAATTCATAGATTCCCAAATTGGAAAATTGCTTCCACATTGTTTCAACTA  1166
             ||||||||||  ||||||| ||||||| |||| ||||||||| |||||| ||||| || |
Sbjct  2643  CTATAACATTCGATTCATATATTCCCAGATTGCAAAATTGCTCCCACATGGTTTCTACCA  2584

Query  1167  ATTCAATATTTGTTTCTCTGTCTAACTTTGAGCGTTCGATAGCTCGCTTCATAGTTTCTT  1226
             |||| |||||||| | || |||||||||||||||||| | |||||||||||  |||||||
Sbjct  2583  ATTCGATATTTGTCTTTCGGTCTAACTTTGAGCGTTCAACAGCTCGCTTCAAGGTTTCTT  2524

Query  1227  CTTTACTTGCCCTTAAAACGATATA  1251
             | ||||||||||||||||  |||||
Sbjct  2523  CCTTACTTGCCCTTAAAATAATATA  2499


>Campylobacter coli strain C203110 chromosome, complete genome
Sequence ID: CP083377.1 Length: 1708852
Range 1: 1024669 to 1025040

Score:688 bits(372), Expect:0.0, 
Identities:372/372(100%),  Gaps:0/372(0%), Strand: Plus/Plus

Query  1        TACCTAGATTTAGATGTCTAAAAAGCTTTAACTACAAGCTTTTTAGACATCTAATCTTTT  60
                ||||||||||||||||||||||||||||||||||||||||||||||||||||||||||||
Sbjct  1024669  TACCTAGATTTAGATGTCTAAAAAGCTTTAACTACAAGCTTTTTAGACATCTAATCTTTT  1024728

Query  61       CTGAAGTACATCCGCAACTGTCCATACTCTGATGTTTTATATCTTTTCTAAAAGTTCGCT  120
                ||||||||||||||||||||||||||||||||||||||||||||||||||||||||||||
Sbjct  1024729  CTGAAGTACATCCGCAACTGTCCATACTCTGATGTTTTATATCTTTTCTAAAAGTTCGCT  1024788

Query  121      AGATAGAGTTCTATATTAGAGATGTAAAGAGTTTTGGTGAAGAGGTTTGTGAGTATGGCT  180
                ||||||||||||||||||||||||||||||||||||||||||||||||||||||||||||
Sbjct  1024789  AGATAGAGTTCTATATTAGAGATGTAAAGAGTTTTGGTGAAGAGGTTTGTGAGTATGGCT  1024848

Query  181      TTTATAACCAGGGTGCAATGAGAAGCACTAACAGCAGCTAGCTTAAGAACGCATAGGATA  240
                ||||||||||||||||||||||||||||||||||||||||||||||||||||||||||||
Sbjct  1024849  TTTATAACCAGGGTGCAATGAGAAGCACTAACAGCAGCTAGCTTAAGAACGCATAGGATA  1024908

Query  241      TACTTTTTATGGAAGTCACAGAGGAGGAATAAAATTTGAACAGGATTAACAGAGTAAAGA  300
                ||||||||||||||||||||||||||||||||||||||||||||||||||||||||||||
Sbjct  1024909  TACTTTTTATGGAAGTCACAGAGGAGGAATAAAATTTGAACAGGATTAACAGAGTAAAGA  1024968

Query  301      TGCATAACACCATGAACATTTTCCTCGTTATCAGCTGCGAAAAAGATCAGCAGGTGATTG  360
                ||||||||||||||||||||||||||||||||||||||||||||||||||||||||||||
Sbjct  1024969  TGCATAACACCATGAACATTTTCCTCGTTATCAGCTGCGAAAAAGATCAGCAGGTGATTG  1025028

Query  361      TCTATTGTTTGC  372
                ||||||||||||
Sbjct  1025029  TCTATTGTTTGC  1025040


Range 2: 602974 to 603176

Score:331 bits(179), Expect:2e-85, 
Identities:195/203(96%),  Gaps:0/203(0%), Strand: Plus/Plus

Query  1049    CTTGCGATTTTTTCTTGTACTGCGGAAACAGTATCTTTGATTGAATGCGTAGTTGTATCT  1108
               ||| | |||||||||| |||||| ||||||||||||||||||||||||| ||||||||||
Sbjct  602974  CTTACTATTTTTTCTTTTACTGCTGAAACAGTATCTTTGATTGAATGCGCAGTTGTATCT  603033

Query  1109    ATAACATTTAATTCATAGATTCCCAAATTGGAAAATTGCTTCCACATTGTTTCAACTAAT  1168
               ||||||||||||||||||||||| |||||||||||||| |||||||||||||||||||||
Sbjct  603034  ATAACATTTAATTCATAGATTCCTAAATTGGAAAATTGATTCCACATTGTTTCAACTAAT  603093

Query  1169    TCAATATTTGTTTCTCTGTCTAACTTTGAGCGTTCGATAGCTCGCTTCATAGTTTCTTCT  1228
               |||||||||||||||||||||||||||||||||||||||||||||||||| |||||||||
Sbjct  603094  TCAATATTTGTTTCTCTGTCTAACTTTGAGCGTTCGATAGCTCGCTTCATGGTTTCTTCT  603153

Query  1229    TTACTTGCCCTTAAAACGATATA  1251
               |||||||||||||||||||||||
Sbjct  603154  TTACTTGCCCTTAAAACGATATA  603176


Range 3: 1022392 to 1022525

Score:243 bits(131), Expect:8e-59, 
Identities:133/134(99%),  Gaps:0/134(0%), Strand: Plus/Plus

Query  1241     AAAACGATATACAAGGCGCGGAAATTTTAAAGCTCGAAGTGCCGACGGTGTTTGGAAAGG  1300
                ||||||| ||||||||||||||||||||||||||||||||||||||||||||||||||||
Sbjct  1022392  AAAACGAAATACAAGGCGCGGAAATTTTAAAGCTCGAAGTGCCGACGGTGTTTGGAAAGG  1022451

Query  1301     CAGGAGAGGTTCTTAAAAAAGCGGTGGAGCAATACAGACCCGACGCGGTGGTGTGCGTAG  1360
                ||||||||||||||||||||||||||||||||||||||||||||||||||||||||||||
Sbjct  1022452  CAGGAGAGGTTCTTAAAAAAGCGGTGGAGCAATACAGACCCGACGCGGTGGTGTGCGTAG  1022511

Query  1361     GTCAAGCCGGAGGG  1374
                ||||||||||||||
Sbjct  1022512  GTCAAGCCGGAGGG  1022525


Range 4: 1021107 to 1021311

Score:224 bits(121), Expect:3e-53, 
Identities:177/205(86%),  Gaps:0/205(0%), Strand: Plus/Minus

Query  1047     TACTTGCGATTTTTTCTTGTACTGCGGAAACAGTATCTTTGATTGAATGCGTAGTTGTAT  1106
                |||||||||||||||||||||||||||||||||| ||||  || ||||  || || ||||
Sbjct  1021311  TACTTGCGATTTTTTCTTGTACTGCGGAAACAGTTTCTTGAATGGAATAAGTGGTCGTAT  1021252

Query  1107     CTATAACATTTAATTCATAGATTCCCAAATTGGAAAATTGCTTCCACATTGTTTCAACTA  1166
                ||||||||||  ||||||| ||||||| |||| ||||||||| |||||| ||||| || |
Sbjct  1021251  CTATAACATTCGATTCATATATTCCCAGATTGCAAAATTGCTCCCACATGGTTTCTACCA  1021192

Query  1167     ATTCAATATTTGTTTCTCTGTCTAACTTTGAGCGTTCGATAGCTCGCTTCATAGTTTCTT  1226
                |||| |||||||| | || |||||||||||||||||| | |||||||||||  |||||||
Sbjct  1021191  ATTCGATATTTGTCTTTCGGTCTAACTTTGAGCGTTCAACAGCTCGCTTCAAGGTTTCTT  1021132

Query  1227     CTTTACTTGCCCTTAAAACGATATA  1251
                | ||||||||||||||||  |||||
Sbjct  1021131  CCTTACTTGCCCTTAAAATAATATA  1021107


>Campylobacter coli strain C203016 chromosome, complete genome
Sequence ID: CP082947.1 Length: 1702386
Range 1: 1037718 to 1038088

Score:686 bits(371), Expect:0.0, 
Identities:371/371(100%),  Gaps:0/371(0%), Strand: Plus/Plus

Query  1        TACCTAGATTTAGATGTCTAAAAAGCTTTAACTACAAGCTTTTTAGACATCTAATCTTTT  60
                ||||||||||||||||||||||||||||||||||||||||||||||||||||||||||||
Sbjct  1037718  TACCTAGATTTAGATGTCTAAAAAGCTTTAACTACAAGCTTTTTAGACATCTAATCTTTT  1037777

Query  61       CTGAAGTACATCCGCAACTGTCCATACTCTGATGTTTTATATCTTTTCTAAAAGTTCGCT  120
                ||||||||||||||||||||||||||||||||||||||||||||||||||||||||||||
Sbjct  1037778  CTGAAGTACATCCGCAACTGTCCATACTCTGATGTTTTATATCTTTTCTAAAAGTTCGCT  1037837

Query  121      AGATAGAGTTCTATATTAGAGATGTAAAGAGTTTTGGTGAAGAGGTTTGTGAGTATGGCT  180
                ||||||||||||||||||||||||||||||||||||||||||||||||||||||||||||
Sbjct  1037838  AGATAGAGTTCTATATTAGAGATGTAAAGAGTTTTGGTGAAGAGGTTTGTGAGTATGGCT  1037897

Query  181      TTTATAACCAGGGTGCAATGAGAAGCACTAACAGCAGCTAGCTTAAGAACGCATAGGATA  240
                ||||||||||||||||||||||||||||||||||||||||||||||||||||||||||||
Sbjct  1037898  TTTATAACCAGGGTGCAATGAGAAGCACTAACAGCAGCTAGCTTAAGAACGCATAGGATA  1037957

Query  241      TACTTTTTATGGAAGTCACAGAGGAGGAATAAAATTTGAACAGGATTAACAGAGTAAAGA  300
                ||||||||||||||||||||||||||||||||||||||||||||||||||||||||||||
Sbjct  1037958  TACTTTTTATGGAAGTCACAGAGGAGGAATAAAATTTGAACAGGATTAACAGAGTAAAGA  1038017

Query  301      TGCATAACACCATGAACATTTTCCTCGTTATCAGCTGCGAAAAAGATCAGCAGGTGATTG  360
                ||||||||||||||||||||||||||||||||||||||||||||||||||||||||||||
Sbjct  1038018  TGCATAACACCATGAACATTTTCCTCGTTATCAGCTGCGAAAAAGATCAGCAGGTGATTG  1038077

Query  361      TCTATTGTTTG  371
                |||||||||||
Sbjct  1038078  TCTATTGTTTG  1038088


Range 2: 590799 to 590995

Score:331 bits(179), Expect:2e-85, 
Identities:191/197(97%),  Gaps:0/197(0%), Strand: Plus/Minus

Query  1055    ATTTTTTCTTGTACTGCGGAAACAGTATCTTTGATTGAATGCGTAGTTGTATCTATAACA  1114
               |||||||||| |||||| ||||||||||||||||||||||||| ||||||||||||||||
Sbjct  590995  ATTTTTTCTTTTACTGCTGAAACAGTATCTTTGATTGAATGCGCAGTTGTATCTATAACA  590936

Query  1115    TTTAATTCATAGATTCCCAAATTGGAAAATTGCTTCCACATTGTTTCAACTAATTCAATA  1174
               ||||||||||||||||| |||||||||||||| |||||||||||||||||||||||||||
Sbjct  590935  TTTAATTCATAGATTCCTAAATTGGAAAATTGATTCCACATTGTTTCAACTAATTCAATA  590876

Query  1175    TTTGTTTCTCTGTCTAACTTTGAGCGTTCGATAGCTCGCTTCATAGTTTCTTCTTTACTT  1234
               |||||||||||||||||||||||||||||||||||||||||||| |||||||||||||||
Sbjct  590875  TTTGTTTCTCTGTCTAACTTTGAGCGTTCGATAGCTCGCTTCATGGTTTCTTCTTTACTT  590816

Query  1235    GCCCTTAAAACGATATA  1251
               |||||||||||||||||
Sbjct  590815  GCCCTTAAAACGATATA  590799


Range 3: 1035441 to 1035574

Score:243 bits(131), Expect:8e-59, 
Identities:133/134(99%),  Gaps:0/134(0%), Strand: Plus/Plus

Query  1241     AAAACGATATACAAGGCGCGGAAATTTTAAAGCTCGAAGTGCCGACGGTGTTTGGAAAGG  1300
                ||||||| ||||||||||||||||||||||||||||||||||||||||||||||||||||
Sbjct  1035441  AAAACGAAATACAAGGCGCGGAAATTTTAAAGCTCGAAGTGCCGACGGTGTTTGGAAAGG  1035500

Query  1301     CAGGAGAGGTTCTTAAAAAAGCGGTGGAGCAATACAGACCCGACGCGGTGGTGTGCGTAG  1360
                ||||||||||||||||||||||||||||||||||||||||||||||||||||||||||||
Sbjct  1035501  CAGGAGAGGTTCTTAAAAAAGCGGTGGAGCAATACAGACCCGACGCGGTGGTGTGCGTAG  1035560

Query  1361     GTCAAGCCGGAGGG  1374
                ||||||||||||||
Sbjct  1035561  GTCAAGCCGGAGGG  1035574


Range 4: 1034156 to 1034360

Score:224 bits(121), Expect:3e-53, 
Identities:177/205(86%),  Gaps:0/205(0%), Strand: Plus/Minus

Query  1047     TACTTGCGATTTTTTCTTGTACTGCGGAAACAGTATCTTTGATTGAATGCGTAGTTGTAT  1106
                |||||||||||||||||||||||||||||||||| ||||  || ||||  || || ||||
Sbjct  1034360  TACTTGCGATTTTTTCTTGTACTGCGGAAACAGTTTCTTGAATGGAATAAGTGGTCGTAT  1034301

Query  1107     CTATAACATTTAATTCATAGATTCCCAAATTGGAAAATTGCTTCCACATTGTTTCAACTA  1166
                ||||||||||  ||||||| ||||||| |||| ||||||||| |||||| ||||| || |
Sbjct  1034300  CTATAACATTCGATTCATATATTCCCAGATTGCAAAATTGCTCCCACATGGTTTCTACCA  1034241

Query  1167     ATTCAATATTTGTTTCTCTGTCTAACTTTGAGCGTTCGATAGCTCGCTTCATAGTTTCTT  1226
                |||| |||||||| | || |||||||||||||||||| | |||||||||||  |||||||
Sbjct  1034240  ATTCGATATTTGTCTTTCGGTCTAACTTTGAGCGTTCAACAGCTCGCTTCAAGGTTTCTT  1034181

Query  1227     CTTTACTTGCCCTTAAAACGATATA  1251
                | ||||||||||||||||  |||||
Sbjct  1034180  CCTTACTTGCCCTTAAAATAATATA  1034156


>Campylobacter coli strain C203115 chromosome, complete genome
Sequence ID: CP083379.1 Length: 1708465
Range 1: 864850 to 865219

Score:684 bits(370), Expect:0.0, 
Identities:370/370(100%),  Gaps:0/370(0%), Strand: Plus/Plus

Query  1       TACCTAGATTTAGATGTCTAAAAAGCTTTAACTACAAGCTTTTTAGACATCTAATCTTTT  60
               ||||||||||||||||||||||||||||||||||||||||||||||||||||||||||||
Sbjct  864850  TACCTAGATTTAGATGTCTAAAAAGCTTTAACTACAAGCTTTTTAGACATCTAATCTTTT  864909

Query  61      CTGAAGTACATCCGCAACTGTCCATACTCTGATGTTTTATATCTTTTCTAAAAGTTCGCT  120
               ||||||||||||||||||||||||||||||||||||||||||||||||||||||||||||
Sbjct  864910  CTGAAGTACATCCGCAACTGTCCATACTCTGATGTTTTATATCTTTTCTAAAAGTTCGCT  864969

Query  121     AGATAGAGTTCTATATTAGAGATGTAAAGAGTTTTGGTGAAGAGGTTTGTGAGTATGGCT  180
               ||||||||||||||||||||||||||||||||||||||||||||||||||||||||||||
Sbjct  864970  AGATAGAGTTCTATATTAGAGATGTAAAGAGTTTTGGTGAAGAGGTTTGTGAGTATGGCT  865029

Query  181     TTTATAACCAGGGTGCAATGAGAAGCACTAACAGCAGCTAGCTTAAGAACGCATAGGATA  240
               ||||||||||||||||||||||||||||||||||||||||||||||||||||||||||||
Sbjct  865030  TTTATAACCAGGGTGCAATGAGAAGCACTAACAGCAGCTAGCTTAAGAACGCATAGGATA  865089

Query  241     TACTTTTTATGGAAGTCACAGAGGAGGAATAAAATTTGAACAGGATTAACAGAGTAAAGA  300
               ||||||||||||||||||||||||||||||||||||||||||||||||||||||||||||
Sbjct  865090  TACTTTTTATGGAAGTCACAGAGGAGGAATAAAATTTGAACAGGATTAACAGAGTAAAGA  865149

Query  301     TGCATAACACCATGAACATTTTCCTCGTTATCAGCTGCGAAAAAGATCAGCAGGTGATTG  360
               ||||||||||||||||||||||||||||||||||||||||||||||||||||||||||||
Sbjct  865150  TGCATAACACCATGAACATTTTCCTCGTTATCAGCTGCGAAAAAGATCAGCAGGTGATTG  865209

Query  361     TCTATTGTTT  370
               ||||||||||
Sbjct  865210  TCTATTGTTT  865219


Range 2: 740297 to 740499

Score:331 bits(179), Expect:2e-85, 
Identities:195/203(96%),  Gaps:0/203(0%), Strand: Plus/Plus

Query  1049    CTTGCGATTTTTTCTTGTACTGCGGAAACAGTATCTTTGATTGAATGCGTAGTTGTATCT  1108
               ||| | |||||||||| |||||| ||||||||||||||||||||||||| ||||||||||
Sbjct  740297  CTTACTATTTTTTCTTTTACTGCTGAAACAGTATCTTTGATTGAATGCGCAGTTGTATCT  740356

Query  1109    ATAACATTTAATTCATAGATTCCCAAATTGGAAAATTGCTTCCACATTGTTTCAACTAAT  1168
               ||||||||||||||||||||||| |||||||||||||| |||||||||||||||||||||
Sbjct  740357  ATAACATTTAATTCATAGATTCCTAAATTGGAAAATTGATTCCACATTGTTTCAACTAAT  740416

Query  1169    TCAATATTTGTTTCTCTGTCTAACTTTGAGCGTTCGATAGCTCGCTTCATAGTTTCTTCT  1228
               |||||||||||||||||||||||||||||||||||||||||||||||||| |||||||||
Sbjct  740417  TCAATATTTGTTTCTCTGTCTAACTTTGAGCGTTCGATAGCTCGCTTCATGGTTTCTTCT  740476

Query  1229    TTACTTGCCCTTAAAACGATATA  1251
               |||||||||||||||||||||||
Sbjct  740477  TTACTTGCCCTTAAAACGATATA  740499


Range 3: 862573 to 862706

Score:243 bits(131), Expect:8e-59, 
Identities:133/134(99%),  Gaps:0/134(0%), Strand: Plus/Plus

Query  1241    AAAACGATATACAAGGCGCGGAAATTTTAAAGCTCGAAGTGCCGACGGTGTTTGGAAAGG  1300
               ||||||| ||||||||||||||||||||||||||||||||||||||||||||||||||||
Sbjct  862573  AAAACGAAATACAAGGCGCGGAAATTTTAAAGCTCGAAGTGCCGACGGTGTTTGGAAAGG  862632

Query  1301    CAGGAGAGGTTCTTAAAAAAGCGGTGGAGCAATACAGACCCGACGCGGTGGTGTGCGTAG  1360
               ||||||||||||||||||||||||||||||||||||||||||||||||||||||||||||
Sbjct  862633  CAGGAGAGGTTCTTAAAAAAGCGGTGGAGCAATACAGACCCGACGCGGTGGTGTGCGTAG  862692

Query  1361    GTCAAGCCGGAGGG  1374
               ||||||||||||||
Sbjct  862693  GTCAAGCCGGAGGG  862706


Range 4: 861288 to 861492

Score:224 bits(121), Expect:3e-53, 
Identities:177/205(86%),  Gaps:0/205(0%), Strand: Plus/Minus

Query  1047    TACTTGCGATTTTTTCTTGTACTGCGGAAACAGTATCTTTGATTGAATGCGTAGTTGTAT  1106
               |||||||||||||||||||||||||||||||||| ||||  || ||||  || || ||||
Sbjct  861492  TACTTGCGATTTTTTCTTGTACTGCGGAAACAGTTTCTTGAATGGAATAAGTGGTCGTAT  861433

Query  1107    CTATAACATTTAATTCATAGATTCCCAAATTGGAAAATTGCTTCCACATTGTTTCAACTA  1166
               ||||||||||  ||||||| ||||||| |||| ||||||||| |||||| ||||| || |
Sbjct  861432  CTATAACATTCGATTCATATATTCCCAGATTGCAAAATTGCTCCCACATGGTTTCTACCA  861373

Query  1167    ATTCAATATTTGTTTCTCTGTCTAACTTTGAGCGTTCGATAGCTCGCTTCATAGTTTCTT  1226
               |||| |||||||| | || |||||||||||||||||| | |||||||||||  |||||||
Sbjct  861372  ATTCGATATTTGTCTTTCGGTCTAACTTTGAGCGTTCAACAGCTCGCTTCAAGGTTTCTT  861313

Query  1227    CTTTACTTGCCCTTAAAACGATATA  1251
               | ||||||||||||||||  |||||
Sbjct  861312  CCTTACTTGCCCTTAAAATAATATA  861288


>Campylobacter coli strain C203018 chromosome, complete genome
Sequence ID: CP083395.1 Length: 1709062
Range 1: 899367 to 899736

Score:684 bits(370), Expect:0.0, 
Identities:370/370(100%),  Gaps:0/370(0%), Strand: Plus/Plus

Query  1       TACCTAGATTTAGATGTCTAAAAAGCTTTAACTACAAGCTTTTTAGACATCTAATCTTTT  60
               ||||||||||||||||||||||||||||||||||||||||||||||||||||||||||||
Sbjct  899367  TACCTAGATTTAGATGTCTAAAAAGCTTTAACTACAAGCTTTTTAGACATCTAATCTTTT  899426

Query  61      CTGAAGTACATCCGCAACTGTCCATACTCTGATGTTTTATATCTTTTCTAAAAGTTCGCT  120
               ||||||||||||||||||||||||||||||||||||||||||||||||||||||||||||
Sbjct  899427  CTGAAGTACATCCGCAACTGTCCATACTCTGATGTTTTATATCTTTTCTAAAAGTTCGCT  899486

Query  121     AGATAGAGTTCTATATTAGAGATGTAAAGAGTTTTGGTGAAGAGGTTTGTGAGTATGGCT  180
               ||||||||||||||||||||||||||||||||||||||||||||||||||||||||||||
Sbjct  899487  AGATAGAGTTCTATATTAGAGATGTAAAGAGTTTTGGTGAAGAGGTTTGTGAGTATGGCT  899546

Query  181     TTTATAACCAGGGTGCAATGAGAAGCACTAACAGCAGCTAGCTTAAGAACGCATAGGATA  240
               ||||||||||||||||||||||||||||||||||||||||||||||||||||||||||||
Sbjct  899547  TTTATAACCAGGGTGCAATGAGAAGCACTAACAGCAGCTAGCTTAAGAACGCATAGGATA  899606

Query  241     TACTTTTTATGGAAGTCACAGAGGAGGAATAAAATTTGAACAGGATTAACAGAGTAAAGA  300
               ||||||||||||||||||||||||||||||||||||||||||||||||||||||||||||
Sbjct  899607  TACTTTTTATGGAAGTCACAGAGGAGGAATAAAATTTGAACAGGATTAACAGAGTAAAGA  899666

Query  301     TGCATAACACCATGAACATTTTCCTCGTTATCAGCTGCGAAAAAGATCAGCAGGTGATTG  360
               ||||||||||||||||||||||||||||||||||||||||||||||||||||||||||||
Sbjct  899667  TGCATAACACCATGAACATTTTCCTCGTTATCAGCTGCGAAAAAGATCAGCAGGTGATTG  899726

Query  361     TCTATTGTTT  370
               ||||||||||
Sbjct  899727  TCTATTGTTT  899736


Range 2: 495074 to 495276

Score:331 bits(179), Expect:2e-85, 
Identities:195/203(96%),  Gaps:0/203(0%), Strand: Plus/Plus

Query  1049    CTTGCGATTTTTTCTTGTACTGCGGAAACAGTATCTTTGATTGAATGCGTAGTTGTATCT  1108
               ||| | |||||||||| |||||| ||||||||||||||||||||||||| ||||||||||
Sbjct  495074  CTTACTATTTTTTCTTTTACTGCTGAAACAGTATCTTTGATTGAATGCGCAGTTGTATCT  495133

Query  1109    ATAACATTTAATTCATAGATTCCCAAATTGGAAAATTGCTTCCACATTGTTTCAACTAAT  1168
               ||||||||||||||||||||||| |||||||||||||| |||||||||||||||||||||
Sbjct  495134  ATAACATTTAATTCATAGATTCCTAAATTGGAAAATTGATTCCACATTGTTTCAACTAAT  495193

Query  1169    TCAATATTTGTTTCTCTGTCTAACTTTGAGCGTTCGATAGCTCGCTTCATAGTTTCTTCT  1228
               |||||||||||||||||||||||||||||||||||||||||||||||||| |||||||||
Sbjct  495194  TCAATATTTGTTTCTCTGTCTAACTTTGAGCGTTCGATAGCTCGCTTCATGGTTTCTTCT  495253

Query  1229    TTACTTGCCCTTAAAACGATATA  1251
               |||||||||||||||||||||||
Sbjct  495254  TTACTTGCCCTTAAAACGATATA  495276


Range 3: 897090 to 897223

Score:243 bits(131), Expect:8e-59, 
Identities:133/134(99%),  Gaps:0/134(0%), Strand: Plus/Plus

Query  1241    AAAACGATATACAAGGCGCGGAAATTTTAAAGCTCGAAGTGCCGACGGTGTTTGGAAAGG  1300
               ||||||| ||||||||||||||||||||||||||||||||||||||||||||||||||||
Sbjct  897090  AAAACGAAATACAAGGCGCGGAAATTTTAAAGCTCGAAGTGCCGACGGTGTTTGGAAAGG  897149

Query  1301    CAGGAGAGGTTCTTAAAAAAGCGGTGGAGCAATACAGACCCGACGCGGTGGTGTGCGTAG  1360
               ||||||||||||||||||||||||||||||||||||||||||||||||||||||||||||
Sbjct  897150  CAGGAGAGGTTCTTAAAAAAGCGGTGGAGCAATACAGACCCGACGCGGTGGTGTGCGTAG  897209

Query  1361    GTCAAGCCGGAGGG  1374
               ||||||||||||||
Sbjct  897210  GTCAAGCCGGAGGG  897223


Range 4: 895805 to 896009

Score:224 bits(121), Expect:3e-53, 
Identities:177/205(86%),  Gaps:0/205(0%), Strand: Plus/Minus

Query  1047    TACTTGCGATTTTTTCTTGTACTGCGGAAACAGTATCTTTGATTGAATGCGTAGTTGTAT  1106
               |||||||||||||||||||||||||||||||||| ||||  || ||||  || || ||||
Sbjct  896009  TACTTGCGATTTTTTCTTGTACTGCGGAAACAGTTTCTTGAATGGAATAAGTGGTCGTAT  895950

Query  1107    CTATAACATTTAATTCATAGATTCCCAAATTGGAAAATTGCTTCCACATTGTTTCAACTA  1166
               ||||||||||  ||||||| ||||||| |||| ||||||||| |||||| ||||| || |
Sbjct  895949  CTATAACATTCGATTCATATATTCCCAGATTGCAAAATTGCTCCCACATGGTTTCTACCA  895890

Query  1167    ATTCAATATTTGTTTCTCTGTCTAACTTTGAGCGTTCGATAGCTCGCTTCATAGTTTCTT  1226
               |||| |||||||| | || |||||||||||||||||| | |||||||||||  |||||||
Sbjct  895889  ATTCGATATTTGTCTTTCGGTCTAACTTTGAGCGTTCAACAGCTCGCTTCAAGGTTTCTT  895830

Query  1227    CTTTACTTGCCCTTAAAACGATATA  1251
               | ||||||||||||||||  |||||
Sbjct  895829  CCTTACTTGCCCTTAAAATAATATA  895805


>Campylobacter jejuni strain ZS006 plasmid pCJ41K-01, complete sequence
Sequence ID: CP048757.1 Length: 41120
Range 1: 5692 to 6065

Score:691 bits(374), Expect:0.0, 
Identities:374/374(100%),  Gaps:0/374(0%), Strand: Plus/Minus

Query  1     TACCTAGATTTAGATGTCTAAAAAGCTTTAACTACAAGCTTTTTAGACATCTAATCTTTT  60
             ||||||||||||||||||||||||||||||||||||||||||||||||||||||||||||
Sbjct  6065  TACCTAGATTTAGATGTCTAAAAAGCTTTAACTACAAGCTTTTTAGACATCTAATCTTTT  6006

Query  61    CTGAAGTACATCCGCAACTGTCCATACTCTGATGTTTTATATCTTTTCTAAAAGTTCGCT  120
             ||||||||||||||||||||||||||||||||||||||||||||||||||||||||||||
Sbjct  6005  CTGAAGTACATCCGCAACTGTCCATACTCTGATGTTTTATATCTTTTCTAAAAGTTCGCT  5946

Query  121   AGATAGAGTTCTATATTAGAGATGTAAAGAGTTTTGGTGAAGAGGTTTGTGAGTATGGCT  180
             ||||||||||||||||||||||||||||||||||||||||||||||||||||||||||||
Sbjct  5945  AGATAGAGTTCTATATTAGAGATGTAAAGAGTTTTGGTGAAGAGGTTTGTGAGTATGGCT  5886

Query  181   TTTATAACCAGGGTGCAATGAGAAGCACTAACAGCAGCTAGCTTAAGAACGCATAGGATA  240
             ||||||||||||||||||||||||||||||||||||||||||||||||||||||||||||
Sbjct  5885  TTTATAACCAGGGTGCAATGAGAAGCACTAACAGCAGCTAGCTTAAGAACGCATAGGATA  5826

Query  241   TACTTTTTATGGAAGTCACAGAGGAGGAATAAAATTTGAACAGGATTAACAGAGTAAAGA  300
             ||||||||||||||||||||||||||||||||||||||||||||||||||||||||||||
Sbjct  5825  TACTTTTTATGGAAGTCACAGAGGAGGAATAAAATTTGAACAGGATTAACAGAGTAAAGA  5766

Query  301   TGCATAACACCATGAACATTTTCCTCGTTATCAGCTGCGAAAAAGATCAGCAGGTGATTG  360
             ||||||||||||||||||||||||||||||||||||||||||||||||||||||||||||
Sbjct  5765  TGCATAACACCATGAACATTTTCCTCGTTATCAGCTGCGAAAAAGATCAGCAGGTGATTG  5706

Query  361   TCTATTGTTTGCCA  374
             ||||||||||||||
Sbjct  5705  TCTATTGTTTGCCA  5692


Range 2: 4115 to 4317

Score:331 bits(179), Expect:2e-85, 
Identities:195/203(96%),  Gaps:0/203(0%), Strand: Plus/Plus

Query  1049  CTTGCGATTTTTTCTTGTACTGCGGAAACAGTATCTTTGATTGAATGCGTAGTTGTATCT  1108
             ||| | |||||||||| |||||| ||||||||||||||||||||||||| ||||||||||
Sbjct  4115  CTTACTATTTTTTCTTTTACTGCTGAAACAGTATCTTTGATTGAATGCGCAGTTGTATCT  4174

Query  1109  ATAACATTTAATTCATAGATTCCCAAATTGGAAAATTGCTTCCACATTGTTTCAACTAAT  1168
             ||||||||||||||||||||||| |||||||||||||| |||||||||||||||||||||
Sbjct  4175  ATAACATTTAATTCATAGATTCCTAAATTGGAAAATTGATTCCACATTGTTTCAACTAAT  4234

Query  1169  TCAATATTTGTTTCTCTGTCTAACTTTGAGCGTTCGATAGCTCGCTTCATAGTTTCTTCT  1228
             |||||||||||||||||||||||||||||||||||||||||||||||||| |||||||||
Sbjct  4235  TCAATATTTGTTTCTCTGTCTAACTTTGAGCGTTCGATAGCTCGCTTCATGGTTTCTTCT  4294

Query  1229  TTACTTGCCCTTAAAACGATATA  1251
             |||||||||||||||||||||||
Sbjct  4295  TTACTTGCCCTTAAAACGATATA  4317


>Campylobacter jejuni subsp. jejuni strain NADC 20827 plasmid p20827L, complete sequence
Sequence ID: CP045046.1 Length: 47087
Range 1: 1016 to 1524

Score:941 bits(509), Expect:0.0, 
Identities:509/509(100%),  Gaps:0/509(0%), Strand: Plus/Plus

Query  1364  AAGCCGGAGGGCGTTACTTTTCTATTATGGCGTTGTGCTCTTATGGCTTGAAGTGTGGCA  1423
             ||||||||||||||||||||||||||||||||||||||||||||||||||||||||||||
Sbjct  1016  AAGCCGGAGGGCGTTACTTTTCTATTATGGCGTTGTGCTCTTATGGCTTGAAGTGTGGCA  1075

Query  1424  TATCCGAGCAGAAGATACGGAGAGACGCCTATGCGTTCCTGGACCATTTAGAGAGCCTTA  1483
             ||||||||||||||||||||||||||||||||||||||||||||||||||||||||||||
Sbjct  1076  TATCCGAGCAGAAGATACGGAGAGACGCCTATGCGTTCCTGGACCATTTAGAGAGCCTTA  1135

Query  1484  CCGAGGACGAGGACAACCATTTCAGCCGGGCAGATGTGAAAGACGGTATAAAGAAGCCAA  1543
             ||||||||||||||||||||||||||||||||||||||||||||||||||||||||||||
Sbjct  1136  CCGAGGACGAGGACAACCATTTCAGCCGGGCAGATGTGAAAGACGGTATAAAGAAGCCAA  1195

Query  1544  AGATGATTTATTTTTATGGTATTTTGAAATATTAGaaaaaaaTGAAATCAAGATATATCC  1603
             ||||||||||||||||||||||||||||||||||||||||||||||||||||||||||||
Sbjct  1196  AGATGATTTATTTTTATGGTATTTTGAAATATTAGAAAAAAATGAAATCAAGATATATCC  1255

Query  1604  CaaaaaaaTGACTTATAATCAAATGATGGAAGAGTGTAAGAAAAACGATATATACATTAT  1663
             ||||||||||||||||||||||||||||||||||||||||||||||||||||||||||||
Sbjct  1256  CAAAAAAATGACTTATAATCAAATGATGGAAGAGTGTAAGAAAAACGATATATACATTAT  1315

Query  1664  AAAGCCATTATACTCTTTGGGATATACCTACAATAATAATAGGGAAGATTTTAAGAACTA  1723
             ||||||||||||||||||||||||||||||||||||||||||||||||||||||||||||
Sbjct  1316  AAAGCCATTATACTCTTTGGGATATACCTACAATAATAATAGGGAAGATTTTAAGAACTA  1375

Query  1724  CAACTAAAATAAGTCAAAAGGAATAAGTTTGAAAAATACTATGTATTCATATTTGCTCAA  1783
             ||||||||||||||||||||||||||||||||||||||||||||||||||||||||||||
Sbjct  1376  CAACTAAAATAAGTCAAAAGGAATAAGTTTGAAAAATACTATGTATTCATATTTGCTCAA  1435

Query  1784  TGATAAAATCAAAAATCATTCTATGATTTTATGCACAGAAATCGAGTGCAAAAAATGCGG  1843
             ||||||||||||||||||||||||||||||||||||||||||||||||||||||||||||
Sbjct  1436  TGATAAAATCAAAAATCATTCTATGATTTTATGCACAGAAATCGAGTGCAAAAAATGCGG  1495

Query  1844  AGAAAAGATTTATGTTGAGTTTCAGCCGA  1872
             |||||||||||||||||||||||||||||
Sbjct  1496  AGAAAAGATTTATGTTGAGTTTCAGCCGA  1524


>Campylobacter jejuni strain RM1246-ERRC plasmid pRM1246_ERRC, complete sequence
Sequence ID: CP022471.1 Length: 45197
Range 1: 1010 to 1518

Score:941 bits(509), Expect:0.0, 
Identities:509/509(100%),  Gaps:0/509(0%), Strand: Plus/Plus

Query  1364  AAGCCGGAGGGCGTTACTTTTCTATTATGGCGTTGTGCTCTTATGGCTTGAAGTGTGGCA  1423
             ||||||||||||||||||||||||||||||||||||||||||||||||||||||||||||
Sbjct  1010  AAGCCGGAGGGCGTTACTTTTCTATTATGGCGTTGTGCTCTTATGGCTTGAAGTGTGGCA  1069

Query  1424  TATCCGAGCAGAAGATACGGAGAGACGCCTATGCGTTCCTGGACCATTTAGAGAGCCTTA  1483
             ||||||||||||||||||||||||||||||||||||||||||||||||||||||||||||
Sbjct  1070  TATCCGAGCAGAAGATACGGAGAGACGCCTATGCGTTCCTGGACCATTTAGAGAGCCTTA  1129

Query  1484  CCGAGGACGAGGACAACCATTTCAGCCGGGCAGATGTGAAAGACGGTATAAAGAAGCCAA  1543
             ||||||||||||||||||||||||||||||||||||||||||||||||||||||||||||
Sbjct  1130  CCGAGGACGAGGACAACCATTTCAGCCGGGCAGATGTGAAAGACGGTATAAAGAAGCCAA  1189

Query  1544  AGATGATTTATTTTTATGGTATTTTGAAATATTAGaaaaaaaTGAAATCAAGATATATCC  1603
             ||||||||||||||||||||||||||||||||||||||||||||||||||||||||||||
Sbjct  1190  AGATGATTTATTTTTATGGTATTTTGAAATATTAGAAAAAAATGAAATCAAGATATATCC  1249

Query  1604  CaaaaaaaTGACTTATAATCAAATGATGGAAGAGTGTAAGAAAAACGATATATACATTAT  1663
             ||||||||||||||||||||||||||||||||||||||||||||||||||||||||||||
Sbjct  1250  CAAAAAAATGACTTATAATCAAATGATGGAAGAGTGTAAGAAAAACGATATATACATTAT  1309

Query  1664  AAAGCCATTATACTCTTTGGGATATACCTACAATAATAATAGGGAAGATTTTAAGAACTA  1723
             ||||||||||||||||||||||||||||||||||||||||||||||||||||||||||||
Sbjct  1310  AAAGCCATTATACTCTTTGGGATATACCTACAATAATAATAGGGAAGATTTTAAGAACTA  1369

Query  1724  CAACTAAAATAAGTCAAAAGGAATAAGTTTGAAAAATACTATGTATTCATATTTGCTCAA  1783
             ||||||||||||||||||||||||||||||||||||||||||||||||||||||||||||
Sbjct  1370  CAACTAAAATAAGTCAAAAGGAATAAGTTTGAAAAATACTATGTATTCATATTTGCTCAA  1429

Query  1784  TGATAAAATCAAAAATCATTCTATGATTTTATGCACAGAAATCGAGTGCAAAAAATGCGG  1843
             ||||||||||||||||||||||||||||||||||||||||||||||||||||||||||||
Sbjct  1430  TGATAAAATCAAAAATCATTCTATGATTTTATGCACAGAAATCGAGTGCAAAAAATGCGG  1489

Query  1844  AGAAAAGATTTATGTTGAGTTTCAGCCGA  1872
             |||||||||||||||||||||||||||||
Sbjct  1490  AGAAAAGATTTATGTTGAGTTTCAGCCGA  1518


>Campylobacter jejuni subsp. jejuni M129 plasmid pTet-M129, complete sequence
Sequence ID: CP007750.1 Length: 46448
Range 1: 22330 to 22838

Score:941 bits(509), Expect:0.0, 
Identities:509/509(100%),  Gaps:0/509(0%), Strand: Plus/Minus

Query  1364   AAGCCGGAGGGCGTTACTTTTCTATTATGGCGTTGTGCTCTTATGGCTTGAAGTGTGGCA  1423
              ||||||||||||||||||||||||||||||||||||||||||||||||||||||||||||
Sbjct  22838  AAGCCGGAGGGCGTTACTTTTCTATTATGGCGTTGTGCTCTTATGGCTTGAAGTGTGGCA  22779

Query  1424   TATCCGAGCAGAAGATACGGAGAGACGCCTATGCGTTCCTGGACCATTTAGAGAGCCTTA  1483
              ||||||||||||||||||||||||||||||||||||||||||||||||||||||||||||
Sbjct  22778  TATCCGAGCAGAAGATACGGAGAGACGCCTATGCGTTCCTGGACCATTTAGAGAGCCTTA  22719

Query  1484   CCGAGGACGAGGACAACCATTTCAGCCGGGCAGATGTGAAAGACGGTATAAAGAAGCCAA  1543
              ||||||||||||||||||||||||||||||||||||||||||||||||||||||||||||
Sbjct  22718  CCGAGGACGAGGACAACCATTTCAGCCGGGCAGATGTGAAAGACGGTATAAAGAAGCCAA  22659

Query  1544   AGATGATTTATTTTTATGGTATTTTGAAATATTAGaaaaaaaTGAAATCAAGATATATCC  1603
              ||||||||||||||||||||||||||||||||||||||||||||||||||||||||||||
Sbjct  22658  AGATGATTTATTTTTATGGTATTTTGAAATATTAGAAAAAAATGAAATCAAGATATATCC  22599

Query  1604   CaaaaaaaTGACTTATAATCAAATGATGGAAGAGTGTAAGAAAAACGATATATACATTAT  1663
              ||||||||||||||||||||||||||||||||||||||||||||||||||||||||||||
Sbjct  22598  CAAAAAAATGACTTATAATCAAATGATGGAAGAGTGTAAGAAAAACGATATATACATTAT  22539

Query  1664   AAAGCCATTATACTCTTTGGGATATACCTACAATAATAATAGGGAAGATTTTAAGAACTA  1723
              ||||||||||||||||||||||||||||||||||||||||||||||||||||||||||||
Sbjct  22538  AAAGCCATTATACTCTTTGGGATATACCTACAATAATAATAGGGAAGATTTTAAGAACTA  22479

Query  1724   CAACTAAAATAAGTCAAAAGGAATAAGTTTGAAAAATACTATGTATTCATATTTGCTCAA  1783
              ||||||||||||||||||||||||||||||||||||||||||||||||||||||||||||
Sbjct  22478  CAACTAAAATAAGTCAAAAGGAATAAGTTTGAAAAATACTATGTATTCATATTTGCTCAA  22419

Query  1784   TGATAAAATCAAAAATCATTCTATGATTTTATGCACAGAAATCGAGTGCAAAAAATGCGG  1843
              ||||||||||||||||||||||||||||||||||||||||||||||||||||||||||||
Sbjct  22418  TGATAAAATCAAAAATCATTCTATGATTTTATGCACAGAAATCGAGTGCAAAAAATGCGG  22359

Query  1844   AGAAAAGATTTATGTTGAGTTTCAGCCGA  1872
              |||||||||||||||||||||||||||||
Sbjct  22358  AGAAAAGATTTATGTTGAGTTTCAGCCGA  22330


>Campylobacter jejuni strain MTVDSCj13 plasmid pMTVDSCj13-1, complete sequence
Sequence ID: CP017418.1 Length: 44687
Range 1: 41884 to 42392

Score:941 bits(509), Expect:0.0, 
Identities:509/509(100%),  Gaps:0/509(0%), Strand: Plus/Plus

Query  1364   AAGCCGGAGGGCGTTACTTTTCTATTATGGCGTTGTGCTCTTATGGCTTGAAGTGTGGCA  1423
              ||||||||||||||||||||||||||||||||||||||||||||||||||||||||||||
Sbjct  41884  AAGCCGGAGGGCGTTACTTTTCTATTATGGCGTTGTGCTCTTATGGCTTGAAGTGTGGCA  41943

Query  1424   TATCCGAGCAGAAGATACGGAGAGACGCCTATGCGTTCCTGGACCATTTAGAGAGCCTTA  1483
              ||||||||||||||||||||||||||||||||||||||||||||||||||||||||||||
Sbjct  41944  TATCCGAGCAGAAGATACGGAGAGACGCCTATGCGTTCCTGGACCATTTAGAGAGCCTTA  42003

Query  1484   CCGAGGACGAGGACAACCATTTCAGCCGGGCAGATGTGAAAGACGGTATAAAGAAGCCAA  1543
              ||||||||||||||||||||||||||||||||||||||||||||||||||||||||||||
Sbjct  42004  CCGAGGACGAGGACAACCATTTCAGCCGGGCAGATGTGAAAGACGGTATAAAGAAGCCAA  42063

Query  1544   AGATGATTTATTTTTATGGTATTTTGAAATATTAGaaaaaaaTGAAATCAAGATATATCC  1603
              ||||||||||||||||||||||||||||||||||||||||||||||||||||||||||||
Sbjct  42064  AGATGATTTATTTTTATGGTATTTTGAAATATTAGAAAAAAATGAAATCAAGATATATCC  42123

Query  1604   CaaaaaaaTGACTTATAATCAAATGATGGAAGAGTGTAAGAAAAACGATATATACATTAT  1663
              ||||||||||||||||||||||||||||||||||||||||||||||||||||||||||||
Sbjct  42124  CAAAAAAATGACTTATAATCAAATGATGGAAGAGTGTAAGAAAAACGATATATACATTAT  42183

Query  1664   AAAGCCATTATACTCTTTGGGATATACCTACAATAATAATAGGGAAGATTTTAAGAACTA  1723
              ||||||||||||||||||||||||||||||||||||||||||||||||||||||||||||
Sbjct  42184  AAAGCCATTATACTCTTTGGGATATACCTACAATAATAATAGGGAAGATTTTAAGAACTA  42243

Query  1724   CAACTAAAATAAGTCAAAAGGAATAAGTTTGAAAAATACTATGTATTCATATTTGCTCAA  1783
              ||||||||||||||||||||||||||||||||||||||||||||||||||||||||||||
Sbjct  42244  CAACTAAAATAAGTCAAAAGGAATAAGTTTGAAAAATACTATGTATTCATATTTGCTCAA  42303

Query  1784   TGATAAAATCAAAAATCATTCTATGATTTTATGCACAGAAATCGAGTGCAAAAAATGCGG  1843
              ||||||||||||||||||||||||||||||||||||||||||||||||||||||||||||
Sbjct  42304  TGATAAAATCAAAAATCATTCTATGATTTTATGCACAGAAATCGAGTGCAAAAAATGCGG  42363

Query  1844   AGAAAAGATTTATGTTGAGTTTCAGCCGA  1872
              |||||||||||||||||||||||||||||
Sbjct  42364  AGAAAAGATTTATGTTGAGTTTCAGCCGA  42392


>Campylobacter jejuni strain WP2202 plasmid pCJDM202, complete sequence
Sequence ID: CP014743.1 Length: 119543
Range 1: 44911 to 45419

Score:941 bits(509), Expect:0.0, 
Identities:509/509(100%),  Gaps:0/509(0%), Strand: Plus/Minus

Query  1364   AAGCCGGAGGGCGTTACTTTTCTATTATGGCGTTGTGCTCTTATGGCTTGAAGTGTGGCA  1423
              ||||||||||||||||||||||||||||||||||||||||||||||||||||||||||||
Sbjct  45419  AAGCCGGAGGGCGTTACTTTTCTATTATGGCGTTGTGCTCTTATGGCTTGAAGTGTGGCA  45360

Query  1424   TATCCGAGCAGAAGATACGGAGAGACGCCTATGCGTTCCTGGACCATTTAGAGAGCCTTA  1483
              ||||||||||||||||||||||||||||||||||||||||||||||||||||||||||||
Sbjct  45359  TATCCGAGCAGAAGATACGGAGAGACGCCTATGCGTTCCTGGACCATTTAGAGAGCCTTA  45300

Query  1484   CCGAGGACGAGGACAACCATTTCAGCCGGGCAGATGTGAAAGACGGTATAAAGAAGCCAA  1543
              ||||||||||||||||||||||||||||||||||||||||||||||||||||||||||||
Sbjct  45299  CCGAGGACGAGGACAACCATTTCAGCCGGGCAGATGTGAAAGACGGTATAAAGAAGCCAA  45240

Query  1544   AGATGATTTATTTTTATGGTATTTTGAAATATTAGaaaaaaaTGAAATCAAGATATATCC  1603
              ||||||||||||||||||||||||||||||||||||||||||||||||||||||||||||
Sbjct  45239  AGATGATTTATTTTTATGGTATTTTGAAATATTAGAAAAAAATGAAATCAAGATATATCC  45180

Query  1604   CaaaaaaaTGACTTATAATCAAATGATGGAAGAGTGTAAGAAAAACGATATATACATTAT  1663
              ||||||||||||||||||||||||||||||||||||||||||||||||||||||||||||
Sbjct  45179  CAAAAAAATGACTTATAATCAAATGATGGAAGAGTGTAAGAAAAACGATATATACATTAT  45120

Query  1664   AAAGCCATTATACTCTTTGGGATATACCTACAATAATAATAGGGAAGATTTTAAGAACTA  1723
              ||||||||||||||||||||||||||||||||||||||||||||||||||||||||||||
Sbjct  45119  AAAGCCATTATACTCTTTGGGATATACCTACAATAATAATAGGGAAGATTTTAAGAACTA  45060

Query  1724   CAACTAAAATAAGTCAAAAGGAATAAGTTTGAAAAATACTATGTATTCATATTTGCTCAA  1783
              ||||||||||||||||||||||||||||||||||||||||||||||||||||||||||||
Sbjct  45059  CAACTAAAATAAGTCAAAAGGAATAAGTTTGAAAAATACTATGTATTCATATTTGCTCAA  45000

Query  1784   TGATAAAATCAAAAATCATTCTATGATTTTATGCACAGAAATCGAGTGCAAAAAATGCGG  1843
              ||||||||||||||||||||||||||||||||||||||||||||||||||||||||||||
Sbjct  44999  TGATAAAATCAAAAATCATTCTATGATTTTATGCACAGAAATCGAGTGCAAAAAATGCGG  44940

Query  1844   AGAAAAGATTTATGTTGAGTTTCAGCCGA  1872
              |||||||||||||||||||||||||||||
Sbjct  44939  AGAAAAGATTTATGTTGAGTTTCAGCCGA  44911


>Campylobacter coli strain FB1 plasmid pFB1TET, complete sequence
Sequence ID: CP011017.1 Length: 44826
Range 1: 40779 to 41287

Score:941 bits(509), Expect:0.0, 
Identities:509/509(100%),  Gaps:0/509(0%), Strand: Plus/Minus

Query  1364   AAGCCGGAGGGCGTTACTTTTCTATTATGGCGTTGTGCTCTTATGGCTTGAAGTGTGGCA  1423
              ||||||||||||||||||||||||||||||||||||||||||||||||||||||||||||
Sbjct  41287  AAGCCGGAGGGCGTTACTTTTCTATTATGGCGTTGTGCTCTTATGGCTTGAAGTGTGGCA  41228

Query  1424   TATCCGAGCAGAAGATACGGAGAGACGCCTATGCGTTCCTGGACCATTTAGAGAGCCTTA  1483
              ||||||||||||||||||||||||||||||||||||||||||||||||||||||||||||
Sbjct  41227  TATCCGAGCAGAAGATACGGAGAGACGCCTATGCGTTCCTGGACCATTTAGAGAGCCTTA  41168

Query  1484   CCGAGGACGAGGACAACCATTTCAGCCGGGCAGATGTGAAAGACGGTATAAAGAAGCCAA  1543
              ||||||||||||||||||||||||||||||||||||||||||||||||||||||||||||
Sbjct  41167  CCGAGGACGAGGACAACCATTTCAGCCGGGCAGATGTGAAAGACGGTATAAAGAAGCCAA  41108

Query  1544   AGATGATTTATTTTTATGGTATTTTGAAATATTAGaaaaaaaTGAAATCAAGATATATCC  1603
              ||||||||||||||||||||||||||||||||||||||||||||||||||||||||||||
Sbjct  41107  AGATGATTTATTTTTATGGTATTTTGAAATATTAGAAAAAAATGAAATCAAGATATATCC  41048

Query  1604   CaaaaaaaTGACTTATAATCAAATGATGGAAGAGTGTAAGAAAAACGATATATACATTAT  1663
              ||||||||||||||||||||||||||||||||||||||||||||||||||||||||||||
Sbjct  41047  CAAAAAAATGACTTATAATCAAATGATGGAAGAGTGTAAGAAAAACGATATATACATTAT  40988

Query  1664   AAAGCCATTATACTCTTTGGGATATACCTACAATAATAATAGGGAAGATTTTAAGAACTA  1723
              ||||||||||||||||||||||||||||||||||||||||||||||||||||||||||||
Sbjct  40987  AAAGCCATTATACTCTTTGGGATATACCTACAATAATAATAGGGAAGATTTTAAGAACTA  40928

Query  1724   CAACTAAAATAAGTCAAAAGGAATAAGTTTGAAAAATACTATGTATTCATATTTGCTCAA  1783
              ||||||||||||||||||||||||||||||||||||||||||||||||||||||||||||
Sbjct  40927  CAACTAAAATAAGTCAAAAGGAATAAGTTTGAAAAATACTATGTATTCATATTTGCTCAA  40868

Query  1784   TGATAAAATCAAAAATCATTCTATGATTTTATGCACAGAAATCGAGTGCAAAAAATGCGG  1843
              ||||||||||||||||||||||||||||||||||||||||||||||||||||||||||||
Sbjct  40867  TGATAAAATCAAAAATCATTCTATGATTTTATGCACAGAAATCGAGTGCAAAAAATGCGG  40808

Query  1844   AGAAAAGATTTATGTTGAGTTTCAGCCGA  1872
              |||||||||||||||||||||||||||||
Sbjct  40807  AGAAAAGATTTATGTTGAGTTTCAGCCGA  40779


>Campylobacter coli strain FDAARGOS_1465 plasmid unnamed1
Sequence ID: CP082878.1 Length: 191956
Range 1: 39501 to 40009

Score:941 bits(509), Expect:0.0, 
Identities:509/509(100%),  Gaps:0/509(0%), Strand: Plus/Plus

Query  1364   AAGCCGGAGGGCGTTACTTTTCTATTATGGCGTTGTGCTCTTATGGCTTGAAGTGTGGCA  1423
              ||||||||||||||||||||||||||||||||||||||||||||||||||||||||||||
Sbjct  39501  AAGCCGGAGGGCGTTACTTTTCTATTATGGCGTTGTGCTCTTATGGCTTGAAGTGTGGCA  39560

Query  1424   TATCCGAGCAGAAGATACGGAGAGACGCCTATGCGTTCCTGGACCATTTAGAGAGCCTTA  1483
              ||||||||||||||||||||||||||||||||||||||||||||||||||||||||||||
Sbjct  39561  TATCCGAGCAGAAGATACGGAGAGACGCCTATGCGTTCCTGGACCATTTAGAGAGCCTTA  39620

Query  1484   CCGAGGACGAGGACAACCATTTCAGCCGGGCAGATGTGAAAGACGGTATAAAGAAGCCAA  1543
              ||||||||||||||||||||||||||||||||||||||||||||||||||||||||||||
Sbjct  39621  CCGAGGACGAGGACAACCATTTCAGCCGGGCAGATGTGAAAGACGGTATAAAGAAGCCAA  39680

Query  1544   AGATGATTTATTTTTATGGTATTTTGAAATATTAGaaaaaaaTGAAATCAAGATATATCC  1603
              ||||||||||||||||||||||||||||||||||||||||||||||||||||||||||||
Sbjct  39681  AGATGATTTATTTTTATGGTATTTTGAAATATTAGAAAAAAATGAAATCAAGATATATCC  39740

Query  1604   CaaaaaaaTGACTTATAATCAAATGATGGAAGAGTGTAAGAAAAACGATATATACATTAT  1663
              ||||||||||||||||||||||||||||||||||||||||||||||||||||||||||||
Sbjct  39741  CAAAAAAATGACTTATAATCAAATGATGGAAGAGTGTAAGAAAAACGATATATACATTAT  39800

Query  1664   AAAGCCATTATACTCTTTGGGATATACCTACAATAATAATAGGGAAGATTTTAAGAACTA  1723
              ||||||||||||||||||||||||||||||||||||||||||||||||||||||||||||
Sbjct  39801  AAAGCCATTATACTCTTTGGGATATACCTACAATAATAATAGGGAAGATTTTAAGAACTA  39860

Query  1724   CAACTAAAATAAGTCAAAAGGAATAAGTTTGAAAAATACTATGTATTCATATTTGCTCAA  1783
              ||||||||||||||||||||||||||||||||||||||||||||||||||||||||||||
Sbjct  39861  CAACTAAAATAAGTCAAAAGGAATAAGTTTGAAAAATACTATGTATTCATATTTGCTCAA  39920

Query  1784   TGATAAAATCAAAAATCATTCTATGATTTTATGCACAGAAATCGAGTGCAAAAAATGCGG  1843
              ||||||||||||||||||||||||||||||||||||||||||||||||||||||||||||
Sbjct  39921  TGATAAAATCAAAAATCATTCTATGATTTTATGCACAGAAATCGAGTGCAAAAAATGCGG  39980

Query  1844   AGAAAAGATTTATGTTGAGTTTCAGCCGA  1872
              |||||||||||||||||||||||||||||
Sbjct  39981  AGAAAAGATTTATGTTGAGTTTCAGCCGA  40009


>Campylobacter coli RM5611 plasmid pRM5611_48kb, complete sequence
Sequence ID: CP007180.1 Length: 48422
Range 1: 1079 to 1587

Score:941 bits(509), Expect:0.0, 
Identities:509/509(100%),  Gaps:0/509(0%), Strand: Plus/Plus

Query  1364  AAGCCGGAGGGCGTTACTTTTCTATTATGGCGTTGTGCTCTTATGGCTTGAAGTGTGGCA  1423
             ||||||||||||||||||||||||||||||||||||||||||||||||||||||||||||
Sbjct  1079  AAGCCGGAGGGCGTTACTTTTCTATTATGGCGTTGTGCTCTTATGGCTTGAAGTGTGGCA  1138

Query  1424  TATCCGAGCAGAAGATACGGAGAGACGCCTATGCGTTCCTGGACCATTTAGAGAGCCTTA  1483
             ||||||||||||||||||||||||||||||||||||||||||||||||||||||||||||
Sbjct  1139  TATCCGAGCAGAAGATACGGAGAGACGCCTATGCGTTCCTGGACCATTTAGAGAGCCTTA  1198

Query  1484  CCGAGGACGAGGACAACCATTTCAGCCGGGCAGATGTGAAAGACGGTATAAAGAAGCCAA  1543
             ||||||||||||||||||||||||||||||||||||||||||||||||||||||||||||
Sbjct  1199  CCGAGGACGAGGACAACCATTTCAGCCGGGCAGATGTGAAAGACGGTATAAAGAAGCCAA  1258

Query  1544  AGATGATTTATTTTTATGGTATTTTGAAATATTAGaaaaaaaTGAAATCAAGATATATCC  1603
             ||||||||||||||||||||||||||||||||||||||||||||||||||||||||||||
Sbjct  1259  AGATGATTTATTTTTATGGTATTTTGAAATATTAGAAAAAAATGAAATCAAGATATATCC  1318

Query  1604  CaaaaaaaTGACTTATAATCAAATGATGGAAGAGTGTAAGAAAAACGATATATACATTAT  1663
             ||||||||||||||||||||||||||||||||||||||||||||||||||||||||||||
Sbjct  1319  CAAAAAAATGACTTATAATCAAATGATGGAAGAGTGTAAGAAAAACGATATATACATTAT  1378

Query  1664  AAAGCCATTATACTCTTTGGGATATACCTACAATAATAATAGGGAAGATTTTAAGAACTA  1723
             ||||||||||||||||||||||||||||||||||||||||||||||||||||||||||||
Sbjct  1379  AAAGCCATTATACTCTTTGGGATATACCTACAATAATAATAGGGAAGATTTTAAGAACTA  1438

Query  1724  CAACTAAAATAAGTCAAAAGGAATAAGTTTGAAAAATACTATGTATTCATATTTGCTCAA  1783
             ||||||||||||||||||||||||||||||||||||||||||||||||||||||||||||
Sbjct  1439  CAACTAAAATAAGTCAAAAGGAATAAGTTTGAAAAATACTATGTATTCATATTTGCTCAA  1498

Query  1784  TGATAAAATCAAAAATCATTCTATGATTTTATGCACAGAAATCGAGTGCAAAAAATGCGG  1843
             ||||||||||||||||||||||||||||||||||||||||||||||||||||||||||||
Sbjct  1499  TGATAAAATCAAAAATCATTCTATGATTTTATGCACAGAAATCGAGTGCAAAAAATGCGG  1558

Query  1844  AGAAAAGATTTATGTTGAGTTTCAGCCGA  1872
             |||||||||||||||||||||||||||||
Sbjct  1559  AGAAAAGATTTATGTTGAGTTTCAGCCGA  1587


>Campylobacter jejuni strain D4860 plasmid pD4860-1, complete sequence
Sequence ID: CP059363.1 Length: 44736
Range 1: 29013 to 29521

Score:941 bits(509), Expect:0.0, 
Identities:509/509(100%),  Gaps:0/509(0%), Strand: Plus/Plus

Query  1364   AAGCCGGAGGGCGTTACTTTTCTATTATGGCGTTGTGCTCTTATGGCTTGAAGTGTGGCA  1423
              ||||||||||||||||||||||||||||||||||||||||||||||||||||||||||||
Sbjct  29013  AAGCCGGAGGGCGTTACTTTTCTATTATGGCGTTGTGCTCTTATGGCTTGAAGTGTGGCA  29072

Query  1424   TATCCGAGCAGAAGATACGGAGAGACGCCTATGCGTTCCTGGACCATTTAGAGAGCCTTA  1483
              ||||||||||||||||||||||||||||||||||||||||||||||||||||||||||||
Sbjct  29073  TATCCGAGCAGAAGATACGGAGAGACGCCTATGCGTTCCTGGACCATTTAGAGAGCCTTA  29132

Query  1484   CCGAGGACGAGGACAACCATTTCAGCCGGGCAGATGTGAAAGACGGTATAAAGAAGCCAA  1543
              ||||||||||||||||||||||||||||||||||||||||||||||||||||||||||||
Sbjct  29133  CCGAGGACGAGGACAACCATTTCAGCCGGGCAGATGTGAAAGACGGTATAAAGAAGCCAA  29192

Query  1544   AGATGATTTATTTTTATGGTATTTTGAAATATTAGaaaaaaaTGAAATCAAGATATATCC  1603
              ||||||||||||||||||||||||||||||||||||||||||||||||||||||||||||
Sbjct  29193  AGATGATTTATTTTTATGGTATTTTGAAATATTAGAAAAAAATGAAATCAAGATATATCC  29252

Query  1604   CaaaaaaaTGACTTATAATCAAATGATGGAAGAGTGTAAGAAAAACGATATATACATTAT  1663
              ||||||||||||||||||||||||||||||||||||||||||||||||||||||||||||
Sbjct  29253  CAAAAAAATGACTTATAATCAAATGATGGAAGAGTGTAAGAAAAACGATATATACATTAT  29312

Query  1664   AAAGCCATTATACTCTTTGGGATATACCTACAATAATAATAGGGAAGATTTTAAGAACTA  1723
              ||||||||||||||||||||||||||||||||||||||||||||||||||||||||||||
Sbjct  29313  AAAGCCATTATACTCTTTGGGATATACCTACAATAATAATAGGGAAGATTTTAAGAACTA  29372

Query  1724   CAACTAAAATAAGTCAAAAGGAATAAGTTTGAAAAATACTATGTATTCATATTTGCTCAA  1783
              ||||||||||||||||||||||||||||||||||||||||||||||||||||||||||||
Sbjct  29373  CAACTAAAATAAGTCAAAAGGAATAAGTTTGAAAAATACTATGTATTCATATTTGCTCAA  29432

Query  1784   TGATAAAATCAAAAATCATTCTATGATTTTATGCACAGAAATCGAGTGCAAAAAATGCGG  1843
              ||||||||||||||||||||||||||||||||||||||||||||||||||||||||||||
Sbjct  29433  TGATAAAATCAAAAATCATTCTATGATTTTATGCACAGAAATCGAGTGCAAAAAATGCGG  29492

Query  1844   AGAAAAGATTTATGTTGAGTTTCAGCCGA  1872
              |||||||||||||||||||||||||||||
Sbjct  29493  AGAAAAGATTTATGTTGAGTTTCAGCCGA  29521


>Campylobacter jejuni strain R16.4752 plasmid pR16.4752_49k, complete sequence
Sequence ID: CP076506.1 Length: 49491
Range 1: 5204 to 5712

Score:941 bits(509), Expect:0.0, 
Identities:509/509(100%),  Gaps:0/509(0%), Strand: Plus/Minus

Query  1364  AAGCCGGAGGGCGTTACTTTTCTATTATGGCGTTGTGCTCTTATGGCTTGAAGTGTGGCA  1423
             ||||||||||||||||||||||||||||||||||||||||||||||||||||||||||||
Sbjct  5712  AAGCCGGAGGGCGTTACTTTTCTATTATGGCGTTGTGCTCTTATGGCTTGAAGTGTGGCA  5653

Query  1424  TATCCGAGCAGAAGATACGGAGAGACGCCTATGCGTTCCTGGACCATTTAGAGAGCCTTA  1483
             ||||||||||||||||||||||||||||||||||||||||||||||||||||||||||||
Sbjct  5652  TATCCGAGCAGAAGATACGGAGAGACGCCTATGCGTTCCTGGACCATTTAGAGAGCCTTA  5593

Query  1484  CCGAGGACGAGGACAACCATTTCAGCCGGGCAGATGTGAAAGACGGTATAAAGAAGCCAA  1543
             ||||||||||||||||||||||||||||||||||||||||||||||||||||||||||||
Sbjct  5592  CCGAGGACGAGGACAACCATTTCAGCCGGGCAGATGTGAAAGACGGTATAAAGAAGCCAA  5533

Query  1544  AGATGATTTATTTTTATGGTATTTTGAAATATTAGaaaaaaaTGAAATCAAGATATATCC  1603
             ||||||||||||||||||||||||||||||||||||||||||||||||||||||||||||
Sbjct  5532  AGATGATTTATTTTTATGGTATTTTGAAATATTAGAAAAAAATGAAATCAAGATATATCC  5473

Query  1604  CaaaaaaaTGACTTATAATCAAATGATGGAAGAGTGTAAGAAAAACGATATATACATTAT  1663
             ||||||||||||||||||||||||||||||||||||||||||||||||||||||||||||
Sbjct  5472  CAAAAAAATGACTTATAATCAAATGATGGAAGAGTGTAAGAAAAACGATATATACATTAT  5413

Query  1664  AAAGCCATTATACTCTTTGGGATATACCTACAATAATAATAGGGAAGATTTTAAGAACTA  1723
             ||||||||||||||||||||||||||||||||||||||||||||||||||||||||||||
Sbjct  5412  AAAGCCATTATACTCTTTGGGATATACCTACAATAATAATAGGGAAGATTTTAAGAACTA  5353

Query  1724  CAACTAAAATAAGTCAAAAGGAATAAGTTTGAAAAATACTATGTATTCATATTTGCTCAA  1783
             ||||||||||||||||||||||||||||||||||||||||||||||||||||||||||||
Sbjct  5352  CAACTAAAATAAGTCAAAAGGAATAAGTTTGAAAAATACTATGTATTCATATTTGCTCAA  5293

Query  1784  TGATAAAATCAAAAATCATTCTATGATTTTATGCACAGAAATCGAGTGCAAAAAATGCGG  1843
             ||||||||||||||||||||||||||||||||||||||||||||||||||||||||||||
Sbjct  5292  TGATAAAATCAAAAATCATTCTATGATTTTATGCACAGAAATCGAGTGCAAAAAATGCGG  5233

Query  1844  AGAAAAGATTTATGTTGAGTTTCAGCCGA  1872
             |||||||||||||||||||||||||||||
Sbjct  5232  AGAAAAGATTTATGTTGAGTTTCAGCCGA  5204


>Campylobacter jejuni strain R16.0174 plasmid pR16.0174_45k, complete sequence
Sequence ID: CP076508.1 Length: 45798
Range 1: 1016 to 1524

Score:941 bits(509), Expect:0.0, 
Identities:509/509(100%),  Gaps:0/509(0%), Strand: Plus/Plus

Query  1364  AAGCCGGAGGGCGTTACTTTTCTATTATGGCGTTGTGCTCTTATGGCTTGAAGTGTGGCA  1423
             ||||||||||||||||||||||||||||||||||||||||||||||||||||||||||||
Sbjct  1016  AAGCCGGAGGGCGTTACTTTTCTATTATGGCGTTGTGCTCTTATGGCTTGAAGTGTGGCA  1075

Query  1424  TATCCGAGCAGAAGATACGGAGAGACGCCTATGCGTTCCTGGACCATTTAGAGAGCCTTA  1483
             ||||||||||||||||||||||||||||||||||||||||||||||||||||||||||||
Sbjct  1076  TATCCGAGCAGAAGATACGGAGAGACGCCTATGCGTTCCTGGACCATTTAGAGAGCCTTA  1135

Query  1484  CCGAGGACGAGGACAACCATTTCAGCCGGGCAGATGTGAAAGACGGTATAAAGAAGCCAA  1543
             ||||||||||||||||||||||||||||||||||||||||||||||||||||||||||||
Sbjct  1136  CCGAGGACGAGGACAACCATTTCAGCCGGGCAGATGTGAAAGACGGTATAAAGAAGCCAA  1195

Query  1544  AGATGATTTATTTTTATGGTATTTTGAAATATTAGaaaaaaaTGAAATCAAGATATATCC  1603
             ||||||||||||||||||||||||||||||||||||||||||||||||||||||||||||
Sbjct  1196  AGATGATTTATTTTTATGGTATTTTGAAATATTAGAAAAAAATGAAATCAAGATATATCC  1255

Query  1604  CaaaaaaaTGACTTATAATCAAATGATGGAAGAGTGTAAGAAAAACGATATATACATTAT  1663
             ||||||||||||||||||||||||||||||||||||||||||||||||||||||||||||
Sbjct  1256  CAAAAAAATGACTTATAATCAAATGATGGAAGAGTGTAAGAAAAACGATATATACATTAT  1315

Query  1664  AAAGCCATTATACTCTTTGGGATATACCTACAATAATAATAGGGAAGATTTTAAGAACTA  1723
             ||||||||||||||||||||||||||||||||||||||||||||||||||||||||||||
Sbjct  1316  AAAGCCATTATACTCTTTGGGATATACCTACAATAATAATAGGGAAGATTTTAAGAACTA  1375

Query  1724  CAACTAAAATAAGTCAAAAGGAATAAGTTTGAAAAATACTATGTATTCATATTTGCTCAA  1783
             ||||||||||||||||||||||||||||||||||||||||||||||||||||||||||||
Sbjct  1376  CAACTAAAATAAGTCAAAAGGAATAAGTTTGAAAAATACTATGTATTCATATTTGCTCAA  1435

Query  1784  TGATAAAATCAAAAATCATTCTATGATTTTATGCACAGAAATCGAGTGCAAAAAATGCGG  1843
             ||||||||||||||||||||||||||||||||||||||||||||||||||||||||||||
Sbjct  1436  TGATAAAATCAAAAATCATTCTATGATTTTATGCACAGAAATCGAGTGCAAAAAATGCGG  1495

Query  1844  AGAAAAGATTTATGTTGAGTTTCAGCCGA  1872
             |||||||||||||||||||||||||||||
Sbjct  1496  AGAAAAGATTTATGTTGAGTTTCAGCCGA  1524


>Campylobacter jejuni subsp. jejuni strain BP18682 plasmid p18682, complete sequence
Sequence ID: CP050684.1 Length: 47467
Range 1: 1016 to 1524

Score:941 bits(509), Expect:0.0, 
Identities:509/509(100%),  Gaps:0/509(0%), Strand: Plus/Plus

Query  1364  AAGCCGGAGGGCGTTACTTTTCTATTATGGCGTTGTGCTCTTATGGCTTGAAGTGTGGCA  1423
             ||||||||||||||||||||||||||||||||||||||||||||||||||||||||||||
Sbjct  1016  AAGCCGGAGGGCGTTACTTTTCTATTATGGCGTTGTGCTCTTATGGCTTGAAGTGTGGCA  1075

Query  1424  TATCCGAGCAGAAGATACGGAGAGACGCCTATGCGTTCCTGGACCATTTAGAGAGCCTTA  1483
             ||||||||||||||||||||||||||||||||||||||||||||||||||||||||||||
Sbjct  1076  TATCCGAGCAGAAGATACGGAGAGACGCCTATGCGTTCCTGGACCATTTAGAGAGCCTTA  1135

Query  1484  CCGAGGACGAGGACAACCATTTCAGCCGGGCAGATGTGAAAGACGGTATAAAGAAGCCAA  1543
[truncated: 54,469 more chars]
